# Supplementary material for: MyoD induced enhancer RNA interacts with hnRNPL to activate target gene transcription during myogenic differentiation
Source: Nat Commun. 2019 Dec 19;10:5787. doi: 10.1038/s41467-019-13598-0 (PMC6923398; doi:10.1038/s41467-019-13598-0)
Supplement: Supplementary file 5 — Supplementary Data 1 [file 41467_2019_13598_MOESM5_ESM.xlsx]

## Sheet: Basic statistics
Supplementary Data 1: GRO-seq analysis in MB vs MT C2C12 cells
Sample	Raw Reads	Pre-processed	%	Mappable Reads	%
MB_WT_rep1	57770570	13989257	24.2152	13492187	96.4468
MT_WT_rep1	58015415	11509753	19.8391	11090534	96.3577
MB_WT_rep2	24978093	3777220	15.1221	3.64691e+06	96.55
MT_WT_rep2	34302496	7423305	21.6407	7.18947e+06	96.85

## Sheet: Up-regulated eRNAs
Supplementary Data 1: GRO-seq analysis in MB vs MT C2C12 cells
Up-regulated eRNAs in MT vs MB cells
Transcript	Chr	Start	End	Strand	Length	Gro_WT_MB	Gro_WT_MT	MB vs. MT Log2 Fold Change	MB vs. MT p-value	MB vs. MT adj. p-value
chr3-3698-1	chr3	21733263	21734653	-	1390	4.67	26.88	2.52136	0.0014102	0.0260027
chr3-2319-0	chr3	101313886	101315450	+	1564	34.59	154.81	2.18762	5.74979e-05	0.00268807
chr18-593-1	chr18	66644832	66646577	-	1745	9.35	62.35	2.75081	3.78882e-05	0.00198818
chr11-2349-1	chr11	77426465	77428860	-	2395	58.89	273.06	2.24022	1.57481e-05	0.00103746
chr3-3095-1	chr3	52512052	52513606	-	1554	1.87	20.43	3.39365	0.00156686	0.0278161
chr3-3307-1	chr3	40825180	40826229	-	1049	5.61	22.58	2.01438	0.00983892	0.0970159
chr3-3209-0	chr3	128532487	128533194	+	707	4.67	23.65	2.33784	0.00336263	0.0472253
chr12-2675-1	chr12	8908768	8909628	-	860	11.22	52.68	2.24824	0.000633393	0.0147987
chr15-2253-1	chr15	52636251	52637452	-	1201	4.67	25.8	2.46274	0.00187833	0.0319226
chr7-2509-1	chr7	74610088	74611232	-	1144	3.74	56.98	3.91441	2.58226e-07	4.46773e-05
chr6-2183-1	chr6	72404016	72404989	-	973	4.67	60.2	3.6812	5.21222e-07	7.5745e-05
chr2-3370-1	chr2	73230545	73232068	-	1523	4.67	60.2	3.6812	5.21222e-07	7.5745e-05
chr1-2688-0	chr1	130448594	130449380	+	786	0.93	23.65	4.51551	8.68659e-05	0.00357246
chr1-4872-1	chr1	20613877	20614725	-	848	0	22.58	7.52045	2.21027e-05	0.00131885
chr8-3331-1	chr8	15870530	15871761	-	1231	0	22.58	7.52045	2.21027e-05	0.00131885
chr5-2592-0	chr5	112263707	112264786	+	1079	0.93	47.3	5.51176	8.89497e-08	1.95578e-05
chr1-527-1	chr1	183955339	183956452	-	1113	2.8	22.58	2.98298	0.00243379	0.0383848
chr1-1411-1	chr1	158893566	158894939	-	1373	18.69	140.83	2.9343	4.68695e-07	6.9442e-05
chr1-2045-1	chr1	136177569	136181894	-	4325	79.45	490.22	2.65282	2.3223e-07	4.11739e-05
chr2-5509-0	chr2	174223564	174224350	+	786	5.61	41.93	2.90383	7.65094e-05	0.00326255
chr13-1073-1	chr13	83248902	83250704	-	1802	2.8	43	3.90885	6.4296e-06	0.00053222
chrX-872-1	chrX	94593965	94595784	-	1819	1.87	22.58	3.53721	0.000780248	0.0170403
chr3-3272-1	chr3	41162234	41164437	-	2203	6.54	49.45	2.9235	4.10868e-05	0.00210884
chr12-2103-0	chr12	92231890	92233192	+	1302	4.67	32.25	2.78329	0.000352128	0.0098154
chrX-388-1	chrX	139413348	139414294	-	946	5.61	25.8	2.20604	0.00431262	0.0562526
chr15-158-0	chr15	7066388	7068001	+	1613	6.54	36.55	2.48867	0.000587516	0.0139644
chr8-475-1	chr8	123987908	123989821	-	1913	9.35	52.68	2.50806	0.000188015	0.00618407
chr16-1713-1	chr16	24282220	24282755	-	535	5.61	34.4	2.61936	0.000530589	0.0130342
chr13-1269-1	chr13	70806429	70809116	-	2687	12.15	63.43	2.40135	0.000181002	0.00602856
chr13-1850-0	chr13	60017461	60019232	+	1771	0	52.68	8.73834	1.65102e-09	8.55206e-07
chr3-1642-1	chr3	101299965	101301565	-	1600	6.54	70.95	3.44324	6.23181e-07	8.68258e-05
chr15-2195-0	chr15	76824721	76825411	+	690	6.54	50.53	2.95445	2.71191e-05	0.00154086
chr8-2270-1	chr8	64398068	64400569	-	2501	1.87	78.48	5.32911	8.64399e-10	5.36639e-07
chr12-1196-1	chr12	81070368	81071809	-	1441	7.48	70.95	3.25401	1.62382e-06	0.00019084
chr2-1279-1	chr2	145481848	145482552	-	704	0	13.98	6.8334	0.000681211	0.0155335
chr14-1892-1	chr14	32806751	32807581	-	830	15.89	79.55	2.34407	8.79008e-05	0.00360624
chr17-1910-1	chr17	32064699	32068843	-	4144	53.28	340.79	2.70381	2.46323e-07	4.29701e-05
chr2-2285-1	chr2	117889754	117890325	-	571	0.93	11.83	3.52299	0.00998336	0.097684
chr3-1643-0	chr3	85646152	85646712	+	560	9.35	41.93	2.17962	0.00154686	0.0276806
chr2-5211-0	chr2	167072405	167073297	+	892	0.93	19.35	4.22767	0.000555241	0.0133752
chr15-1563-0	chr15	59020064	59020937	+	873	1.87	18.28	3.2342	0.00321129	0.0462768
chr11-3988-0	chr11	109605970	109607780	+	1810	9.35	39.78	2.1039	0.00230963	0.0369961
chr7-2985-0	chr7	119039922	119040978	+	1056	0	8.6	6.14084	0.00823669	0.0863793
chr15-1446-0	chr15	57810299	57812065	+	1766	8.41	69.88	3.06476	4.55069e-06	0.000407881
chr9-1075-0	chr9	50259945	50261713	+	1768	50.48	217.16	2.13179	4.34355e-05	0.00218815
chr8-736-0	chr8	33262240	33264296	+	2056	23.37	106.43	2.21065	0.000116049	0.00443358
chr10-2152-1	chr10	67780917	67782402	-	1485	7.48	37.63	2.34112	0.000986367	0.0202089
chr8-982-0	chr8	41740929	41742731	+	1802	4.67	76.33	4.02296	2.62816e-08	7.67822e-06
chr5-1374-0	chr5	64845512	64846711	+	1199	4.67	32.25	2.78329	0.000352128	0.0098154
chr5-1506-1	chr5	114109815	114111117	-	1302	1.87	15.05	2.95617	0.00978697	0.0969647
chr15-1083-0	chr15	43560705	43563884	+	3179	1.87	13.98	2.85016	0.0143284	0.12459
chr6-1373-0	chr6	67088470	67090284	+	1814	36.45	154.81	2.11194	9.83325e-05	0.00387059
chr18-140-0	chr18	5929406	5931063	+	1657	7.48	62.35	3.06794	7.85752e-06	0.000621186
chr9-1442-1	chr9	76422226	76423586	-	1360	0	33.33	8.07979	4.41746e-07	6.60615e-05
chr1-3919-1	chr1	60645491	60646941	-	1450	4.67	47.3	3.33408	8.45168e-06	0.000648701
chr1-1997-0	chr1	90818474	90820250	+	1776	0	12.9	6.71897	0.00109407	0.0217213
chr16-1923-1	chr16	18722968	18724049	-	1081	2.8	36.55	3.67512	3.93101e-05	0.00204374
chr11-2213-1	chr11	79615558	79617012	-	1454	5.61	36.55	2.70652	0.000322178	0.00914972
chr2-1179-1	chr2	148451664	148453045	-	1381	3.74	30.1	2.99663	0.000210936	0.00668533
chr5-3761-1	chr5	24252497	24253307	-	810	5.61	82.78	3.88312	2.82287e-08	8.16235e-06
chr15-2756-1	chr15	33687974	33689439	-	1465	1.87	10.75	2.47544	0.046114	0.262914
chr13-32-0	chr13	3875445	3876920	+	1475	18.69	92.45	2.32781	7.12971e-05	0.00310938
chr1-2962-0	chr1	136140994	136142812	+	1818	24.3	163.41	2.77235	1.04233e-06	0.000132739
chr5-2800-1	chr5	64810305	64811572	-	1267	0.93	43	5.37463	2.52246e-07	4.38222e-05
chr4-2627-1	chr4	83852882	83855033	-	2151	4.67	19.35	2.05	0.015149	0.128678
chr17-1933-1	chr17	31898010	31898936	-	926	4.67	29.03	2.6319	0.000802182	0.0173533
chr18-865-1	chr18	61772992	61774053	-	1061	12.15	48.38	2.01144	0.00251507	0.0388835
chr15-460-0	chr15	26158702	26160333	+	1631	0	121.48	9.9419	8.38624e-15	3.37175e-11
chr1-1865-0	chr1	88574246	88575708	+	1462	2.8	35.48	3.6322	5.15666e-05	0.00247238
chr3-2841-1	chr3	60044014	60044834	-	820	7.48	30.1	2.02037	0.00617918	0.0714294
chr6-2861-1	chr6	40020495	40021346	-	851	10.28	51.6	2.34263	0.000424492	0.0110654
chr2-4128-1	chr2	39154496	39155812	-	1316	21.5	146.21	2.78792	1.17282e-06	0.000146485
chr17-483-0	chr17	15599227	15600882	+	1655	16.83	74.18	2.16147	0.000314562	0.00900308
chr12-1693-0	chr12	81069674	81072313	+	2639	17.76	86	2.2971	0.000105562	0.00412498
chr14-1603-1	chr14	48559322	48560276	-	954	2.8	34.4	3.58796	6.78726e-05	0.00296923
chr1-327-1	chr1	188020210	188021221	-	1011	4.67	20.43	2.12752	0.0111532	0.105831
chr2-1783-0	chr2	59199649	59201142	+	1493	0.93	26.88	4.69904	3.07135e-05	0.00169071
chr7-1414-1	chr7	108218516	108219228	-	712	1.87	29.03	3.89803	7.92878e-05	0.003319
chr2-5460-0	chr2	173164433	173166604	+	2171	3.74	27.95	2.89017	0.000380023	0.0102283
chr15-50-1	chr15	102951472	102953636	-	2164	16.83	75.25	2.18219	0.000275181	0.00813519
chr15-505-1	chr15	96548158	96549136	-	978	8.41	40.85	2.29213	0.00101846	0.0207606
chr11-3281-1	chr11	59177851	59179070	-	1219	1.87	24.73	3.66777	0.000284623	0.0082981
chr5-652-0	chr5	31295457	31296568	+	1111	0	48.38	8.61579	5.80295e-09	2.26396e-06
chr8-3570-0	chr8	131070463	131071306	+	843	3.74	20.43	2.43999	0.0111532	0.105831
chr9-2103-1	chr9	61289206	61291061	-	1855	20.56	81.7	2.0131	0.000587639	0.0139644
chr13-2604-1	chr13	31583079	31584447	-	1368	5.61	34.4	2.61936	0.000530589	0.0130342
chr10-2764-1	chr10	43413696	43414422	-	726	2.8	25.8	3.17464	0.000695001	0.0156231
chr10-311-0	chr10	14661892	14662640	+	748	3.74	18.28	2.28055	0.0206215	0.157553
chr18-1753-1	chr18	32078480	32079830	-	1350	30.85	144.06	2.24829	4.10679e-05	0.00210884
chr9-3711-0	chr9	122019095	122020202	+	1107	4.67	46.23	3.301	1.06385e-05	0.000769694
chr3-3392-1	chr3	37836792	37837737	-	945	2.8	21.5	2.91298	0.00336139	0.0472253
chr12-1319-1	chr12	78272703	78273752	-	1049	0	19.35	7.29936	7.46224e-05	0.00320148
chr10-1355-0	chr10	54911317	54912198	+	881	5.61	22.58	2.01438	0.00983892	0.0970159
chr13-1982-1	chr13	49077477	49078261	-	784	7.48	34.4	2.21228	0.00243542	0.0383848
chr9-355-1	chr9	116221688	116224297	-	2609	14.96	140.83	3.25381	4.58005e-08	1.17183e-05
chr18-114-0	chr18	5585242	5588143	+	2901	25.24	119.33	2.26507	6.74245e-05	0.00296923
chr3-1120-0	chr3	60044278	60045385	+	1107	6.54	36.55	2.48867	0.000587516	0.0139644
chr11-805-1	chr11	107579905	107581007	-	1102	3.74	25.8	2.77522	0.000695001	0.0156231
chr4-508-1	chr4	140892823	140894945	-	2122	8.41	43	2.36591	0.000673206	0.0155047
chr16-2384-0	chr16	94570564	94572380	+	1816	25.24	119.33	2.26507	6.74245e-05	0.00296923
chr1-1073-0	chr1	59483576	59484665	+	1089	0.93	13.98	3.7617	0.00421342	0.0556812
chr2-2735-1	chr2	103336502	103337255	-	753	5.61	30.1	2.42745	0.00148305	0.0270496
chr10-1426-1	chr10	83800841	83802433	-	1592	16.83	106.43	2.68157	5.38742e-06	0.000465579
chr6-911-0	chr6	43262559	43264194	+	1635	3.74	96.75	4.67706	2.09062e-10	1.69727e-07
chr1-1820-0	chr1	87662969	87664127	+	1158	0	59.13	8.90462	4.02868e-10	2.88262e-07
chr17-2211-0	chr17	68457058	68458464	+	1406	7.48	97.83	3.71672	2.6079e-08	7.67213e-06
chr10-1110-0	chr10	41371531	41372713	+	1182	3.74	27.95	2.89017	0.000380023	0.0102283
chr3-3403-1	chr3	37646242	37647474	-	1232	5.61	44.08	2.97578	4.82892e-05	0.00237735
chr16-1482-0	chr16	45344599	45345918	+	1319	5.61	75.25	3.74583	1.06492e-07	2.22992e-05
chr10-3058-1	chr10	36797957	36798493	-	536	3.74	22.58	2.58356	0.00609066	0.0706577
chr4-2400-1	chr4	93825265	93827641	-	2376	1.87	12.9	2.73573	0.0210717	0.159463
chr4-1990-0	chr4	95150441	95151371	+	930	11.22	54.83	2.30582	0.00044929	0.0115408
chr5-3308-1	chr5	35960503	35964247	-	3744	28.04	123.63	2.16481	9.21354e-05	0.00371854
chr1-3604-0	chr1	157083886	157086114	+	2228	25.24	132.23	2.41303	2.0773e-05	0.00127929
chr12-147-0	chr12	8477962	8478753	+	791	1.87	40.85	4.3893	2.55658e-06	0.000260697
chr3-3384-0	chr3	133253362	133254145	+	783	8.41	39.78	2.25377	0.00125561	0.0238554
chr11-305-1	chr11	117819896	117820609	-	713	0	21.5	7.45045	3.28845e-05	0.00176557
chr15-2194-0	chr15	76807145	76808601	+	1456	16.83	91.38	2.46188	3.13926e-05	0.00172337
chr16-765-0	chr16	25200558	25202148	+	1590	14.02	65.58	2.24488	0.000379292	0.0102283
chr18-138-0	chr18	5915637	5917074	+	1437	3.74	22.58	2.58356	0.00609066	0.0706577
chr17-794-1	chr17	68435729	68436651	-	922	3.74	17.2	2.19369	0.0281243	0.191411
chr11-1708-1	chr11	94106184	94108039	-	1855	9.35	46.23	2.32009	0.000705128	0.0157459
chr1-2795-0	chr1	133629907	133631037	+	1130	10.28	87.08	3.09611	1.6018e-06	0.000188623
chr12-1282-1	chr12	80125052	80125635	-	583	0	11.83	6.59469	0.00177786	0.0307284
chr2-5214-0	chr2	167079835	167082276	+	2441	14.96	70.95	2.26603	0.000183795	0.00610711
chr17-477-0	chr17	15493765	15495240	+	1475	28.04	119.33	2.11379	0.000131786	0.0048373
chr18-2268-1	chr18	5154015	5156153	-	2138	13.09	55.9	2.11367	0.00108021	0.0216306
chr11-4088-0	chr11	112777482	112778048	+	566	1.87	17.2	3.14734	0.00463264	0.0590137
chr18-2070-0	chr18	76514434	76515421	+	987	3.74	30.1	2.99663	0.000210936	0.00668533
chr17-164-0	chr17	7928900	7929897	+	997	6.54	33.33	2.35587	0.00152434	0.0274712
chr13-1287-0	chr13	45440993	45441797	+	804	7.48	31.18	2.07079	0.00488426	0.0607704
chr8-1241-1	chr8	97682694	97683760	-	1066	6.54	72.03	3.4649	5.24527e-07	7.60943e-05
chr17-1272-0	chr17	34203800	34205396	+	1596	0.93	11.83	3.52299	0.00998336	0.097684
chr5-2895-0	chr5	119259852	119260656	+	804	10.28	49.45	2.28138	0.000731484	0.0162614
chr10-3465-0	chr10	117889014	117890702	+	1688	6.54	31.18	2.26002	0.00248625	0.0388812
chr7-1754-0	chr7	80512615	80514777	+	2162	10.28	84.93	3.0601	2.12845e-06	0.000231286
chr10-30-0	chr10	5092619	5093534	+	915	6.54	83.85	3.68386	7.35216e-08	1.70071e-05
chr15-573-1	chr15	94273698	94275481	-	1783	10.28	49.45	2.28138	0.000731484	0.0162614
chr10-3007-0	chr10	96795475	96798170	+	2695	28.04	132.23	2.26174	4.19503e-05	0.00214794
chr13-2382-0	chr13	90275880	90277032	+	1152	1.87	17.2	3.14734	0.00463264	0.0590137
chr3-1404-1	chr3	107055665	107057360	-	1695	5.61	24.73	2.14494	0.005665	0.0671632
chr4-1870-0	chr4	92455191	92457436	+	2245	0	7.53	5.95112	0.0245793	0.175486
chr15-3185-1	chr15	10851365	10853686	-	2321	6.54	105.36	4.01273	3.05537e-09	1.41742e-06
chr17-2561-0	chr17	79764136	79765472	+	1336	10.28	46.23	2.18433	0.00127438	0.0239504
chr3-743-0	chr3	49497636	49498636	+	1000	2.8	15.05	2.40194	0.0251375	0.177564
chr15-2085-1	chr15	55795835	55798518	-	2683	4.67	51.6	3.4593	2.77112e-06	0.000277546
chr10-2298-1	chr10	62258247	62259329	-	1082	1.87	55.9	4.84064	6.81814e-08	1.61252e-05
chr1-1608-1	chr1	154049400	154050466	-	1066	0.93	26.88	4.69904	3.07135e-05	0.00169071
chr8-2320-0	chr8	94776709	94777880	+	1171	9.35	49.45	2.41714	0.000396863	0.0105172
chr7-2602-0	chr7	106658727	106659291	+	564	3.74	20.43	2.43999	0.0111532	0.105831
chr2-3870-0	chr2	128278497	128279262	+	765	5.61	37.63	2.7482	0.000197582	0.00641552
chr4-4212-0	chr4	151457818	151460286	+	2468	41.13	194.58	2.26816	1.94623e-05	0.00121452
chr3-3572-0	chr3	142580678	142582097	+	1419	4.67	24.73	2.40164	0.00250944	0.0388835
chr3-2940-0	chr3	121630049	121632124	+	2075	1.87	50.53	4.69513	2.69409e-07	4.63274e-05
chr17-1025-0	chr17	29289164	29290377	+	1213	0	41.93	8.4099	2.93638e-08	8.32511e-06
chr5-3571-1	chr5	31324659	31325952	-	1293	3.74	50.53	3.74147	1.21157e-06	0.000149774
chr1-3703-1	chr1	67032115	67032806	-	691	0.93	68.8	6.05115	6.41495e-10	4.29863e-07
chr14-1617-1	chr14	48421749	48425045	-	3296	4.67	36.55	2.96322	0.000122507	0.00457878
chr8-1376-1	chr8	94776342	94777098	-	756	9.35	45.15	2.28623	0.000856396	0.0181859
chr12-1000-0	chr12	55361564	55362588	+	1024	4.67	33.33	2.83042	0.000269237	0.00805537
chr3-986-0	chr3	54981403	54982832	+	1429	1.87	55.9	4.84064	6.81814e-08	1.61252e-05
chr9-2350-0	chr9	77463912	77465442	+	1530	0	52.68	8.73834	1.65102e-09	8.55206e-07
chr19-885-1	chr19	36592300	36593183	-	883	0	12.9	6.71897	0.00109407	0.0217213
chr17-2917-1	chr17	7834016	7843470	-	9454	43.93	481.62	3.48024	1.2008e-10	1.11413e-07
chr8-2388-0	chr8	96893617	96894314	+	697	4.67	32.25	2.78329	0.000352128	0.0098154
chr10-1500-0	chr10	59398926	59399412	+	486	3.74	22.58	2.58356	0.00609066	0.0706577
chr18-142-0	chr18	5941543	5942656	+	1113	1.87	30.1	3.95028	5.82553e-05	0.00269909
chr14-1834-1	chr14	34806373	34807369	-	996	0.93	29.03	4.80958	1.57894e-05	0.00103746
chr3-882-0	chr3	52512874	52513750	+	876	0	15.05	6.93941	0.000428911	0.0111085
chr14-2069-1	chr14	26624934	26625620	-	686	1.87	21.5	3.46721	0.00110289	0.0217213
chr3-1635-1	chr3	101339392	101340583	-	1191	3.74	79.55	4.39505	3.20021e-09	1.46848e-06
chr10-1922-0	chr10	69519982	69520895	+	913	16.83	75.25	2.18219	0.000275181	0.00813519
chr7-1807-1	chr7	97197705	97198590	-	885	5.61	48.38	3.10972	1.97657e-05	0.0012271
chr5-2984-0	chr5	122542998	122543867	+	869	0.93	36.55	5.14089	1.79758e-06	0.000204493
chr18-570-1	chr18	67533262	67535538	-	2276	49.54	391.32	3.00791	1.24241e-08	4.19386e-06
chr4-2642-1	chr4	83747887	83749438	-	1551	2.8	37.63	3.7168	2.30706e-05	0.00135837
chr3-2320-0	chr3	101317699	101318715	+	1016	4.67	34.4	2.87606	0.000206474	0.00662853
chr5-1370-0	chr5	64826929	64828427	+	1498	2.8	51.6	4.1712	1.68661e-07	3.24408e-05
chr4-52-1	chr4	154611759	154612529	-	770	10.28	45.15	2.15048	0.00153711	0.0276498
chr3-1851-1	chr3	96034376	96035428	-	1052	14.02	84.93	2.61731	2.68752e-05	0.001537
chr15-274-1	chr15	99718165	99721414	-	3249	44.87	215.01	2.28692	1.59948e-05	0.00104526
chr16-934-0	chr16	30745796	30746694	+	898	3.74	18.28	2.28055	0.0206215	0.157553
chr15-2395-0	chr15	79038911	79039947	+	1036	2.8	31.18	3.44647	0.00015802	0.00550866
chr17-837-0	chr17	26625726	26627355	+	1629	11.22	88.15	2.98972	2.84422e-06	0.000282522
chr8-2470-0	chr8	97935671	97936098	+	427	7.48	41.93	2.49675	0.00041111	0.0108049
chr11-1849-0	chr11	66977321	66978941	+	1620	0.93	87.08	6.39045	2.38235e-11	3.14292e-08
chr3-259-0	chr3	21463199	21465069	+	1870	20.56	107.51	2.4085	3.21576e-05	0.00174944
chr7-3905-0	chr7	149614320	149614952	+	632	3.74	25.8	2.77522	0.000695001	0.0156231
chr17-22-0	chr17	4497779	4499224	+	1445	3.74	88.15	4.54293	8.46597e-10	5.29481e-07
chr2-3893-1	chr2	52223018	52223419	-	401	2.8	49.45	4.10995	3.41883e-07	5.49826e-05
chr16-1595-1	chr16	29760353	29762760	-	2407	14.96	87.08	2.56102	2.06733e-05	0.00127594
chr2-4521-1	chr2	31918094	31920631	-	2537	0.93	96.75	6.54225	4.71484e-12	8.65398e-09
chr4-199-0	chr4	11598541	11601026	+	2485	14.02	75.25	2.44308	0.000104456	0.00409444
chr18-89-0	chr18	5367880	5369757	+	1877	7.48	33.33	2.16664	0.00306617	0.0448515
chr11-3607-0	chr11	102484237	102486962	+	2725	20.56	83.85	2.05052	0.000464357	0.0118065
chr16-2444-0	chr16	96326483	96327300	+	817	2.8	22.58	2.98298	0.00243379	0.0383848
chr15-2983-0	chr15	93588844	93590251	+	1407	3.74	18.28	2.28055	0.0206215	0.157553
chr8-2039-1	chr8	73233757	73234464	-	707	4.67	21.5	2.20108	0.00823126	0.0863793
chr4-3261-0	chr4	132159347	132160838	+	1491	2.8	33.33	3.54232	8.96418e-05	0.00364052
chr7-157-1	chr7	149784107	149787014	-	2907	6.54	185.98	4.83192	5.11539e-13	1.3497e-09
chr13-1531-1	chr13	60373977	60374930	-	953	5.61	34.4	2.61936	0.000530589	0.0130342
chr5-3303-1	chr5	35987677	35991059	-	3382	81.32	393.47	2.30222	6.04952e-06	0.000509753
chr10-3045-1	chr10	36997594	36999244	-	1650	5.61	30.1	2.42745	0.00148305	0.0270496
chr9-185-0	chr9	13863347	13864127	+	780	5.61	43	2.94025	6.07128e-05	0.00277673
chr13-1867-0	chr13	60179919	60180587	+	668	1.87	15.05	2.95617	0.00978697	0.0969647
chr1-1338-0	chr1	67032050	67033389	+	1339	0.93	83.85	6.33609	3.9779e-11	4.58225e-08
chr1-1651-0	chr1	75585719	75586750	+	1031	0	29.03	7.88127	1.67869e-06	0.000193893
chr17-790-1	chr17	68455879	68457373	-	1494	4.67	79.55	4.08258	1.32634e-08	4.27857e-06
chr6-1244-1	chr6	112906938	112908200	-	1262	6.54	27.95	2.10314	0.00525705	0.0641236
chr15-2000-1	chr15	57809542	57812938	-	3396	72.91	321.44	2.16791	2.3417e-05	0.00137684
chrX-507-1	chrX	133253096	133254543	-	1447	2.8	17.2	2.59311	0.0126869	0.115444
chr15-664-0	chr15	33526279	33529934	+	3655	12.15	53.75	2.16307	0.000910608	0.019116
chr13-2744-0	chr13	99849177	99851113	+	1936	14.02	77.4	2.48366	6.89469e-05	0.00301311
chr1-2209-1	chr1	133628331	133630300	-	1969	14.02	112.88	3.02725	4.68803e-07	6.9442e-05
chr16-2268-1	chr16	10350636	10353415	-	2779	4.67	95.68	4.34848	1.05922e-09	6.43397e-07
chr18-147-0	chr18	6017809	6020791	+	2982	29.91	180.61	2.61848	1.95987e-06	0.000217034
chr11-2514-0	chr11	79699761	79701624	+	1863	22.43	113.96	2.36768	3.94195e-05	0.00204817
chr17-1045-0	chr17	29547110	29547933	+	823	3.74	46.23	3.61348	3.09389e-06	0.000301643
chr3-1666-1	chr3	100947347	100948463	-	1116	18.69	90.3	2.2939	9.02001e-05	0.00365967
chr18-98-0	chr18	5411446	5412800	+	1354	1.87	16.13	3.05492	0.00671687	0.0750058
chr7-1189-0	chr7	53619740	53621915	+	2175	5.61	140.83	4.64887	1.30255e-11	1.86401e-08
chr3-1640-1	chr3	101312479	101314856	-	2377	32.72	178.46	2.47245	6.14763e-06	0.000517504
chr5-2420-1	chr5	82345038	82345965	-	927	2.8	13.98	2.29593	0.0355216	0.225078
chr9-1306-0	chr9	57065261	57066684	+	1423	5.61	36.55	2.70652	0.000322178	0.00914972
chr16-733-0	chr16	24220952	24221894	+	942	2.8	32.25	3.49519	0.000118807	0.00448301
chr4-321-1	chr4	148686977	148688149	-	1172	0	53.75	8.76742	1.29596e-09	7.24638e-07
chr12-142-0	chr12	8452331	8454391	+	2060	13.09	153.73	3.57108	6.66767e-09	2.50206e-06
chr13-1827-1	chr13	52317400	52318310	-	910	4.67	40.85	3.12317	3.49132e-05	0.00185746
chr1-709-1	chr1	179613051	179615017	-	1966	5.61	49.45	3.14135	1.58967e-05	0.00103965
chr2-70-1	chr2	180101027	180104190	-	3163	0	270.91	11.0982	8.73702e-21	2.45895e-16
chr6-1387-1	chr6	101438421	101439389	-	968	0.93	24.73	4.57932	6.10714e-05	0.00277673
chr9-2644-1	chr9	50264928	50266581	-	1653	17.76	133.31	2.92864	5.38811e-07	7.80323e-05
chr7-1563-0	chr7	73632424	73635417	+	2993	0.93	77.4	6.22079	1.38813e-10	1.23371e-07
chr12-2101-0	chr12	92183233	92186342	+	3109	14.96	88.15	2.5787	1.81519e-05	0.00114974
chr11-4319-1	chr11	22242079	22243131	-	1052	1.87	24.73	3.66777	0.000284623	0.0082981
chr5-2523-0	chr5	110923035	110923651	+	616	5.61	36.55	2.70652	0.000322178	0.00914972
chr10-3469-0	chr10	117913871	117915007	+	1136	0	7.53	5.95112	0.0245793	0.175486
chr4-1673-0	chr4	83625174	83626928	+	1754	11.22	45.15	2.02641	0.00261191	0.040067
chr10-3467-0	chr10	117903693	117905537	+	1844	8.41	34.4	2.04502	0.00455058	0.0584901
chr2-4923-1	chr2	26396161	26397272	-	1111	4.67	30.1	2.68415	0.0006078	0.0143466
chr3-3192-0	chr3	127556459	127557523	+	1064	0.93	15.05	3.86772	0.00276842	0.0417922
chr4-3816-1	chr4	33144646	33145531	-	885	14.96	81.7	2.46923	4.006e-05	0.00207252
chr1-3005-1	chr1	90811809	90813406	-	1597	0	11.83	6.59469	0.00177786	0.0307284
chr18-2306-1	chr18	4740700	4741532	-	832	1.87	21.5	3.46721	0.00110289	0.0217213
chr17-2020-1	chr17	29605829	29607080	-	1251	7.48	32.25	2.11951	0.00386674	0.0523956
chr11-2869-1	chr11	68488160	68489143	-	983	1.87	46.23	4.56713	7.10661e-07	9.66224e-05
chr1-1071-0	chr1	59474963	59477072	+	2109	4.67	82.78	4.13982	8.05807e-09	2.92154e-06
chr2-4370-1	chr2	33994518	33995212	-	694	2.8	55.9	4.28641	6.81814e-08	1.61252e-05
chr1-2958-0	chr1	136057217	136059206	+	1989	0.93	210.71	7.66411	1.32037e-17	1.85802e-13
chr9-888-0	chr9	43527604	43528058	+	454	4.67	36.55	2.96322	0.000122507	0.00457878
chr1-3635-0	chr1	157837725	157838672	+	947	0.93	47.3	5.51176	8.89497e-08	1.95578e-05
chr6-1487-0	chr6	72456176	72456988	+	812	2.8	43	3.90885	6.4296e-06	0.00053222
chr9-3185-1	chr9	30615789	30618679	-	2890	2.8	16.13	2.50069	0.0178327	0.143319
chr8-1040-1	chr8	109104331	109105805	-	1474	12.15	81.7	2.76601	1.2582e-05	0.000881596
chr14-35-0	chr14	9159356	9161105	+	1749	14.02	60.2	2.12174	0.000929316	0.0194074
chr15-768-0	chr15	36398898	36401086	+	2188	17.76	90.3	2.3674	5.73689e-05	0.00268353
chr13-1556-0	chr13	52144802	52145785	+	983	1.87	48.38	4.63255	4.35067e-07	6.60615e-05
chr5-1683-1	chr5	110900742	110901262	-	520	7.48	31.18	2.07079	0.00488426	0.0607704
chr15-2769-1	chr15	33525697	33527499	-	1802	7.48	50.53	2.76522	6.37246e-05	0.00284966
chr1-2905-1	chr1	92233556	92234587	-	1031	2.8	17.2	2.59311	0.0126869	0.115444
chr4-1679-0	chr4	83661817	83662749	+	932	2.8	51.6	4.1712	1.68661e-07	3.24408e-05
chr16-1653-1	chr16	25504495	25505140	-	645	4.67	38.7	3.04541	5.7206e-05	0.00268185
chr12-2606-0	chr12	112259477	112260222	+	745	11.22	45.15	2.02641	0.00261191	0.040067
chr16-1483-0	chr16	45356772	45358418	+	1646	10.28	60.2	2.56453	0.000104948	0.00410991
chr15-1431-0	chr15	57491384	57492316	+	932	1.87	11.83	2.61145	0.0311164	0.205284
chr6-3143-1	chr6	31322326	31322974	-	648	6.54	54.83	3.07201	1.20816e-05	0.000852194
chr1-2886-1	chr1	92484439	92485142	-	703	0.93	8.6	3.06915	0.0384939	0.235499
chr11-2941-1	chr11	66919341	66920668	-	1327	0.93	168.78	7.34424	6.4388e-16	4.18185e-12
chr19-902-1	chr19	36241046	36243384	-	2338	14.02	62.35	2.17227	0.000687118	0.0155912
chr15-2064-0	chr15	75561941	75562852	+	911	10.28	43	2.08029	0.00224411	0.0361524
chr2-5436-0	chr2	172883416	172884151	+	735	0.93	47.3	5.51176	8.89497e-08	1.95578e-05
chr17-2930-1	chr17	7767014	7768161	-	1147	0	16.13	7.03816	0.000272943	0.00808602
chr11-256-1	chr11	118855694	118857010	-	1316	0	8.6	6.14084	0.00823669	0.0863793
chr4-1916-0	chr4	93826536	93828722	+	2186	1.87	12.9	2.73573	0.0210717	0.159463
chr2-3254-1	chr2	77154503	77155303	-	800	4.67	50.53	3.429	4.29893e-06	0.00039539
chr7-2298-0	chr7	97198502	97200115	+	1613	6.54	60.2	3.20665	4.57623e-06	0.000408062
chr9-2290-1	chr9	58173209	58174811	-	1602	22.43	97.83	2.14781	0.000204493	0.00660989
chr4-3312-1	chr4	55227513	55228750	-	1237	1.87	23.65	3.60397	0.000396399	0.0105172
chr4-3838-0	chr4	140894045	140896753	+	2708	10.28	40.85	2.0065	0.0032913	0.0469649
chr1-4956-0	chr1	194658686	194659955	+	1269	9.35	59.13	2.67435	6.38606e-05	0.00284966
chr3-3040-1	chr3	54237852	54238788	-	936	3.74	18.28	2.28055	0.0206215	0.157553
chr9-3053-0	chr9	103310887	103311653	+	766	2.8	34.4	3.58796	6.78726e-05	0.00296923
chr10-425-1	chr10	118092105	118092706	-	601	0	34.4	8.12543	3.2072e-07	5.24787e-05
chr15-2229-1	chr15	52815777	52818768	-	2991	0.93	35.48	5.09797	2.4184e-06	0.000250081
chr10-24-0	chr10	5035818	5037804	+	1986	5.61	67.73	3.59409	3.66395e-07	5.81493e-05
chr17-2342-1	chr17	25644841	25646307	-	1466	7.48	35.48	2.25652	0.00193774	0.0324103
chr19-710-0	chr19	23532138	23532945	+	807	3.74	25.8	2.77522	0.000695001	0.0156231
chr2-5458-0	chr2	173160410	173161302	+	892	0	6.45	5.7326	0.0434865	0.25169
chr3-1027-1	chr3	121621692	121624369	-	2677	3.74	75.25	4.31501	7.69646e-09	2.82534e-06
chr4-1004-0	chr4	55228622	55229910	+	1288	4.67	25.8	2.46274	0.00187833	0.0319226
chr2-2443-1	chr2	113809309	113811733	-	2424	22.43	152.66	2.78911	1.09391e-06	0.000138058
chr14-113-0	chr14	14603414	14604631	+	1217	2.8	24.73	3.11354	0.000945269	0.0194722
chr8-2717-1	chr8	41737202	41741451	-	4249	7.48	110.73	3.89521	4.62078e-09	1.87568e-06
chr11-4089-1	chr11	32219741	32221358	-	1617	33.65	149.43	2.17606	6.78303e-05	0.00296923
chr13-1811-0	chr13	58540272	58541067	+	795	0.93	20.43	4.30519	0.000378171	0.0102283
chr9-3070-0	chr9	104171788	104173098	+	1310	10.28	98.9	3.27958	3.13515e-07	5.22104e-05
chr10-13-1	chr10	129156022	129158573	-	2551	75.71	318.22	2.09901	3.53704e-05	0.00187587
chr13-1558-1	chr13	60016945	60018037	-	1092	0	46.23	8.55037	9.81856e-09	3.43984e-06
chr1-785-1	chr1	174361399	174362221	-	822	1.87	29.03	3.89803	7.92878e-05	0.003319
chr2-729-0	chr2	26914112	26914962	+	850	14.02	103.2	2.89812	1.52718e-06	0.000180592
chr13-2337-1	chr13	37665447	37666199	-	752	0.93	55.9	5.75218	1.02022e-08	3.54483e-06
chr2-3708-1	chr2	60897480	60900469	-	2989	10.28	136.53	3.74421	3.61676e-09	1.62781e-06
chr9-865-1	chr9	100937349	100939291	-	1942	25.24	102.13	2.04076	0.000344105	0.00963359
chr5-3307-1	chr5	35965402	35969335	-	3933	92.54	465.5	2.35853	3.10219e-06	0.000302104
chr4-2348-1	chr4	94969578	94970155	-	577	12.15	53.75	2.16307	0.000910608	0.019116
chr11-779-0	chr11	31562509	31563867	+	1358	18.69	97.83	2.40923	3.99949e-05	0.00207168
chr4-1688-0	chr4	83748929	83749804	+	875	0.93	20.43	4.30519	0.000378171	0.0102283
chr10-1009-1	chr10	94847022	94848847	-	1825	2.8	17.2	2.59311	0.0126869	0.115444
chr11-481-1	chr11	115956030	115957009	-	979	5.61	31.18	2.47787	0.00114267	0.0223847
chr7-3922-0	chr7	149791228	149792326	+	1098	1.87	21.5	3.46721	0.00110289	0.0217213
chr1-2969-0	chr1	136179835	136183293	+	3458	62.63	375.19	2.60981	4.42069e-07	6.60615e-05
chr4-4117-1	chr4	11904445	11906158	-	1713	20.56	108.58	2.42284	2.89476e-05	0.00162723
chr15-572-1	chr15	94333435	94335149	-	1714	13.09	76.33	2.56213	5.2933e-05	0.00252499
chr1-1459-1	chr1	157836731	157838122	-	1391	0.93	56.98	5.77961	8.13155e-09	2.92154e-06
chr18-263-1	chr18	76312360	76313791	-	1431	12.15	61.28	2.3517	0.000290864	0.00845962
chr11-4496-0	chr11	118956785	118958545	+	1760	0	17.2	7.13058	0.000175464	0.00593753
chr17-2082-0	chr17	64898054	64899338	+	1284	16.83	101.05	2.60689	1.07273e-05	0.000774123
chrX-1786-0	chrX	163111455	163112744	+	1289	7.48	59.13	2.99148	1.36438e-05	0.000934284
chr13-3182-1	chr13	12461040	12462149	-	1109	0.93	79.55	6.26025	8.04746e-11	7.90073e-08
chr8-1938-1	chr8	74818654	74819808	-	1154	6.54	29.03	2.15735	0.00408795	0.0545352
chr10-1841-0	chr10	67781384	67782592	+	1208	8.41	41.93	2.32949	0.00082738	0.0176944
chr17-407-1	chr17	79900101	79902121	-	2020	11.22	73.1	2.72004	2.48056e-05	0.00143255
chr5-2884-1	chr5	54367549	54368484	-	935	2.8	29.03	3.3438	0.000282602	0.00828495
chr5-599-0	chr5	30057342	30058370	+	1028	8.41	51.6	2.62826	0.000112919	0.00434348
chr3-2304-0	chr3	101104195	101105599	+	1404	5.61	31.18	2.47787	0.00114267	0.0223847
chr1-524-1	chr1	183983895	183985560	-	1665	5.61	49.45	3.14135	1.58967e-05	0.00103965
chr12-1404-1	chr12	76384863	76387424	-	2561	5.61	35.48	2.6636	0.000412938	0.0108049
chr14-1704-1	chr14	46611418	46612739	-	1321	4.67	24.73	2.40164	0.00250944	0.0388835
chr16-2157-0	chr16	90691674	90692877	+	1203	3.74	17.2	2.19369	0.0281243	0.191411
chr17-261-0	chr17	10057211	10058077	+	866	4.67	37.63	3.0049	7.35288e-05	0.00317717
chr9-1779-1	chr9	66906831	66907824	-	993	6.54	37.63	2.53035	0.000465368	0.0118065
chr15-175-1	chr15	101108900	101110184	-	1284	14.02	61.28	2.14723	0.000798773	0.0173061
chr7-1803-1	chr7	97222509	97224194	-	1685	5.61	55.9	3.31781	3.66556e-06	0.000343115
chr19-1570-1	chr19	10402253	10403631	-	1378	2.8	27.95	3.28959	0.000380023	0.0102283
chr1-219-0	chr1	16954644	16955254	+	610	2.8	13.98	2.29593	0.0355216	0.225078
chr5-3689-0	chr5	139612386	139613738	+	1352	2.8	21.5	2.91298	0.00336139	0.0472253
chr4-1590-0	chr4	82244109	82245411	+	1302	5.61	30.1	2.42745	0.00148305	0.0270496
chr11-4307-1	chr11	22487163	22488846	-	1683	3.74	19.35	2.36247	0.015149	0.128678
chr9-2189-0	chr9	72006426	72007464	+	1038	2.8	24.73	3.11354	0.000945269	0.0194722
chr7-845-0	chr7	36678545	36679446	+	901	0.93	18.28	4.14575	0.000820847	0.0176037
chr12-2174-1	chr12	33692930	33693693	-	763	17.76	81.7	2.22321	0.000173857	0.00593753
chr9-1609-0	chr9	61293678	61294850	+	1172	6.54	59.13	3.18071	5.53794e-06	0.00047278
chr9-2985-0	chr9	100937882	100940032	+	2150	26.17	131.16	2.34905	2.26955e-05	0.00134541
chr8-1723-1	chr8	84931337	84932234	-	897	0	21.5	7.45045	3.28845e-05	0.00176557
chr13-354-1	chr13	107867662	107868657	-	995	4.67	26.88	2.52136	0.0014102	0.0260027
chr10-1444-0	chr10	58700486	58703129	+	2643	9.35	46.23	2.32009	0.000705128	0.0157459
chr1-1369-1	chr1	159355460	159356337	-	877	10.28	41.93	2.04387	0.00271621	0.0413142
chr15-160-0	chr15	7073417	7074688	+	1271	7.48	35.48	2.25652	0.00193774	0.0324103
chr12-2173-0	chr12	96815138	96816241	+	1103	5.61	23.65	2.08114	0.00745793	0.0806155
chr16-1686-0	chr16	57246774	57248271	+	1497	18.69	78.48	2.09171	0.000388138	0.0104135
chr2-375-0	chr2	17895607	17898279	+	2672	2.8	21.5	2.91298	0.00336139	0.0472253
chr11-1529-0	chr11	58983513	58985220	+	1707	3.74	43	3.50943	6.4296e-06	0.00053222
chr2-3710-1	chr2	60895633	60897110	-	1477	0.93	18.28	4.14575	0.000820847	0.0176037
chr1-3975-1	chr1	59479001	59479930	-	929	0.93	30.1	4.86183	1.14102e-05	0.000812987
chr18-1802-0	chr18	67533948	67536892	+	2944	51.41	406.37	3.00903	1.19595e-08	4.05686e-06
chr15-3379-1	chr15	6141063	6142646	-	1583	3.74	25.8	2.77522	0.000695001	0.0156231
chr13-685-0	chr13	29254345	29255584	+	1239	1.87	16.13	3.05492	0.00671687	0.0750058
chr18-1136-0	chr18	46564379	46565415	+	1036	2.8	24.73	3.11354	0.000945269	0.0194722
chr16-143-1	chr16	94570296	94571602	-	1306	30.85	125.78	2.05274	0.00019486	0.00637443
chr18-2199-1	chr18	5855560	5856713	-	1153	2.8	20.43	2.83942	0.00466002	0.0590773
chr9-1248-1	chr9	84261992	84263075	-	1083	13.09	59.13	2.19442	0.000671776	0.0155047
chr5-2798-1	chr5	64826267	64830238	-	3971	14.02	217.16	3.97046	3.43327e-11	4.14111e-08
chr4-1596-1	chr4	119184821	119185508	-	687	1.87	86	5.46101	2.17366e-10	1.74787e-07
chr8-232-0	chr8	11707880	11708469	+	589	3.74	25.8	2.77522	0.000695001	0.0156231
chr15-695-0	chr15	34152003	34153455	+	1452	0.93	31.18	4.91225	8.28724e-06	0.000645487
chr1-1330-0	chr1	66964853	66965825	+	972	11.22	54.83	2.30582	0.00044929	0.0115408
chr10-3426-0	chr10	116908293	116909329	+	1036	7.48	30.1	2.02037	0.00617918	0.0714294
chr14-984-0	chr14	51762444	51763768	+	1324	0	49.45	8.64742	4.4841e-09	1.86503e-06
chr11-4164-0	chr11	114705594	114707450	+	1856	32.72	147.28	2.19565	5.92883e-05	0.00273842
chr11-2377-0	chr11	77435744	77437466	+	1722	39.26	183.83	2.25312	2.31855e-05	0.00136418
chr7-625-1	chr7	135201372	135202252	-	880	3.74	29.03	2.94438	0.000282602	0.00828495
chr16-1718-1	chr16	24231255	24232381	-	1126	9.35	51.6	2.47839	0.000226157	0.00708267
chr5-2801-1	chr5	64782388	64785110	-	2722	2.8	136.53	5.57277	1.80407e-13	5.44005e-10
chr17-328-0	chr17	12535913	12537561	+	1648	1.87	49.45	4.66418	3.41883e-07	5.49826e-05
chr16-1586-0	chr16	50784132	50786010	+	1878	5.61	56.98	3.34523	2.99596e-06	0.000294819
chr12-780-1	chr12	92182430	92184821	-	2391	12.15	67.73	2.49581	9.74864e-05	0.00384805
chr9-306-1	chr9	117865527	117866526	-	999	8.41	52.68	2.65793	9.33196e-05	0.00375229
chr16-2269-1	chr16	10336330	10337371	-	1041	7.48	50.53	2.76522	6.37246e-05	0.00284966
chr4-2625-1	chr4	83866839	83870815	-	3976	10.28	47.3	2.21741	0.00105781	0.0214078
chr3-1335-1	chr3	107961077	107961725	-	648	1.87	34.4	4.14219	1.77089e-05	0.00113508
chr8-3481-0	chr8	129224758	129228473	+	3715	11.22	46.23	2.06026	0.00218	0.0354101
chr5-2535-0	chr5	111058907	111060119	+	1212	7.48	90.3	3.6014	8.16769e-08	1.8588e-05
chr17-1158-0	chr17	32025666	32028350	+	2684	41.13	177.38	2.13472	6.03765e-05	0.00277673
chr17-1650-0	chr17	46065111	46066366	+	1255	3.74	52.68	3.80145	6.15892e-07	8.62372e-05
chr6-3516-0	chr6	145860831	145861460	+	629	15.89	82.78	2.40131	5.91996e-05	0.00273582
chr2-2852-1	chr2	93800635	93802229	-	1594	3.74	32.25	3.09577	0.000118807	0.00448301
chr16-1559-0	chr16	50185337	50186174	+	837	7.48	30.1	2.02037	0.00617918	0.0714294
chrX-1561-1	chrX	17123985	17125093	-	1108	6.54	40.85	2.64862	0.000234216	0.00726768
chr10-3634-1	chr10	16681648	16682673	-	1025	1.87	17.2	3.14734	0.00463264	0.0590137
chr7-3906-0	chr7	149616088	149618174	+	2086	36.45	208.56	2.54163	2.75507e-06	0.000277546
chr2-68-1	chr2	180118705	180120074	-	1369	0.93	60.2	5.85887	4.17925e-09	1.78213e-06
chr13-2493-1	chr13	33658347	33661286	-	2939	4.67	32.25	2.78329	0.000352128	0.0098154
chr8-564-0	chr8	26228303	26230974	+	2671	4.67	23.65	2.33784	0.00336263	0.0472253
chr13-2606-1	chr13	31562670	31563759	-	1089	2.8	21.5	2.91298	0.00336139	0.0472253
chr12-1709-0	chr12	81185158	81187158	+	2000	6.54	94.6	3.85765	1.40974e-08	4.5086e-06
chr15-669-0	chr15	33596425	33597597	+	1172	2.8	13.98	2.29593	0.0355216	0.225078
chr17-2804-0	chr17	85303159	85304288	+	1129	6.54	33.33	2.35587	0.00152434	0.0274712
chr3-1559-0	chr3	83863297	83865091	+	1794	14.96	63.43	2.10458	0.000509681	0.0127455
chr5-3410-1	chr5	33898176	33899285	-	1109	6.54	51.6	2.98475	2.20949e-05	0.00131885
chr17-2920-1	chr17	7825312	7827770	-	2458	62.63	298.86	2.28179	8.92324e-06	0.000679523
chr12-174-0	chr12	8899627	8901579	+	1952	10.28	95.68	3.23181	4.65958e-07	6.92636e-05
chr1-2989-1	chr1	90959174	90960600	-	1426	0	8.6	6.14084	0.00823669	0.0863793
chr17-2736-0	chr17	84289268	84290438	+	1170	0.93	11.83	3.52299	0.00998336	0.097684
chr17-2231-0	chr17	69657221	69658040	+	819	8.41	37.63	2.17386	0.00191727	0.0323563
chr15-2327-0	chr15	78334682	78337015	+	2333	14.02	106.43	2.94246	9.44821e-07	0.000121605
chr5-84-1	chr5	150274742	150276634	-	1892	13.09	56.98	2.14109	0.000921223	0.0192813
chr13-3251-0	chr13	114344302	114346372	+	2070	5.61	22.58	2.01438	0.00983892	0.0970159
chr14-652-0	chr14	32807175	32808245	+	1070	16.83	99.98	2.59148	1.2057e-05	0.000851879
chr7-2-1	chr7	152517972	152518958	-	986	1.87	11.83	2.61145	0.0311164	0.205284
chr11-2847-0	chr11	87387437	87388219	+	782	4.67	47.3	3.33408	8.45168e-06	0.000648701
chr4-2230-0	chr4	104951368	104952385	+	1017	6.54	49.45	2.9235	4.10868e-05	0.00210884
chr4-2964-0	chr4	124836278	124836978	+	700	9.35	43	2.21604	0.00126844	0.0239504
chr7-3339-0	chr7	133391870	133392551	+	681	7.48	48.38	2.70264	0.000116763	0.00445483
chr13-579-0	chr13	25731759	25732516	+	757	1.87	13.98	2.85016	0.0143284	0.12459
chr15-3318-0	chr15	99718866	99725381	+	6515	58.89	297.79	2.36522	5.28805e-06	0.000461718
chr15-3390-1	chr15	5767038	5768154	-	1116	8.41	34.4	2.04502	0.00455058	0.0584901
chr2-1868-0	chr2	60899151	60901328	+	2177	9.35	139.76	3.91362	1.10164e-09	6.53064e-07
chr1-3572-0	chr1	155817000	155817669	+	669	8.41	52.68	2.65793	9.33196e-05	0.00375229
chr2-4180-1	chr2	38359490	38360051	-	561	7.48	37.63	2.34112	0.000986367	0.0202089
chr1-1359-1	chr1	159498862	159500895	-	2033	11.22	47.3	2.09334	0.00182136	0.0313072
chr3-3168-1	chr3	51308873	51309681	-	808	4.67	26.88	2.52136	0.0014102	0.0260027
chr11-59-1	chr11	120987854	120988984	-	1130	4.67	37.63	3.0049	7.35288e-05	0.00317717
chr8-231-0	chr8	11706064	11706639	+	575	4.67	24.73	2.40164	0.00250944	0.0388835
chr3-688-0	chr3	41109214	41110317	+	1103	5.61	35.48	2.6636	0.000412938	0.0108049
chr14-1114-0	chr14	55956996	55958641	+	1645	3.74	93.53	4.62821	3.29698e-10	2.48545e-07
chr2-5216-0	chr2	167086597	167087772	+	1175	6.54	50.53	2.95445	2.71191e-05	0.00154086
chr1-2800-0	chr1	133667374	133668311	+	937	0	33.33	8.07979	4.41746e-07	6.60615e-05
chr18-1370-0	chr18	57567631	57569344	+	1713	23.37	104.28	2.18124	0.000142078	0.00515509
chr10-940-0	chr10	36969906	36972354	+	2448	13.09	97.83	2.91966	2.82624e-06	0.000281397
chr17-760-1	chr17	69656491	69657517	-	1026	11.22	48.38	2.12568	0.0015233	0.0274712
chr15-690-0	chr15	34001588	34002685	+	1097	3.74	55.9	3.88699	3.19819e-07	5.24787e-05
chr3-2946-0	chr3	121736016	121737251	+	1235	1.87	26.88	3.78749	0.000148847	0.00533877
chr18-2249-1	chr18	5385784	5387206	-	1422	4.67	84.93	4.17676	5.81863e-09	2.26396e-06
chr7-1752-0	chr7	80496565	80498311	+	1746	4.67	97.83	4.3805	7.88634e-10	5.0829e-07
chr11-3606-0	chr11	102476882	102477940	+	1058	0.93	36.55	5.14089	1.79758e-06	0.000204493
chr10-2761-0	chr10	92005471	92006337	+	866	3.74	21.5	2.51356	0.00823126	0.0863793
chr4-2082-1	chr4	105651546	105652252	-	706	2.8	53.75	4.22995	1.067e-07	2.22992e-05
chr13-994-1	chr13	90659989	90661742	-	1753	7.48	41.93	2.49675	0.00041111	0.0108049
chr18-665-1	chr18	65731250	65732004	-	754	3.74	22.58	2.58356	0.00609066	0.0706577
chr18-67-0	chr18	5146402	5147848	+	1446	8.41	44.08	2.40143	0.000548622	0.0133752
chr1-1916-1	chr1	138149413	138150274	-	861	3.74	43	3.50943	6.4296e-06	0.00053222
chrX-1651-0	chrX	155648963	155649942	+	979	10.28	54.83	2.42989	0.00024907	0.00760835
chr3-251-0	chr3	21280258	21281383	+	1125	0.93	22.58	4.44875	0.00017896	0.00597232
chr18-1381-0	chr18	57659675	57660797	+	1122	3.74	23.65	2.65031	0.00336263	0.0472253
chr5-21-1	chr5	152088145	152089960	-	1815	11.22	76.33	2.78223	1.58142e-05	0.00103828
chr17-148-0	chr17	7826336	7828992	+	2656	55.15	279.51	2.36831	5.47427e-06	0.000472118
chrX-1039-1	chrX	73384871	73386610	-	1739	3.74	27.95	2.89017	0.000380023	0.0102283
chr2-949-1	chr2	154541937	154543055	-	1118	10.28	60.2	2.56453	0.000104948	0.00410991
chr3-619-1	chr3	131895097	131896012	-	915	3.74	16.13	2.10127	0.038416	0.235499
chr16-1556-1	chr16	30173364	30174614	-	1250	1.87	16.13	3.05492	0.00671687	0.0750058
chr7-2029-1	chr7	89990118	89990975	-	857	6.54	29.03	2.15735	0.00408795	0.0545352
chr18-1835-1	chr18	24284920	24286157	-	1237	9.35	72.03	2.95854	7.21133e-06	0.000577473
chr8-3148-0	chr8	123892833	123893487	+	654	4.67	29.03	2.6319	0.000802182	0.0173533
chr6-1676-0	chr6	84175054	84176279	+	1225	10.28	70.95	2.80112	1.73807e-05	0.0011271
chr1-3602-0	chr1	157076666	157078524	+	1858	57.95	261.24	2.19941	2.25061e-05	0.00133819
chr15-3208-0	chr15	98717191	98718533	+	1342	7.48	87.08	3.549	1.27427e-07	2.56164e-05
chr13-2065-1	chr13	46399703	46400453	-	750	0	17.2	7.13058	0.000175464	0.00593753
chr5-783-0	chr5	33898509	33900143	+	1634	5.61	73.1	3.70408	1.50462e-07	2.98094e-05
chr16-739-0	chr16	24282488	24283154	+	666	5.61	31.18	2.47787	0.00114267	0.0223847
chr2-1418-0	chr2	39155382	39157700	+	2318	20.56	178.46	3.13903	5.06501e-08	1.28039e-05
chr1-1517-1	chr1	155815554	155816691	-	1137	12.15	61.28	2.3517	0.000290864	0.00845962
chr10-2967-1	chr10	39062711	39063784	-	1073	2.8	25.8	3.17464	0.000695001	0.0156231
chr6-21-0	chr6	4386419	4387713	+	1294	4.67	32.25	2.78329	0.000352128	0.0098154
chr13-2122-0	chr13	70848692	70850307	+	1615	0.93	20.43	4.30519	0.000378171	0.0102283
chr1-5021-0	chr1	196752126	196753176	+	1050	0	25.8	7.71211	4.8641e-06	0.00042869
chr11-4481-0	chr11	118856000	118857260	+	1260	0	12.9	6.71897	0.00109407	0.0217213
chr3-257-0	chr3	21397240	21397975	+	735	0.93	17.2	4.05889	0.00122209	0.0234561
chr1-1998-0	chr1	90820888	90823151	+	2263	1.87	94.6	5.59833	5.11008e-11	5.6033e-08
chr11-868-1	chr11	106225806	106227015	-	1209	8.41	124.71	3.89925	2.26985e-09	1.09198e-06
chr13-3123-1	chr13	13660705	13662072	-	1367	22.43	92.45	2.06638	0.000349947	0.00978368
chr7-2550-0	chr7	106004664	106005786	+	1122	0.93	15.05	3.86772	0.00276842	0.0417922
chr12-684-1	chr12	99979206	99979759	-	553	4.67	30.1	2.68415	0.0006078	0.0143466
chr11-3836-0	chr11	106217221	106218593	+	1372	8.41	86	3.36384	3.70399e-07	5.85647e-05
chr5-3107-0	chr5	124493551	124494353	+	802	11.22	51.6	2.21856	0.000753283	0.016606
chr16-2327-1	chr16	5185337	5186566	-	1229	7.48	53.75	2.85427	3.53152e-05	0.00187413
chr11-60-1	chr11	120982287	120983821	-	1534	5.61	25.8	2.20604	0.00431262	0.0562526
chr1-1937-1	chr1	137839709	137840787	-	1078	19.63	86	2.15368	0.000248449	0.00760835
chr7-2372-1	chr7	80495062	80497175	-	2113	7.48	84.93	3.51298	1.72326e-07	3.255e-05
chr1-1982-0	chr1	90660577	90661880	+	1303	5.61	46.23	3.0443	3.07576e-05	0.00169071
chr8-588-1	chr8	122376890	122378192	-	1302	9.35	37.63	2.02399	0.00346637	0.0482718
chr2-4931-0	chr2	160429125	160429524	+	399	11.22	49.45	2.15731	0.00127536	0.0239504
chr16-1728-1	chr16	24175235	24176274	-	1039	14.02	75.25	2.44308	0.000104456	0.00409444
chr2-4725-0	chr2	155430892	155432820	+	1928	10.28	178.46	4.13026	6.5116e-11	6.70863e-08
chr14-590-1	chr14	76709182	76710303	-	1121	5.61	24.73	2.14494	0.005665	0.0671632
chr11-4425-0	chr11	117818355	117819181	+	826	6.54	29.03	2.15735	0.00408795	0.0545352
chr1-3125-0	chr1	138020963	138022423	+	1460	4.67	24.73	2.40164	0.00250944	0.0388835
chr17-2578-1	chr17	16130552	16131231	-	679	14.02	61.28	2.14723	0.000798773	0.0173061
chr15-2379-0	chr15	78875515	78876524	+	1009	5.61	46.23	3.0443	3.07576e-05	0.00169071
chr17-150-0	chr17	7835420	7837104	+	1684	12.15	110.73	3.20401	3.03226e-07	5.14096e-05
chr10-3946-1	chr10	5035331	5037254	-	1923	5.61	68.8	3.61677	3.05716e-07	5.15214e-05
chr9-3463-1	chr9	20338270	20339012	-	742	17.76	82.78	2.24204	0.000153326	0.0054439
chr8-655-1	chr8	120772552	120773604	-	1052	14.02	56.98	2.04248	0.00147044	0.0269253
chr4-2121-0	chr4	99728793	99729560	+	767	5.61	53.75	3.26135	5.51881e-06	0.00047278
chr9-1261-1	chr9	84071725	84072490	-	765	5.61	25.8	2.20604	0.00431262	0.0562526
chr3-3664-1	chr3	27702501	27703386	-	885	3.74	19.35	2.36247	0.015149	0.128678
chr11-1526-0	chr11	58952328	58953502	+	1174	7.48	108.58	3.86696	5.97468e-09	2.30344e-06
chr10-2735-0	chr10	90699755	90703335	+	3580	14.96	65.58	2.15258	0.000379292	0.0102283
chr9-1313-0	chr9	57119788	57120915	+	1127	1.87	12.9	2.73573	0.0210717	0.159463
chr2-5001-0	chr2	163413587	163414201	+	614	0	22.58	7.52045	2.21027e-05	0.00131885
chr9-2392-1	chr9	57123459	57124328	-	869	2.8	22.58	2.98298	0.00243379	0.0383848
chr1-4834-1	chr1	21135428	21137281	-	1853	16.83	67.73	2.03045	0.000711945	0.015894
chr10-1676-0	chr10	62258767	62259966	+	1199	1.87	56.98	4.86806	5.47008e-08	1.3387e-05
chr12-1187-1	chr12	81163306	81164886	-	1580	3.74	23.65	2.65031	0.00336263	0.0472253
chr8-1533-1	chr8	89100459	89102156	-	1697	17.76	76.33	2.12519	0.000328974	0.00929272
chr16-735-0	chr16	24231715	24233618	+	1903	8.41	73.1	3.12974	2.77928e-06	0.000278034
chr2-5126-1	chr2	21151563	21152993	-	1430	0	83.85	9.40778	2.73425e-12	5.24678e-09
chr9-2658-1	chr9	49757941	49758604	-	663	4.67	21.5	2.20108	0.00823126	0.0863793
chr4-3361-1	chr4	53811266	53813446	-	2180	10.28	120.41	3.56305	2.11035e-08	6.4094e-06
chr17-2055-1	chr17	29254202	29255929	-	1727	3.74	19.35	2.36247	0.015149	0.128678
chr11-2939-1	chr11	66933570	66934485	-	915	1.87	43	4.46308	1.51749e-06	0.000179698
chr1-3172-0	chr1	139790527	139791356	+	829	1.87	41.93	4.42666	1.96644e-06	0.000217034
chr18-256-1	chr18	76362661	76364435	-	1774	0.93	20.43	4.30519	0.000378171	0.0102283
chr1-695-0	chr1	43779378	43780210	+	832	6.54	31.18	2.26002	0.00248625	0.0388812
chr5-2799-1	chr5	64812611	64814202	-	1591	0.93	41.93	5.33821	3.30164e-07	5.36084e-05
chr10-2853-1	chr10	41371428	41372341	-	913	3.74	30.1	2.99663	0.000210936	0.00668533
chr7-1766-1	chr7	97757926	97759053	-	1127	16.83	90.3	2.44483	3.54815e-05	0.00187941
chr11-742-1	chr11	109621010	109621678	-	668	0.93	25.8	4.64042	4.31873e-05	0.00217825
chr17-2921-1	chr17	7817409	7818862	-	1453	2.8	23.65	3.04974	0.00129061	0.0240495
chr15-1815-0	chr15	66850938	66851868	+	930	3.74	18.28	2.28055	0.0206215	0.157553
chr15-242-1	chr15	100260130	100260742	-	612	3.74	19.35	2.36247	0.015149	0.128678
chr1-428-0	chr1	35936615	35937591	+	976	10.28	41.93	2.04387	0.00271621	0.0413142
chr12-2719-1	chr12	8445115	8452315	-	7200	57.02	505.27	3.17419	1.90368e-09	9.34484e-07
chr11-4008-0	chr11	109757009	109758367	+	1358	1.87	16.13	3.05492	0.00671687	0.0750058
chr13-2642-0	chr13	98180315	98181798	+	1483	0.93	29.03	4.80958	1.57894e-05	0.00103746
chr1-3366-1	chr1	75592513	75593474	-	961	3.74	33.33	3.1429	8.96418e-05	0.00364052
chr10-383-0	chr10	16951401	16953067	+	1666	0	6.45	5.7326	0.0434865	0.25169
chr14-2347-1	chr14	21042164	21043615	-	1451	6.54	27.95	2.10314	0.00525705	0.0641236
chr9-3475-0	chr9	116223315	116225573	+	2258	11.22	154.81	3.80122	1.34674e-09	7.43189e-07
chr15-688-0	chr15	33987152	33988486	+	1334	3.74	59.13	3.96773	1.69443e-07	3.24408e-05
chr8-3507-0	chr8	129383702	129384550	+	848	3.74	43	3.50943	6.4296e-06	0.00053222
chr2-1045-0	chr2	31722969	31724080	+	1111	8.41	51.6	2.62826	0.000112919	0.00434348
chr10-3384-0	chr10	116175757	116176842	+	1085	5.61	34.4	2.61936	0.000530589	0.0130342
chr9-2147-0	chr9	71472803	71473882	+	1079	3.74	19.35	2.36247	0.015149	0.128678
chr17-257-1	chr17	84358970	84360131	-	1161	4.67	27.95	2.57769	0.00106197	0.0214406
chr15-2951-1	chr15	26196975	26197770	-	795	0.93	27.95	4.75536	2.19629e-05	0.00131885
chr2-2112-0	chr2	71597375	71598088	+	713	5.61	34.4	2.61936	0.000530589	0.0130342
chr11-653-1	chr11	112776990	112777615	-	625	11.22	64.5	2.5398	8.61423e-05	0.00357246
chr18-1229-1	chr18	46833958	46836658	-	2700	5.61	60.2	3.4245	1.65411e-06	0.0001929
chr4-3372-0	chr4	133866726	133867510	+	784	0.93	19.35	4.22767	0.000555241	0.0133752
chr9-694-0	chr9	35120246	35123179	+	2933	11.22	53.75	2.27731	0.000533166	0.0130709
chr14-472-0	chr14	26239662	26240542	+	880	9.35	49.45	2.41714	0.000396863	0.0105172
chr15-2084-1	chr15	55806526	55807618	-	1092	2.8	31.18	3.44647	0.00015802	0.00550866
chr13-2772-0	chr13	100082613	100083789	+	1176	8.41	39.78	2.25377	0.00125561	0.0238554
chr8-1188-0	chr8	49789874	49790937	+	1063	2.8	35.48	3.6322	5.15666e-05	0.00247238
chr3-928-0	chr3	53650488	53652018	+	1530	1.87	69.88	5.16193	3.80389e-09	1.67276e-06
chr4-2388-1	chr4	94104442	94105014	-	572	5.61	26.88	2.26466	0.00329064	0.0469649
chr1-3683-0	chr1	158967036	158967837	+	801	2.8	31.18	3.44647	0.00015802	0.00550866
chr3-2325-0	chr3	101337499	101338593	+	1094	3.74	53.75	3.83053	4.93898e-07	7.26495e-05
chr15-598-1	chr15	93480517	93481849	-	1332	2.8	22.58	2.98298	0.00243379	0.0383848
chr16-1953-1	chr16	18162896	18163614	-	718	4.67	43	3.19695	2.15372e-05	0.00131389
chr2-3183-0	chr2	113810867	113812942	+	2075	17.76	122.56	2.80745	1.62514e-06	0.00019084
chr8-1547-0	chr8	72402134	72402957	+	823	0	15.05	6.93941	0.000428911	0.0111085
chr2-5474-0	chr2	173239572	173240260	+	688	0.93	24.73	4.57932	6.10714e-05	0.00277673
chr9-564-0	chr9	30618512	30619593	+	1081	1.87	15.05	2.95617	0.00978697	0.0969647
chr3-1621-1	chr3	101872796	101873937	-	1141	2.8	74.18	4.69371	1.78887e-09	8.92836e-07
chr5-1373-1	chr5	116485568	116486784	-	1216	4.67	43	3.19695	2.15372e-05	0.00131389
chr17-417-1	chr17	79816536	79817479	-	943	5.61	29.03	2.3752	0.0019296	0.032409
chr17-1166-0	chr17	32065064	32070036	+	4972	51.41	349.39	2.79116	1.06319e-07	2.22992e-05
chr9-1184-1	chr9	87925181	87925894	-	713	0.93	25.8	4.64042	4.31873e-05	0.00217825
chr14-859-1	chr14	70229730	70230897	-	1167	16.83	83.85	2.33807	8.51335e-05	0.00353914
chr1-4542-0	chr1	183983264	183984161	+	897	3.74	25.8	2.77522	0.000695001	0.0156231
chr2-28-1	chr2	181205506	181206152	-	646	10.28	56.98	2.48526	0.000175633	0.00593753
chr10-1002-0	chr10	38947498	38948755	+	1257	1.87	19.35	3.31613	0.00223741	0.0361202
chr8-15-1	chr8	131118164	131119619	-	1455	4.67	74.18	3.98181	3.73198e-08	9.94001e-06
chr7-3340-0	chr7	133394208	133396362	+	2154	14.96	93.53	2.66397	8.44483e-06	0.000648701
chr2-4877-0	chr2	157925545	157926724	+	1179	8.41	43	2.36591	0.000673206	0.0155047
chr9-1571-1	chr9	72244970	72245784	-	814	0.93	18.28	4.14575	0.000820847	0.0176037
chr3-2137-0	chr3	96035015	96036341	+	1326	20.56	93.53	2.20784	0.000147447	0.00532218
chrX-303-0	chrX	16175579	16176629	+	1050	0	21.5	7.45045	3.28845e-05	0.00176557
chr15-2683-0	chr15	83103670	83104399	+	729	6.54	46.23	2.82645	7.77389e-05	0.00329431
chr3-3703-1	chr3	21696140	21697311	-	1171	14.02	72.03	2.37999	0.00015939	0.005529
chr9-2675-1	chr9	49610290	49611511	-	1221	4.67	53.75	3.51805	1.80219e-06	0.000204493
chr16-1730-1	chr16	24164898	24166326	-	1428	5.61	55.9	3.31781	3.66556e-06	0.000343115
chr11-2484-0	chr11	79080754	79081390	+	636	15.89	69.88	2.15729	0.000344236	0.00963359
chr2-1090-0	chr2	32338086	32339003	+	917	6.54	37.63	2.53035	0.000465368	0.0118065
chr5-3133-1	chr5	43484816	43486081	-	1265	6.54	38.7	2.57086	0.000369395	0.0101164
chr13-1572-0	chr13	52219659	52220772	+	1113	1.87	36.55	4.22935	1.00013e-05	0.000742027
chr4-2748-0	chr4	119185480	119186703	+	1223	0	116.11	9.87667	1.88404e-14	6.91625e-11
chr8-2465-0	chr8	97905012	97907275	+	2263	5.61	29.03	2.3752	0.0019296	0.032409
chr18-248-1	chr18	76514335	76515352	-	1017	3.74	30.1	2.99663	0.000210936	0.00668533
chr1-1512-0	chr1	73101830	73102736	+	906	5.61	35.48	2.6636	0.000412938	0.0108049
chr18-143-0	chr18	5946449	5947544	+	1095	1.87	26.88	3.78749	0.000148847	0.00533877
chr4-1172-1	chr4	130384596	130385436	-	840	3.74	30.1	2.99663	0.000210936	0.00668533
chr9-1076-0	chr9	50265883	50267581	+	1698	13.09	125.78	3.28183	1.10648e-07	2.30656e-05
chr10-3508-0	chr10	118448133	118449340	+	1207	2.8	21.5	2.91298	0.00336139	0.0472253
chr14-356-1	chr14	99724431	99725436	-	1005	1.87	29.03	3.89803	7.92878e-05	0.003319
chr17-916-1	chr17	64909529	64910800	-	1271	0	15.05	6.93941	0.000428911	0.0111085
chr18-2204-1	chr18	5830508	5831680	-	1172	10.28	47.3	2.21741	0.00105781	0.0214078
chr17-263-0	chr17	10088277	10089332	+	1055	6.54	38.7	2.57086	0.000369395	0.0101164
chr8-3469-1	chr8	13214747	13215940	-	1193	11.22	56.98	2.36119	0.000320098	0.00912133
chr16-1248-1	chr16	35918425	35919483	-	1058	10.28	63.43	2.63967	6.33867e-05	0.00284966
chr16-1205-0	chr16	35918971	35919728	+	757	5.61	48.38	3.10972	1.97657e-05	0.0012271
chr2-5568-0	chr2	180097458	180099860	+	2402	3.74	194.58	5.68412	3.33396e-15	1.65584e-11
chr15-1209-1	chr15	78332927	78334695	-	1768	12.15	129.01	3.42417	4.00606e-08	1.06365e-05
chr17-506-0	chr17	16130798	16131527	+	729	14.02	79.55	2.52312	5.24735e-05	0.00250449
chr6-117-0	chr6	8396843	8398622	+	1779	25.24	103.2	2.05585	0.00031174	0.00893746
chr15-3319-0	chr15	99733666	99735930	+	2264	12.15	61.28	2.3517	0.000290864	0.00845962
chr18-1681-0	chr18	64963778	64964656	+	878	0.93	49.45	5.57572	5.38596e-08	1.32967e-05
chr9-364-1	chr9	116142464	116143604	-	1140	0.93	17.2	4.05889	0.00122209	0.0234561
chr12-2346-0	chr12	103514490	103515328	+	838	1.87	18.28	3.2342	0.00321129	0.0462768
chr7-2915-0	chr7	117883174	117884737	+	1563	18.69	86	2.22361	0.000164016	0.00567315
chr1-2051-1	chr1	136055557	136058137	-	2580	0.93	206.41	7.63438	1.99964e-17	2.41191e-13
chr8-2486-0	chr8	98179904	98181341	+	1437	6.54	30.1	2.2096	0.00318492	0.0462281
chr15-3341-0	chr15	100258904	100259703	+	799	15.89	105.36	2.74877	3.50621e-06	0.000331507
chr11-1519-1	chr11	96763852	96768020	-	4168	44.87	304.24	2.78748	1.65284e-07	3.2155e-05
chr8-2483-1	chr8	49789489	49790415	-	926	2.8	34.4	3.58796	6.78726e-05	0.00296923
chr3-2316-0	chr3	101297991	101300221	+	2230	14.96	151.58	3.35985	1.59327e-08	5.01951e-06
chr10-1111-1	chr10	93272138	93273589	-	1451	1.87	63.43	5.02246	1.53009e-08	4.8567e-06
chr11-2503-0	chr11	79615753	79618014	+	2261	6.54	38.7	2.57086	0.000369395	0.0101164
chr13-1851-0	chr13	60026936	60028699	+	1763	3.74	46.23	3.61348	3.09389e-06	0.000301643
chr11-3903-0	chr11	107580604	107582509	+	1905	6.54	32.25	2.30874	0.00194477	0.0324443
chr5-1388-0	chr5	64933073	64934083	+	1010	2.8	47.3	4.04598	2.43783e-06	0.000250402
chr18-647-0	chr18	32868542	32869800	+	1258	6.54	31.18	2.26002	0.00248625	0.0388812
chr3-265-0	chr3	21696773	21698111	+	1338	17.76	83.85	2.26063	0.000135303	0.00494329
chr15-371-1	chr15	98717119	98717685	-	566	7.48	63.43	3.09256	6.55713e-06	0.000541714
chr1-2058-0	chr1	92233878	92235450	+	1572	7.48	38.7	2.38163	0.000790387	0.0171509
chr7-1749-0	chr7	80472247	80474811	+	2564	9.35	94.6	3.35129	2.4106e-07	4.22171e-05
chr12-141-0	chr12	8450103	8452171	+	2068	15.89	288.11	4.19908	1.47351e-12	2.89329e-09
chr9-1429-0	chr9	58174150	58176483	+	2333	19.63	90.3	2.22398	0.000138235	0.00503514
chr15-2056-1	chr15	56454792	56455778	-	986	8.41	40.85	2.29213	0.00101846	0.0207606
chr16-580-0	chr16	20746855	20747599	+	744	6.54	52.68	3.01442	1.80348e-05	0.00114404
chr10-2624-1	chr10	53185442	53186825	-	1383	3.74	19.35	2.36247	0.015149	0.128678
chr15-243-1	chr15	100258333	100258992	-	659	14.02	60.2	2.12174	0.000929316	0.0194074
chr6-3212-1	chr6	30288520	30290695	-	2175	3.74	102.13	4.75496	1.00031e-10	9.59753e-08
chr1-4414-1	chr1	43295707	43296923	-	1216	0.93	22.58	4.44875	0.00017896	0.00597232
chr12-193-1	chr12	113474181	113475380	-	1199	0.93	25.8	4.64042	4.31873e-05	0.00217825
chr8-13-1	chr8	131169753	131170709	-	956	4.67	23.65	2.33784	0.00336263	0.0472253
chr9-206-1	chr9	120427845	120428974	-	1129	12.15	49.45	2.04307	0.00178586	0.03081
chr17-2569-1	chr17	16353295	16354034	-	739	4.67	22.58	2.27108	0.00451911	0.0582798
chr14-598-1	chr14	76625691	76626678	-	987	2.8	33.33	3.54232	8.96418e-05	0.00364052
chr1-2201-0	chr1	94074787	94075645	+	858	12.15	67.73	2.49581	9.74864e-05	0.00384805
chr2-1880-0	chr2	61101322	61102357	+	1035	4.67	23.65	2.33784	0.00336263	0.0472253
chr9-2097-0	chr9	70358028	70358601	+	573	10.28	74.18	2.86514	1.0896e-05	0.000782287
chr13-2110-0	chr13	70782786	70784539	+	1753	9.35	66.65	2.84684	1.628e-05	0.00106225
chr11-3150-1	chr11	61107484	61108283	-	799	1.87	19.35	3.31613	0.00223741	0.0361202
chr4-809-0	chr4	45660580	45661334	+	754	2.8	34.4	3.58796	6.78726e-05	0.00296923
chr16-1907-0	chr16	76655471	76656252	+	781	3.74	24.73	2.71412	0.00250944	0.0388835
chr16-1012-1	chr16	45028561	45031230	-	2669	8.41	46.23	2.46996	0.000366077	0.010091
chr13-1568-0	chr13	52211816	52212860	+	1044	3.74	18.28	2.28055	0.0206215	0.157553
chr10-1764-1	chr10	77828200	77829761	-	1561	11.22	67.73	2.61006	5.35922e-05	0.00254494
chr6-3621-1	chr6	4386231	4387213	-	982	3.74	32.25	3.09577	0.000118807	0.00448301
chr11-4310-1	chr11	22394075	22394964	-	889	5.61	25.8	2.20604	0.00431262	0.0562526
chr15-2023-1	chr15	57490634	57491709	-	1075	0.93	8.6	3.06915	0.0384939	0.235499
chr7-2371-1	chr7	80511729	80512855	-	1126	3.74	33.33	3.1429	8.96418e-05	0.00364052
chr12-1018-0	chr12	55544395	55545371	+	976	3.74	21.5	2.51356	0.00823126	0.0863793
chr9-2663-1	chr9	49719216	49720545	-	1329	0.93	41.93	5.33821	3.30164e-07	5.36084e-05
chr17-156-0	chr17	7862400	7864050	+	1650	2.8	13.98	2.29593	0.0355216	0.225078
chr1-3283-1	chr1	80217404	80218027	-	623	7.48	34.4	2.21228	0.00243542	0.0383848
chr4-2341-1	chr4	95026428	95027413	-	985	0	21.5	7.45045	3.28845e-05	0.00176557
chr4-3307-1	chr4	55270820	55272378	-	1558	13.09	54.83	2.08572	0.00126773	0.0239504
chr2-705-0	chr2	26411813	26413364	+	1551	10.28	47.3	2.21741	0.00105781	0.0214078
chr4-2930-1	chr4	63445961	63446759	-	798	1.87	10.75	2.47544	0.046114	0.262914
chr2-4369-1	chr2	34004888	34006259	-	1371	0.93	68.8	6.05115	6.41495e-10	4.29863e-07
chr5-3139-1	chr5	42243543	42244545	-	1002	6.54	48.38	2.89187	5.07183e-05	0.00246106
chr15-1179-0	chr15	52637131	52637987	+	856	2.8	22.58	2.98298	0.00243379	0.0383848
chr5-2803-1	chr5	64778204	64780766	-	2562	25.24	119.33	2.26507	6.74245e-05	0.00296923
chr2-949-0	chr2	30444586	30446460	+	1874	11.22	50.53	2.18826	0.000896839	0.0188927
chr7-146-1	chr7	149881341	149885474	-	4133	14.96	84.93	2.525	2.68752e-05	0.001537
chr4-2330-1	chr4	95127927	95130358	-	2431	16.83	127.93	2.94675	5.6533e-07	8.13649e-05
chr6-2295-1	chr6	67087237	67088866	-	1629	39.26	162.33	2.0738	0.000100053	0.00393646
chr3-2433-1	chr3	83320215	83322005	-	1790	2.8	18.28	2.67997	0.00905461	0.0919864
chr2-5571-0	chr2	180120288	180126994	+	6706	3.74	541.83	7.16097	3.16814e-23	2.67493e-18
chr4-3268-1	chr4	55721857	55723518	-	1661	1.87	15.05	2.95617	0.00978697	0.0969647
chr13-1924-1	chr13	51055451	51056465	-	1014	10.28	61.28	2.59001	8.86072e-05	0.00363169
chr17-151-0	chr17	7837484	7839668	+	2184	13.09	146.21	3.49873	1.29986e-08	4.25387e-06
chr10-2595-1	chr10	54720698	54721269	-	571	0.93	18.28	4.14575	0.000820847	0.0176037
chr12-1453-0	chr12	76386502	76388722	+	2220	4.67	37.63	3.0049	7.35288e-05	0.00317717
chr5-2453-0	chr5	108881465	108883524	+	2059	2.8	41.93	3.87243	8.25183e-06	0.000645487
chr13-1577-0	chr13	52281022	52284924	+	3902	32.72	253.71	2.97975	5.37088e-08	1.32967e-05
chr4-1589-1	chr4	119358170	119359085	-	915	0	10.75	6.45868	0.00292486	0.043424
chr6-3207-1	chr6	30308611	30310414	-	1803	12.15	146.21	3.60458	6.32781e-09	2.41751e-06
chr1-3709-1	chr1	66966477	66970128	-	3651	65.43	287.04	2.1605	2.49884e-05	0.00144212
chr4-965-0	chr4	53812264	53813879	+	1615	10.28	125.78	3.626	1.19642e-08	4.05686e-06
chr9-3703-0	chr9	121803684	121805329	+	1645	2.8	34.4	3.58796	6.78726e-05	0.00296923
chr13-1868-0	chr13	60181567	60182968	+	1401	13.09	72.03	2.47861	9.40699e-05	0.00377137
chr16-1727-1	chr16	24176160	24177772	-	1612	5.61	63.43	3.49964	9.28079e-07	0.000119633
chr12-517-1	chr12	104596267	104597837	-	1570	15.89	80.63	2.3634	7.69938e-05	0.00328154
chr18-1145-0	chr18	46835601	46837305	+	1704	2.8	51.6	4.1712	1.68661e-07	3.24408e-05
chr19-882-1	chr19	36762759	36763825	-	1066	9.35	49.45	2.41714	0.000396863	0.0105172
chr5-1368-0	chr5	64810801	64812046	+	1245	0.93	34.4	5.05373	3.26788e-06	0.000312473
chr10-2067-1	chr10	69547387	69548455	-	1068	7.48	33.33	2.16664	0.00306617	0.0448515
chr6-2063-0	chr6	91605324	91607371	+	2047	3.74	50.53	3.74147	1.21157e-06	0.000149774
chr5-1576-1	chr5	112262998	112264942	-	1944	0.93	65.58	5.98201	1.17531e-09	6.79683e-07
chr11-109-1	chr11	120526185	120528184	-	1999	8.41	38.7	2.21437	0.00155038	0.0276806
chr18-448-1	chr18	70514854	70515689	-	835	2.8	52.68	4.20087	1.33978e-07	2.67424e-05
chr16-164-0	chr16	10336582	10338541	+	1959	6.54	84.93	3.70221	6.29209e-08	1.52659e-05
chr5-1596-1	chr5	112048537	112049218	-	681	9.35	51.6	2.47839	0.000226157	0.00708267
chr5-392-1	chr5	141058816	141059205	-	389	8.41	37.63	2.17386	0.00191727	0.0323563
chr16-1919-1	chr16	18761722	18763217	-	1495	5.61	48.38	3.10972	1.97657e-05	0.0012271
chr4-2339-1	chr4	95053486	95056703	-	3217	14.96	134.38	3.18624	8.3389e-08	1.88759e-05
chr2-4537-1	chr2	31722075	31723252	-	1177	6.54	50.53	2.95445	2.71191e-05	0.00154086
chr10-3519-0	chr10	118524216	118524778	+	562	3.74	25.8	2.77522	0.000695001	0.0156231
chr18-1234-1	chr18	46698265	46699125	-	860	3.74	17.2	2.19369	0.0281243	0.191411
chr16-737-0	chr16	24247495	24249364	+	1869	4.67	32.25	2.78329	0.000352128	0.0098154
chr15-3086-0	chr15	96920226	96920979	+	753	3.74	30.1	2.99663	0.000210936	0.00668533
chr2-2104-0	chr2	71505186	71506430	+	1244	1.87	41.93	4.42666	1.96644e-06	0.000217034
chr2-4670-0	chr2	154542426	154543635	+	1209	13.09	74.18	2.52097	7.04436e-05	0.00307533
chr7-180-1	chr7	149614800	149616397	-	1597	24.3	168.78	2.81901	6.49781e-07	8.96443e-05
chr1-3001-1	chr1	90831019	90832597	-	1578	4.67	61.28	3.70668	4.26815e-07	6.56409e-05
chr5-1418-0	chr5	65231448	65233443	+	1995	29.91	122.56	2.05952	0.000187682	0.00618407
chr2-71-1	chr2	180095254	180098144	-	2890	1.87	255.86	7.03253	4.44008e-19	9.37212e-15
chr1-4556-0	chr1	184025404	184026593	+	1189	3.74	17.2	2.19369	0.0281243	0.191411
chr17-1129-0	chr17	31866086	31868984	+	2898	14.96	216.09	3.871	7.7047e-11	7.65322e-08
chr17-757-0	chr17	25667560	25668325	+	765	3.74	19.35	2.36247	0.015149	0.128678
chr3-615-0	chr3	38532276	38533771	+	1495	7.48	32.25	2.11951	0.00386674	0.0523956
chr8-1973-0	chr8	84932091	84932877	+	786	0.93	32.25	4.96097	6.04853e-06	0.000509753
chr11-2509-0	chr11	79650569	79651522	+	953	5.61	33.33	2.57372	0.000683473	0.0155335
chr17-923-1	chr17	64853286	64854274	-	988	3.74	83.85	4.47089	1.62817e-09	8.53851e-07
chr1-515-1	chr1	184028417	184029395	-	978	5.61	47.3	3.07738	2.46296e-05	0.00142348
chr9-2104-1	chr9	61287106	61288268	-	1162	14.02	75.25	2.44308	0.000104456	0.00409444
chr15-1302-1	chr15	76824513	76825201	-	688	6.54	52.68	3.01442	1.80348e-05	0.00114404
chr6-3620-0	chr6	147655451	147656101	+	650	0.93	17.2	4.05889	0.00122209	0.0234561
chr18-2060-1	chr18	11951781	11953339	-	1558	3.74	18.28	2.28055	0.0206215	0.157553
chr16-191-1	chr16	93425486	93426223	-	737	0.93	25.8	4.64042	4.31873e-05	0.00217825
chr1-1762-0	chr1	81883701	81884533	+	832	1.87	17.2	3.14734	0.00463264	0.0590137
chr1-2205-0	chr1	94108810	94110327	+	1517	2.8	30.1	3.39605	0.000210936	0.00668533
chr17-2922-1	chr17	7815257	7817120	-	1863	12.15	190.28	3.98444	1.25787e-10	1.15439e-07
chr5-1845-0	chr5	89140361	89141413	+	1052	10.28	64.5	2.66387	4.5557e-05	0.00226663
chr11-660-1	chr11	112692488	112693250	-	762	7.48	31.18	2.07079	0.00488426	0.0607704
chr14-1511-0	chr14	66417764	66418791	+	1027	4.67	30.1	2.68415	0.0006078	0.0143466
chr4-1871-0	chr4	92470530	92471620	+	1090	0.93	13.98	3.7617	0.00421342	0.0556812
chr7-2246-0	chr7	96632318	96633652	+	1334	2.8	38.7	3.75731	1.77592e-05	0.00113508
chr11-1652-0	chr11	61107611	61108418	+	807	0.93	19.35	4.22767	0.000555241	0.0133752
chr13-2679-0	chr13	98571556	98573344	+	1788	26.17	108.58	2.07681	0.000265116	0.00798299
chr18-1514-0	chr18	61769516	61770689	+	1173	18.69	75.25	2.03126	0.000643151	0.0149676
chr8-2523-1	chr8	48546382	48547158	-	776	1.87	33.33	4.09655	2.37033e-05	0.00138596
chr6-2356-0	chr6	107424232	107426259	+	2027	10.28	41.93	2.04387	0.00271621	0.0413142
chr6-79-1	chr6	147654708	147655840	-	1132	3.74	30.1	2.99663	0.000210936	0.00668533
chr8-2274-1	chr8	64386946	64387414	-	468	5.61	25.8	2.20604	0.00431262	0.0562526
chr2-474-0	chr2	21152016	21153659	+	1643	0	79.55	9.33194	5.61451e-12	1.0041e-08
chr15-199-0	chr15	8527114	8528066	+	952	2.8	46.23	4.0129	3.09389e-06	0.000301643
chr11-576-1	chr11	114674983	114676814	-	1831	9.35	109.66	3.56402	3.41064e-08	9.34957e-06
chr13-1816-1	chr13	52466629	52467088	-	459	2.8	22.58	2.98298	0.00243379	0.0383848
chr10-900-1	chr10	96794869	96796905	-	2036	31.78	155.88	2.31912	2.21324e-05	0.00131969
chr17-1132-0	chr17	31883746	31886942	+	3196	39.26	198.88	2.36658	8.98941e-06	0.000682548
chr11-3992-0	chr11	109621367	109622615	+	1248	1.87	30.1	3.95028	5.82553e-05	0.00269909
chr17-2916-1	chr17	7843761	7847359	-	3598	54.22	215.01	2.0146	0.000106424	0.00415422
chr14-1649-0	chr14	70230091	70232663	+	2572	26.17	116.11	2.17337	0.000125134	0.00463798
chr1-3967-0	chr1	166501803	166503090	+	1287	8.41	35.48	2.08925	0.00365839	0.0502907
chr16-2068-0	chr16	86340777	86341604	+	827	2.8	37.63	3.7168	2.30706e-05	0.00135837
chr11-3293-1	chr11	58983243	58984686	-	1443	3.74	39.78	3.39729	1.37134e-05	0.000934502
chr3-2939-0	chr3	121623037	121625167	+	2130	3.74	63.43	4.06881	7.48008e-08	1.72557e-05
chr6-2266-0	chr6	100135563	100136446	+	883	5.61	30.1	2.42745	0.00148305	0.0270496
chr14-2136-1	chr14	25985062	25986095	-	1033	6.54	30.1	2.2096	0.00318492	0.0462281
chr18-632-0	chr18	32643173	32643757	+	584	5.61	26.88	2.26466	0.00329064	0.0469649
chr2-180-1	chr2	173159421	173161631	-	2210	0	13.98	6.8334	0.000681211	0.0155335
chr15-2252-1	chr15	52638665	52640161	-	1496	1.87	11.83	2.61145	0.0311164	0.205284
chr13-1582-0	chr13	52317959	52319469	+	1510	7.48	50.53	2.76522	6.37246e-05	0.00284966
chr19-284-1	chr19	53736328	53736939	-	611	1.87	41.93	4.42666	1.96644e-06	0.000217034
chr17-131-0	chr17	7653040	7654257	+	1217	0	6.45	5.7326	0.0434865	0.25169
chr14-1230-0	chr14	58515015	58516397	+	1382	14.96	59.13	2.0035	0.00168283	0.029601
chr2-898-1	chr2	155430085	155432275	-	2190	4.67	153.73	5.03191	8.07415e-13	1.94776e-09
chr13-2399-1	chr13	35977891	35978373	-	482	6.54	27.95	2.10314	0.00525705	0.0641236
chr7-1860-1	chr7	96631249	96632595	-	1346	5.61	40.85	2.86647	9.66422e-05	0.00382366
chr1-4368-0	chr1	179609021	179610236	+	1215	2.8	33.33	3.54232	8.96418e-05	0.00364052
chr17-708-1	chr17	71243917	71244532	-	615	8.41	50.53	2.59796	0.000136842	0.00498871
chr4-2814-1	chr4	70202956	70203835	-	879	9.35	55.9	2.5936	0.000108916	0.00420869
chr1-3254-1	chr1	81882661	81883671	-	1010	2.8	16.13	2.50069	0.0178327	0.143319
chr7-2577-1	chr7	73582576	73583951	-	1375	4.67	56.98	3.60193	9.60387e-07	0.000123233
chr1-3195-0	chr1	140280134	140281456	+	1322	2.8	27.95	3.28959	0.000380023	0.0102283
chr5-3535-1	chr5	31909299	31913044	-	3745	54.22	295.64	2.4738	2.16544e-06	0.000234101
chr19-1159-0	chr19	37926191	37927103	+	912	1.87	23.65	3.60397	0.000396399	0.0105172
chr16-724-0	chr16	24157026	24158220	+	1194	5.61	27.95	2.32099	0.0025168	0.0388835
chr17-568-1	chr17	74185218	74186916	-	1698	4.67	25.8	2.46274	0.00187833	0.0319226
chr1-4479-0	chr1	182537194	182538412	+	1218	6.54	70.95	3.44324	6.23181e-07	8.68258e-05
chr8-2484-1	chr8	49775450	49776247	-	797	1.87	23.65	3.60397	0.000396399	0.0105172
chr2-5210-0	chr2	167069758	167070587	+	829	3.74	21.5	2.51356	0.00823126	0.0863793
chr15-671-0	chr15	33604682	33607799	+	3117	7.48	39.78	2.42103	0.000634492	0.0147987
chr14-1221-1	chr14	61528634	61529508	-	874	8.41	47.3	2.50304	0.000299741	0.00863746
chr11-3047-0	chr11	94106845	94107781	+	936	2.8	22.58	2.98298	0.00243379	0.0383848
chr3-1618-0	chr3	84932632	84933586	+	954	6.54	83.85	3.68386	7.35216e-08	1.70071e-05
chr17-2565-0	chr17	79817360	79818310	+	950	0.93	21.5	4.37876	0.000259302	0.00782466
chr1-242-0	chr1	20645336	20647512	+	2176	4.67	170.93	5.18481	1.34476e-13	4.20521e-10
chr14-2107-1	chr14	26239269	26241383	-	2114	26.17	105.36	2.03335	0.000353319	0.0098259
chr12-2677-1	chr12	8898988	8900193	-	1205	7.48	82.78	3.47604	2.34075e-07	4.11739e-05
chr17-755-0	chr17	25646382	25647457	+	1075	4.67	43	3.19695	2.15372e-05	0.00131389
chr14-690-0	chr14	34807358	34808402	+	1044	0	36.55	8.21259	1.71629e-07	3.24909e-05
chr12-564-0	chr12	28261209	28261968	+	759	6.54	48.38	2.89187	5.07183e-05	0.00246106
chrX-717-0	chrX	70566665	70567563	+	898	1.87	38.7	4.31154	4.36526e-06	0.000398021
chr5-785-0	chr5	33924336	33925028	+	692	3.74	26.88	2.83384	0.00051295	0.0127455
chr2-1678-0	chr2	52231638	52232696	+	1058	0	33.33	8.07979	4.41746e-07	6.60615e-05
chr14-34-0	chr14	9153455	9155402	+	1947	3.74	33.33	3.1429	8.96418e-05	0.00364052
chr13-1832-1	chr13	52279865	52280928	-	1063	0.93	43	5.37463	2.52246e-07	4.38222e-05
chr17-23-0	chr17	4734750	4736178	+	1428	12.15	91.38	2.92724	3.23731e-06	0.000311667
chr16-894-1	chr16	50778827	50779441	-	614	12.15	53.75	2.16307	0.000910608	0.019116
chr3-674-0	chr3	40976979	40978080	+	1101	8.41	35.48	2.08925	0.00365839	0.0502907
chr9-825-1	chr9	102591988	102592585	-	597	9.35	62.35	2.75081	3.78882e-05	0.00198818
chr5-2519-1	chr5	76564053	76564918	-	865	4.67	21.5	2.20108	0.00823126	0.0863793
chr16-748-1	chr16	58345232	58347330	-	2098	5.61	24.73	2.14494	0.005665	0.0671632
chr2-4470-1	chr2	32338009	32338647	-	638	6.54	37.63	2.53035	0.000465368	0.0118065
chr17-1133-0	chr17	31890519	31891696	+	1177	0.93	47.3	5.51176	8.89497e-08	1.95578e-05
chr8-1884-1	chr8	77393113	77396213	-	3100	43.93	183.83	2.09134	7.85808e-05	0.003319
chr1-511-1	chr1	184045346	184046062	-	716	1.87	40.85	4.3893	2.55658e-06	0.000260697
chrX-808-0	chrX	73322390	73323570	+	1180	1.87	21.5	3.46721	0.00110289	0.0217213
chr11-225-1	chr11	119167957	119168581	-	624	6.54	55.9	3.09996	9.91512e-06	0.000740189
chr10-2686-0	chr10	88093942	88095285	+	1343	28.04	119.33	2.11379	0.000131786	0.0048373
chr9-2101-1	chr9	61291607	61293739	-	2132	9.35	50.53	2.44809	0.000272409	0.00808602
chr13-2124-0	chr13	70863084	70865386	+	2302	22.43	96.75	2.13189	0.00022749	0.00711913
chr6-2315-0	chr6	101438490	101439685	+	1195	2.8	24.73	3.11354	0.000945269	0.0194722
chr12-2205-0	chr12	99979452	99980008	+	556	6.54	30.1	2.2096	0.00318492	0.0462281
chr4-1047-0	chr4	55723196	55724276	+	1080	2.8	18.28	2.67997	0.00905461	0.0919864
chr9-3706-0	chr9	121932098	121933151	+	1053	6.54	55.9	3.09996	9.91512e-06	0.000740189
chr6-3337-1	chr6	24535400	24537131	-	1731	21.5	89.23	2.07628	0.000338952	0.00952676
chr8-3359-0	chr8	126396614	126397687	+	1073	11.22	61.28	2.46594	0.000164623	0.00568535
chr3-1636-1	chr3	101324368	101325174	-	806	1.87	22.58	3.53721	0.000780248	0.0170403
chr7-1190-0	chr7	53626705	53629363	+	2658	9.35	106.43	3.521	4.97125e-08	1.26046e-05
chr1-3429-1	chr1	74799209	74800853	-	1644	6.54	46.23	2.82645	7.77389e-05	0.00329431
chr9-3470-0	chr9	116186721	116188067	+	1346	6.54	27.95	2.10314	0.00525705	0.0641236
chr3-1026-1	chr3	121629364	121630803	-	1439	0.93	34.4	5.05373	3.26788e-06	0.000312473
chr3-2945-1	chr3	56801418	56802626	-	1208	4.67	50.53	3.429	4.29893e-06	0.00039539
chr18-2321-0	chr18	89130651	89131070	+	419	2.8	50.53	4.1409	2.69409e-07	4.63274e-05
chr2-69-1	chr2	180110393	180111555	-	1162	0.93	44.08	5.41015	1.93397e-07	3.59668e-05
chr11-701-0	chr11	29526758	29527883	+	1125	2.8	24.73	3.11354	0.000945269	0.0194722
chrX-586-0	chrX	50479337	50481801	+	2464	4.67	35.48	2.9203	0.00015881	0.0055248
chr4-2118-1	chr4	104943260	104943928	-	668	0	6.45	5.7326	0.0434865	0.25169
chr10-2973-1	chr10	39035188	39036621	-	1433	5.61	26.88	2.26466	0.00329064	0.0469649
chr5-2520-0	chr5	110895661	110896500	+	839	3.74	31.18	3.04705	0.00015802	0.00550866
chr1-2102-1	chr1	135567697	135568691	-	994	1.87	36.55	4.22935	1.00013e-05	0.000742027
chr11-743-1	chr11	109605674	109606866	-	1192	7.48	35.48	2.25652	0.00193774	0.0324103
chr1-5115-1	chr1	5065684	5066694	-	1010	6.54	26.88	2.04681	0.00677294	0.075352
chr13-1207-1	chr13	74024373	74025321	-	948	2.8	17.2	2.59311	0.0126869	0.115444
chr11-350-1	chr11	117435903	117436392	-	489	4.67	45.15	3.26714	1.34243e-05	0.000923746
chr16-804-1	chr16	57245900	57247021	-	1121	13.09	87.08	2.75194	1.16662e-05	0.000827733
chr8-981-0	chr8	41738274	41740494	+	2220	2.8	30.1	3.39605	0.000210936	0.00668533
chr16-893-1	chr16	50783292	50784634	-	1342	5.61	67.73	3.59409	3.66395e-07	5.81493e-05
chr6-3668-0	chr6	149067706	149068629	+	923	2.8	18.28	2.67997	0.00905461	0.0919864
chr2-721-1	chr2	158076598	158077579	-	981	5.61	23.65	2.08114	0.00745793	0.0806155
chr10-3510-0	chr10	118453405	118454583	+	1178	0.93	30.1	4.86183	1.14102e-05	0.000812987
chr1-376-0	chr1	33768166	33768950	+	784	3.74	16.13	2.10127	0.038416	0.235499
chr16-991-1	chr16	45356304	45357528	-	1224	9.35	52.68	2.50806	0.000188015	0.00618407
chr13-234-1	chr13	111432519	111434126	-	1607	33.65	140.83	2.09061	0.000134902	0.00493075
chr13-1263-1	chr13	70843540	70844474	-	934	6.54	33.33	2.35587	0.00152434	0.0274712
chr14-1173-1	chr14	62940540	62941945	-	1405	38.32	175.23	2.2187	3.21242e-05	0.00174875
chr5-1371-0	chr5	64829163	64831727	+	2564	8.41	120.41	3.84868	3.62622e-09	1.62781e-06
chr13-890-0	chr13	34201707	34202772	+	1065	8.41	35.48	2.08925	0.00365839	0.0502907
chr17-2912-1	chr17	7862347	7864862	-	2515	6.54	43	2.7224	0.000149748	0.00534159
chr3-2355-1	chr3	84931363	84932654	-	1291	6.54	67.73	3.37624	1.05408e-06	0.000133231
chr8-184-1	chr8	127794256	127795408	-	1152	3.74	43	3.50943	6.4296e-06	0.00053222
chr18-926-1	chr18	61038288	61040415	-	2127	0	17.2	7.13058	0.000175464	0.00593753
chr1-4459-0	chr1	182129849	182130661	+	812	2.8	46.23	4.0129	3.09389e-06	0.000301643
chr3-698-0	chr3	41163502	41166217	+	2715	10.28	88.15	3.11379	1.39149e-06	0.000168078
chr12-1327-1	chr12	78189039	78189781	-	742	4.67	27.95	2.57769	0.00106197	0.0214406
chr16-1731-1	chr16	24155411	24156865	-	1454	2.8	36.55	3.67512	3.93101e-05	0.00204374
chr3-396-0	chr3	30044041	30045139	+	1098	3.74	43	3.50943	6.4296e-06	0.00053222
chr15-477-1	chr15	96919487	96920277	-	790	1.87	31.18	4.0007	4.29873e-05	0.00217825
chr10-426-1	chr10	118077028	118078360	-	1332	11.22	95.68	3.10774	9.72044e-07	0.00012454
chr18-2281-1	chr18	5027281	5028820	-	1539	11.22	50.53	2.18826	0.000896839	0.0188927
chr13-1032-0	chr13	37551047	37552751	+	1704	21.5	99.98	2.24018	0.000113192	0.00435203
chr17-1908-1	chr17	32071407	32072625	-	1218	3.74	22.58	2.58356	0.00609066	0.0706577
chr1-2596-1	chr1	107961723	107962594	-	871	7.48	52.68	2.8252	4.29223e-05	0.00217825
chr1-4070-1	chr1	56753346	56754627	-	1281	18.69	77.4	2.07184	0.000439987	0.0113605
chr15-1266-0	chr15	54622866	54624675	+	1809	7.48	45.15	2.60337	0.000217341	0.00683494
chr1-2048-1	chr1	136139809	136141794	-	1985	20.56	133.31	2.71852	2.41568e-06	0.000250081
chr5-1672-1	chr5	111057841	111058944	-	1103	2.8	64.5	4.49244	1.24675e-08	4.19386e-06
chr7-1187-1	chr7	118357575	118359297	-	1722	5.61	34.4	2.61936	0.000530589	0.0130342
chr3-2341-0	chr3	101873398	101874659	+	1261	4.67	61.28	3.70668	4.26815e-07	6.56409e-05
chr10-1556-1	chr10	80656567	80660279	-	3712	50.48	400.99	3.01623	1.15278e-08	3.94056e-06
chr12-1587-0	chr12	80022631	80024129	+	1498	3.74	44.08	3.54495	5.02424e-06	0.000439137
chr18-1515-0	chr18	61773648	61775441	+	1793	14.96	72.03	2.28769	0.00015939	0.005529
chr5-680-0	chr5	31901249	31902977	+	1728	7.48	35.48	2.25652	0.00193774	0.0324103
chr7-3911-0	chr7	149640721	149641909	+	1188	5.61	22.58	2.01438	0.00983892	0.0970159
chr10-3941-1	chr10	5092036	5092902	-	866	5.61	104.28	4.21581	1.23966e-09	6.97779e-07
chr6-3635-0	chr6	147757456	147758916	+	1460	6.54	37.63	2.53035	0.000465368	0.0118065
chr6-1677-0	chr6	84182171	84184821	+	2650	13.09	80.63	2.64108	2.62938e-05	0.00151229
chr4-1108-0	chr4	57196419	57197717	+	1298	9.35	38.7	2.0645	0.0028277	0.0424366
chr7-3918-0	chr7	149747604	149750076	+	2472	7.48	68.8	3.20969	2.28277e-06	0.000244903
chr19-1541-1	chr19	10833686	10834943	-	1257	5.61	24.73	2.14494	0.005665	0.0671632
chr15-1196-0	chr15	52817911	52819693	+	1782	0	23.65	7.5872	1.49728e-05	0.000996988
chr9-360-1	chr9	116185090	116187856	-	2766	12.15	54.83	2.19158	0.000771342	0.0169628
chr9-3550-1	chr9	13862438	13864014	-	1576	7.48	55.9	2.91073	2.40248e-05	0.0013999
chr9-764-1	chr9	104171505	104172126	-	621	10.28	69.88	2.77913	2.0352e-05	0.00125703
chr9-2289-1	chr9	58178396	58179337	-	941	1.87	29.03	3.89803	7.92878e-05	0.003319
chr14-1036-1	chr14	65945150	65945744	-	594	13.09	53.75	2.05722	0.0014891	0.0271081
chr1-2390-0	chr1	107960627	107961337	+	710	3.74	47.3	3.64656	2.43783e-06	0.000250402
chr3-1639-1	chr3	101316296	101317879	-	1583	4.67	41.93	3.16053	2.73853e-05	0.00154973
chr17-80-1	chr17	88001813	88002752	-	939	2.8	26.88	3.23326	0.00051295	0.0127455
chr11-2376-0	chr11	77428696	77431712	+	3016	54.22	254.79	2.25935	1.43322e-05	0.000968853
chr5-856-0	chr5	35990365	35992526	+	2161	55.15	273.06	2.33464	7.19841e-06	0.000577185
chr15-139-0	chr15	6955219	6957113	+	1894	4.67	48.38	3.36642	6.73062e-06	0.000551193
chr15-1423-1	chr15	75561018	75562118	-	1100	6.54	27.95	2.10314	0.00525705	0.0641236
chr15-2355-1	chr15	43546901	43549395	-	2494	31.78	126.86	2.02211	0.000238286	0.00736689
chr12-146-0	chr12	8473019	8474972	+	1953	9.35	80.63	3.121	1.78874e-06	0.000204493
chr4-2237-1	chr4	99009191	99009961	-	770	0	55.9	8.82388	8.05439e-10	5.15188e-07
chr6-2008-1	chr6	84192352	84193651	-	1299	12.15	53.75	2.16307	0.000910608	0.019116
chr13-1543-1	chr13	60180786	60182438	-	1652	12.15	112.88	3.23173	2.3979e-07	4.20913e-05
chr3-1643-1	chr3	101297502	101298456	-	954	13.09	115.03	3.15306	3.72999e-07	5.87557e-05
chr6-3564-0	chr6	146617351	146618483	+	1132	9.35	47.3	2.35317	0.000581378	0.0139056
chr9-1606-0	chr9	61287141	61290399	+	3258	15.89	96.75	2.62607	1.01671e-05	0.000750308
chr3-371-1	chr3	143669570	143670396	-	826	5.61	30.1	2.42745	0.00148305	0.0270496
chr2-1867-0	chr2	60896171	60898759	+	2588	1.87	30.1	3.95028	5.82553e-05	0.00269909
chr2-2438-1	chr2	113915726	113917527	-	1801	3.74	40.85	3.43565	1.06217e-05	0.000769694
chr8-3572-0	chr8	131118763	131120424	+	1661	3.74	78.48	4.37546	3.80275e-09	1.67276e-06
chr7-2300-0	chr7	97223184	97223958	+	774	1.87	43	4.46308	1.51749e-06	0.000179698
chr1-1315-1	chr1	161966536	161967255	-	719	1.87	25.8	3.72887	0.000205346	0.00660989
chr5-1671-0	chr5	75367650	75368692	+	1042	5.61	23.65	2.08114	0.00745793	0.0806155
chr2-5067-0	chr2	164607510	164608309	+	799	9.35	43	2.21604	0.00126844	0.0239504
chr16-1736-1	chr16	24076116	24077862	-	1746	3.74	106.43	4.81439	4.9121e-11	5.45708e-08
chr13-85-1	chr13	115236431	115237344	-	913	6.54	35.48	2.44575	0.000942369	0.0194722
chr10-3013-1	chr10	37367890	37369085	-	1195	4.67	23.65	2.33784	0.00336263	0.0472253
chr5-1367-0	chr5	64784421	64786098	+	1677	1.87	108.58	5.79687	6.49012e-12	1.08539e-08
chr3-3281-1	chr3	41109180	41109998	-	818	5.61	26.88	2.26466	0.00329064	0.0469649
chr12-2659-1	chr12	9065715	9066654	-	939	0	11.83	6.59469	0.00177786	0.0307284
chr1-3002-1	chr1	90825159	90826033	-	874	3.74	19.35	2.36247	0.015149	0.128678
chr3-3301-1	chr3	40976113	40977427	-	1314	10.28	53.75	2.40139	0.000297148	0.00858617
chr16-2296-0	chr16	92986203	92987300	+	1097	0	7.53	5.95112	0.0245793	0.175486
chr10-2539-0	chr10	83801459	83803240	+	1781	28.04	118.26	2.10075	0.000144238	0.00521778
chr8-3169-1	chr8	26226573	26230349	-	3776	5.61	25.8	2.20604	0.00431262	0.0562526
chr15-2711-0	chr15	83351516	83352300	+	784	6.54	38.7	2.57086	0.000369395	0.0101164
chr2-4208-1	chr2	37622309	37624747	-	2438	9.35	37.63	2.02399	0.00346637	0.0482718
chr15-2995-0	chr15	94334413	94335424	+	1011	10.28	44.08	2.11581	0.00185619	0.0316673
chr11-3608-0	chr11	102487889	102492574	+	4685	60.76	295.64	2.30978	8.78158e-06	0.000670992
chr1-2968-0	chr1	136172821	136175732	+	2911	1.87	179.53	6.52171	2.21194e-16	2.02045e-12
chr7-1502-0	chr7	72627098	72628036	+	938	5.61	31.18	2.47787	0.00114267	0.0223847
chr6-1371-0	chr6	67084967	67085634	+	667	9.35	38.7	2.0645	0.0028277	0.0424366
chr18-144-0	chr18	5978696	5979960	+	1264	1.87	10.75	2.47544	0.046114	0.262914
chr6-2009-1	chr6	84181831	84184034	-	2203	14.02	101.05	2.86778	3.56982e-06	0.000337144
chr7-2323-0	chr7	97763519	97764673	+	1154	10.28	84.93	3.0601	2.12845e-06	0.000231286
chr2-2487-1	chr2	112958630	112959595	-	965	8.41	35.48	2.08925	0.00365839	0.0502907
chr6-2658-0	chr6	116571486	116572780	+	1294	7.48	44.08	2.5687	0.000268307	0.00803322
chr18-141-0	chr18	5931964	5933897	+	1933	14.96	68.8	2.22171	0.000244981	0.00753798
chr6-18-1	chr6	149192875	149194970	-	2095	9.35	46.23	2.32009	0.000705128	0.0157459
chr12-2401-0	chr12	104908710	104911278	+	2568	3.74	22.58	2.58356	0.00609066	0.0706577
chr3-48-0	chr3	8721798	8723079	+	1281	4.67	67.73	3.85079	1.10913e-07	2.30656e-05
chr12-1001-0	chr12	55364972	55366262	+	1290	3.74	47.3	3.64656	2.43783e-06	0.000250402
chr7-3968-0	chr7	150847388	150848528	+	1140	4.67	25.8	2.46274	0.00187833	0.0319226
chr9-98-1	chr9	121802949	121804935	-	1986	7.48	45.15	2.60337	0.000217341	0.00683494
chr11-4615-1	chr11	6309111	6310393	-	1282	2.8	30.1	3.39605	0.000210936	0.00668533
chr10-3376-1	chr10	23328442	23329489	-	1047	3.74	26.88	2.83384	0.00051295	0.0127455
chr15-21-0	chr15	3618794	3623180	+	4386	25.24	108.58	2.12902	0.00019128	0.00628165
chr10-3484-0	chr10	118077461	118078955	+	1494	11.22	101.05	3.1865	5.10051e-07	7.48329e-05
chr15-2067-1	chr15	56266795	56268021	-	1226	5.61	25.8	2.20604	0.00431262	0.0562526
chr18-499-0	chr18	24285453	24286568	+	1115	12.15	87.08	2.8578	6.31653e-06	0.000529084
chr16-1202-0	chr16	35905713	35906942	+	1229	2.8	24.73	3.11354	0.000945269	0.0194722
chr2-5439-0	chr2	172905534	172906539	+	1005	0	36.55	8.21259	1.71629e-07	3.24909e-05
chr15-2042-0	chr15	75299397	75301114	+	1717	14.02	55.9	2.01506	0.00171615	0.0301243
chr4-4138-1	chr4	11597828	11600147	-	2319	12.15	72.03	2.58447	5.33179e-05	0.00253762
chr18-139-0	chr18	5918435	5921323	+	2888	75.71	299.94	2.01371	7.00734e-05	0.00306075
chr15-1688-0	chr15	63001956	63002411	+	455	0.93	13.98	3.7617	0.00421342	0.0556812
chr4-1097-1	chr4	132364791	132365971	-	1180	5.61	29.03	2.3752	0.0019296	0.032409
chr4-806-0	chr4	45559176	45559982	+	806	4.67	19.35	2.05	0.015149	0.128678
chr1-4870-1	chr1	20644367	20646479	-	2112	5.61	173.08	4.94613	4.5912e-13	1.25047e-09
chr16-725-0	chr16	24165600	24166562	+	962	3.74	46.23	3.61348	3.09389e-06	0.000301643
chr7-909-0	chr7	38910695	38911916	+	1221	4.67	30.1	2.68415	0.0006078	0.0143466
chr6-3104-0	chr6	129162418	129164384	+	1966	18.69	74.18	2.01054	0.000730756	0.0162614
chr2-1680-0	chr2	52246090	52246577	+	487	10.28	73.1	2.84412	1.27175e-05	0.000888141
chr14-1645-0	chr14	70208664	70210213	+	1549	14.96	131.16	3.15122	1.13256e-07	2.34949e-05
chr11-3378-0	chr11	99000469	99001384	+	915	6.54	29.03	2.15735	0.00408795	0.0545352
chr9-3660-1	chr9	6401165	6401966	-	801	0.93	11.83	3.52299	0.00998336	0.097684
chr13-1335-0	chr13	46509229	46510263	+	1034	4.67	44.08	3.23248	1.69819e-05	0.00110378
chr4-2218-1	chr4	99728403	99729438	-	1035	6.54	64.5	3.30599	1.8068e-06	0.000204493
chr13-533-0	chr13	24597706	24598765	+	1059	5.61	24.73	2.14494	0.005665	0.0671632
chr8-268-1	chr8	126394851	126397563	-	2712	16.83	74.18	2.16147	0.000314562	0.00900308
chr10-3046-1	chr10	36969736	36971122	-	1386	10.28	74.18	2.86514	1.0896e-05	0.000782287
chr3-3434-0	chr3	135236213	135238047	+	1834	11.22	45.15	2.02641	0.00261191	0.040067
chr5-1131-0	chr5	47714221	47715139	+	918	2.8	26.88	3.23326	0.00051295	0.0127455
chr1-4955-0	chr1	194656946	194658335	+	1389	0.93	24.73	4.57932	6.10714e-05	0.00277673
chr1-1145-0	chr1	60872952	60873774	+	822	3.74	19.35	2.36247	0.015149	0.128678
chr1-2750-1	chr1	94107912	94109126	-	1214	5.61	26.88	2.26466	0.00329064	0.0469649
chr19-659-0	chr19	21240218	21241230	+	1012	3.74	23.65	2.65031	0.00336263	0.0472253
chr9-688-0	chr9	35090435	35091523	+	1088	3.74	18.28	2.28055	0.0206215	0.157553
chr2-745-1	chr2	157923483	157925490	-	2007	14.96	81.7	2.46923	4.006e-05	0.00207252
chr1-2966-0	chr1	136169450	136171058	+	1608	1.87	35.48	4.18643	1.32827e-05	0.000917748
chr11-1884-1	chr11	87386719	87387484	-	765	0	49.45	8.64742	4.4841e-09	1.86503e-06
chr10-3615-0	chr10	120946946	120947899	+	953	7.48	40.85	2.45939	0.000510269	0.0127455
chr4-3736-1	chr4	40833225	40834325	-	1100	4.67	25.8	2.46274	0.00187833	0.0319226
chr13-2676-0	chr13	98559316	98560538	+	1222	0.93	8.6	3.06915	0.0384939	0.235499
chr17-1165-0	chr17	32060479	32061617	+	1138	5.61	95.68	4.09178	3.85746e-09	1.68753e-06
chr12-2299-1	chr12	28260287	28261447	-	1160	7.48	46.23	2.63722	0.000176371	0.00593753
chr10-3030-1	chr10	37126200	37127475	-	1275	2.8	13.98	2.29593	0.0355216	0.225078
chr6-2010-1	chr6	84175072	84175916	-	844	9.35	64.5	2.79963	2.2739e-05	0.00134541
chr15-89-0	chr15	6142077	6142856	+	779	3.74	19.35	2.36247	0.015149	0.128678
chr17-2563-1	chr17	16508541	16510197	-	1656	2.8	35.48	3.6322	5.15666e-05	0.00247238
chr5-2787-1	chr5	64932464	64933421	-	957	3.74	34.4	3.18854	6.78726e-05	0.00296923
chr4-1986-0	chr4	95129312	95132365	+	3053	17.76	169.86	3.27793	1.90385e-08	5.88812e-06
chr16-863-0	chr16	29762209	29763578	+	1369	3.74	29.03	2.94438	0.000282602	0.00828495
chr9-2558-0	chr9	84262646	84263948	+	1302	14.02	67.73	2.29134	0.000283178	0.00829033
chr18-2189-1	chr18	5931121	5932878	-	1757	14.02	66.65	2.2683	0.000327597	0.00927244
chr13-1261-1	chr13	70853945	70855171	-	1226	4.67	20.43	2.12752	0.0111532	0.105831
chrX-144-0	chrX	11019355	11020452	+	1097	2.8	13.98	2.29593	0.0355216	0.225078
chr17-163-0	chr17	7924493	7925683	+	1190	1.87	37.63	4.27103	7.55886e-06	0.000601517
chr14-2534-1	chr14	9152394	9153439	-	1045	0.93	19.35	4.22767	0.000555241	0.0133752
chr3-2326-0	chr3	101340557	101341593	+	1036	7.48	61.28	3.0429	9.42992e-06	0.000710881
chr6-2294-1	chr6	67089302	67090991	-	1689	15.89	70.95	2.17928	0.000299312	0.00863746
chr17-2079-0	chr17	64853894	64855264	+	1370	8.41	108.58	3.69969	1.58185e-08	5.00221e-06
chr16-1719-1	chr16	24219767	24220986	-	1219	0.93	45.15	5.44482	1.48789e-07	2.95589e-05
chr5-2534-0	chr5	111053974	111055401	+	1427	3.74	39.78	3.39729	1.37134e-05	0.000934502
chr3-2356-1	chr3	84928006	84929122	-	1116	1.87	68.8	5.1396	4.61407e-09	1.87568e-06
chr17-1911-1	chr17	32059595	32060883	-	1288	3.74	94.6	4.64468	2.82926e-10	2.21186e-07
chr10-2207-0	chr10	77828708	77830486	+	1778	12.15	70.95	2.56281	6.19119e-05	0.00280136
chr5-3211-0	chr5	125713001	125713886	+	885	6.54	35.48	2.44575	0.000942369	0.0194722
chr1-4634-0	chr1	185786595	185788665	+	2070	9.35	50.53	2.44809	0.000272409	0.00808602
chr6-1355-1	chr6	107380095	107381363	-	1268	11.22	79.55	2.84184	8.79565e-06	0.000671459
chr11-1499-0	chr11	58024783	58025574	+	791	4.67	44.08	3.23248	1.69819e-05	0.00110378
chr3-3193-0	chr3	127560113	127562387	+	2274	33.65	153.73	2.21695	5.02742e-05	0.00244654
chr3-3277-1	chr3	41124623	41125696	-	1073	0.93	9.68	3.2368	0.0243739	0.175486
chr2-2289-1	chr2	117853578	117855005	-	1427	0	34.4	8.12543	3.2072e-07	5.24787e-05
chr10-3485-0	chr10	118085242	118085882	+	640	0.93	48.38	5.54409	6.91079e-08	1.62532e-05
chr10-2831-0	chr10	93273602	93274775	+	1173	4.67	70.95	3.91779	6.38769e-08	1.54534e-05
chr15-279-0	chr15	10865224	10866225	+	1001	0.93	35.48	5.09797	2.4184e-06	0.000250081
chr1-191-0	chr1	16210386	16211133	+	747	2.8	22.58	2.98298	0.00243379	0.0383848
chr12-1266-0	chr12	71914001	71914576	+	575	5.61	31.18	2.47787	0.00114267	0.0223847
chr1-4010-0	chr1	167131054	167131774	+	720	3.74	22.58	2.58356	0.00609066	0.0706577
chr4-3554-1	chr4	45652965	45654859	-	1894	0.93	147.28	7.1478	5.88868e-15	2.6168e-11
chr2-5569-0	chr2	180101618	180105108	+	3490	0	293.49	11.2136	2.00723e-21	8.47374e-17
chr14-2453-1	chr14	14601425	14603442	-	2017	5.61	47.3	3.07738	2.46296e-05	0.00142348
chr10-1042-1	chr10	94565815	94567721	-	1906	3.74	21.5	2.51356	0.00823126	0.0863793
chr17-2580-0	chr17	79946895	79947814	+	919	9.35	38.7	2.0645	0.0028277	0.0424366
chrX-1182-0	chrX	109369247	109370297	+	1050	13.09	54.83	2.08572	0.00126773	0.0239504
chr12-1204-1	chr12	81028660	81030343	-	1683	8.41	74.18	3.15077	2.36383e-06	0.000250081
chr2-2440-1	chr2	113884426	113886052	-	1626	8.41	64.5	2.94949	1.06176e-05	0.000769694
chr1-3137-0	chr1	138149978	138151021	+	1043	9.35	62.35	2.75081	3.78882e-05	0.00198818
chr4-3218-1	chr4	57195742	57196624	-	882	7.48	38.7	2.38163	0.000790387	0.0171509
chr11-870-1	chr11	106216008	106217480	-	1472	14.02	92.45	2.73962	9.57648e-06	0.000718722
chr3-3711-1	chr3	21462660	21464104	-	1444	17.76	91.38	2.38445	5.08749e-05	0.00246582
chr2-1784-0	chr2	59202673	59204020	+	1347	10.28	40.85	2.0065	0.0032913	0.0469649
chr1-3680-0	chr1	158938211	158939481	+	1270	9.35	43	2.21604	0.00126844	0.0239504
chr5-4210-0	chr5	152089134	152090342	+	1208	13.09	73.1	2.49995	8.13689e-05	0.00339266
chr7-1685-0	chr7	77359260	77360005	+	745	5.61	29.03	2.3752	0.0019296	0.032409
chr4-1352-0	chr4	63262466	63263248	+	782	2.8	13.98	2.29593	0.0355216	0.225078
chrX-77-1	chrX	163110499	163111652	-	1153	6.54	51.6	2.98475	2.20949e-05	0.00131885
chr9-1690-0	chr9	62513942	62514780	+	838	5.61	22.58	2.01438	0.00983892	0.0970159
chr15-2416-1	chr15	42128261	42129183	-	922	1.87	20.43	3.39365	0.00156686	0.0278161
chr18-1239-1	chr18	46563603	46564874	-	1271	2.8	40.85	3.83507	1.06217e-05	0.000769694
chr1-4460-0	chr1	182140807	182141763	+	956	0.93	68.8	6.05115	6.41495e-10	4.29863e-07
chr11-2519-0	chr11	79722378	79723192	+	814	9.35	41.93	2.17962	0.00154686	0.0276806
chr7-1753-0	chr7	80501923	80502704	+	781	0.93	24.73	4.57932	6.10714e-05	0.00277673
chr16-529-1	chr16	84663136	84664302	-	1166	9.35	39.78	2.1039	0.00230963	0.0369961
chr2-3697-1	chr2	61101179	61101938	-	759	4.67	21.5	2.20108	0.00823126	0.0863793
chr3-2861-1	chr3	58592297	58593734	-	1437	7.48	73.1	3.297	1.16124e-06	0.000145253
chr3-3653-1	chr3	27803282	27804080	-	798	6.54	40.85	2.64862	0.000234216	0.00726768
chr9-3659-1	chr9	6405928	6408298	-	2370	20.56	89.23	2.14003	0.000231903	0.0072251
chr9-3592-1	chr9	11191351	11192397	-	1046	3.74	23.65	2.65031	0.00336263	0.0472253
chr9-3373-0	chr9	112152510	112153553	+	1043	4.67	56.98	3.60193	9.60387e-07	0.000123233
chrX-817-0	chrX	73386322	73387603	+	1281	2.8	31.18	3.44647	0.00015802	0.00550866
chr5-2354-1	chr5	89139903	89141305	-	1402	10.28	86	3.07822	1.84558e-06	0.000208046
chr3-1663-1	chr3	101103050	101104474	-	1424	2.8	23.65	3.04974	0.00129061	0.0240495
chr11-4084-0	chr11	112705755	112706459	+	704	3.74	38.7	3.35789	1.77592e-05	0.00113508
chr7-2374-1	chr7	80478264	80479828	-	1564	0	12.9	6.71897	0.00109407	0.0217213
chr4-2639-1	chr4	83772184	83773395	-	1211	2.8	17.2	2.59311	0.0126869	0.115444
chr6-510-0	chr6	31334863	31336480	+	1617	10.28	65.58	2.68767	3.86887e-05	0.00202139
chr17-2814-1	chr17	10008673	10010222	-	1549	13.09	66.65	2.36692	0.00019684	0.00641552
chr12-175-0	chr12	8904067	8905391	+	1324	17.76	86	2.2971	0.000105562	0.00412498
chr14-1233-0	chr14	58527371	58528044	+	673	1.87	38.7	4.31154	4.36526e-06	0.000398021
chr1-1826-1	chr1	143000404	143001532	-	1128	7.48	43	2.53317	0.000331821	0.00934811
chr1-1990-0	chr1	90787774	90788419	+	645	0	15.05	6.93941	0.000428911	0.0111085
chr5-1365-0	chr5	64779398	64781875	+	2477	30.85	131.16	2.11306	0.000117917	0.00448301
chr15-3184-1	chr15	10855875	10858601	-	2726	13.09	173.08	3.74199	1.10608e-09	6.53064e-07
chr1-4544-0	chr1	183985397	183986791	+	1394	3.74	31.18	3.04705	0.00015802	0.00550866
chr6-509-0	chr6	31320865	31324020	+	3155	29.91	184.91	2.6524	1.3761e-06	0.000166936
chr9-1071-1	chr9	92612498	92615079	-	2581	5.61	35.48	2.6636	0.000412938	0.0108049
chr13-507-1	chr13	102865206	102865868	-	662	1.87	10.75	2.47544	0.046114	0.262914
chr15-276-0	chr15	10853206	10854246	+	1040	1.87	65.58	5.07047	8.32828e-09	2.95451e-06
chr1-711-1	chr1	179607942	179609184	-	1242	0	31.18	7.98394	8.51511e-07	0.000111811
chr17-2261-1	chr17	26615431	26617010	-	1579	6.54	34.4	2.40151	0.00119728	0.023143
chr8-2139-1	chr8	71699721	71700458	-	737	3.74	36.55	3.27569	3.93101e-05	0.00204374
chr1-240-0	chr1	20614721	20616149	+	1428	0	31.18	7.98394	8.51511e-07	0.000111811
chr14-1932-0	chr14	76710308	76711058	+	750	7.48	40.85	2.45939	0.000510269	0.0127455
chr4-1702-0	chr4	83870617	83872274	+	1657	2.8	27.95	3.28959	0.000380023	0.0102283
chr9-845-1	chr9	101390653	101391603	-	950	1.87	25.8	3.72887	0.000205346	0.00660989
chr6-1644-1	chr6	91610732	91612641	-	1909	24.3	127.93	2.41955	2.24404e-05	0.00133523
chr15-1301-1	chr15	76843064	76845531	-	2467	19.63	297.79	3.94402	1.19908e-11	1.74552e-08
chr9-1607-0	chr9	61290959	61292676	+	1717	21.5	97.83	2.20886	0.00014043	0.00510189
chr9-3395-0	chr9	113960598	113961619	+	1021	4.67	37.63	3.0049	7.35288e-05	0.00317717
chr7-1619-0	chr7	74611384	74612812	+	1428	9.35	37.63	2.02399	0.00346637	0.0482718
chr18-2065-0	chr18	76364330	76365206	+	876	3.74	20.43	2.43999	0.0111532	0.105831
chr5-3960-1	chr5	17242676	17246256	-	3580	29.91	122.56	2.05952	0.000187682	0.00618407
chr4-1977-0	chr4	95055430	95058563	+	3133	17.76	90.3	2.3674	5.73689e-05	0.00268353
chr5-855-0	chr5	35986389	35989753	+	3364	20.56	119.33	2.5589	9.38476e-06	0.000710013
chr15-2734-0	chr15	84468910	84469803	+	893	4.67	34.4	2.87606	0.000206474	0.00662853
chr18-602-1	chr18	66608306	66610403	-	2097	32.72	176.31	2.45497	7.06924e-06	0.000567367
chr11-2508-0	chr11	79644377	79645009	+	632	0	10.75	6.45868	0.00292486	0.043424
chr9-1814-1	chr9	66142585	66143640	-	1055	0.93	9.68	3.2368	0.0243739	0.175486
chr6-197-1	chr6	145859997	145861125	-	1128	21.5	117.18	2.46895	1.76391e-05	0.00113508
chr16-2399-0	chr16	94755366	94756052	+	686	0.93	49.45	5.57572	5.38596e-08	1.32967e-05
chr2-1677-0	chr2	52227949	52229367	+	1418	2.8	78.48	4.77488	7.23591e-10	4.73598e-07
chr9-1964-0	chr9	66907718	66909200	+	1482	9.35	45.15	2.28623	0.000856396	0.0181859
chr1-4871-1	chr1	20623221	20625198	-	1977	23.37	173.08	2.91157	3.09576e-07	5.18613e-05
chr4-267-1	chr4	149214467	149215369	-	902	3.74	44.08	3.54495	5.02424e-06	0.000439137
chr15-277-0	chr15	10858498	10859480	+	982	11.22	68.8	2.63273	4.58462e-05	0.00227565
chr4-2822-0	chr4	120422513	120423326	+	813	2.8	49.45	4.10995	3.41883e-07	5.49826e-05
chr17-1937-1	chr17	31865227	31868191	-	2964	14.96	220.39	3.89941	5.78334e-11	6.10373e-08
chr10-1758-0	chr10	66457480	66458156	+	676	0.93	12.9	3.64728	0.00646119	0.0735258
chr17-919-1	chr17	64897313	64898079	-	766	6.54	38.7	2.57086	0.000369395	0.0101164
chr18-2190-1	chr18	5917618	5920078	-	2460	57.95	242.96	2.09482	5.49071e-05	0.00259861
chr17-263-1	chr17	84288950	84289736	-	786	1.87	16.13	3.05492	0.00671687	0.0750058
chr11-581-0	chr11	22242930	22244076	+	1146	0.93	26.88	4.69904	3.07135e-05	0.00169071
chr16-1930-1	chr16	18603897	18604595	-	698	13.09	58.05	2.168	0.000786327	0.0171332
chr18-1773-0	chr18	66607559	66610089	+	2530	28.98	150.51	2.40125	1.32742e-05	0.000917748
chr8-140-0	chr8	10051250	10052458	+	1208	12.15	55.9	2.21953	0.000654014	0.0151786
chr16-720-0	chr16	24076617	24078370	+	1753	5.61	124.71	4.47359	8.25038e-11	8.00686e-08
chr12-177-0	chr12	8907092	8911091	+	3999	25.24	251.56	3.34024	3.64382e-09	1.62781e-06
chr7-161-1	chr7	149747186	149748211	-	1025	3.74	43	3.50943	6.4296e-06	0.00053222
chr3-126-0	chr3	10156033	10156704	+	671	4.67	30.1	2.68415	0.0006078	0.0143466
chr1-432-1	chr1	185786248	185787564	-	1316	8.41	50.53	2.59796	0.000136842	0.00498871
chr12-1684-0	chr12	81029470	81031491	+	2021	10.28	89.23	3.13125	1.2099e-06	0.000149774
chr9-1655-1	chr9	70357592	70358296	-	704	10.28	89.23	3.13125	1.2099e-06	0.000149774
chr11-3420-1	chr11	55246135	55246907	-	772	6.54	59.13	3.18071	5.53794e-06	0.00047278
chr13-1852-1	chr13	52143648	52144757	-	1109	2.8	60.2	4.3931	2.86436e-08	8.19809e-06
chr1-2000-0	chr1	90831053	90831928	+	875	1.87	25.8	3.72887	0.000205346	0.00660989
chr7-2626-1	chr7	72626470	72627370	-	900	6.54	31.18	2.26002	0.00248625	0.0388812
chr16-1422-1	chr16	32547263	32548046	-	783	11.22	56.98	2.36119	0.000320098	0.00912133
chr15-1912-1	chr15	59019057	59020342	-	1285	3.74	19.35	2.36247	0.015149	0.128678
chr9-2646-1	chr9	50259054	50260756	-	1702	38.32	223.61	2.57019	1.50779e-06	0.000179698
chr3-769-1	chr3	127558922	127561329	-	2407	39.26	169.86	2.13913	5.81908e-05	0.00269909
chr5-1741-1	chr5	109141709	109143498	-	1789	25.24	146.21	2.55785	6.22718e-06	0.000523157
chr10-449-1	chr10	117887767	117888998	-	1231	1.87	11.83	2.61145	0.0311164	0.205284
chr18-2188-1	chr18	5940027	5941707	-	1680	0	41.93	8.4099	2.93638e-08	8.32511e-06
chr1-1239-1	chr1	163392256	163394116	-	1860	23.37	96.75	2.07332	0.000324477	0.00920571
chr15-811-0	chr15	36818472	36819464	+	992	7.48	49.45	2.73427	9.5255e-05	0.00379546
chr13-1831-1	chr13	52281786	52283967	-	2181	16.83	147.28	3.14978	8.06045e-08	1.84434e-05
chr9-2638-0	chr9	87920905	87921840	+	935	10.28	43	2.08029	0.00224411	0.0361524
chr10-3381-0	chr10	116167476	116168045	+	569	7.48	37.63	2.34112	0.000986367	0.0202089
chr8-656-0	chr8	28172582	28173090	+	508	4.67	30.1	2.68415	0.0006078	0.0143466
chr8-6-1	chr8	131203262	131204089	-	827	11.22	51.6	2.21856	0.000753283	0.016606
chr3-579-0	chr3	37733177	37734336	+	1159	3.74	19.35	2.36247	0.015149	0.128678
chr13-183-0	chr13	12461690	12462695	+	1005	1.87	70.95	5.18392	3.1417e-09	1.44951e-06
chr1-610-1	chr1	182130167	182131161	-	994	0.93	53.75	5.69573	1.61857e-08	5.04277e-06
chr5-4228-0	chr5	152229227	152231342	+	2115	7.48	34.4	2.21228	0.00243542	0.0383848
chr17-3081-1	chr17	4497459	4498510	-	1051	1.87	72.03	5.20558	2.59942e-09	1.22912e-06
chr3-3723-1	chr3	21278293	21280253	-	1960	0.93	32.25	4.96097	6.04853e-06	0.000509753
chr17-709-1	chr17	71241571	71242383	-	812	4.67	31.18	2.73457	0.000461926	0.0117686
chr1-609-1	chr1	182139670	182141014	-	1344	0.93	51.6	5.63697	3.30113e-08	9.12319e-06
chr11-4161-0	chr11	114676362	114678271	+	1909	11.22	112.88	3.34597	1.16981e-07	2.38829e-05
chr5-2026-0	chr5	96466908	96467664	+	756	12.15	62.35	2.37674	0.000248082	0.00760292
chr13-1575-0	chr13	52250821	52252181	+	1360	10.28	49.45	2.28138	0.000731484	0.0162614
chr4-2450-1	chr4	92453765	92455159	-	1394	1.87	34.4	4.14219	1.77089e-05	0.00113508
chr13-2389-0	chr13	90419108	90420239	+	1131	0.93	10.75	3.38698	0.0155419	0.13081
chr9-1171-1	chr9	88132612	88133540	-	928	6.54	32.25	2.30874	0.00194477	0.0324443
chr6-2064-0	chr6	91608527	91610185	+	1658	61.69	264.46	2.12709	4.03946e-05	0.00208599
chr5-2806-0	chr5	116486622	116487233	+	611	11.22	64.5	2.5398	8.61423e-05	0.00357246
chr2-1189-0	chr2	33994605	33996012	+	1407	3.74	80.63	4.41439	2.69705e-09	1.2651e-06
chr6-2091-0	chr6	93185228	93186575	+	1347	0	36.55	8.21259	1.71629e-07	3.24909e-05
chr6-434-0	chr6	30309937	30311112	+	1175	9.35	131.16	3.82207	2.60579e-09	1.22912e-06
chr17-3079-1	chr17	4734641	4735466	-	825	7.48	52.68	2.8252	4.29223e-05	0.00217825
chr18-91-0	chr18	5387129	5388129	+	1000	0.93	35.48	5.09797	2.4184e-06	0.000250081
chr16-354-1	chr16	90690938	90693418	-	2480	22.43	93.53	2.08304	0.000314019	0.00899364
chr10-3486-0	chr10	118091481	118093235	+	1754	0.93	83.85	6.33609	3.9779e-11	4.58225e-08
chr1-2167-0	chr1	93486526	93487432	+	906	0.93	10.75	3.38698	0.0155419	0.13081
chr3-229-1	chr3	146055974	146057022	-	1048	9.35	43	2.21604	0.00126844	0.0239504
chr8-1623-0	chr8	73234443	73235627	+	1184	9.35	40.85	2.14226	0.00188891	0.0320378
chr15-1152-1	chr15	78874992	78875520	-	528	5.61	45.15	3.01045	3.84957e-05	0.00201505
chr8-1072-1	chr8	108668691	108669532	-	841	10.28	45.15	2.15048	0.00153711	0.0276498
chr2-179-1	chr2	173162343	173164394	-	2051	3.74	25.8	2.77522	0.000695001	0.0156231
chr5-487-0	chr5	24252922	24253843	+	921	7.48	81.7	3.45721	2.7327e-07	4.68006e-05
chr14-1615-1	chr14	48451963	48453052	-	1089	0.93	8.6	3.06915	0.0384939	0.235499
chr1-1984-0	chr1	90763701	90765280	+	1579	5.61	35.48	2.6636	0.000412938	0.0108049
chr3-1900-0	chr3	89779128	89780631	+	1503	10.28	48.38	2.24975	0.000879111	0.0186308
chr13-3345-1	chr13	3874667	3875828	-	1161	12.15	65.58	2.44936	0.000132578	0.00485422
chr5-851-0	chr5	35967547	35972484	+	4937	74.78	392.39	2.41909	2.12226e-06	0.000231209
chr16-2116-0	chr16	87624118	87625044	+	926	0.93	29.03	4.80958	1.57894e-05	0.00103746
chr11-2375-0	chr11	77427254	77428830	+	1576	57.02	247.26	2.14353	3.59684e-05	0.00190043
chr9-3250-1	chr9	24979085	24981914	-	2829	24.3	106.43	2.15437	0.000165552	0.00570758
chr4-1010-0	chr4	55272463	55274291	+	1828	8.41	36.55	2.13218	0.00237455	0.0377564
chr9-1687-0	chr9	62501978	62503323	+	1345	3.74	17.2	2.19369	0.0281243	0.191411
chr2-4522-1	chr2	31911952	31913292	-	1340	3.74	165.56	5.45122	4.89403e-14	1.65285e-10
chr17-2466-0	chr17	75366754	75367915	+	1161	6.54	31.18	2.26002	0.00248625	0.0388812
chr7-1566-0	chr7	73650839	73651976	+	1137	0.93	20.43	4.30519	0.000378171	0.0102283
chr4-2100-0	chr4	99009824	99010648	+	824	1.87	48.38	4.63255	4.35067e-07	6.60615e-05
chr12-497-1	chr12	104907380	104910029	-	2649	4.67	30.1	2.68415	0.0006078	0.0143466
chr7-1225-1	chr7	117882951	117884009	-	1058	15.89	66.65	2.08924	0.000526002	0.0130342
chr1-3009-1	chr1	90787062	90787810	-	748	0	16.13	7.03816	0.000272943	0.00808602
chr12-690-0	chr12	33693247	33695329	+	2082	18.69	94.6	2.36093	5.6483e-05	0.00266721
chr8-3668-1	chr8	5858723	5859957	-	1234	1.87	43	4.46308	1.51749e-06	0.000179698
chr17-157-0	chr17	7864323	7865711	+	1388	2.8	31.18	3.44647	0.00015802	0.00550866
chr8-1212-1	chr8	98036986	98037385	-	399	5.61	39.78	2.82811	0.000122363	0.00457878
chr6-3531-1	chr6	8396547	8397172	-	625	18.69	80.63	2.13064	0.000302578	0.00870731
chr14-1297-1	chr14	58514408	58515893	-	1485	14.02	59.13	2.0958	0.00108205	0.0216306
chr7-2571-1	chr7	73630782	73632514	-	1732	0.93	54.83	5.72423	1.28333e-08	4.2182e-06
chr17-2257-1	chr17	26623768	26626262	-	2494	20.56	127.93	2.6592	4.27818e-06	0.00039539
chr7-2078-0	chr7	89990497	89991643	+	1146	6.54	33.33	2.35587	0.00152434	0.0274712
chr14-55-1	chr14	121795754	121796857	-	1103	1.87	23.65	3.60397	0.000396399	0.0105172
chr15-1742-0	chr15	64265151	64266741	+	1590	22.43	91.38	2.04953	0.000390156	0.0104577
chr15-1357-0	chr15	55807448	55808670	+	1222	0.93	54.83	5.72423	1.28333e-08	4.2182e-06
chr15-526-0	chr15	27991047	27991873	+	826	0.93	35.48	5.09797	2.4184e-06	0.000250081
chrX-343-0	chrX	19494289	19495209	+	920	5.61	22.58	2.01438	0.00983892	0.0970159
chr2-2441-1	chr2	113880987	113883549	-	2562	25.24	163.41	2.71818	1.56475e-06	0.000184518
chr3-3600-1	chr3	29954998	29956702	-	1704	7.48	46.23	2.63722	0.000176371	0.00593753
chr4-288-0	chr4	15161391	15162184	+	793	2.8	24.73	3.11354	0.000945269	0.0194722
chr13-1882-0	chr13	60374815	60375612	+	797	3.74	27.95	2.89017	0.000380023	0.0102283
chr10-2979-1	chr10	38999576	39000326	-	750	1.87	23.65	3.60397	0.000396399	0.0105172
chr8-1301-1	chr8	96893391	96894610	-	1219	5.61	51.6	3.2026	8.37472e-06	0.000648115
chr14-902-0	chr14	48422513	48423656	+	1143	0.93	20.43	4.30519	0.000378171	0.0102283
chr5-3306-1	chr5	35969825	35971461	-	1636	6.54	49.45	2.9235	4.10868e-05	0.00210884
chr5-1684-1	chr5	110895252	110896256	-	1004	3.74	33.33	3.1429	8.96418e-05	0.00364052
chr9-2754-0	chr9	92613454	92615678	+	2224	4.67	26.88	2.52136	0.0014102	0.0260027
chr1-586-1	chr1	182534467	182534883	-	416	4.67	51.6	3.4593	2.77112e-06	0.000277546
chr2-637-1	chr2	163412601	163413286	-	685	3.74	19.35	2.36247	0.015149	0.128678
chr1-585-1	chr1	182536835	182537814	-	979	13.09	69.88	2.43496	0.000126058	0.00465822
chrX-1647-1	chrX	11930453	11932193	-	1740	10.28	98.9	3.27958	3.13515e-07	5.22104e-05
chr8-2991-0	chr8	120773471	120774605	+	1134	6.54	49.45	2.9235	4.10868e-05	0.00210884
chr18-2248-1	chr18	5387820	5388768	-	948	5.61	22.58	2.01438	0.00983892	0.0970159
chr15-3331-1	chr15	6954346	6956514	-	2168	4.67	59.13	3.65526	6.37737e-07	8.82712e-05
chr2-1190-0	chr2	34004849	34005884	+	1035	0.93	56.98	5.77961	8.13155e-09	2.92154e-06
chr6-2763-1	chr6	43262288	43263491	-	1203	3.74	89.23	4.5604	7.21239e-10	4.73598e-07
chrX-914-1	chrX	92232121	92233393	-	1272	17.76	76.33	2.12519	0.000328974	0.00929272
chr5-2760-1	chr5	65230129	65232369	-	2240	33.65	133.31	2.01145	0.000233345	0.00726736
chr15-1682-0	chr15	62867956	62868922	+	966	9.35	44.08	2.25157	0.00104154	0.0211393
chr11-3546-0	chr11	101684803	101685611	+	808	1.87	15.05	2.95617	0.00978697	0.0969647
chr13-840-0	chr13	33004794	33005651	+	857	3.74	18.28	2.28055	0.0206215	0.157553
chr16-798-1	chr16	57260109	57261343	-	1234	2.8	13.98	2.29593	0.0355216	0.225078
chr16-1471-0	chr16	45057561	45058985	+	1424	14.02	56.98	2.04248	0.00147044	0.0269253
chr8-2479-1	chr8	49839943	49841171	-	1228	5.61	22.58	2.01438	0.00983892	0.0970159
chr1-3673-0	chr1	158893839	158895949	+	2110	20.56	164.48	3.02146	1.5668e-07	3.06932e-05
chr15-2246-1	chr15	52689653	52691059	-	1406	0.93	12.9	3.64728	0.00646119	0.0735258
chr12-2653-1	chr12	9126640	9128242	-	1602	3.74	34.4	3.18854	6.78726e-05	0.00296923
chr13-2321-1	chr13	37842984	37843914	-	930	6.54	65.58	3.32979	1.50744e-06	0.000179698
chr13-2728-1	chr13	28763268	28765751	-	2483	10.28	54.83	2.42989	0.00024907	0.00760835
chr6-66-1	chr6	147756403	147757674	-	1271	4.67	27.95	2.57769	0.00106197	0.0214406
chr16-721-0	chr16	24096417	24097512	+	1095	0	37.63	8.25427	1.26463e-07	2.56056e-05
chr7-1181-0	chr7	53570178	53574254	+	4076	90.67	636.43	2.83906	2.95652e-08	8.34867e-06
chr6-1480-0	chr6	72404339	72405526	+	1187	6.54	69.88	3.42125	7.41439e-07	0.000100162
chr16-2187-1	chr16	11775058	11776457	-	1399	14.02	63.43	2.19688	0.000509681	0.0127455
chr17-1156-0	chr17	32014451	32015649	+	1198	4.67	33.33	2.83042	0.000269237	0.00805537
chr3-1103-0	chr3	58593086	58593826	+	740	7.48	49.45	2.73427	9.5255e-05	0.00379546
chr3-537-1	chr3	135235612	135236381	-	769	0.93	19.35	4.22767	0.000555241	0.0133752
chr9-546-0	chr9	30328418	30335518	+	7100	63.56	294.56	2.23956	1.31733e-05	0.000915434
chr10-486-0	chr10	18900540	18902145	+	1605	7.48	46.23	2.63722	0.000176371	0.00593753
chr1-4256-1	chr1	51247839	51248890	-	1051	4.67	26.88	2.52136	0.0014102	0.0260027
chr13-1062-0	chr13	37843564	37844404	+	840	3.74	54.83	3.85903	3.96988e-07	6.19565e-05
chr7-2322-0	chr7	97758491	97759961	+	1470	14.02	79.55	2.52312	5.24735e-05	0.00250449
chr1-3004-1	chr1	90817131	90821031	-	3900	5.61	134.38	4.58129	2.55223e-11	3.21626e-08
chr9-3206-1	chr9	30326284	30332865	-	6581	64.5	298.86	2.23944	1.27698e-05	0.000891059
chr8-2476-0	chr8	98037200	98037899	+	699	9.35	52.68	2.50806	0.000188015	0.00618407
chr18-925-1	chr18	61047363	61048229	-	866	6.54	35.48	2.44575	0.000942369	0.0194722
chr9-2505-0	chr9	83151595	83153496	+	1901	3.74	29.03	2.94438	0.000282602	0.00828495
chr4-1160-1	chr4	131468898	131469746	-	848	6.54	43	2.7224	0.000149748	0.00534159
chr10-2887-0	chr10	94567158	94568242	+	1084	2.8	24.73	3.11354	0.000945269	0.0194722
chr4-2747-0	chr4	119135594	119136465	+	871	3.74	24.73	2.71412	0.00250944	0.0388835
chrX-940-0	chrX	94593456	94594809	+	1353	7.48	36.55	2.29944	0.00123316	0.0235614
chr10-11-1	chr10	129231690	129233322	-	1632	21.5	88.15	2.05881	0.000424467	0.0110654
chr10-932-0	chr10	36798343	36799474	+	1131	7.48	39.78	2.42103	0.000634492	0.0147987
chr16-732-0	chr16	24218586	24220602	+	2016	1.87	55.9	4.84064	6.81814e-08	1.61252e-05
chr12-1714-0	chr12	81224590	81226546	+	1956	39.26	201.03	2.38208	7.94558e-06	0.000627559
chr5-2295-1	chr5	91266192	91267997	-	1805	3.74	22.58	2.58356	0.00609066	0.0706577
chr3-742-0	chr3	49490086	49490976	+	890	3.74	29.03	2.94438	0.000282602	0.00828495
chr11-4620-0	chr11	120526802	120527690	+	888	3.74	20.43	2.43999	0.0111532	0.105831
chr4-807-0	chr4	45654287	45655275	+	988	0.93	97.83	6.55817	4.03778e-12	7.57595e-09
chr14-1358-0	chr14	62877540	62879095	+	1555	0.93	18.28	4.14575	0.000820847	0.0176037
chr5-1363-0	chr5	64766815	64767911	+	1096	0	10.75	6.45868	0.00292486	0.043424
chr1-241-0	chr1	20623678	20626645	+	2967	19.63	177.38	3.19701	3.26168e-08	9.0888e-06
chr5-3304-1	chr5	35984851	35986937	-	2086	3.74	37.63	3.31738	2.30706e-05	0.00135837
chr16-993-1	chr16	45344375	45345265	-	890	3.74	72.03	4.25192	1.32768e-08	4.27857e-06
chr13-1838-1	chr13	52218835	52219769	-	934	0.93	46.23	5.47868	1.14854e-07	2.35946e-05
chr17-2286-0	chr17	71241802	71242910	+	1108	5.61	44.08	2.97578	4.82892e-05	0.00237735
chr11-341-0	chr11	8681575	8682565	+	990	2.8	13.98	2.29593	0.0355216	0.225078
chr8-2453-0	chr8	97683447	97684822	+	1375	6.54	83.85	3.68386	7.35216e-08	1.70071e-05
chr4-1470-0	chr4	70203317	70204406	+	1089	7.48	60.2	3.01742	1.13341e-05	0.000810986
chr12-1186-1	chr12	81184073	81185752	-	1679	7.48	89.23	3.58414	9.46303e-08	2.03822e-05
chr5-1402-0	chr5	65053552	65055796	+	2244	4.67	29.03	2.6319	0.000802182	0.0173533
chr15-879-1	chr15	83103383	83104180	-	797	6.54	50.53	2.95445	2.71191e-05	0.00154086
chr9-140-0	chr9	11192125	11193100	+	975	3.74	24.73	2.71412	0.00250944	0.0388835
chr3-574-0	chr3	37646636	37648248	+	1612	4.67	62.35	3.73172	3.50169e-07	5.58894e-05
chr8-1202-1	chr8	98178725	98180279	-	1554	1.87	25.8	3.72887	0.000205346	0.00660989
chr1-712-1	chr1	179576026	179576664	-	638	7.48	39.78	2.42103	0.000634492	0.0147987
chr3-3709-1	chr3	21524020	21525249	-	1229	3.74	21.5	2.51356	0.00823126	0.0863793
chr5-1272-1	chr5	119261740	119263550	-	1810	39.26	154.81	2.00538	0.000162352	0.00562021
chr15-3502-0	chr15	102630583	102631337	+	754	4.67	21.5	2.20108	0.00823126	0.0863793
chr13-1881-1	chr13	51929901	51930715	-	814	4.67	20.43	2.12752	0.0111532	0.105831
chr1-1403-1	chr1	158937544	158938688	-	1144	7.48	33.33	2.16664	0.00306617	0.0448515
chr14-835-0	chr14	46540423	46540979	+	556	2.8	26.88	3.23326	0.00051295	0.0127455
chr11-3793-0	chr11	105419667	105421143	+	1476	2.8	24.73	3.11354	0.000945269	0.0194722
chr16-1872-1	chr16	20745832	20746979	-	1147	3.74	53.75	3.83053	4.93898e-07	7.26495e-05
chr13-3004-1	chr13	18959597	18960267	-	670	14.96	70.95	2.26603	0.000183795	0.00610711
chr9-3647-0	chr9	120654874	120655551	+	677	2.8	17.2	2.59311	0.0126869	0.115444
chr8-3158-0	chr8	123989172	123990781	+	1609	3.74	44.08	3.54495	5.02424e-06	0.000439137
chr3-389-0	chr3	29955779	29957550	+	1771	6.54	41.93	2.68598	0.000187086	0.00617032
chr18-290-0	chr18	12136738	12137377	+	639	10.28	47.3	2.21741	0.00105781	0.0214078
chr9-501-0	chr9	24979604	24981256	+	1652	14.96	60.2	2.02944	0.00145149	0.0266359
chr1-2233-0	chr1	94577535	94578672	+	1137	4.67	45.15	3.26714	1.34243e-05	0.000923746
chr17-1598-0	chr17	45747496	45749944	+	2448	39.26	232.21	2.58995	1.27307e-06	0.000156459
chr14-1175-1	chr14	62876865	62878301	-	1436	0.93	18.28	4.14575	0.000820847	0.0176037
chrX-1257-1	chrX	50940825	50941782	-	957	8.41	36.55	2.13218	0.00237455	0.0377564
chr1-3014-1	chr1	90762610	90763831	-	1221	0.93	33.33	5.0081	4.43562e-06	0.000400115
chr15-421-1	chr15	97779838	97780945	-	1107	6.54	29.03	2.15735	0.00408795	0.0545352

## Sheet: GO_up_eRNAs
Supplementary Data 1: GRO-seq analysis in MB vs MT C2C12 cells
GO analysis of neighboring genes (within ± 150 kb) associated with up-regulated eRNAs
Category	Count	%	Pvalue	List Total	Pop Hits	Pop Total	Fold Enrichment	Bonferroni	Benjamini	FDR	Term	Genes
GOTERM_MF_DIRECT	179	32.0789	3.90482e-13	467	4092	17446	1.63417	2.69421e-10	2.69421e-10	5.87708e-10	GO:0005515~protein binding	Ppia, Smad2, Zfp36l1, Igf2, Cdc42ep3, Cops8, Ccar1, Trim72, Lpp, Bcl6, Siah2, Prkab1, Atg12, Lima1, Gadd45g, Tram2, Klf2, Tgfbr2, Dll1, Srgap3, Zhx2, Itga6, Myzap, Ehbp1, Mtmr7, Arhgef7, Tob1, Rybp, Atp1a1, Pkhd1, Gnai3, Trim63, Mkln1, Myh10, Hdac4, Ehd3, Cables2, Pkn2, Mtdh, Ctcfl, Tmpo, Med30, Smarce1, Nedd4l, Glcci1, Fhl2, Itgb1, Fzd7, Hes1, Cbx2, Camk2a, Adora1, Vegfa, Ankrd1, Cd24a, Pkp1, So…
GOTERM_CC_DIRECT	254	45.5197	7.80372e-12	530	6631	19662	1.42104	3.23076e-09	3.23076e-09	1.09392e-08	GO:0005737~cytoplasm	Ppia, Zfp36l1, Rassf3, Cdc42ep3, Cops8, Rbm38, Emp2, Sdpr, Arpp21, Siah2, Atg12, Adss, Casq2, Lmod2, Srgap3, Trio, Kifc3, Shb, Ehbp1, D930015E06Rik, Arhgef7, Tob1, Plek2, Rybp, Myh3, Gnai3, Nek6, Mkln1, Myh10, Mob1b, Mllt10, Cfap20, Mtdh, Fabp5, Fhl2, Fndc1, Serpinb6b, Dusp10, Tcof1, Hes1, Camk2a, Hprt, Ppp6c, Zfand5, Ufm1, Vps37b, Ywhaz, Kif2a, Azi2, Sbk1, Tjp1, Zeb1, Thnsl1, Svil, Arrb1, Actc1,…
GOTERM_BP_FAT	50	8.96057	1.82546e-10	499	645	17911	2.78246	1.03887e-06	1.03887e-06	3.52129e-07	GO:0061061~muscle structure development	Zfp36l1, Igf2, Tmem8c, Fhl2, Rxrb, Rbm38, Itgb1, Myl2, Trim72, Fgfrl1, Klhl31, Hes1, Arid5b, Sox9, Vegfa, Casq2, Tgfbr2, Dcn, Ankrd1, Dll1, Tpm1, Sox8, Lmod2, Tbx1, Myog, Notch1, Jph1, Asb2, Zeb1, Ncam1, Svil, Actc1, Myod1, Mef2a, Ins2, Cd164, Ptcd2, Nmrk2, Neb, Myh10, Nr2f2, Hdac4, Prickle1, Sik1, Nov, Rbm24, Fzd2, Klf5, Hey1, Mtss1
GOTERM_BP_FAT	92	16.4875	1.29913e-09	499	1724	17911	1.91545	7.3933e-06	3.69665e-06	2.506e-06	GO:0006928~movement of cell or subcellular component	Cxcl1, Strbp, Arhgef5, Ccar1, Emp2, Bcl6, Pld1, Cul3, Enah, Tgfbr2, Casq2, Dcn, Etv4, Cmklr1, Has2, Srgap3, Ccsap, Kifc3, Dnaaf5, Tbx1, Net1, Prr5, Itga6, Notch1, Plekhg5, Arhgef7, Atp1a1, Lyst, Pkhd1, Sdc3, Frmd6, Ang, Dab2, Fbxo31, Fut8, Myh10, Stard13, Hdac4, Mylip, Cxcr4, Pkn2, Pomgnt2, Cxcl13, Cfap20, Nov, Lbp, Egfl7, Nedd4l, Zc3h12a, B4galt1, Itgb1, Thbs1, Sparc, Tubb2b, Hes1, Arid5b, Ddit4…
GOTERM_BP_FAT	37	6.63082	1.57859e-09	499	414	17911	3.2079	8.98374e-06	2.99459e-06	3.04509e-06	GO:0042692~muscle cell differentiation	Zfp36l1, Igf2, Tmem8c, Fhl2, Rxrb, Rbm38, Itgb1, Myl2, Trim72, Hes1, Vegfa, Sox9, Casq2, Dll1, Ankrd1, Tpm1, Sox8, Lmod2, Tbx1, Myog, Notch1, Asb2, Zeb1, Actc1, Myod1, Mef2a, Ins2, Nmrk2, Neb, Ptcd2, Myh10, Hdac4, Prickle1, Sik1, Nov, Rbm24, Hey1
GOTERM_BP_FAT	74	13.2616	1.7153e-09	499	1263	17911	2.10304	9.76172e-06	2.44044e-06	3.30879e-06	GO:0048646~anatomical structure formation involved in morphogenesis	Smad2, Tgm2, Bcl6, Rgs20, Cul3, Rab23, Tmem17, Enah, Casq2, Tgfbr2, Dll1, Dcn, Lmod2, Rdh10, Tbx1, Dnaaf5, Shb, Itga6, Notch1, Mmp15, Dusp1, Cd36, Pkhd1, Herc1, Myod1, Ang, Mns1, Myh10, Stard13, Ehd3, Cxcr4, Nov, Ptgis, Rgma, Mtdh, Hey1, Egfl7, Zc3h12a, B4galt1, Tgif1, Tmem8c, Fhl2, Itgb1, Tnrc6c, Myl2, Thbs1, Sparc, Fzd7, Hes1, Sox9, Vegfa, Fam20a, Ccdc80, Rtn4, Sox8, Tpm1, Myog, Rhob, Tjp1, Act…
GOTERM_BP_FAT	114	20.4301	4.34101e-09	499	2380	17911	1.71928	2.47044e-05	4.94092e-06	8.37375e-06	GO:0035556~intracellular signal transduction	Smad2, Zfp36l1, Igf2, Cdc42ep3, Cops8, Il15, Bcl6, Gadd45g, Casq2, Tnfsf15, Cmklr1, Trio, Msh2, Myzap, Arhgef7, Plek2, Pkhd1, Nek6, Cat, Asb1, Mob1b, Rps6ka3, Hdac4, Gpr155, Pkn2, Dyrk2, Nov, Ndrg1, Mtdh, Eda2r, Arl5a, Dusp10, Itgb1, Hes1, Adora1, Vegfa, Ankrd1, Cd24a, Socs3, Lrrk1, Rab7b, Azi2, Obscn, Herpud1, Arrb1, Cdk5rap3, Parp1, Tns3, Ins2, Cdh13, Rhebl1, Rhobtb2, Sik1, Mafa, Arl1, Nuak1, A…
GOTERM_BP_FAT	64	11.4695	9.74227e-09	499	1062	17911	2.16309	5.54417e-05	9.2405e-06	1.87927e-05	GO:0072358~cardiovascular system development	Smad2, Ncor2, Zfp36l1, Emp2, Fgfrl1, Eif4g2, Rbm20, Tgfbr2, Dll1, Dcn, Has2, Tbx1, Zbtb14, Shb, Notch1, Zmiz1, Cd36, Myod1, Ang, Rhoj, Myh10, Loxl1, Stard13, Mb, Cxcr4, Nov, Ptgis, Mtdh, Hey1, Egfl7, Zc3h12a, B4galt1, Nipbl, Fhl2, Rxrb, Itgb1, Myl2, Thbs1, Sparc, Hes1, Sox9, Ccdc80, Vegfa, Col1a2, Ankrd1, Rtn4, Tpm1, Zfand5, Socs3, Rhob, Ncam1, Actc1, Ackr3, Mef2a, Ptcd2, Cdh13, Nr2f2, Ltbp1, Pri…
GOTERM_BP_FAT	64	11.4695	9.74227e-09	499	1062	17911	2.16309	5.54417e-05	9.2405e-06	1.87927e-05	GO:0072359~circulatory system development	Smad2, Ncor2, Zfp36l1, Emp2, Fgfrl1, Eif4g2, Rbm20, Tgfbr2, Dll1, Dcn, Has2, Tbx1, Zbtb14, Shb, Notch1, Zmiz1, Cd36, Myod1, Ang, Rhoj, Myh10, Loxl1, Stard13, Mb, Cxcr4, Nov, Ptgis, Mtdh, Hey1, Egfl7, Zc3h12a, B4galt1, Nipbl, Fhl2, Rxrb, Itgb1, Myl2, Thbs1, Sparc, Hes1, Sox9, Ccdc80, Vegfa, Col1a2, Ankrd1, Rtn4, Tpm1, Zfand5, Socs3, Rhob, Ncam1, Actc1, Ackr3, Mef2a, Ptcd2, Cdh13, Nr2f2, Ltbp1, Pri…
GOTERM_BP_FAT	48	8.60215	8.28112e-08	499	731	17911	2.35691	0.000471168	6.73233e-05	0.000159742	GO:0043009~chordate embryonic development	Smad2, Ncor2, Zfp36l1, Tgif1, Nipbl, Med21, Rxrb, Itgb1, Rgs20, Man2a1, Hes1, Dnajb6, Cul3, Atp1b1, Hba-a1, Rab23, Klf2, Vegfa, Enah, Tgfbr2, Dll1, Sox8, Tpm1, Zfand5, Rdh10, Tanc2, Tbx1, Socs3, Msh2, Notch1, Tjp1, Zmiz1, Eif4a3, Zeb1, Wnt9a, Gas1, Dab2, Cnot2, Myh10, Irx5, Nr2f2, Prickle1, Lfng, Rnaseh2b, Fzd2, Rgma, Hey1, Mtss1
GOTERM_BP_FAT	110	19.7133	9.22593e-08	499	2399	17911	1.64582	0.00052491	6.56288e-05	0.000177967	GO:0051128~regulation of cellular component organization	Smad2, Igf2, Picalm, Cdc42ep3, Tbc1d1, Bcl6, Dcbld2, Slc25a33, Lima1, Tgfbr2, Dll1, Higd1a, Lmod2, Ccsap, Msh2, Grtp1, Arhgef7, Pkhd1, Nek6, Mkln1, Myh10, Tnks2, Ehd3, Hdac4, Nov, Ctcfl, Nedd4l, Itgb1, Tenm3, Hes1, Preb, Vegfa, Ankrd1, Cd24a, Vps37b, Csnk1a1, Nkd2, Arrb1, Csnk2a2, Parp1, Ins2, Neb, Cdh13, Pmepa1, Asap1, Postn, Arhgap28, Cdc45, Fam107a, Rreb1, Klf5, Arhgef5, Ice1, Pld1, Dnajb6, Ei…
GOTERM_BP_FAT	81	14.5161	1.03422e-07	499	1583	17911	1.83664	0.000588401	6.53949e-05	0.000199499	GO:0007155~cell adhesion	Zfp36l1, Nuak1, Igf2, Susd5, Tgm2, Il15, Emp2, Lpp, Fgfrl1, Bcl6, Dnajb6, Eif4g2, Atp1b1, Gadd45g, Lima1, Tgfbr2, Has2, Kifc3, Net1, Shb, Itga6, Notch1, D930015E06Rik, Arhgef7, Cd36, Pkhd1, Sdc3, Plekha2, Dab2, Mkln1, Myh10, Mex3b, 9430020K01Rik, Cxcr4, Hist2h3c2, Pkn2, Cxcl13, Nov, Ndrg1, Tmpo, Egfl7, B4galt1, Itgb1, Thbs1, Tenm3, Fzd7, Hes1, Nt5e, Sox9, Vegfa, Ccdc80, Capg, Cd24a, Cd200, Pkp1, …
GOTERM_BP_FAT	48	8.60215	1.15122e-07	499	739	17911	2.3314	0.000654943	6.55136e-05	0.000222068	GO:0009792~embryo development ending in birth or egg hatching	Smad2, Ncor2, Zfp36l1, Tgif1, Nipbl, Med21, Rxrb, Itgb1, Rgs20, Man2a1, Hes1, Dnajb6, Cul3, Atp1b1, Hba-a1, Rab23, Klf2, Vegfa, Enah, Tgfbr2, Dll1, Sox8, Tpm1, Zfand5, Rdh10, Tanc2, Tbx1, Socs3, Msh2, Notch1, Tjp1, Zmiz1, Eif4a3, Zeb1, Wnt9a, Gas1, Dab2, Cnot2, Myh10, Irx5, Nr2f2, Prickle1, Lfng, Rnaseh2b, Fzd2, Rgma, Hey1, Mtss1
GOTERM_BP_FAT	145	25.9857	1.40644e-07	499	3474	17911	1.49816	0.000800084	7.27614e-05	0.0002713	GO:0006464~cellular protein modification process	Smad2, Ppia, Zfp36l1, Igf2, Cops8, Mamdc2, Il15, Trim72, Emp2, Bcl6, Siah2, Prkab1, Atg12, Gadd45g, Tgfbr2, Egln3, Higd1a, Tnfsf15, Trio, Srd5a3, March11, Pdp1, Shb, Rybp, Pkhd1, Nek6, Fem1c, Fut8, Mob1b, Asb1, Rps6ka3, Tnks2, Hdac4, Mylip, Pkn2, Pomgnt2, Cfap20, Dyrk2, Ctcfl, Med30, Nedd4l, Eda2r, Fndc1, Dusp10, Itgb1, Hes1, Camk2a, Adora1, Fam20a, Vegfa, Cd24a, Ppp6c, Socs3, Lrrk1, Ufm1, Nub1, …
GOTERM_BP_FAT	145	25.9857	1.40644e-07	499	3474	17911	1.49816	0.000800084	7.27614e-05	0.0002713	GO:0036211~protein modification process	Smad2, Ppia, Zfp36l1, Igf2, Cops8, Mamdc2, Il15, Trim72, Emp2, Bcl6, Siah2, Prkab1, Atg12, Gadd45g, Tgfbr2, Egln3, Higd1a, Tnfsf15, Trio, Srd5a3, March11, Pdp1, Shb, Rybp, Pkhd1, Nek6, Fem1c, Fut8, Mob1b, Asb1, Rps6ka3, Tnks2, Hdac4, Mylip, Pkn2, Pomgnt2, Cfap20, Dyrk2, Ctcfl, Med30, Nedd4l, Eda2r, Fndc1, Dusp10, Itgb1, Hes1, Camk2a, Adora1, Fam20a, Vegfa, Cd24a, Ppp6c, Socs3, Lrrk1, Ufm1, Nub1, …
GOTERM_BP_FAT	81	14.5161	1.41374e-07	499	1595	17911	1.82282	0.000804235	6.70443e-05	0.000272708	GO:0022610~biological adhesion	Zfp36l1, Nuak1, Igf2, Susd5, Tgm2, Il15, Emp2, Lpp, Fgfrl1, Bcl6, Dnajb6, Eif4g2, Atp1b1, Gadd45g, Lima1, Tgfbr2, Has2, Kifc3, Net1, Shb, Itga6, Notch1, D930015E06Rik, Arhgef7, Cd36, Pkhd1, Sdc3, Plekha2, Dab2, Mkln1, Myh10, Mex3b, 9430020K01Rik, Cxcr4, Hist2h3c2, Pkn2, Cxcl13, Nov, Ndrg1, Tmpo, Egfl7, B4galt1, Itgb1, Thbs1, Tenm3, Fzd7, Hes1, Nt5e, Sox9, Vegfa, Ccdc80, Capg, Cd24a, Cd200, Pkp1, …
GOTERM_BP_FAT	66	11.828	1.64563e-07	499	1199	17911	1.9758	0.000936088	7.20379e-05	0.000317439	GO:0016477~cell migration	Cxcl1, Arhgef5, Emp2, Ccar1, Pld1, Cul3, Tgfbr2, Dcn, Cmklr1, Has2, Srgap3, Tbx1, Net1, Prr5, Itga6, Notch1, Plekhg5, Arhgef7, Lyst, Sdc3, Dab2, Ang, Fbxo31, Myh10, Fut8, Stard13, Hdac4, Cxcr4, Pkn2, Pomgnt2, Cxcl13, Nov, Lbp, Egfl7, Zc3h12a, B4galt1, Itgb1, Thbs1, Sparc, Tubb2b, Hes1, Arid5b, Ddit4, Adora1, Sox9, Vegfa, Cd24a, Rtn4, Sox8, Tpm1, Zfand5, Stk24, Rhob, Fndc3b, Fyn, Itga11, Tns3, Cdh…
GOTERM_BP_FAT	59	10.5735	1.9993e-07	499	1025	17911	2.06608	0.00113715	8.12681e-05	0.000385661	GO:0009968~negative regulation of signal transduction	Eya3, Trim72, Fgfrl1, Bcl6, Rgs20, Cul3, Siah2, Zc3hc1, Casq2, Dcn, Rtn4r, Higd1a, Fst, Socs2, Itga6, Notch1, D930015E06Rik, Tob1, Eif4a3, Dusp1, Pkhd1, Tnfrsf22, Dab2, Sh3bp4, Htra3, Nov, Hey1, Egfl7, Dkk2, Zc3h12a, Tgif1, Dusp10, Itgb1, C1qtnf3, Ndufa13, Thbs1, Ddit4, Ppm1b, Vegfa, Sox9, Socs3, Rab7b, Herpud1, Wnt9a, Gas1, Nkd2, Arrb1, Fyn, Ackr3, Cdk5rap3, Pbk, Cnot2, Pmepa1, Prickle1, Lfng, T…
GOTERM_BP_FAT	78	13.9785	2.14359e-07	499	1529	17911	1.83108	0.00121917	8.13246e-05	0.000413496	GO:0040011~locomotion	Cxcl1, Arhgef5, Emp2, Ccar1, Pld1, Cul3, Lsp1, Enah, Tgfbr2, Dcn, Etv4, Cmklr1, Has2, Srgap3, Ccsap, Tbx1, Net1, Prr5, Itga6, Notch1, Plekhg5, Arhgef7, Lyst, Sdc3, Dab2, Ang, Fbxo31, Myh10, Fut8, Stard13, Hdac4, Cxcr4, Pkn2, Pomgnt2, Cxcl13, Cfap20, Nov, Lbp, Egfl7, Zc3h12a, B4galt1, Itgb1, Thbs1, Sparc, Tubb2b, Hes1, Arid5b, Ddit4, Adora1, Sox9, Vegfa, Ccdc80, Cd24a, Rtn4, Sox8, Tpm1, Zfand5, St…
GOTERM_BP_FAT	111	19.8925	2.17028e-07	499	2468	17911	1.61435	0.00123434	7.71911e-05	0.000418643	GO:0009966~regulation of signal transduction	Smad2, Igf2, Cops8, Il15, Trim72, Emp2, Fgfrl1, Bcl6, Rgs20, Siah2, Gadd45g, Casq2, Dll1, Higd1a, Cmklr1, Tnfsf15, Trio, Itga6, D930015E06Rik, Arhgef7, Tob1, Eif4a3, Pkhd1, Nek6, Cat, Tnks2, Nov, Mtdh, Dkk2, Eda2r, Dusp10, Itgb1, Hes1, Adora1, Vegfa, Ankrd1, Cd24a, Socs3, Lrrk1, Rab7b, Ufm1, Obscn, Herpud1, Zeb1, Wnt9a, Nkd2, Arrb1, Cdk5rap3, Parp1, Ins2, Cdh13, Pmepa1, Prickle1, Postn, Lfng, Tme…
GOTERM_BP_FAT	71	12.724	2.82851e-07	499	1350	17911	1.88775	0.00160841	9.4684e-05	0.000545615	GO:0048585~negative regulation of response to stimulus	Ncor2, Igf2, Eya3, Trim72, Fgfrl1, Bcl6, Rgs20, Cul3, Siah2, Zc3hc1, Casq2, Rtn4r, Dcn, Higd1a, Fst, Socs2, Clec2d, Itga6, Notch1, D930015E06Rik, Tob1, Eif4a3, Dusp1, Pkhd1, Tnfrsf22, Dab2, Ube2j1, Sh3bp4, Cxcl13, Htra3, Nov, Ptgis, Rgma, Hey1, Egfl7, Dkk2, Zc3h12a, Tgif1, Dusp10, Itgb1, C1qtnf3, Ndufa13, Thbs1, Ddit4, Ppm1b, Nt5e, Adora1, Sox9, Vegfa, Rtn4, Socs3, Rab7b, Herpud1, Wnt9a, Gas1, Nk…
GOTERM_BP_FAT	26	4.6595	4.40341e-07	499	285	17911	3.27452	0.00250285	0.000139212	0.00084941	GO:0051146~striated muscle cell differentiation	Notch1, Igf2, Tmem8c, Fhl2, Rxrb, Rbm38, Itgb1, Myl2, Actc1, Trim72, Myod1, Mef2a, Ins2, Ptcd2, Neb, Myh10, Hdac4, Vegfa, Casq2, Tpm1, Sik1, Lmod2, Nov, Rbm24, Tbx1, Myog
GOTERM_BP_FAT	70	12.5448	5.57007e-07	499	1348	17911	1.86392	0.00316491	0.000166824	0.00107445	GO:0051674~localization of cell	Cxcl1, Arhgef5, Emp2, Ccar1, Pld1, Cul3, Tgfbr2, Dcn, Cmklr1, Has2, Srgap3, Ccsap, Tbx1, Net1, Prr5, Itga6, Notch1, Plekhg5, Arhgef7, Lyst, Sdc3, Dab2, Ang, Fbxo31, Myh10, Fut8, Stard13, Hdac4, Cxcr4, Pkn2, Pomgnt2, Cxcl13, Cfap20, Nov, Lbp, Egfl7, Zc3h12a, B4galt1, Itgb1, Thbs1, Sparc, Tubb2b, Hes1, Arid5b, Ddit4, Adora1, Sox9, Vegfa, Ccdc80, Cd24a, Rtn4, Sox8, Tpm1, Zfand5, Stk24, Ap1ar, Rhob, …
GOTERM_BP_FAT	70	12.5448	5.57007e-07	499	1348	17911	1.86392	0.00316491	0.000166824	0.00107445	GO:0048870~cell motility	Cxcl1, Arhgef5, Emp2, Ccar1, Pld1, Cul3, Tgfbr2, Dcn, Cmklr1, Has2, Srgap3, Ccsap, Tbx1, Net1, Prr5, Itga6, Notch1, Plekhg5, Arhgef7, Lyst, Sdc3, Dab2, Ang, Fbxo31, Myh10, Fut8, Stard13, Hdac4, Cxcr4, Pkn2, Pomgnt2, Cxcl13, Cfap20, Nov, Lbp, Egfl7, Zc3h12a, B4galt1, Itgb1, Thbs1, Sparc, Tubb2b, Hes1, Arid5b, Ddit4, Adora1, Sox9, Vegfa, Ccdc80, Cd24a, Rtn4, Sox8, Tpm1, Zfand5, Stk24, Ap1ar, Rhob, …
GOTERM_BP_FAT	64	11.4695	5.85667e-07	499	1189	17911	1.93205	0.00332748	0.000166638	0.00112974	GO:0071495~cellular response to endogenous stimulus	Smad2, Zfp36l1, Klf3, Igf2, Max, Trim72, Fgfrl1, Slc25a33, Rnf111, Klf2, Casq2, Tgfbr2, Fst, Socs2, Has2, Tbx1, Notch1, Tob1, Eif4a3, Atp1a1, Dusp1, Cd36, Hnrnpk, Trim63, Myod1, Dab2, Ghr, Fut8, Hdac4, Sh3bp4, Cxcl13, Htra3, Mtmr4, Rgma, Hey1, Med30, Rxrb, Itgb1, Thbs1, Hes1, Ryr3, Ddit4, Camk2a, Sox9, Col1a2, Ankrd1, Jund, Socs3, Ufm1, Zeb1, Fyn, Parp1, Ins2, Cnot2, Cdh13, Nr2f2, Ltbp1, Pmepa1, …
GOTERM_BP_FAT	63	11.2903	5.99513e-07	499	1164	17911	1.9427	0.00340601	0.000162455	0.00115645	GO:0023057~negative regulation of signaling	Eya3, Trim72, Fgfrl1, Bcl6, Rgs20, Cul3, Siah2, Zc3hc1, Casq2, Rtn4r, Dcn, Higd1a, Fst, Socs2, Itga6, Notch1, D930015E06Rik, Tob1, Eif4a3, Dusp1, Pkhd1, Tnfrsf22, Dab2, Kcnq4, Sh3bp4, Htra3, Nov, Hey1, Egfl7, Dkk2, Zc3h12a, Tgif1, Dusp10, Itgb1, C1qtnf3, Ndufa13, Thbs1, Ddit4, Ppm1b, Adora1, Sox9, Vegfa, Socs3, Rab7b, Ap1ar, Pick1, Herpud1, Wnt9a, Gas1, Nkd2, Arrb1, Fyn, Cdk5rap3, Ackr3, Pbk, Cno…
GOTERM_BP_FAT	120	21.5054	6.68201e-07	499	2794	17911	1.54161	0.00379551	0.000172837	0.00128894	GO:0010604~positive regulation of macromolecule metabolic process	Smad2, Zfp36l1, Picalm, Igf2, Cops8, Il15, Sdpr, Emp2, Bcl6, Prkab1, Rbm20, Gadd45g, Klf2, Egln3, Tgfbr2, Dll1, Higd1a, Etv4, Tnfsf15, Itga6, Tob1, Eif4a3, Rps6ka3, Tnks2, Mylip, Hdac4, Mllt10, Dyrk2, Ctcfl, Med30, Nedd4l, Eda2r, Fndc1, Tnrc6c, Itgb1, Fzd7, Hes1, Gcat, Adora1, Pcgf5, Fam20a, Vegfa, Cd24a, Sox8, Lrrk1, Nufip1, Nub1, Csnk1a1, Herpud1, Zeb1, Nkd2, Arrb1, Actc1, Cdk5rap3, Parp1, Ins2…
GOTERM_BP_FAT	79	14.1577	7.89102e-07	499	1608	17911	1.76344	0.00448071	0.000195232	0.00152216	GO:0009719~response to endogenous stimulus	Ncor2, Smad2, Zfp36l1, Klf3, Igf2, Max, Trim72, Mat2a, Fgfrl1, Pld1, Slc25a33, Adss, Klf2, Rnf111, Gss, Casq2, Tgfbr2, Fst, Socs2, Has2, Cdkn1a, Tbx1, Notch1, Tob1, Eif4a3, Dusp1, Atp1a1, Cd36, Hnrnpk, Trim63, Myod1, Dab2, Ang, Ghr, Cat, Fut8, Mb, Hdac4, Mylip, Sh3bp4, Mtmr4, Cxcl13, Htra3, Rgma, Hey1, Med30, Fhl2, Rxrb, Itgb1, Thbs1, Sparc, Ryr3, Hes1, Ddit4, Camk2a, Sox9, Col1a2, Ankrd1, Hprt, …
GOTERM_BP_FAT	40	7.16846	8.1112e-07	499	599	17911	2.39691	0.00460545	0.000192318	0.00156463	GO:0071363~cellular response to growth factor stimulus	Smad2, Zfp36l1, Tgif1, Itgb1, Thbs1, Fgfrl1, Sparc, Hes1, Ddit4, Rnf111, Vegfa, Sox9, Tgfbr2, Col1a2, Dcn, Ankrd1, Dll1, Fst, Has2, Tbx1, Myog, Notch1, Tob1, Eif4a3, Zeb1, Gas1, Fyn, Parp1, Dab2, Cat, Fut8, Ltbp1, Pmepa1, Postn, Mtmr4, Htra3, Cxcl13, Chrd, Rgma, Flrt2
GOTERM_CC_FAT	23	4.12186	9.11298e-07	439	219	14413	3.44805	0.0005357	0.0005357	0.00134219	GO:0030016~myofibril	Jph1, Tjp1, Obscn, Fhl2, Svil, Myh3, Actc1, Myl2, Trim63, Myod1, Ryr3, Tnnc2, Dnajb6, Myl1, Neb, Hdac4, Palld, Casq2, Ankrd1, Tpm1, Myh2, Lmod2, Myzap
GOTERM_BP_FAT	40	7.16846	9.56221e-07	499	603	17911	2.38101	0.00542707	0.00021765	0.00184452	GO:0007507~heart development	Ncor2, Smad2, Zfp36l1, Nipbl, Fhl2, Rxrb, Itgb1, Thbs1, Myl2, Fgfrl1, Sparc, Hes1, Eif4g2, Rbm20, Sox9, Vegfa, Tgfbr2, Ankrd1, Dll1, Rtn4, Tpm1, Has2, Zbtb14, Tbx1, Notch1, Zmiz1, Ncam1, Actc1, Myod1, Mef2a, Ptcd2, Myh10, Mb, Ltbp1, Prickle1, Cxcr4, Sik1, Fzd2, Flrt2, Hey1
INTERPRO	30	5.37634	9.96225e-07	532	409	20594	2.8394	0.000994734	0.000994734	0.00157379	IPR011993:Pleckstrin homology-like domain	Arhgef5, Tbc1d1, Pld1, Arhgap12, Fam43a, Enah, Ralgps2, Raph1, Trio, Wbp2, Net1, Mtmr7, Plekhg5, Arhgef7, Obscn, Plek2, Plekhh1, Sntb1, Lyst, Plekha2, Ptpn3, Frmd6, Dab2, Tns3, Mylip, Asap1, Mtmr4, Rasal2, Kif1b, Ptpn21
GOTERM_BP_FAT	50	8.96057	9.96294e-07	499	846	17911	2.12138	0.00565387	0.00021805	0.00192182	GO:0051270~regulation of cellular component movement	Cxcl1, Emp2, Ccar1, Bcl6, Pld1, Casq2, Tgfbr2, Dcn, Cmklr1, Has2, Srgap3, Ccsap, Prr5, Itga6, Notch1, Arhgef7, Atp1a1, Pkhd1, Sdc3, Dab2, Fbxo31, Stard13, Hdac4, Cxcr4, Pkn2, Cxcl13, Nov, Cfap20, Lbp, Egfl7, Zc3h12a, B4galt1, Itgb1, Thbs1, Sparc, Adora1, Vegfa, Sox9, Rtn4, Tpm1, Stk24, Ap1ar, Rhob, Cdh13, Nr2f2, Postn, Rreb1, Chrd, Ssx2ip, Flrt2
GOTERM_BP_FAT	88	15.7706	1.03989e-06	499	1874	17911	1.68551	0.00590054	0.000219162	0.00200592	GO:0008283~cell proliferation	Ncor2, Smad2, Cxcl1, Zfp36l1, Picalm, Igf2, Tgm2, Cops8, Il15, Ccar1, Ppp1r8, Emp2, Fgfrl1, Bcl6, Cbx4, Alkbh3, Slc25a33, Pmaip1, Glul, Hmgn1, Myeov2, Tgfbr2, Dll1, Pim1, Etv4, Fst, Has2, Cdkn1a, Tbx1, Shb, Notch1, D930015E06Rik, Tob1, Zmiz1, Pkhd1, Tsc22d1, Myod1, Ang, Dab2, Myh10, Hdac4, Cxcr4, Sh3bp4, Rnaseh2b, Nov, Ndrg1, Mtss1, Hey1, Egfl7, B4galt1, Tgif1, Rxrb, Itgb1, Tspyl5, Thbs1, Sparc, …
GOTERM_BP_FAT	43	7.70609	1.07927e-06	499	677	17911	2.27981	0.00612332	0.000219338	0.00208189	GO:0001944~vasculature development	Zc3h12a, Zfp36l1, B4galt1, Itgb1, Thbs1, Emp2, Sparc, Hes1, Ccdc80, Vegfa, Tgfbr2, Col1a2, Dcn, Dll1, Rtn4, Zfand5, Has2, Zbtb14, Tbx1, Socs3, Shb, Notch1, Rhob, Zmiz1, Cd36, Ackr3, Ang, Rhoj, Cdh13, Myh10, Nr2f2, Loxl1, Stard13, Ltbp1, Prickle1, Cxcr4, Ptgis, Nov, Mtdh, Klf5, Cd34, Hey1, Egfl7
GOTERM_BP_FAT	62	11.1111	1.15177e-06	499	1160	17911	1.91846	0.00653332	0.000226	0.00222174	GO:0010648~negative regulation of cell communication	Eya3, Trim72, Fgfrl1, Bcl6, Rgs20, Cul3, Siah2, Zc3hc1, Casq2, Dcn, Rtn4r, Higd1a, Fst, Socs2, Itga6, Notch1, D930015E06Rik, Tob1, Eif4a3, Dusp1, Pkhd1, Tnfrsf22, Dab2, Kcnq4, Sh3bp4, Htra3, Nov, Hey1, Egfl7, Dkk2, Zc3h12a, Tgif1, Dusp10, Itgb1, C1qtnf3, Ndufa13, Thbs1, Ddit4, Ppm1b, Adora1, Sox9, Vegfa, Socs3, Rab7b, Pick1, Herpud1, Wnt9a, Gas1, Nkd2, Arrb1, Fyn, Ackr3, Cdk5rap3, Pbk, Cnot2, Pme…
GOTERM_BP_FAT	55	9.85663	1.26163e-06	499	981	17911	2.01239	0.00715422	0.000239303	0.00243364	GO:0045597~positive regulation of cell differentiation	Smad2, Zfp36l1, Il15, Bcl6, Eif4g2, Tgfbr2, Cmklr1, Socs2, Has2, Tbx1, Net1, Shb, Notch1, Arhgef7, Cd36, Hnrnpk, Dab2, Myod1, Ghr, Fbxo31, Tcf12, Zfp488, Cxcr4, Medag, Rgma, Hey1, Nedd4l, Zc3h12a, Tgif1, Itgb1, Tenm3, Man2a1, Hes1, Vegfa, Sox9, Cd24a, Ankrd1, Rtn4, Jund, Sox8, Stk24, Myog, Socs3, Rab7b, Zeb1, Wnt9a, Fndc3b, Fyn, Parp1, Rcor1, Rreb1, Tmem64, Ccne1, Cd34, Klf5
GOTERM_BP_FAT	33	5.91398	1.87451e-06	499	458	17911	2.58623	0.0106111	0.000344064	0.00361584	GO:0001701~in utero embryonic development	Smad2, Ncor2, Zfp36l1, Med21, Rxrb, Itgb1, Man2a1, Hes1, Dnajb6, Cul3, Atp1b1, Hba-a1, Vegfa, Klf2, Tgfbr2, Dll1, Tpm1, Sox8, Zfand5, Rdh10, Tanc2, Socs3, Msh2, Notch1, Tjp1, Zmiz1, Dab2, Cnot2, Myh10, Nr2f2, Rnaseh2b, Hey1, Mtss1
GOTERM_BP_FAT	129	23.1183	1.88941e-06	499	3129	17911	1.4798	0.010695	0.000335963	0.00364458	GO:0006351~transcription, DNA-templated	Smad2, Klf3, Igf2, Picalm, Ccar1, Sdpr, Bcl6, Slc25a33, Foxq1, Klf2, Dll1, Zfp438, Etv4, Cmklr1, Zhx2, Lin9, Itga6, Tob1, Eif4a3, Rybp, Pkhd1, Cat, Zfp422, Rps6ka3, Hdac4, Top1, Zfp532, Mllt10, Pkn2, Mtdh, Ctcfl, Med30, Smarce1, Eda2r, Fhl2, Foxj3, Fzd7, Tcof1, Hes1, Cbx2, Camk2a, Preb, Gcat, Pcgf5, Vegfa, Ankrd1, Sox8, Nufip1, Rab7b, Tle3, Zeb1, Arrb1, Csnk2a2, Cdk5rap3, Parp1, Ins2, Rcor1, Nelf…
GOTERM_CC_FAT	23	4.12186	1.93176e-06	439	229	14413	3.29748	0.00113523	0.000567777	0.00284514	GO:0043292~contractile fiber	Jph1, Tjp1, Obscn, Fhl2, Svil, Myh3, Actc1, Myl2, Trim63, Myod1, Ryr3, Tnnc2, Dnajb6, Myl1, Neb, Hdac4, Palld, Casq2, Ankrd1, Tpm1, Myh2, Lmod2, Myzap
GOTERM_BP_FAT	40	7.16846	2.13315e-06	499	623	17911	2.30458	0.0120664	0.000367805	0.00411475	GO:0070848~response to growth factor	Smad2, Zfp36l1, Tgif1, Itgb1, Thbs1, Fgfrl1, Sparc, Hes1, Ddit4, Rnf111, Vegfa, Sox9, Tgfbr2, Col1a2, Dcn, Ankrd1, Dll1, Fst, Has2, Tbx1, Myog, Notch1, Tob1, Eif4a3, Zeb1, Gas1, Fyn, Parp1, Dab2, Cat, Fut8, Ltbp1, Pmepa1, Postn, Mtmr4, Htra3, Cxcl13, Chrd, Rgma, Flrt2
GOTERM_CC_FAT	46	8.24373	2.21116e-06	439	708	14413	2.13312	0.00129932	0.000433293	0.00325663	GO:0070161~anchoring junction	Ppia, B4galt1, Picalm, Fhl2, Tgm2, Itgb1, Lpp, Eif4g2, Lima1, Capg, Enah, Dll1, Cd200, Rtn4, Pkp1, Kifc3, Stk24, Marcks, Ywhaz, Itga6, Notch1, Rhob, Tjp1, Arhgef7, Sntb1, Svil, Hnrnpk, Actc1, Itga11, Dab2, Tns3, Cat, Cdh13, Ehd3, Palld, 9430020K01Rik, Asap1, Hist2h3c2, Pkn2, Ndrg1, Fzd2, Ssx2ip, Chmp4b, Flrt2, Tmpo, Mtss1
GOTERM_BP_FAT	118	21.147	2.56658e-06	499	2808	17911	1.50836	0.0145003	0.000429508	0.00495078	GO:0023051~regulation of signaling	Smad2, Igf2, Cops8, Il15, Trim72, Emp2, Fgfrl1, Bcl6, Rgs20, Siah2, Gadd45g, Casq2, Dll1, Higd1a, Tnfsf15, Cmklr1, Trio, Itga6, D930015E06Rik, Arhgef7, Tob1, Eif4a3, Pkhd1, Nek6, Cat, Tnks2, Ehd3, Kcnq4, Nov, Mtdh, Dkk2, Eda2r, Dusp10, Itgb1, Hes1, Camk2a, Adora1, Vegfa, Ankrd1, Cd24a, Socs3, Lrrk1, Rab7b, Ufm1, Obscn, Herpud1, Zeb1, Wnt9a, Nkd2, Arrb1, Cdk5rap3, Parp1, Ins2, Cdh13, Pmepa1, Prick…
GOTERM_BP_FAT	91	16.3082	2.61856e-06	499	2003	17911	1.63072	0.0147918	0.000425688	0.00505106	GO:0008219~cell death	Zfp36l1, Picalm, Rassf3, Eya3, Tgm2, Max, Ccar1, Emp2, Bcl6, Rgs20, Dnajb6, Cul3, Siah2, Pmaip1, Lsp1, Zc3hc1, Gadd45g, Tgfbr2, Egln3, Dll1, Pim1, Mtch1, Higd1a, Tnfsf15, Taok1, Cdkn1a, Tbx1, Net1, Shb, Msh2, Itga6, Notch1, Arhgef7, Rybp, Dusp1, Pkhd1, Tnfrsf22, Hnrnpk, Nek6, Tsc22d1, Dab2, Ghr, Cat, Rps6ka3, Hdac4, Caap1, Cxcr4, Pkn2, Dyrk2, Nov, Ptgis, Chmp4b, Mtdh, Eda2r, Zc3h12a, B4galt1, Fhl…
GOTERM_BP_FAT	19	3.40502	2.68079e-06	499	179	17911	3.80996	0.0151406	0.000423699	0.00517109	GO:0010810~regulation of cell-substrate adhesion	Notch1, Arhgef7, Cd36, Itgb1, Thbs1, Plekha2, Emp2, Dab2, Bcl6, Fzd7, Cdh13, Vegfa, Ccdc80, Postn, Has2, Rreb1, Net1, Itga6, Ap1ar
GOTERM_BP_FAT	111	19.8925	3.15562e-06	499	2607	17911	1.52827	0.0177983	0.000485251	0.00608697	GO:0070887~cellular response to chemical stimulus	Smad2, Cxcl1, Zfp36l1, Klf3, Igf2, Il15, Trim72, Fgfrl1, Rgs20, Slc25a33, Klf2, Casq2, Tgfbr2, Dll1, Higd1a, Cmklr1, Itga6, Tob1, Eif4a3, Atp1a1, Trim63, Cat, Fut8, Hdac4, Nov, Ndrg1, Mtdh, Med30, Fndc1, Itgb1, Ryr3, Hes1, Camk2a, Vegfa, Ankrd1, Socs3, Ufm1, Tjp1, Herpud1, Zeb1, Arrb1, Cdk5rap3, Parp1, Ins2, Tfrc, Cdh13, Ltbp1, Pmepa1, Postn, Calcoco1, Sik1, Lifr, Klf5, Ncor2, Arhgef5, Max, Slc41…
GOTERM_MF_FAT	70	12.5448	3.27957e-06	446	1498	16866	1.76711	0.00315652	0.00315652	0.00515729	GO:0044877~macromolecular complex binding	Smad2, Ncor2, Igf2, Eya3, Max, Emp2, Bcl6, Cbx4, Tnnc2, Atp1b1, Hmgn1, Lima1, Dcn, Pim1, Fst, Cdkn1a, Wbp2, Anxa11, Pdp1, Msh2, Itga6, Notch1, Eif4a3, Cd36, Myh3, Hnrnpk, Gnai3, Myod1, Dab2, Myh10, Hdac4, Top1, Hist2h3c2, Nov, Mtss1, Smarce1, Zc3h12a, Nipbl, Tgif1, Srp9, Itgb1, Thbs1, Sparc, Hes1, Cbx2, Adora1, Sox9, Capg, Rtn4, Tpm1, Myog, Eed, Ap1ar, Ywhaz, Pick1, Atg101, Zeb1, Svil, Arrb1, Fyn…
GOTERM_BP_FAT	17	3.04659	3.43266e-06	499	147	17911	4.15098	0.0193457	0.000513955	0.00662137	GO:0006941~striated muscle contraction	Nedd4l, Zc3h12a, Atp1a1, Myh3, Actc1, Myl2, Ryr3, Tnnc2, Myl1, Atp1b1, Adora1, Mb, Ehd3, Hdac4, Casq2, Cxcr4, Tpm1
GOTERM_BP_DIRECT	25	4.48029	3.61279e-06	504	299	18082	2.99975	0.00929561	0.00929561	0.00639738	GO:0001701~in utero embryonic development	Notch1, Smad2, Ncor2, Zmiz1, Rxrb, Itgb1, Dab2, Man2a1, Hes1, Cul3, Myh10, Hba-a1, Nr2f2, Klf2, Vegfa, Tgfbr2, Dll1, Sox8, Tpm1, Zfand5, Rdh10, Rnaseh2b, Tanc2, Msh2, Mtss1
GOTERM_BP_FAT	23	4.12186	3.9365e-06	499	260	17911	3.17522	0.0221536	0.000574262	0.00759319	GO:0003007~heart morphogenesis	Ncor2, Notch1, Nipbl, Zmiz1, Fhl2, Actc1, Thbs1, Myl2, Fgfrl1, Hes1, Ptcd2, Vegfa, Sox9, Tgfbr2, Dll1, Ankrd1, Rtn4, Tpm1, Has2, Tbx1, Fzd2, Flrt2, Hey1
GOTERM_BP_FAT	40	7.16846	4.14043e-06	499	641	17911	2.23986	0.0232878	0.000588907	0.00798654	GO:0001568~blood vessel development	Zc3h12a, Zfp36l1, B4galt1, Itgb1, Thbs1, Sparc, Hes1, Vegfa, Ccdc80, Tgfbr2, Col1a2, Dll1, Dcn, Rtn4, Has2, Zbtb14, Tbx1, Socs3, Shb, Notch1, Rhob, Zmiz1, Cd36, Ackr3, Ang, Cdh13, Myh10, Stard13, Nr2f2, Loxl1, Ltbp1, Prickle1, Cxcr4, Ptgis, Nov, Mtdh, Klf5, Cd34, Hey1, Egfl7
GOTERM_BP_FAT	29	5.19713	4.484e-06	499	388	17911	2.68278	0.0251956	0.000622208	0.00864923	GO:0007517~muscle organ development	Tmem8c, Myl2, Trim72, Fgfrl1, Klhl31, Arid5b, Tgfbr2, Dll1, Ankrd1, Dcn, Sox8, Tpm1, Tbx1, Myog, Notch1, Jph1, Asb2, Ncam1, Svil, Actc1, Myod1, Cd164, Ptcd2, Nr2f2, Hdac4, Fzd2, Klf5, Mtss1, Hey1
GOTERM_BP_FAT	116	20.7885	4.97287e-06	499	2785	17911	1.49504	0.027904	0.000673599	0.00959218	GO:0010646~regulation of cell communication	Smad2, Igf2, Cops8, Il15, Trim72, Emp2, Fgfrl1, Bcl6, Rgs20, Siah2, Gadd45g, Casq2, Dll1, Higd1a, Tnfsf15, Cmklr1, Trio, Itga6, D930015E06Rik, Arhgef7, Tob1, Eif4a3, Pkhd1, Nek6, Cat, Tnks2, Kcnq4, Nov, Mtdh, Dkk2, Eda2r, Dusp10, Itgb1, Hes1, Camk2a, Adora1, Vegfa, Ankrd1, Cd24a, Socs3, Lrrk1, Rab7b, Ufm1, Obscn, Herpud1, Zeb1, Wnt9a, Nkd2, Arrb1, Cdk5rap3, Parp1, Ins2, Cdh13, Pmepa1, Prickle1, P…
GOTERM_MF_FAT	12	2.15054	6.03911e-06	446	78	16866	5.81787	0.00580481	0.00290663	0.00949661	GO:0046332~SMAD binding	Smad2, Tcf12, Pmepa1, Rnf111, Tgif1, Tob1, Tgfbr2, Col1a2, Ankrd1, Dab2, Parp1, Mef2a
GOTERM_BP_DIRECT	33	5.91398	6.22738e-06	504	485	18082	2.44111	0.015969	0.00801661	0.0110269	GO:0007155~cell adhesion	Nuak1, B4galt1, Susd5, Itgb1, Thbs1, Emp2, Tenm3, Lpp, Hes1, Atp1b1, Cd24a, Pkp1, Has2, Itga6, Rhob, Pcdh18, Ncam1, Cd36, Sdc3, Ackr3, Itga11, Cd164, Cdh13, Myh10, Mybph, 9430020K01Rik, Postn, Pkn2, Nov, Ssx2ip, Cd34, Flrt2, Egfl7
GOTERM_CC_FAT	44	7.8853	6.33944e-06	439	690	14413	2.0936	0.00372067	0.000931467	0.00933658	GO:0005912~adherens junction	Ppia, Picalm, Fhl2, Tgm2, Itgb1, Lpp, Eif4g2, Lima1, Capg, Enah, Dll1, Cd200, Rtn4, Kifc3, Stk24, Marcks, Ywhaz, Itga6, Notch1, Rhob, Tjp1, Arhgef7, Sntb1, Svil, Actc1, Hnrnpk, Itga11, Dab2, Tns3, Cat, Cdh13, Ehd3, Palld, 9430020K01Rik, Asap1, Hist2h3c2, Pkn2, Ndrg1, Fzd2, Ssx2ip, Chmp4b, Flrt2, Tmpo, Mtss1
GOTERM_BP_FAT	55	9.85663	6.86356e-06	499	1038	17911	1.90189	0.0383076	0.000907975	0.0132389	GO:0009887~organ morphogenesis	Smad2, Ncor2, Igf2, Tgm2, Fgfrl1, Cul3, Hmgn1, Rab23, Tgfbr2, Dll1, Etv4, Fst, Rdh10, Has2, Tbx1, Itga6, Notch1, Zmiz1, Eif4a3, Dab2, Ghr, Zfp422, Kcnq4, Cxcr4, Rab33b, Hey1, Nipbl, B4galt1, Tet2, Fhl2, Myl2, Thbs1, Tenm3, Man2a1, Hes1, Arid5b, Vegfa, Fam20a, Sox9, Col1a2, Ankrd1, Rtn4, Tpm1, Sox8, Zfand5, Wnt9a, Zeb1, Gas1, Actc1, Ptcd2, Nfib, Irx5, Fzd2, Cd34, Flrt2
GOTERM_BP_FAT	96	17.2043	6.98824e-06	499	2201	17911	1.56556	0.0389898	0.00090346	0.0134794	GO:0065009~regulation of molecular function	Smad2, Nuak1, Igf2, Picalm, Arhgef5, Cops8, Tbc1d1, Emp2, Bcl6, Dnajb6, Cul3, Siah2, Prkab1, Pmaip1, Hmgn1, Atp1b1, Gadd45g, Tgfbr2, Egln3, Casq2, Rtn4r, Dcn, Pim1, Mtch1, Higd1a, Cmklr1, Tnfsf15, Socs2, Cdkn1a, Net1, Shb, Msh2, Itga6, Grtp1, Notch1, Arhgef7, Eif4a3, Dusp1, Pkhd1, Hnrnpk, Ptpn3, Ang, Dab2, Ghr, Cat, Fbxo31, Rps6ka3, Hdac4, Mex3b, Ehd3, Cab39, Sh3bp4, Cxcl13, Ptgis, Rgma, Mtdh, He…
GOTERM_BP_FAT	59	10.5735	7.34228e-06	499	1148	17911	1.84472	0.0409241	0.000928126	0.0141622	GO:0009628~response to abiotic stimulus	Zfp36l1, Strbp, Eya3, Arpp21, Pmaip1, Atp1b1, Adss, Hmgn1, Myeov2, Egln3, Tgfbr2, Dcn, Higd1a, Cdkn1a, Net1, Dennd5b, Msh2, Notch1, Slc38a2, Dusp1, Atp1a1, Cd36, Trim63, Myod1, Ang, Cat, Mb, Hdac4, Cxcr4, Ptgis, Ndrg1, Nedd4l, Fundc1, Nipbl, Fndc1, Tspyl5, Itgb1, Thbs1, Sparc, Ddit4, Gadd45a, Adora1, Vegfa, Sox9, Ankrd1, Cd24a, Jund, Myog, Rhob, Pick1, Tjp1, Arrb1, Fyn, Parp1, Map3k4, Pbk, Postn,…
GOTERM_BP_FAT	45	8.06452	7.64194e-06	499	782	17911	2.0655	0.0425583	0.000944998	0.0147402	GO:2000145~regulation of cell motility	Cxcl1, Zc3h12a, Itgb1, Thbs1, Emp2, Ccar1, Sparc, Pld1, Adora1, Sox9, Vegfa, Tgfbr2, Dcn, Rtn4, Tpm1, Cmklr1, Has2, Srgap3, Ccsap, Stk24, Prr5, Ap1ar, Itga6, Notch1, Rhob, Arhgef7, Sdc3, Dab2, Fbxo31, Cdh13, Nr2f2, Stard13, Hdac4, Postn, Cxcr4, Pkn2, Rreb1, Cxcl13, Cfap20, Nov, Chrd, Ssx2ip, Flrt2, Lbp, Egfl7
GOTERM_BP_FAT	122	21.8638	8.70073e-06	499	3004	17911	1.45774	0.0483101	0.00105298	0.0167823	GO:0009893~positive regulation of metabolic process	Smad2, Cxcl1, Zfp36l1, Picalm, Igf2, Cops8, Il15, Sdpr, Emp2, Bcl6, Prkab1, Rbm20, Gadd45g, Klf2, Egln3, Tgfbr2, Dll1, Higd1a, Etv4, Tnfsf15, Itga6, Tob1, Eif4a3, Rps6ka3, Tnks2, Mylip, Hdac4, Mllt10, Dyrk2, Ctcfl, Med30, Nedd4l, Eda2r, Fndc1, Tnrc6c, Itgb1, Fzd7, Hes1, Gcat, Adora1, Pcgf5, Fam20a, Vegfa, Cd24a, Hprt, Sox8, Lrrk1, Nufip1, Nub1, Csnk1a1, Herpud1, Zeb1, Nkd2, Arrb1, Actc1, Cdk5rap3…
GOTERM_BP_DIRECT	38	6.81004	9.34939e-06	504	614	18082	2.2204	0.0238786	0.00802373	0.0165547	GO:0007049~cell cycle	Reep3, Nipbl, Tet2, Rbm38, Ccar1, Bod1, Mis18a, Siah2, Gadd45a, Zc3hc1, Pim1, Ppp6c, Ccsap, Cdkn1a, Myog, Snx18, Lin9, Anxa11, Prr5, Msh2, Kif2a, Csnk1a1, Dusp1, Gas1, Csnk2a2, Gnai3, Nek6, Spin1, Fbxo31, Dis3l2, Stard13, Rps6ka3, Cables2, Cables1, Cdc45, Sik1, Pkn2, Ccne1
GOTERM_CC_DIRECT	9	1.6129	9.37794e-06	530	40	19662	8.34708	0.00387496	0.00193936	0.0131451	GO:0030016~myofibril	Ankrd1, Myh3, Myh2, Tpm1, Myl2, Lmod2, Myod1, Myl1, Neb
GOTERM_BP_FAT	67	12.0072	1.04194e-05	499	1382	17911	1.74015	0.0575733	0.00123459	0.020097	GO:0032989~cellular component morphogenesis	Smad2, Picalm, Cdc42ep3, Bcl6, Cul3, Eif4g2, Rab23, Tmem17, Enah, Klf2, Casq2, Tgfbr2, Rtn4r, Etv4, Lmod2, Has2, Raph1, Dnaaf5, Net1, Notch1, Arhgef7, Pkhd1, Hnrnpk, Dab2, Frmd6, Rhoj, Mkln1, Fbxo31, Mns1, Myh10, Ehd3, Cxcr4, Cfap20, Rgma, Slc11a2, Hey1, Nedd4l, Itgb1, Myl2, Tenm3, Fzd7, Hes1, Camk2a, Sox9, Vegfa, Cd24a, Hprt, Rtn4, Tpm1, Ap1ar, Csnk1a1, Ncam1, Gas1, Fndc3b, Actc1, Fyn, Mef2a, Ne…
GOTERM_BP_FAT	92	16.4875	1.0509e-05	499	2103	17911	1.57025	0.0580537	0.00121981	0.0202698	GO:0071310~cellular response to organic substance	Ncor2, Smad2, Cxcl1, Zfp36l1, Klf3, Igf2, Max, Il15, Trim72, Rgs20, Fgfrl1, Slc25a33, Klf2, Rnf111, Tgfbr2, Casq2, Dll1, Rtn4r, Dcn, Pim1, Fst, Socs2, Has2, Tbx1, Itga6, Notch1, Tob1, Eif4a3, Dusp1, Atp1a1, Cd36, Hnrnpk, Trim63, Myod1, Dab2, Ghr, Cat, Fut8, Hdac4, Cxcr4, Sh3bp4, Mtmr4, Htra3, Cxcl13, Ptgis, Rgma, Mtdh, Lbp, Hey1, Med30, Zc3h12a, Tgif1, Rxrb, Itgb1, Thbs1, Ndufa13, Sparc, Ryr3, He…
GOTERM_BP_FAT	49	8.78136	1.14948e-05	499	898	17911	1.95857	0.0633237	0.00130749	0.0221711	GO:0006886~intracellular protein transport	Tbc1d1, Ice1, Aspscr1, Rgs20, Bcl6, Rab23, Tram2, Stx6, Fam53a, Cdkn1a, Tomm20, Grtp1, Tob1, Cd36, Dab2, Nxt1, Ankrd50, Ehd3, Sec16b, Ube2j1, Dyrk2, Nov, Lonp2, Chmp4b, Rab33b, Zc3h12a, Itgb1, C1qtnf3, Srp9, Ndufa13, Fzd7, Mis18a, Hes1, Ppm1b, Preb, Adora1, Cd24a, Snx18, Ywhaz, Pick1, Rhob, Herpud1, Nkd2, Csnk2a2, Parp1, Mipep, Prickle1, Dscr3, Atg4c
GOTERM_BP_FAT	14	2.50896	1.15242e-05	499	110	17911	4.5683	0.0634803	0.00128515	0.0222278	GO:0010811~positive regulation of cell-substrate adhesion	Arhgef7, Cd36, Itgb1, Thbs1, Plekha2, Emp2, Dab2, Cdh13, Vegfa, Ccdc80, Has2, Rreb1, Net1, Itga6
GOTERM_BP_FAT	27	4.83871	1.23451e-05	499	365	17911	2.65516	0.0678455	0.00135018	0.023811	GO:0003012~muscle system process	Nedd4l, Zc3h12a, Myl2, Il15, Trim72, Ryr3, Tnnc2, Atp1b1, Adora1, Casq2, Myh2, Tpm1, Lmod2, Myog, Atp1a1, Myh3, Actc1, Trim63, Parp1, Myod1, Mef2a, Myl1, Mb, Hdac4, Ehd3, Cxcr4, Mtmr4
GOTERM_BP_FAT	39	6.98925	1.34546e-05	499	649	17911	2.15695	0.0737125	0.00144369	0.0259506	GO:0008285~negative regulation of cell proliferation	Smad2, Tgif1, B4galt1, Cops8, Itgb1, Thbs1, Il15, Bcl6, Fgfrl1, Sparc, Hes1, Pmaip1, Adora1, Sox9, Tgfbr2, Cd24a, Dll1, Etv4, Tpm1, Cdkn1a, Myog, Notch1, D930015E06Rik, Tob1, Zeb1, Wnt9a, Gas1, Myod1, Ang, Dab2, Cdh13, Nfib, Nr2f2, Dis3l2, Hdac4, Sh3bp4, Nov, Ndrg1, Mtss1
GOTERM_BP_FAT	26	4.6595	1.34759e-05	499	345	17911	2.70504	0.0738247	0.00141921	0.0259916	GO:0001667~ameboidal-type cell migration	Notch1, Zc3h12a, Rhob, Plekhg5, Arhgef7, Itgb1, Thbs1, Emp2, Sparc, Arid5b, Cdh13, Nr2f2, Stard13, Sox9, Vegfa, Tgfbr2, Dcn, Cxcr4, Sox8, Pkn2, Zfand5, Cxcl13, Has2, Rreb1, Nov, Tbx1
GOTERM_BP_FAT	102	18.2796	1.3653e-05	499	2418	17911	1.51413	0.0747579	0.00141173	0.0263333	GO:0022607~cellular component assembly	Smad2, Picalm, Cdc42ep3, Cops8, Trim72, Emp2, Mat2a, Fgfrl1, Slc25a33, Prkab1, Atg12, Lima1, Casq2, Lmod2, Ccsap, Itga6, Arhgef7, C1qtnf6, Pkhd1, Cat, Myh10, Ehd3, Hdac4, Pkn2, Mtdh, Nedd4l, Itgb1, Ryr3, Hes1, Preb, Vegfa, Cd24a, Hprt, Pkp1, Nufip1, Vps37b, Ywhaz, Kif2a, Atg101, Iba57, Arrb1, Actc1, Parp1, Uxs1, Ins2, Neb, Cdh13, Pmepa1, Asap1, Arhgap28, Cdc45, Klf5, Atg4c, Tgm2, Arhgef5, Ice1, M…
GOTERM_BP_FAT	79	14.1577	1.40366e-05	499	1737	17911	1.63248	0.0767755	0.00142546	0.027073	GO:0006468~protein phosphorylation	Smad2, Zfp36l1, Nuak1, Igf2, Arhgef5, Cops8, Il15, Emp2, Cul3, Prkab1, Gadd45g, Tgfbr2, Rtn4r, Dcn, Pim1, Higd1a, Tnfsf15, Socs2, Taok1, Snrk, Cdkn1a, Tbx1, Trio, Shb, Prr5, Dusp1, Cd36, Pkhd1, Nek6, Ang, Dab2, Ghr, Fbxo31, Mob1b, Rps6ka3, Cab39, Cxcr4, Pkn2, Dyrk2, Rgma, Eda2r, Zc3h12a, Fndc1, Dusp10, Itgb1, C1qtnf3, Thbs1, Hes1, Ddit4, Gadd45a, Camk2a, Adora1, Sox9, Vegfa, Fam20a, Cd24a, Stk24,…
GOTERM_BP_FAT	19	3.40502	1.45904e-05	499	202	17911	3.37615	0.0796807	0.00145569	0.028141	GO:0071560~cellular response to transforming growth factor beta stimulus	Smad2, Zfp36l1, Zeb1, Itgb1, Thbs1, Fyn, Dab2, Parp1, Fut8, Sox9, Ltbp1, Rnf111, Pmepa1, Tgfbr2, Col1a2, Ankrd1, Postn, Htra3, Mtmr4
GOTERM_BP_FAT	30	5.37634	1.56423e-05	499	438	17911	2.45848	0.0851736	0.00153367	0.0301695	GO:0060537~muscle tissue development	Fhl2, Rxrb, Itgb1, Myl2, Klhl31, Vegfa, Sox9, Tgfbr2, Dll1, Ankrd1, Dcn, Tpm1, Sox8, Zfand5, Tbx1, Myog, Notch1, Asb2, Ncam1, Svil, Actc1, Myod1, Mef2a, Ptcd2, Myh10, Nr2f2, Hdac4, Sik1, Klf5, Hey1
GOTERM_BP_FAT	21	3.76344	1.70687e-05	499	244	17911	3.08922	0.0925698	0.00164506	0.0329201	GO:0090130~tissue migration	Notch1, Rhob, Plekhg5, Zc3h12a, Itgb1, Actc1, Thbs1, Emp2, Sparc, Cdh13, Stard13, Nr2f2, Vegfa, Sox9, Tgfbr2, Dcn, Pkn2, Cxcl13, Has2, Rreb1, Nov
GOTERM_BP_FAT	19	3.40502	1.78248e-05	499	205	17911	3.32674	0.0964662	0.00168927	0.0343782	GO:0071559~response to transforming growth factor beta	Smad2, Zfp36l1, Zeb1, Itgb1, Thbs1, Fyn, Dab2, Parp1, Fut8, Sox9, Ltbp1, Rnf111, Pmepa1, Tgfbr2, Col1a2, Ankrd1, Postn, Htra3, Mtmr4
GOTERM_BP_FAT	80	14.3369	1.7924e-05	499	1779	17911	1.61411	0.0969764	0.00167084	0.0345696	GO:0006915~apoptotic process	Zfp36l1, Eya3, Tgm2, Max, Ccar1, Bcl6, Dnajb6, Cul3, Siah2, Pmaip1, Lsp1, Zc3hc1, Gadd45g, Egln3, Tgfbr2, Dll1, Pim1, Mtch1, Higd1a, Tnfsf15, Taok1, Cdkn1a, Tbx1, Net1, Shb, Msh2, Itga6, Notch1, Arhgef7, Rybp, Dusp1, Pkhd1, Tnfrsf22, Hnrnpk, Nek6, Tsc22d1, Dab2, Cat, Rps6ka3, Hdac4, Caap1, Pkn2, Dyrk2, Ptgis, Mtdh, Eda2r, Zc3h12a, B4galt1, Fhl2, Fndc1, Itgb1, Ndufa13, Thbs1, Ddit4, Camk2a, Gadd45…
GOTERM_BP_FAT	113	20.2509	1.79522e-05	499	2769	17911	1.46479	0.097121	0.00164649	0.0346239	GO:0031325~positive regulation of cellular metabolic process	Smad2, Cxcl1, Zfp36l1, Picalm, Igf2, Cops8, Il15, Sdpr, Emp2, Bcl6, Rbm20, Gadd45g, Klf2, Egln3, Tgfbr2, Dll1, Higd1a, Etv4, Tnfsf15, Itga6, Tob1, Eif4a3, Rps6ka3, Tnks2, Hdac4, Mllt10, Dyrk2, Ctcfl, Med30, Eda2r, Fndc1, Tnrc6c, Itgb1, Fzd7, Hes1, Gcat, Adora1, Pcgf5, Fam20a, Vegfa, Cd24a, Hprt, Sox8, Lrrk1, Nufip1, Nub1, Csnk1a1, Herpud1, Zeb1, Nkd2, Arrb1, Cdk5rap3, Parp1, Ins2, Tfrc, Cdh13, Pr…
GOTERM_BP_FAT	58	10.3943	1.89722e-05	499	1157	17911	1.79934	0.102347	0.00171237	0.0365909	GO:0051241~negative regulation of multicellular organismal process	Zfp36l1, Bcl6, Atg12, Klf2, Tgfbr2, Dll1, Dcn, Rtn4r, Etv4, Cmklr1, Socs2, Zhx2, Shb, Clec2d, Notch1, D930015E06Rik, Tob1, Atp1a1, Cd36, Hnrnpk, Trim63, Dab2, Stard13, Mylip, Hdac4, Cxcl13, Nov, Rgma, Hey1, Lbp, Zc3h12a, Dusp10, C1qtnf3, Itgb1, Thbs1, Sparc, Fzd7, Hes1, Ppm1b, Adora1, Sox9, Vegfa, Cd24a, Rtn4, Sox8, Wnt9a, Arrb1, Fndc3b, Parp1, Ins2, Nfib, Nr2f2, Prickle1, Asap1, Lfng, Tmem64, Ch…
GOTERM_CC_FAT	20	3.58423	1.98373e-05	439	208	14413	3.15687	0.0115967	0.00233017	0.0292133	GO:0044449~contractile fiber part	Jph1, Tjp1, Obscn, Fhl2, Svil, Actc1, Myl2, Trim63, Ryr3, Tnnc2, Dnajb6, Neb, Palld, Hdac4, Casq2, Ankrd1, Tpm1, Myh2, Lmod2, Myzap
GOTERM_BP_FAT	58	10.3943	2.02923e-05	499	1161	17911	1.79314	0.109066	0.00180282	0.0391364	GO:0009790~embryo development	Smad2, Ncor2, Zfp36l1, Med21, Rgs20, Dnajb6, Cul3, Atp1b1, Rab23, Enah, Klf2, Tgfbr2, Dll1, Rdh10, Tbx1, Tanc2, Msh2, Notch1, Mmp15, Zmiz1, Eif4a3, Dusp1, Dab2, Myh10, Top1, Kcnq4, Rnaseh2b, Rgma, Mtss1, Hey1, Tgif1, Nipbl, Rxrb, Itgb1, Tnrc6c, Man2a1, Fzd7, Hes1, Hba-a1, Sox9, Vegfa, Sox8, Tpm1, Zfand5, Socs3, Tjp1, Wnt9a, Zeb1, Gas1, Rad23b, Cnot2, Nr2f2, Irx5, Prickle1, Lfng, Chrd, Fzd2, Kif1b
GOTERM_BP_FAT	75	13.4409	2.1357e-05	499	1642	17911	1.63948	0.114448	0.00186816	0.0411894	GO:0042127~regulation of cell proliferation	Cxcl1, Smad2, Zfp36l1, Igf2, Tgm2, Cops8, Il15, Emp2, Ccar1, Fgfrl1, Bcl6, Slc25a33, Pmaip1, Glul, Hmgn1, Myeov2, Egln3, Tgfbr2, Dll1, Pim1, Etv4, Has2, Cdkn1a, Tbx1, Notch1, D930015E06Rik, Tob1, Zmiz1, Pkhd1, Tsc22d1, Myod1, Dab2, Ang, Hdac4, Sh3bp4, Cxcl13, Rnaseh2b, Nov, Ndrg1, Mtss1, Hey1, Egfl7, B4galt1, Tgif1, Itgb1, Tspyl5, Thbs1, Sparc, Fzd7, Hes1, Adora1, Sox9, Vegfa, Cd24a, Jund, Sox8, …
GOTERM_BP_FAT	77	13.7993	2.14566e-05	499	1700	17911	1.62578	0.11495	0.00184845	0.0413814	GO:0006366~transcription from RNA polymerase II promoter	Ncor2, Smad2, Igf2, Med21, Ice1, Sdpr, Bcl6, Cbx4, Cul3, Klf2, Dll1, Dcn, Etv4, Fst, Tbx1, Zhx2, Wbp2, Itga6, Notch1, Tob1, Zmiz1, Eif4a3, Rybp, Cd36, Hnrnpk, Myod1, Dab2, Tcf12, Rps6ka3, Hdac4, Irf2bp2, Mllt10, Hist2h3c2, Htra3, Rgma, Mtdh, Ctcfl, Hey1, Med30, Zc3h12a, Nipbl, Tgif1, Fhl2, Tet2, Rxrb, Hes1, Cbx2, Arid5b, Gcat, Pcgf5, Sox9, Vegfa, Ankrd1, Jund, Sox8, Myog, Nufip1, Eed, Zeb1, Arrb1…
GOTERM_CC_DIRECT	207	37.0968	2.20602e-05	530	6019	19662	1.27584	0.00909143	0.00303971	0.0309192	GO:0005634~nucleus	Ppia, Zfp36l1, Picalm, Klf3, Cops8, Rbm38, Tbc1d1, Emp2, Bcl6, Siah2, Foxq1, Utp6, Higd1a, Etv4, Map3k7cl, Lin9, Tob1, Rybp, Nek6, Zfp422, Myh10, Mob1b, Zfp532, Mllt10, Cfap20, Mtdh, Tmpo, Smarce1, Fhl2, Dusp10, Sertad4, Tcof1, Hes1, Noc4l, Camk2a, Preb, Gins3, Nufip1, Ufm1, Ywhaz, Kif2a, Tjp1, Tle3, Zeb1, Thnsl1, Svil, Arrb1, Parp1, Tfrc, Nelfcd, Prickle1, Cdc45, Rreb1, Dscr3, Strbp, Cdv3, Med21…
GOTERM_BP_FAT	119	21.3262	2.28436e-05	499	2972	17911	1.4372	0.121909	0.00193849	0.0440559	GO:0010033~response to organic substance	Smad2, Cxcl1, Zfp36l1, Klf3, Igf2, Il15, Trim72, Mat2a, Fgfrl1, Rgs20, Slc25a33, Adss, Klf2, Tgfbr2, Casq2, Dll1, Herpud2, Itga6, Mmp15, Tob1, Eif4a3, Atp1a1, Trim63, Cat, Fut8, Rps6ka3, Hdac4, Mylip, Mtdh, Med30, Fhl2, Dusp10, Itgb1, Ryr3, Hes1, Camk2a, Vegfa, Ankrd1, Cd24a, Hprt, Socs3, Ufm1, Tjp1, Herpud1, Zeb1, Arrb1, Actc1, Cdk5rap3, Parp1, Ins2, Cdh13, Ltbp1, Pmepa1, Postn, Calcoco1, Sik1, …
GOTERM_BP_FAT	45	8.06452	2.34727e-05	499	819	17911	1.97219	0.125047	0.00196255	0.0452689	GO:0040012~regulation of locomotion	Cxcl1, Zc3h12a, Itgb1, Thbs1, Emp2, Ccar1, Sparc, Pld1, Adora1, Sox9, Vegfa, Tgfbr2, Dcn, Rtn4, Tpm1, Cmklr1, Has2, Srgap3, Ccsap, Stk24, Prr5, Ap1ar, Itga6, Notch1, Rhob, Arhgef7, Sdc3, Dab2, Fbxo31, Cdh13, Nr2f2, Stard13, Hdac4, Postn, Cxcr4, Pkn2, Rreb1, Cxcl13, Cfap20, Nov, Chrd, Ssx2ip, Flrt2, Lbp, Egfl7
GOTERM_BP_FAT	53	9.49821	2.5084e-05	499	1033	17911	1.8416	0.133034	0.00206677	0.0483757	GO:0022603~regulation of anatomical structure morphogenesis	Smad2, Cdc42ep3, Emp2, Eif4g2, Tgfbr2, Dcn, Rtn4r, Dll1, Etv4, Has2, Tbx1, Net1, Notch1, Arhgef7, Cd36, Hnrnpk, Dab2, Myod1, Rhoj, Mkln1, Fbxo31, Mns1, Myh10, Stard13, Cxcr4, Ptgis, Mtdh, Rgma, Hey1, Nedd4l, Zc3h12a, Tgif1, B4galt1, Thbs1, Sparc, Fzd7, Hes1, Vegfa, Sox9, Rtn4, Tpm1, Sox8, Myog, Ap1ar, Csnk1a1, Rhob, Fyn, Nfib, Postn, Lfng, Rreb1, Fzd2, Cd34
GOTERM_BP_FAT	61	10.9319	2.52983e-05	499	1252	17911	1.74882	0.13409	0.00205467	0.0487889	GO:0051094~positive regulation of developmental process	Cxcl1, Smad2, Zfp36l1, Igf2, Il15, Bcl6, Eif4g2, Tgfbr2, Dcn, Dll1, Fst, Socs2, Has2, Tbx1, Net1, Shb, Notch1, Arhgef7, Cd36, Hnrnpk, Myod1, Dab2, Ghr, Fbxo31, Mns1, Tcf12, Zfp488, Cxcr4, Ptgis, Mtdh, Rgma, Nedd4l, Zc3h12a, Tgif1, Nipbl, B4galt1, Itgb1, Thbs1, Tenm3, Man2a1, Hes1, Lrrn1, Vegfa, Sox9, Ankrd1, Cd24a, Rtn4, Sox8, Stk24, Myog, Rab7b, Rhob, Zeb1, Ncam1, Fyn, Tfrc, Rcor1, Rreb1, Tmem64…
GOTERM_BP_FAT	61	10.9319	2.54666e-05	499	1253	17911	1.74742	0.134919	0.00203922	0.0491133	GO:0051130~positive regulation of cellular component organization	Smad2, Igf2, Cdc42ep3, Arhgef5, Ice1, Bcl6, Cul3, Eif4g2, Pmaip1, Tgfbr2, Dcn, Dll1, Lmod2, Has2, Net1, Wbp2, Notch1, Arhgef7, Cd36, Hnrnpk, Myod1, Dab2, Fbxo31, Mns1, Tnks2, Mex3b, Hdac4, Cxcl13, Rgma, Mtss1, Lbp, Nedd4l, Nipbl, Itgb1, Tenm3, Hes1, Mis18a, Lrrn1, Vegfa, Sox9, Ankrd1, Cd24a, Tpm1, Stk24, Myog, Vps37b, Eed, Ap1ar, Pick1, Nkd2, Arrb1, Csnk2a2, Fyn, Map3k4, Ins2, Cnot2, Palld, Bik, …
GOTERM_BP_FAT	62	11.1111	2.64691e-05	499	1283	17911	1.73454	0.139841	0.00209	0.0510463	GO:0000902~cell morphogenesis	Smad2, Picalm, Cdc42ep3, Bcl6, Cul3, Eif4g2, Rab23, Tmem17, Klf2, Enah, Tgfbr2, Rtn4r, Etv4, Has2, Raph1, Dnaaf5, Net1, Notch1, Arhgef7, Pkhd1, Hnrnpk, Dab2, Frmd6, Rhoj, Mkln1, Fbxo31, Mns1, Myh10, Ehd3, Cxcr4, Cfap20, Rgma, Slc11a2, Hey1, Nedd4l, Itgb1, Tenm3, Fzd7, Hes1, Camk2a, Sox9, Vegfa, Cd24a, Hprt, Rtn4, Tpm1, Ap1ar, Csnk1a1, Ncam1, Gas1, Fndc3b, Fyn, Mef2a, Nfib, Dclk1, Palld, Asap1, Po…
GOTERM_BP_FAT	70	12.5448	2.81063e-05	499	1512	17911	1.66175	0.147818	0.00218876	0.0542027	GO:0070727~cellular macromolecule localization	Zfp36l1, Ice1, Tbc1d1, Aspscr1, Emp2, Bcl6, Rgs20, Dnajb6, Pmaip1, Atp1b1, Rab23, Tram2, Stx6, Cdkn1a, Fam53a, Tomm20, Grtp1, Tob1, Cd36, Hnrnpk, Plekha2, Frmd6, Dab2, Nxt1, Tnks2, Ankrd50, Ehd3, Mex3b, Sec16b, Ube2j1, Sh3bp4, Nov, Dyrk2, Lonp2, Chmp4b, Rab33b, Nedd4l, Zc3h12a, Nipbl, Srp9, Itgb1, C1qtnf3, Ndufa13, Fzd7, Hes1, Mis18a, Ppm1b, Preb, Adora1, Sox9, Cd24a, Snx18, Ap1ar, Ywhaz, Rhob, P…
GOTERM_BP_FAT	96	17.2043	2.82157e-05	499	2278	17911	1.51264	0.148348	0.00216762	0.0544137	GO:0048468~cell development	Smad2, Strbp, Picalm, Il15, Bcl6, Eif4g2, Cul3, Klf2, Enah, Tgfbr2, Casq2, Dll1, Rtn4r, Etv4, Socs2, Lmod2, Has2, Rdh10, Raph1, Ccsap, Cdkn1a, Tbx1, Net1, Zhx2, Shb, Msh2, Notch1, Arhgef7, Herc1, Hnrnpk, Myod1, Frmd6, Dab2, Fbxo31, Myh10, Tcf12, Hdac4, Zfp488, Cxcr4, Ube2j1, Ndrg1, Slc11a2, Rgma, Hey1, Nedd4l, B4galt1, Tgif1, Glcci1, Fhl2, Dusp10, Itgb1, Myl2, Tenm3, Fzd7, Man2a1, Hes1, Arid5b, C…
GOTERM_BP_FAT	80	14.3369	2.88878e-05	499	1802	17911	1.59351	0.1516	0.00218964	0.0557096	GO:0045595~regulation of cell differentiation	Ncor2, Smad2, Zfp36l1, Rbm38, Il15, Trim72, Emp2, Bcl6, Eif4g2, Tgfbr2, Dll1, Rtn4r, Fst, Cmklr1, Socs2, Has2, Tbx1, Net1, Zhx2, Shb, Clec2d, Notch1, D930015E06Rik, Arhgef7, Tob1, Cd36, Hnrnpk, Myod1, Dab2, Ghr, Fbxo31, Tcf12, Zfp488, Hdac4, Cxcr4, Rbm24, Nov, Medag, Rgma, Hey1, Nedd4l, Zc3h12a, Tgif1, Dusp10, Itgb1, Tenm3, Fzd7, Man2a1, Hes1, Sox9, Vegfa, Ankrd1, Cd24a, Jund, Rtn4, Sox8, Stk24, …
GOTERM_BP_FAT	79	14.1577	2.91429e-05	499	1774	17911	1.59843	0.152831	0.00217992	0.0562014	GO:0006357~regulation of transcription from RNA polymerase II promoter	Ncor2, Smad2, Igf2, Med21, Max, Sdpr, Bcl6, Cbx4, Cul3, Hmgn1, Klf2, Dll1, Dcn, Etv4, Fst, Zfp395, Tbx1, Tceal1, Zhx2, Wbp2, Itga6, Notch1, Tob1, Zmiz1, Eif4a3, Rybp, Cd36, Hnrnpk, Myod1, Dab2, Tcf12, Rps6ka3, Hdac4, Irf2bp2, Mllt10, Hist2h3c2, Htra3, Rgma, Mtdh, Ctcfl, Hey1, Zc3h12a, Nipbl, Tgif1, Fhl2, Tet2, Rxrb, Hes1, Cbx2, Arid5b, Gcat, Pcgf5, Sox9, Vegfa, Ankrd1, Jund, Sox8, Myog, Nufip1, E…
GOTERM_BP_FAT	10	1.79211	2.92911e-05	499	58	17911	6.18858	0.153545	0.00216257	0.056487	GO:0010830~regulation of myotube differentiation	Notch1, Hdac4, Sik1, Rbm38, Trim72, Myod1, Nov, Rbm24, Tbx1, Myog
GOTERM_BP_FAT	23	4.12186	3.17077e-05	499	297	17911	2.77965	0.165107	0.00231081	0.0611461	GO:0031589~cell-substrate adhesion	Notch1, Arhgef7, Cd36, Itgb1, Fndc3b, Thbs1, Plekha2, Emp2, Dab2, Bcl6, Itga11, Fzd7, Mkln1, Cdh13, Vegfa, Ccdc80, Postn, Has2, Rreb1, Cd34, Net1, Itga6, Ap1ar
GOTERM_BP_FAT	115	20.6093	3.24385e-05	499	2869	17911	1.43875	0.168572	0.00233412	0.062555	GO:0006796~phosphate-containing compound metabolic process	Smad2, Zfp36l1, Igf2, Cops8, Il15, Emp2, Slc25a33, Prkab1, Adss, Gadd45g, Tgfbr2, Higd1a, Tnfsf15, Trio, Pdp1, Shb, Msh2, Mtmr7, Itga6, Pkhd1, Myh3, Gnai3, Nek6, Ppcs, Mob1b, Rps6ka3, Hdac4, Pkn2, Fggy, Rnaseh2b, Dyrk2, Eda2r, Fndc1, Dusp10, Itgb1, Fzd7, Hes1, Camk2a, Gcat, Nt5e, Adora1, Fam20a, Vegfa, Cd24a, Hprt, Ppp6c, Socs3, Pla2g15, Lrrk1, Csnk1a1, Sbk1, Obscn, Arrb1, Csnk2a2, Cdk5rap3, Parp…
GOTERM_CC_FAT	19	3.40502	3.25775e-05	439	197	14413	3.16648	0.0189736	0.00318756	0.0479708	GO:0030017~sarcomere	Jph1, Tjp1, Obscn, Fhl2, Actc1, Myl2, Trim63, Ryr3, Tnnc2, Dnajb6, Neb, Palld, Hdac4, Casq2, Ankrd1, Tpm1, Myh2, Lmod2, Myzap
GOTERM_BP_FAT	108	19.3548	3.31047e-05	499	2654	17911	1.46064	0.171718	0.00235225	0.0638393	GO:0044085~cellular component biogenesis	Smad2, Picalm, Cdc42ep3, Cops8, Trim72, Emp2, Mat2a, Fgfrl1, Slc25a33, Prkab1, Atg12, Lima1, Casq2, Utp6, Lmod2, Ccsap, Itga6, Arhgef7, C1qtnf6, Eif4a3, Pkhd1, Cat, Myh10, Ehd3, Hdac4, Pkn2, Mtdh, Nedd4l, Itgb1, Ryr3, Hes1, Noc4l, Preb, Vegfa, Cd24a, Hprt, Pkp1, Nufip1, Vps37b, Ywhaz, Kif2a, Atg101, Iba57, Arrb1, Actc1, Parp1, Uxs1, Ins2, Neb, Cdh13, Dis3l2, Pmepa1, Heatr1, Asap1, Arhgap28, Cdc45…
GOTERM_BP_FAT	20	3.58423	3.33812e-05	499	235	17911	3.05479	0.173021	0.00234263	0.0643723	GO:0010631~epithelial cell migration	Notch1, Rhob, Plekhg5, Zc3h12a, Itgb1, Thbs1, Emp2, Sparc, Cdh13, Stard13, Nr2f2, Vegfa, Sox9, Tgfbr2, Dcn, Pkn2, Cxcl13, Has2, Rreb1, Nov
GOTERM_BP_FAT	40	7.16846	3.34922e-05	499	702	17911	2.04523	0.173543	0.00232178	0.0645863	GO:0035295~tube development	Smad2, Ncor2, Zfp36l1, Tgif1, Nipbl, B4galt1, Tgm2, Sparc, Man2a1, Hes1, Rab23, Sox9, Vegfa, Enah, Klf2, Tgfbr2, Cd24a, Dll1, Etv4, Sox8, Rdh10, Cdkn1a, Tbx1, Itga6, Notch1, Rhob, Zeb1, Gas1, Fndc3b, Tns3, Cat, Nfib, Stard13, Prickle1, Cxcr4, Fzd2, Rgma, Klf5, Hey1, Mtss1
GOTERM_BP_FAT	115	20.6093	3.43456e-05	499	2873	17911	1.43675	0.177547	0.00235222	0.0662314	GO:0006793~phosphorus metabolic process	Smad2, Zfp36l1, Igf2, Cops8, Il15, Emp2, Slc25a33, Prkab1, Adss, Gadd45g, Tgfbr2, Higd1a, Tnfsf15, Trio, Pdp1, Shb, Msh2, Mtmr7, Itga6, Pkhd1, Myh3, Gnai3, Nek6, Ppcs, Mob1b, Rps6ka3, Hdac4, Pkn2, Fggy, Rnaseh2b, Dyrk2, Eda2r, Fndc1, Dusp10, Itgb1, Fzd7, Hes1, Camk2a, Gcat, Nt5e, Adora1, Fam20a, Vegfa, Cd24a, Hprt, Ppp6c, Socs3, Pla2g15, Lrrk1, Csnk1a1, Sbk1, Obscn, Arrb1, Csnk2a2, Cdk5rap3, Parp…
GOTERM_BP_FAT	26	4.6595	3.64715e-05	499	366	17911	2.54983	0.187438	0.00246794	0.0703298	GO:0045785~positive regulation of cell adhesion	Arhgef7, Igf2, Cd36, Tgm2, Itgb1, Thbs1, Il15, Emp2, Plekha2, Dab2, Tfrc, Hes1, Cdh13, Vegfa, Mex3b, Ccdc80, Tgfbr2, Cd24a, Tpm1, Rreb1, Cxcl13, Has2, Chrd, Net1, Shb, Itga6
GOTERM_BP_FAT	67	12.0072	3.80162e-05	499	1440	17911	1.67006	0.19455	0.00254211	0.0733074	GO:0007049~cell cycle	Reep3, Zfp36l1, Igf2, Rbm38, Ccar1, Slc25a33, Siah2, Cul3, Zc3hc1, Pim1, Ccsap, Taok1, Cdkn1a, Lin9, Anxa11, Shb, Prr5, Msh2, Dusp1, Pkhd1, Gnai3, Ptpn3, Nek6, Mns1, Fbxo31, Myh10, Stard13, Rps6ka3, Cables2, Cables1, Pkn2, Rnaseh2b, Ndrg1, Chmp4b, Nipbl, Tet2, Itgb1, Thbs1, Bod1, Hes1, Mis18a, Camk2a, Gadd45a, Sox9, Ppp6c, Stk24, Myog, Snx18, Csnk1a1, Azi2, Kif2a, Rhob, Wnt9a, Gas1, Svil, Csnk2a2…
GOTERM_BP_FAT	28	5.01792	3.81944e-05	499	413	17911	2.43348	0.195367	0.00252435	0.0736509	GO:0014706~striated muscle tissue development	Fhl2, Rxrb, Itgb1, Myl2, Klhl31, Vegfa, Tgfbr2, Dll1, Ankrd1, Dcn, Tpm1, Sox8, Tbx1, Myog, Notch1, Asb2, Ncam1, Svil, Actc1, Myod1, Mef2a, Ptcd2, Myh10, Nr2f2, Hdac4, Sik1, Klf5, Hey1
GOTERM_BP_FAT	24	4.30108	3.9118e-05	499	323	17911	2.66703	0.199585	0.00255563	0.0754311	GO:0050678~regulation of epithelial cell proliferation	Notch1, Zfp36l1, B4galt1, Gas1, Thbs1, Dab2, Ang, Sparc, Fzd7, Hes1, Cdh13, Nfib, Hmgn1, Nr2f2, Glul, Vegfa, Sox9, Etv4, Has2, Rreb1, Tbx1, Mtss1, Hey1, Egfl7
GOTERM_BP_FAT	20	3.58423	3.96979e-05	499	238	17911	3.01628	0.202222	0.00256404	0.076549	GO:0090132~epithelium migration	Notch1, Rhob, Plekhg5, Zc3h12a, Itgb1, Thbs1, Emp2, Sparc, Cdh13, Stard13, Nr2f2, Vegfa, Sox9, Tgfbr2, Dcn, Pkn2, Cxcl13, Has2, Rreb1, Nov
GOTERM_BP_FAT	69	12.3656	4.03236e-05	499	1500	17911	1.65111	0.205058	0.00257518	0.0777551	GO:0034613~cellular protein localization	Ice1, Tbc1d1, Aspscr1, Emp2, Bcl6, Rgs20, Dnajb6, Pmaip1, Atp1b1, Rab23, Tram2, Stx6, Cdkn1a, Fam53a, Tomm20, Grtp1, Tob1, Cd36, Hnrnpk, Plekha2, Frmd6, Dab2, Nxt1, Tnks2, Ankrd50, Ehd3, Mex3b, Sec16b, Ube2j1, Sh3bp4, Nov, Dyrk2, Lonp2, Chmp4b, Rab33b, Nedd4l, Zc3h12a, Nipbl, Srp9, Itgb1, C1qtnf3, Ndufa13, Fzd7, Hes1, Mis18a, Preb, Ppm1b, Adora1, Sox9, Cd24a, Snx18, Ap1ar, Ywhaz, Rhob, Pick1, Her…
GOTERM_BP_FAT	73	13.0824	4.41446e-05	499	1620	17911	1.61744	0.222158	0.00278758	0.08512	GO:0010941~regulation of cell death	Zfp36l1, Picalm, Rassf3, Eya3, Tgm2, Ccar1, Bcl6, Dnajb6, Siah2, Pmaip1, Zc3hc1, Gadd45g, Egln3, Dll1, Pim1, Mtch1, Higd1a, Tnfsf15, Cdkn1a, Tbx1, Net1, Msh2, Itga6, Notch1, Arhgef7, Dusp1, Pkhd1, Tnfrsf22, Hnrnpk, Tsc22d1, Dab2, Ghr, Cat, Rps6ka3, Hdac4, Cxcr4, Nov, Ptgis, Chmp4b, Mtdh, Zc3h12a, B4galt1, Fhl2, Fndc1, Itgb1, Ndufa13, Thbs1, Ddit4, Camk2a, Gadd45a, Adora1, Sox9, Vegfa, Ankrd1, Cd2…
GOTERM_BP_FAT	61	10.9319	4.42526e-05	499	1277	17911	1.71458	0.222636	0.00276372	0.0853282	GO:0006461~protein complex assembly	Smad2, Picalm, Cdc42ep3, Tgm2, Arhgef5, Cops8, Max, Ice1, Trim72, Mat2a, Fgfrl1, Slc25a33, Cul3, Pmaip1, Prkab1, Glul, Casq2, Lmod2, Dnaaf5, Tomm20, C1qtnf6, Cd36, Dab2, Ang, Cat, Dhrs4, Ehd3, Cab39, Sec16b, Hist2h3c2, Cxcl13, Cpsf6, Chmp4b, Mtss1, Zc3h12a, C1qtnf3, Tspyl5, Hes1, Ryr3, Mis18a, Preb, Sox9, Vegfa, Capg, Col1a2, Cd24a, Hprt, Rtn4, Tpm1, Nufip1, Ap1ar, Pick1, Ncam1, Parp1, Uxs1, Ins2…
GOTERM_BP_FAT	88	15.7706	4.4533e-05	499	2063	17911	1.5311	0.223876	0.00275102	0.0858687	GO:0016310~phosphorylation	Smad2, Zfp36l1, Nuak1, Igf2, Arhgef5, Cops8, Il15, Emp2, Slc25a33, Cul3, Prkab1, Gadd45g, Tgfbr2, Rtn4r, Dcn, Pim1, Higd1a, Tnfsf15, Socs2, Taok1, Snrk, Cdkn1a, Tbx1, Trio, Shb, Msh2, Prr5, Itga6, Dusp1, Cd36, Pkhd1, Nek6, Ang, Dab2, Ghr, Fbxo31, Mob1b, Rps6ka3, Hdac4, Cab39, Cxcr4, Pkn2, Dyrk2, Fggy, Rgma, Adck3, Eda2r, Zc3h12a, Fndc1, Dusp10, Itgb1, C1qtnf3, Thbs1, Fzd7, Hes1, Ddit4, Gadd45a, C…
GOTERM_BP_FAT	61	10.9319	4.49634e-05	499	1278	17911	1.71324	0.225775	0.00274775	0.0866983	GO:0070271~protein complex biogenesis	Smad2, Picalm, Cdc42ep3, Tgm2, Arhgef5, Cops8, Max, Ice1, Trim72, Mat2a, Fgfrl1, Slc25a33, Cul3, Pmaip1, Prkab1, Glul, Casq2, Lmod2, Dnaaf5, Tomm20, C1qtnf6, Cd36, Dab2, Ang, Cat, Dhrs4, Ehd3, Cab39, Sec16b, Hist2h3c2, Cxcl13, Cpsf6, Chmp4b, Mtss1, Zc3h12a, C1qtnf3, Tspyl5, Hes1, Ryr3, Mis18a, Preb, Sox9, Vegfa, Capg, Col1a2, Cd24a, Hprt, Rtn4, Tpm1, Nufip1, Ap1ar, Pick1, Ncam1, Parp1, Uxs1, Ins2…
GOTERM_BP_FAT	98	17.5627	4.57368e-05	499	2367	17911	1.4861	0.229175	0.00276526	0.0881889	GO:0008104~protein localization	Ppia, Smad2, Picalm, Tbc1d1, Emp2, Rgs20, Bcl6, Tram2, Tnfsf15, Grtp1, Tob1, Tnks2, Ehd3, Nov, Dyrk2, Nedd4l, Fndc1, Itgb1, Fzd7, Hes1, Preb, Adora1, Cd24a, Ankrd1, Vps37c, Vps37b, Rab7b, Snx19, Ywhaz, Herpud1, Nkd2, Arrb1, Csnk2a2, Cdk5rap3, Parp1, Ins2, Tfrc, Prickle1, Sft2d3, Postn, Mafa, Arl1, Atg4c, Dscr3, Arhgef5, Ice1, Aspscr1, Dnajb6, Pmaip1, Atp1b1, Glul, Rab23, Stx6, Fam53a, Cdkn1a, Wbp…
GOTERM_MF_FAT	151	27.0609	4.76329e-05	446	4288	16866	1.33168	0.0448809	0.0151899	0.0748806	GO:0043167~ion binding	Smad2, Zfp36l1, Klf3, Fibcd1, Trim72, Lpp, Bcl6, Mat2a, Tnnc2, Siah2, Adss, Lima1, Rbm20, Klf2, Tgfbr2, Casq2, Egln3, Dll1, Cpped1, Zfp438, Zhx2, March11, Pdp1, Msh2, Itga6, Mmp15, Rybp, Atp1a1, Gnai3, Trim63, Nek6, Cat, Zfp422, Mob1b, Rps6ka3, Tnks2, Hdac4, Ehd3, Mylip, Zfp532, Mllt10, Dyrk2, Slc11a2, Ctcfl, Fabp5, Fhl2, Itgb1, Ryr3, Camk2a, Nt5e, Pcgf5, Zfp266, Hprt, Ppp6c, Zfand5, Lrrk1, Nufip…
GOTERM_BP_FAT	33	5.91398	5.30316e-05	499	540	17911	2.19351	0.260522	0.00317192	0.102248	GO:0048514~blood vessel morphogenesis	Zc3h12a, Zfp36l1, B4galt1, Itgb1, Thbs1, Sparc, Hes1, Vegfa, Ccdc80, Tgfbr2, Dll1, Dcn, Rtn4, Has2, Tbx1, Shb, Notch1, Rhob, Zmiz1, Cd36, Ackr3, Ang, Cdh13, Stard13, Nr2f2, Cxcr4, Ptgis, Nov, Klf5, Cd34, Mtdh, Hey1, Egfl7
GOTERM_BP_FAT	17	3.04659	5.42581e-05	499	183	17911	3.3344	0.265666	0.00321141	0.104611	GO:0051147~regulation of muscle cell differentiation	Notch1, Zfp36l1, Zeb1, Rbm38, Trim72, Myod1, Nmrk2, Sox9, Hdac4, Prickle1, Dll1, Sox8, Sik1, Nov, Rbm24, Tbx1, Myog
GOTERM_BP_FAT	23	4.12186	5.47951e-05	499	308	17911	2.68038	0.267907	0.00320976	0.105646	GO:0036293~response to decreased oxygen levels	Notch1, Fundc1, Pick1, Zfp36l1, Fndc1, Ang, Cat, Ddit4, Pmaip1, Atp1b1, Adora1, Mb, Vegfa, Egln3, Tgfbr2, Ankrd1, Cd24a, Postn, Cxcr4, Higd1a, Ptgis, Ndrg1, Cd34
GOTERM_BP_FAT	81	14.5161	5.91606e-05	499	1870	17911	1.55476	0.285872	0.00342975	0.114059	GO:0012501~programmed cell death	Zfp36l1, Rassf3, Eya3, Tgm2, Max, Ccar1, Bcl6, Dnajb6, Cul3, Siah2, Pmaip1, Lsp1, Zc3hc1, Gadd45g, Egln3, Tgfbr2, Dll1, Pim1, Mtch1, Higd1a, Tnfsf15, Taok1, Cdkn1a, Tbx1, Net1, Shb, Msh2, Itga6, Notch1, Arhgef7, Rybp, Dusp1, Pkhd1, Tnfrsf22, Hnrnpk, Nek6, Tsc22d1, Dab2, Cat, Rps6ka3, Hdac4, Caap1, Pkn2, Dyrk2, Ptgis, Mtdh, Eda2r, Zc3h12a, B4galt1, Fhl2, Fndc1, Itgb1, Ndufa13, Thbs1, Ddit4, Camk2a…
GOTERM_MF_FAT	14	2.50896	5.94429e-05	446	135	16866	3.92167	0.0556937	0.014224	0.0934382	GO:0019838~growth factor binding	Dusp1, Cd36, Nkd2, Thbs1, Fgfrl1, Vegfa, Ltbp1, Tgfbr2, Col1a2, Cxcl13, Htra3, Nov, Lifr, Itga6
GOTERM_MF_FAT	144	25.8065	6.26987e-05	446	4068	16866	1.33862	0.058653	0.0120159	0.0985536	GO:0046872~metal ion binding	Smad2, Zfp36l1, Klf3, Fibcd1, Trim72, Lpp, Bcl6, Mat2a, Tnnc2, Siah2, Adss, Lima1, Rbm20, Klf2, Tgfbr2, Egln3, Casq2, Dll1, Cpped1, Zfp438, Zhx2, March11, Pdp1, Msh2, Itga6, Mmp15, Rybp, Atp1a1, Gnai3, Trim63, Nek6, Cat, Zfp422, Mob1b, Rps6ka3, Tnks2, Hdac4, Mylip, Ehd3, Zfp532, Mllt10, Dyrk2, Slc11a2, Ctcfl, Fhl2, Itgb1, Ryr3, Camk2a, Nt5e, Pcgf5, Zfp266, Hprt, Ppp6c, Zfand5, Lrrk1, Nufip1, Csnk…
GOTERM_BP_FAT	37	6.63082	6.58252e-05	499	647	17911	2.05266	0.312452	0.00377693	0.1269	GO:0048729~tissue morphogenesis	Smad2, Tgif1, B4galt1, Tgm2, Itgb1, Myl2, Hes1, Foxq1, Arhgap12, Rab23, Vegfa, Enah, Sox9, Tgfbr2, Ankrd1, Dll1, Etv4, Tpm1, Sox8, Fst, Rdh10, Tbx1, Socs3, Notch1, Rhob, Actc1, Dab2, Ptcd2, Stard13, Prickle1, Cxcr4, Rreb1, Chrd, Fzd2, Rgma, Hey1, Mtss1
GOTERM_MF_FAT	45	8.06452	6.62585e-05	446	903	16866	1.88453	0.061878	0.0105894	0.104146	GO:0032403~protein complex binding	Smarce1, Ncor2, Nipbl, Igf2, Max, Itgb1, Thbs1, Emp2, Sparc, Hes1, Tnnc2, Atp1b1, Hmgn1, Lima1, Adora1, Capg, Dcn, Rtn4, Tpm1, Fst, Cdkn1a, Anxa11, Pdp1, Msh2, Ap1ar, Ywhaz, Itga6, Pick1, Atg101, Svil, Arrb1, Myh3, Gnai3, Fyn, Cdk5rap3, Itga11, Dab2, Hmgn3, Ins2, Myh10, Top1, Hist2h3c2, Nov, Ccne1, Mtss1
GOTERM_BP_FAT	76	13.6201	7.17766e-05	499	1733	17911	1.57411	0.33535	0.00407662	0.138365	GO:0015031~protein transport	Ppia, Smad2, Arhgef5, Ice1, Tbc1d1, Aspscr1, Bcl6, Rgs20, Glul, Rab23, Tram2, Stx6, Tnfsf15, Cdkn1a, Fam53a, Tomm20, Grtp1, Notch1, Tob1, Lyst, Cd36, Dab2, Ang, Nxt1, Ankrd50, Ehd3, Sec16b, Ube2j1, Nov, Dyrk2, Lonp2, Chmp4b, Rab33b, Zc3h12a, Srp9, C1qtnf3, Itgb1, Ndufa13, Nagpa, Fzd7, Hes1, Mis18a, Sft2d2, Ppm1b, Preb, Adora1, Ankrd1, Cd24a, Vps37c, Ktn1, Rab7b, Vps37b, Snx18, Snx19, Ywhaz, Rhob,…
GOTERM_BP_FAT	65	11.6487	7.31154e-05	499	1414	17911	1.65	0.340396	0.00411147	0.140945	GO:0071822~protein complex subunit organization	Smad2, Picalm, Cdc42ep3, Arhgef5, Tgm2, Cops8, Max, Ice1, Trim72, Mat2a, Fgfrl1, Slc25a33, Cul3, Pmaip1, Prkab1, Glul, Lima1, Casq2, Lmod2, Ccsap, Dnaaf5, Tomm20, C1qtnf6, Cd36, Dab2, Ang, Cat, Dhrs4, Ehd3, Cab39, Sec16b, Hist2h3c2, Cxcl13, Cpsf6, Chmp4b, Mtss1, Smarce1, Zc3h12a, C1qtnf3, Tspyl5, Ryr3, Hes1, Mis18a, Ddit4, Preb, Sox9, Vegfa, Capg, Col1a2, Cd24a, Hprt, Rtn4, Tpm1, Nufip1, Ap1ar, P…
GOTERM_MF_DIRECT	9	1.6129	7.52716e-05	467	53	17446	6.34374	0.0506136	0.0256354	0.113236	GO:0046332~SMAD binding	Smad2, Tcf12, Rnf111, Tob1, Tgfbr2, Col1a2, Dab2, Parp1, Mef2a
GOTERM_BP_FAT	21	3.76344	8.40087e-05	499	273	17911	2.76106	0.380048	0.00467642	0.161927	GO:0006936~muscle contraction	Nedd4l, Zc3h12a, Atp1a1, Myh3, Actc1, Myl2, Trim63, Trim72, Ryr3, Tnnc2, Myl1, Atp1b1, Adora1, Mb, Ehd3, Hdac4, Casq2, Cxcr4, Tpm1, Myh2, Lmod2
GOTERM_BP_FAT	71	12.724	8.65802e-05	499	1596	17911	1.59678	0.389056	0.00477255	0.16688	GO:0051240~positive regulation of multicellular organismal process	Cxcl1, Smad2, Zfp36l1, Igf2, Il15, Bcl6, Eif4g2, Tgfbr2, Dll1, Fst, Tnfsf15, Socs2, Has2, Tbx1, Tbc1d23, Shb, Notch1, Atp1a1, Cd36, Hnrnpk, Myod1, Dab2, Ghr, Fbxo31, Tcf12, Zfp488, Cxcr4, Ptgis, Rgma, Mtdh, Hey1, Lbp, Nedd4l, Zc3h12a, B4galt1, Nipbl, Tgif1, C1qtnf3, Itgb1, Thbs1, Tenm3, Sparc, Man2a1, Hes1, Lrrn1, Sox9, Vegfa, Ankrd1, Cd24a, Jund, Rtn4, Sox8, Tpm1, Stk24, Myog, Rab7b, Rhob, Zeb1,…
GOTERM_BP_FAT	12	2.15054	8.69946e-05	499	98	17911	4.39516	0.390495	0.00474934	0.167678	GO:0060048~cardiac muscle contraction	Atp1b1, Nedd4l, Adora1, Zc3h12a, Hdac4, Casq2, Atp1a1, Cxcr4, Tpm1, Actc1, Myl2, Myl1
GOTERM_BP_FAT	56	10.0358	8.76781e-05	499	1168	17911	1.72094	0.392861	0.00474108	0.168994	GO:0016192~vesicle-mediated transport	Picalm, Tgm2, Tbc1d1, Trim72, Emp2, Cul3, Tgfbr2, Dll1, Stx6, Anxa11, Grtp1, Notch1, Cd36, Gnai3, Hnrnpk, Dab2, Trappc11, Ghr, Myh10, Ankrd50, Ehd3, Mex3b, Rin2, Sec16b, Chic2, Sh3bp4, Arl4c, Chmp4b, Rab33b, Lbp, Nedd4l, Itgb1, Thbs1, Dnajc13, Sft2d2, Preb, Vegfa, Cd24a, Vps37b, Snx18, Rab7b, Snx19, Ap1ar, Ywhaz, Csnk1a1, Pick1, Ncam1, Gas1, Nkd2, Arrb1, Ackr3, Tfrc, Cdh13, Syt8, Sft2d3, Arl1
GOTERM_BP_FAT	15	2.68817	8.98516e-05	499	152	17911	3.54215	0.400326	0.00481261	0.17318	GO:0043542~endothelial cell migration	Notch1, Plekhg5, Rhob, Zc3h12a, Itgb1, Thbs1, Emp2, Sparc, Cdh13, Stard13, Nr2f2, Vegfa, Dcn, Cxcl13, Nov
GOTERM_BP_FAT	97	17.3835	9.31484e-05	499	2380	17911	1.4629	0.411473	0.00494225	0.179529	GO:0031324~negative regulation of cellular metabolic process	Smad2, Zfp36l1, Picalm, Bcl6, Siah2, Gadd45g, Zfp438, Zhx2, Shb, Msh2, Tob1, Eif4a3, Atp1a1, Rybp, Tnks2, Rps6ka3, Hdac4, Mtdh, Smarce1, Fhl2, Serpinb6b, Dusp10, Tnrc6c, Hes1, Cbx2, Gcat, Vegfa, Ankrd1, Sox8, Lrrk1, Socs3, Herpud1, Zeb1, Wnt9a, Arrb1, Cdk5rap3, Parp1, Ins2, Nelfcd, Rcor1, Pmepa1, Prickle1, Cdc45, Sik1, Rreb1, Klf5, Ncor2, Cbx4, Dnajb6, Cul3, Rab23, Dcn, Rtn4r, Socs2, Fst, Tbx1, Z…
GOTERM_BP_FAT	50	8.96057	9.54337e-05	499	1005	17911	1.78576	0.419078	0.00501644	0.18393	GO:0014070~response to organic cyclic compound	Ncor2, Smad2, Zc3h12a, Zfp36l1, Igf2, Tet2, Rxrb, Thbs1, Il15, Rgs20, Mat2a, Sparc, Ryr3, Ddit4, Pmaip1, Hba-a1, Adss, Klf2, Tgfbr2, Casq2, Ankrd1, Pim1, Jund, Socs2, Cdkn1a, Myog, Ufm1, Itga6, Notch1, Mmp15, Eif4a3, Ncam1, Dusp1, Atp1a1, Cd36, Hnrnpk, Trim63, Myod1, Dab2, Parp1, Ghr, Cat, Cnot2, Nr2f2, Postn, Calcoco1, Lonp2, Klf5, Hey1, Med30
GOTERM_BP_FAT	134	24.0143	9.60155e-05	499	3548	17911	1.35563	0.420999	0.00500076	0.18505	GO:0097659~nucleic acid-templated transcription	Smad2, Klf3, Igf2, Picalm, Ccar1, Sdpr, Rgs20, Bcl6, Slc25a33, Foxq1, Klf2, Dll1, Zfp438, Etv4, Cmklr1, Zhx2, Lin9, Itga6, Tob1, Eif4a3, Rybp, Pkhd1, Cat, Zfp422, Rps6ka3, Hdac4, Top1, Zfp532, Mllt10, Pkn2, Mtdh, Ctcfl, Tmpo, Med30, Smarce1, Eda2r, Fhl2, Foxj3, Fzd7, Tcof1, Hes1, Cbx2, Camk2a, Preb, Gcat, Pcgf5, Vegfa, Ankrd1, Zfp266, Sox8, Nufip1, Rab7b, Tle3, Zeb1, Arrb1, Csnk2a2, Cdk5rap3, Par…
GOTERM_BP_FAT	65	11.6487	9.60765e-05	499	1428	17911	1.63382	0.421199	0.00495855	0.185168	GO:0051247~positive regulation of protein metabolic process	Ncor2, Igf2, Picalm, Arhgef5, Cops8, Il15, Emp2, Bcl6, Eif4g2, Pmaip1, Gadd45g, Klf2, Rnf111, Egln3, Tgfbr2, Mtch1, Higd1a, Tnfsf15, Taok1, Cdkn1a, Tbx1, Wbp2, Prr5, Eif4a3, Cd36, Hnrnpk, Dab2, Ang, Ghr, Mylip, Hdac4, Cab39, Cxcr4, Rgma, Lbp, Nedd4l, Eda2r, Zc3h12a, Nipbl, Fndc1, Itgb1, Tspyl5, C1qtnf3, Ndufa13, Thbs1, Hes1, Gadd45a, Adora1, Sox9, Vegfa, Fam20a, Cd24a, Lrrk1, Eed, Nub1, Csnk1a1, …
GOTERM_BP_FAT	27	4.83871	9.84528e-05	499	413	17911	2.34657	0.428975	0.00503523	0.189743	GO:0035239~tube morphogenesis	Smad2, B4galt1, Tgif1, Nipbl, Tgm2, Hes1, Rab23, Enah, Sox9, Vegfa, Tgfbr2, Dll1, Etv4, Sox8, Rdh10, Tbx1, Notch1, Rhob, Zeb1, Nfib, Stard13, Prickle1, Cxcr4, Rgma, Fzd2, Hey1, Mtss1
GOTERM_BP_FAT	156	27.957	9.99389e-05	499	4268	17911	1.31196	0.433784	0.00506552	0.192605	GO:0010468~regulation of gene expression	Smad2, Zfp36l1, Igf2, Picalm, Klf3, Rbm38, Ccar1, Sdpr, Rgs20, Bcl6, Prkab1, Foxq1, Rbm20, Klf2, Tgfbr2, Dll1, Zfp438, Etv4, Cmklr1, Zhx2, Itga6, Tob1, Eif4a3, Rybp, Pkhd1, Trim63, Cat, Zfp422, Fut8, Rps6ka3, Hdac4, Top1, Zfp532, Mllt10, Pkn2, Nov, Rnaseh2b, Mtdh, Ctcfl, Tmpo, Med30, Smarce1, Eda2r, Fhl2, Tnrc6c, Foxj3, Fzd7, Hes1, Cbx2, Camk2a, Gcat, Preb, Pcgf5, Vegfa, Ankrd1, Zfp266, Sox8, Nuf…
GOTERM_BP_FAT	22	3.94265	0.000102266	499	299	17911	2.64101	0.441234	0.00513741	0.197085	GO:0001666~response to hypoxia	Notch1, Fundc1, Zfp36l1, Fndc1, Ang, Cat, Ddit4, Pmaip1, Atp1b1, Adora1, Mb, Vegfa, Egln3, Tgfbr2, Ankrd1, Cd24a, Postn, Cxcr4, Higd1a, Ptgis, Ndrg1, Cd34
GOTERM_MF_FAT	144	25.8065	0.000103707	446	4109	16866	1.32527	0.0951436	0.0141812	0.162964	GO:0043169~cation binding	Smad2, Zfp36l1, Klf3, Fibcd1, Trim72, Lpp, Bcl6, Mat2a, Tnnc2, Siah2, Adss, Lima1, Rbm20, Klf2, Tgfbr2, Egln3, Casq2, Dll1, Cpped1, Zfp438, Zhx2, March11, Pdp1, Msh2, Itga6, Mmp15, Rybp, Atp1a1, Gnai3, Trim63, Nek6, Cat, Zfp422, Mob1b, Rps6ka3, Tnks2, Hdac4, Mylip, Ehd3, Zfp532, Mllt10, Dyrk2, Slc11a2, Ctcfl, Fhl2, Itgb1, Ryr3, Camk2a, Nt5e, Pcgf5, Zfp266, Hprt, Ppp6c, Zfand5, Lrrk1, Nufip1, Csnk…
GOTERM_BP_FAT	94	16.8459	0.000108776	499	2298	17911	1.46824	0.461558	0.00541577	0.209618	GO:0032268~regulation of cellular protein metabolic process	Ncor2, Zfp36l1, Nuak1, Igf2, Picalm, Arhgef5, Cops8, Il15, Emp2, Bcl6, Dnajb6, Eif4g2, Cul3, Siah2, Prkab1, Pmaip1, Gadd45g, Rab23, Rnf111, Tgfbr2, Egln3, Rtn4r, Dcn, Mtch1, Higd1a, Tnfsf15, Socs2, Taok1, Cdkn1a, Tbx1, Wbp2, Shb, Prr5, Tob1, Eif4a3, Dusp1, Cd36, Pkhd1, Ptpn3, Ang, Dab2, Ghr, Fbxo31, Mob1b, Rps6ka3, Hdac4, Mylip, Cab39, Cxcr4, Rgma, Ctcfl, Eda2r, Zc3h12a, Nipbl, Fndc1, Serpinb6b, …
GOTERM_BP_FAT	40	7.16846	0.000110377	499	742	17911	1.93498	0.466443	0.00544762	0.212701	GO:0030334~regulation of cell migration	Cxcl1, Zc3h12a, Itgb1, Thbs1, Emp2, Ccar1, Sparc, Pld1, Adora1, Vegfa, Sox9, Tgfbr2, Dcn, Rtn4, Tpm1, Cmklr1, Has2, Srgap3, Stk24, Prr5, Itga6, Notch1, Rhob, Arhgef7, Sdc3, Dab2, Fbxo31, Cdh13, Nr2f2, Stard13, Hdac4, Postn, Cxcr4, Rreb1, Cxcl13, Nov, Chrd, Flrt2, Lbp, Egfl7
GOTERM_BP_FAT	69	12.3656	0.000112309	499	1552	17911	1.59579	0.472279	0.00549509	0.216421	GO:1902531~regulation of intracellular signal transduction	Igf2, Arhgef5, Tgm2, Cops8, Il15, Bcl6, Cul3, Pmaip1, Gadd45g, Casq2, Rtn4r, Dcn, Cmklr1, Tnfsf15, Socs2, Taok1, Trio, Tbx1, Net1, Prr5, Notch1, Plekhg5, Arhgef7, Dusp1, Cd36, Pkhd1, Hnrnpk, Nek6, Dab2, Ghr, Cat, Sh3bp4, Nov, Mtdh, Eda2r, Zc3h12a, Dusp10, Tspyl5, C1qtnf3, Itgb1, Ndufa13, Thbs1, Hes1, Ddit4, Gadd45a, Ppm1b, Adora1, Sox9, Vegfa, Ankrd1, Cd24a, Ralgps2, Socs3, Lrrk1, Obscn, Herpud1,…
GOTERM_BP_FAT	36	6.45161	0.000113055	499	639	17911	2.02219	0.474514	0.00548433	0.217857	GO:0030155~regulation of cell adhesion	Nuak1, Igf2, Tgm2, Itgb1, Thbs1, Il15, Emp2, Bcl6, Fzd7, Hes1, Vegfa, Sox9, Ccdc80, Tgfbr2, Cd24a, Dll1, Tpm1, Has2, Net1, Shb, Itga6, Ap1ar, Notch1, D930015E06Rik, Arhgef7, Zeb1, Cd36, Plekha2, Dab2, Tfrc, Cdh13, Mex3b, Postn, Rreb1, Cxcl13, Chrd
GOTERM_MF_FAT	199	35.6631	0.000114063	446	6072	16866	1.23936	0.104133	0.0136514	0.179224	GO:1901363~heterocyclic compound binding	Ppia, Zfp36l1, Klf3, Rbm38, Bcl6, Arpp21, Foxq1, Adss, Utp6, Etv4, Trio, Kifc3, Atp1a1, Rybp, Myh3, Gnai3, Nek6, Zfp422, Myh10, Zfp532, Cfap20, Mtdh, Tmpo, Smarce1, Tcof1, Hes1, Noc4l, Pccb, Camk2a, Preb, Adora1, Pus7l, Zfp266, Hprt, Zfand5, Nufip1, Ywhaz, Kif2a, Sbk1, Zeb1, Arrb1, Fndc3b, Actc1, Parp1, Uxs1, Tfrc, Nmrk2, Zfp275, Rhebl1, Abca8b, Cdc45, Ror1, Rreb1, Kif1b, Arl1, Strbp, Zcchc6, Eif…
GOTERM_BP_FAT	172	30.8244	0.000114572	499	4810	17911	1.28352	0.479031	0.00551073	0.220776	GO:0034645~cellular macromolecule biosynthetic process	Smad2, Zfp36l1, Picalm, Igf2, Klf3, Il15, Ccar1, Sdpr, Rgs20, Bcl6, Slc25a33, Foxq1, Atg12, Klf2, Dll1, Zfp438, Etv4, Cmklr1, Zhx2, Lin9, Srd5a3, Itga6, Tob1, Eif4a3, Rybp, Pkhd1, Mrpl23, Cat, Zfp422, Fut8, Rps6ka3, Tnks2, Hdac4, Top1, Zfp532, Mllt10, Pkn2, Pomgnt2, Dyrk2, Mtdh, Ctcfl, Tmpo, Med30, Smarce1, Eda2r, Fhl2, Tnrc6c, Foxj3, Fzd7, Tcof1, Hes1, Cbx2, Camk2a, Gcat, Preb, Pcgf5, Vegfa, Ank…
GOTERM_BP_FAT	134	24.0143	0.000118317	499	3565	17911	1.34916	0.490018	0.00564267	0.227985	GO:0032774~RNA biosynthetic process	Smad2, Klf3, Igf2, Picalm, Ccar1, Sdpr, Rgs20, Bcl6, Slc25a33, Foxq1, Klf2, Dll1, Zfp438, Etv4, Cmklr1, Zhx2, Lin9, Itga6, Tob1, Eif4a3, Rybp, Pkhd1, Cat, Zfp422, Rps6ka3, Hdac4, Top1, Zfp532, Mllt10, Pkn2, Mtdh, Ctcfl, Tmpo, Med30, Smarce1, Eda2r, Fhl2, Foxj3, Fzd7, Tcof1, Hes1, Cbx2, Camk2a, Preb, Gcat, Pcgf5, Vegfa, Ankrd1, Zfp266, Sox8, Nufip1, Rab7b, Tle3, Zeb1, Arrb1, Csnk2a2, Cdk5rap3, Par…
GOTERM_BP_FAT	25	4.48029	0.000120783	499	371	17911	2.41872	0.497127	0.00571211	0.232732	GO:0070482~response to oxygen levels	Notch1, Fundc1, Pick1, Zfp36l1, Fndc1, Myod1, Ang, Cat, Ddit4, Pmaip1, Atp1b1, Adora1, Mb, Vegfa, Egln3, Tgfbr2, Ankrd1, Cd24a, Postn, Cxcr4, Higd1a, Ptgis, Cdkn1a, Ndrg1, Cd34
GOTERM_BP_FAT	59	10.5735	0.000127978	499	1270	17911	1.66751	0.517305	0.0060015	0.24658	GO:0044093~positive regulation of molecular function	Picalm, Igf2, Arhgef5, Cops8, Tbc1d1, Emp2, Pmaip1, Hmgn1, Atp1b1, Gadd45g, Egln3, Tgfbr2, Rtn4r, Mtch1, Higd1a, Tnfsf15, Cdkn1a, Net1, Msh2, Itga6, Grtp1, Arhgef7, Dab2, Ang, Ghr, Cat, Ehd3, Mex3b, Hdac4, Cab39, Cxcl13, Rgma, Mtdh, Nedd4l, Eda2r, Itgb1, Ndufa13, Thbs1, Hes1, Arid5b, Camk2a, Gadd45a, Stim2, Adora1, Vegfa, Cd24a, Tpm1, Rab7b, Snx18, Herpud1, Arrb1, Parp1, Map3k4, Hmgn3, Ins2, Rheb…
GOTERM_MF_FAT	26	4.6595	0.000130216	446	418	16866	2.3522	0.117976	0.0138517	0.20458	GO:0008047~enzyme activator activity	Igf2, Cdc42ep3, Tbc1d1, Rgs20, Dnajb6, Arhgap12, Atp1b1, Preb, Fam20a, Cd24a, Srgap3, Taok1, Cdkn1a, Prr5, Grtp1, Arrb1, Arhgap29, Stard13, Mob1b, Rin2, Cab39, Asap1, Arhgap28, Rasal2, Arl1, Rin3
GOTERM_BP_FAT	16	2.86738	0.000130846	499	177	17911	3.24464	0.525119	0.00608544	0.252098	GO:0055001~muscle cell development	Notch1, Fhl2, Itgb1, Actc1, Myl2, Myod1, Mef2a, Hes1, Neb, Ptcd2, Myh10, Vegfa, Casq2, Tpm1, Lmod2, Myog
GOTERM_BP_FAT	28	5.01792	0.000130932	499	444	17911	2.26357	0.525352	0.00604007	0.252264	GO:0001525~angiogenesis	Zc3h12a, B4galt1, Itgb1, Thbs1, Sparc, Vegfa, Ccdc80, Tgfbr2, Dll1, Dcn, Rtn4, Tbx1, Shb, Notch1, Rhob, Cd36, Ackr3, Ang, Cdh13, Stard13, Cxcr4, Nov, Ptgis, Klf5, Cd34, Mtdh, Hey1, Egfl7
GOTERM_BP_FAT	134	24.0143	0.00013265	499	3575	17911	1.34539	0.52997	0.00606988	0.255569	GO:0051252~regulation of RNA metabolic process	Smad2, Zfp36l1, Klf3, Igf2, Picalm, Rbm38, Ccar1, Sdpr, Rgs20, Bcl6, Foxq1, Rbm20, Klf2, Dll1, Zfp438, Etv4, Cmklr1, Zhx2, Itga6, Tob1, Eif4a3, Rybp, Pkhd1, Cat, Zfp422, Rps6ka3, Hdac4, Zfp532, Mllt10, Pkn2, Mtdh, Ctcfl, Tmpo, Med30, Smarce1, Eda2r, Fhl2, Tnrc6c, Foxj3, Fzd7, Hes1, Cbx2, Camk2a, Preb, Gcat, Pcgf5, Vegfa, Ankrd1, Zfp266, Sox8, Nufip1, Rab7b, Tle3, Zeb1, Arrb1, Csnk2a2, Cdk5rap3, P…
GOTERM_BP_FAT	19	3.40502	0.000132729	499	239	17911	2.85348	0.530182	0.00602505	0.255722	GO:0048705~skeletal system morphogenesis	Smad2, Nipbl, Eif4a3, Wnt9a, Zeb1, Gas1, Thbs1, Ghr, Arid5b, Irx5, Rab23, Vegfa, Sox9, Tgfbr2, Zfand5, Rdh10, Has2, Tbx1, Rab33b
GOTERM_BP_FAT	96	17.2043	0.000135933	499	2372	17911	1.4527	0.538672	0.00612123	0.261887	GO:0010605~negative regulation of macromolecule metabolic process	Ncor2, Smad2, Zfp36l1, Picalm, Max, Bcl6, Cbx4, Dnajb6, Cul3, Siah2, Gadd45g, Rab23, Rtn4r, Dcn, Zfp438, Fst, Socs2, Cdkn1a, Zbtb14, Tbx1, Zhx2, Shb, Msh2, Notch1, Tob1, Eif4a3, Rybp, Dusp1, Cd36, Hnrnpk, Ptpn3, Ang, Dab2, Fbxo31, Rps6ka3, Tnks2, Hdac4, Zfp488, Irf2bp2, Hist2h3c2, Ube2j1, Rnaseh2b, Mtdh, Hey1, Smarce1, Zc3h12a, Nipbl, Tgif1, Fhl2, Serpinb6b, Dusp10, Srp9, Tnrc6c, Thbs1, Ndufa13, …
GOTERM_BP_FAT	42	7.52688	0.000136497	499	803	17911	1.87738	0.540151	0.00609831	0.262972	GO:0000904~cell morphogenesis involved in differentiation	Smad2, Picalm, Itgb1, Fzd7, Hes1, Cul3, Eif4g2, Camk2a, Sox9, Enah, Vegfa, Tgfbr2, Cd24a, Rtn4r, Hprt, Rtn4, Etv4, Has2, Raph1, Net1, Ap1ar, Notch1, Arhgef7, Ncam1, Gas1, Fndc3b, Fyn, Frmd6, Dab2, Mef2a, Fbxo31, Myh10, Nfib, Dclk1, Palld, Postn, Cxcr4, Rreb1, Rgma, Slc11a2, Flrt2, Hey1
GOTERM_BP_FAT	60	10.7527	0.000142515	499	1304	17911	1.65155	0.555635	0.00631676	0.274551	GO:0046907~intracellular transport	Ice1, Tbc1d1, Zc3h11a, Aspscr1, Emp2, Bcl6, Rgs20, Cul3, Rab23, Tram2, Stx6, Cdkn1a, Fam53a, Tomm20, Grtp1, Tob1, Cd36, Lyst, Dab2, Nxt1, Ankrd50, Ehd3, Sec16b, Ube2j1, Nov, Dyrk2, Lonp2, Chmp4b, Rab33b, Zc3h12a, Srp9, Itgb1, C1qtnf3, Ndufa13, Dnajc13, Fzd7, Hes1, Mis18a, Preb, Ppm1b, Adora1, Cd24a, Rab7b, Snx18, Ap1ar, Ywhaz, Rhob, Pick1, Tmem167, Herpud1, Gas1, Nkd2, Csnk2a2, Parp1, Mipep, Pric…
GOTERM_BP_FAT	56	10.0358	0.000145253	499	1191	17911	1.6877	0.562508	0.00638801	0.27982	GO:0080134~regulation of response to stress	Cxcl1, Nuak1, Igf2, Tgm2, Arhgef5, Eya3, Il15, Bcl6, Pmaip1, Atp1b1, Gadd45g, Tgfbr2, Taok1, Tbc1d23, Clec2d, Asb2, Cd36, Hnrnpk, Myod1, Dab2, Fut8, Rps6ka3, Cxcr4, Ube2j1, Hist2h3c2, Rnaseh2b, Nov, Ptgis, Rgma, Mtss1, Lbp, Eda2r, Zc3h12a, Dusp10, C1qtnf3, Thbs1, Gadd45a, Ppm1b, Nt5e, Adora1, Vegfa, Ankrd1, Cd24a, Rtn4, Stk24, Socs3, Rab7b, Herpud1, Ackr3, Parp1, Map3k4, Ins2, Pbk, Parp9, Rreb1, …
GOTERM_BP_FAT	9	1.6129	0.000148415	499	56	17911	5.76864	0.57031	0.00647657	0.285903	GO:0045661~regulation of myoblast differentiation	Notch1, Zfp36l1, Sox9, Prickle1, Dll1, Sox8, Myod1, Myog, Nmrk2
GOTERM_BP_FAT	80	14.3369	0.000150909	499	1894	17911	1.51611	0.576368	0.00653496	0.290701	GO:0045184~establishment of protein localization	Ppia, Smad2, Picalm, Arhgef5, Tbc1d1, Ice1, Aspscr1, Bcl6, Rgs20, Pmaip1, Glul, Rab23, Tram2, Stx6, Tnfsf15, Cdkn1a, Fam53a, Wbp2, Tomm20, Grtp1, Notch1, Tob1, Lyst, Cd36, Dab2, Ang, Nxt1, Ankrd50, Ehd3, Sec16b, Ube2j1, Dyrk2, Nov, Lonp2, Chmp4b, Rab33b, Zc3h12a, Fndc1, Srp9, Itgb1, C1qtnf3, Ndufa13, Nagpa, Fzd7, Hes1, Mis18a, Sft2d2, Ppm1b, Preb, Adora1, Ankrd1, Cd24a, Vps37c, Ktn1, Rab7b, Vps37…
GOTERM_BP_FAT	25	4.48029	0.000157192	499	377	17911	2.38022	0.591249	0.00675472	0.302786	GO:0050673~epithelial cell proliferation	Zfp36l1, B4galt1, Thbs1, Sparc, Fzd7, Cbx4, Glul, Vegfa, Sox9, Etv4, Fst, Has2, Tbx1, Notch1, Gas1, Dab2, Ang, Nfib, Cdh13, Nr2f2, Rreb1, Nov, Cd34, Mtss1, Egfl7
GOTERM_CC_DIRECT	25	4.48029	0.000162706	530	391	19662	2.372	0.0651467	0.0167004	0.227837	GO:0005925~focal adhesion	Ppia, Fhl2, Tgm2, Itgb1, Lpp, Lima1, Enah, Marcks, Ywhaz, Itga6, Rhob, Arhgef7, Sntb1, Svil, Actc1, Hnrnpk, Itga11, Dab2, Cat, Tns3, Cdh13, Ehd3, Palld, Fzd2, Flrt2
GOTERM_BP_DIRECT	8	1.43369	0.000167178	504	43	18082	6.67479	0.350914	0.102415	0.295627	GO:0048813~dendrite morphogenesis	Dclk1, Picalm, Hprt, Itgb1, Fyn, Mef2a, Slc11a2, Camk2a
GOTERM_BP_FAT	9	1.6129	0.000168505	499	57	17911	5.66744	0.616741	0.00718492	0.324544	GO:0030239~myofibril assembly	Casq2, Itgb1, Tpm1, Actc1, Myl2, Lmod2, Mef2a, Neb, Myh10
GOTERM_BP_FAT	99	17.7419	0.000171114	499	2483	17911	1.43113	0.622389	0.00724149	0.32956	GO:0051246~regulation of protein metabolic process	Zfp36l1, Picalm, Igf2, Cops8, Il15, Emp2, Bcl6, Siah2, Prkab1, Gadd45g, Klf2, Egln3, Tgfbr2, Higd1a, Tnfsf15, Shb, Tob1, Eif4a3, Pkhd1, Mob1b, Rps6ka3, Mylip, Hdac4, Ctcfl, Nedd4l, Eda2r, Serpinb6b, Fndc1, Dusp10, Tnrc6c, Itgb1, Hes1, Adora1, Fam20a, Vegfa, Cd24a, Lrrk1, Socs3, Csnk1a1, Nub1, Herpud1, Wnt9a, Nkd2, Arrb1, Cdk5rap3, Ins2, Pmepa1, Prickle1, Ncor2, Nuak1, Arhgef5, Dnajb6, Cul3, Eif4g…
GOTERM_BP_FAT	102	18.2796	0.00017761	499	2579	17911	1.41961	0.636097	0.00745994	0.342052	GO:0009892~negative regulation of metabolic process	Smad2, Zfp36l1, Picalm, Bcl6, Siah2, Gadd45g, Zfp438, Zhx2, Shb, Msh2, Tob1, Eif4a3, Rybp, Atp1a1, Tnks2, Rps6ka3, Hdac4, Rnaseh2b, Mtdh, Smarce1, Fhl2, Serpinb6b, Dusp10, Tnrc6c, Hes1, Cbx2, Gcat, Adora1, Vegfa, Ankrd1, Sox8, Lrrk1, Socs3, Herpud1, Zeb1, Wnt9a, Arrb1, Cdk5rap3, Parp1, Ins2, Rcor1, Nelfcd, Pmepa1, Prickle1, Cdc45, Sik1, Rreb1, Klf5, Ncor2, Max, Cbx4, Dnajb6, Cul3, Rab23, Rtn4r, D…
GOTERM_BP_FAT	46	8.24373	0.000178213	499	922	17911	1.7908	0.637343	0.00743034	0.343211	GO:0044092~negative regulation of molecular function	Nedd4l, Zc3h12a, Picalm, Serpinb6b, Dusp10, Thbs1, Hes1, Dnajb6, Siah2, Cul3, Gadd45a, Gcat, Gadd45g, Vegfa, Casq2, Dcn, Rtn4r, Pim1, Cmklr1, Socs2, Cdkn1a, Socs3, Shb, Notch1, Eif4a3, Herpud1, Dusp1, Wnt9a, Pkhd1, Arrb1, Hnrnpk, Cdk5rap3, Dab2, Ins2, Cat, Fbxo31, Nr2f2, Rps6ka3, Hdac4, Arhgap28, Sik1, Sh3bp4, Ptgis, Rgma, Flrt2, Hey1
GOTERM_CC_DIRECT	229	41.0394	0.000179822	530	6998	19662	1.21399	0.0717489	0.0147803	0.251778	GO:0016020~membrane	Ppia, Picalm, Cdc42ep3, Sspn, Emp2, Sdpr, Trim72, Ptgfrn, Atg12, Herpud2, Higd1a, Cmklr1, Kifc3, Igsf3, March11, Shb, Itga6, Ehbp1, Mmp15, D930015E06Rik, Plek2, Atp1a1, Gnai3, Mtdh, Tmpo, Laptm4b, Eda2r, Fzd7, Ryr3, Noc4l, Camk2a, Preb, Adora1, Cd24a, Vps37c, Pla2g15, Vps37b, Kif2a, Tjp1, Herpud1, Svil, Arrb1, Fndc3b, Actc1, Mfsd7a, Uxs1, Parp1, Tfrc, Nelfcd, Pigp, Pmepa1, Prickle1, Asap1, Rhebl1…
GOTERM_BP_FAT	144	25.8065	0.000180131	499	3924	17911	1.3172	0.641282	0.00745542	0.346899	GO:0019219~regulation of nucleobase-containing compound metabolic process	Smad2, Zfp36l1, Klf3, Igf2, Picalm, Rbm38, Ccar1, Sdpr, Rgs20, Bcl6, Slc25a33, Foxq1, Rbm20, Klf2, Dll1, Zfp438, Etv4, Cmklr1, Zhx2, Msh2, Itga6, Tob1, Eif4a3, Rybp, Pkhd1, Cat, Zfp422, Rps6ka3, Tnks2, Hdac4, Zfp532, Mllt10, Pkn2, Mtdh, Ctcfl, Tmpo, Med30, Smarce1, Eda2r, Fhl2, Tnrc6c, Foxj3, Fzd7, Hes1, Cbx2, Camk2a, Preb, Gcat, Pcgf5, Vegfa, Ankrd1, Zfp266, Sox8, Nufip1, Rab7b, Tle3, Zeb1, Arrb…
GOTERM_MF_FAT	88	15.7706	0.000197544	446	2276	16866	1.46214	0.173414	0.0188649	0.310203	GO:0097367~carbohydrate derivative binding	Nuak1, Atp8b2, Susd5, Tgm2, Fibcd1, Mamdc2, Mat2a, Fgfrl1, Glul, Adss, Atp1b1, Rab23, Gss, Tgfbr2, Dcn, Pim1, Fst, Taok1, Snrk, Kifc3, Trio, Shb, Msh2, Eif4a3, Atp1a1, Myh3, Gnai3, Nek6, Ang, Rhoj, Tubb6, Myh10, Rps6ka3, Ehd3, Ube2j1, Pkn2, Cxcl13, Arl4c, Dyrk2, Nov, Lonp2, Rgma, Rab33b, Lbp, Adck3, Arl5a, Itgb1, Ndufa13, Thbs1, Tubb2b, Camk2a, Pccb, Adora1, Vegfa, Ccdc80, Myh2, Stk24, Lrrk1, Rab…
GOTERM_CC_DIRECT	34	6.09319	0.000211351	530	628	19662	2.0085	0.083789	0.0144789	0.295862	GO:0043234~protein complex	Smad2, Smarce1, Zc3h12a, Slc41a1, Prkab1, Glul, Atg12, Rnf111, Sox9, Rtn4, Jund, Myh2, Tpm1, Higd1a, Cdkn1a, Nufip1, Ywhaz, Pick1, Arhgef7, Atp1a1, Sntb1, Cd36, Sdc3, Plekha2, Cdk5rap3, Parp1, Neb, Hdac4, Ltbp1, Cab39, Mllt10, Hist2h3c2, Pkn2, Ssx2ip
GOTERM_BP_FAT	70	12.5448	0.000221083	499	1618	17911	1.55288	0.71587	0.00907684	0.425606	GO:0031399~regulation of protein modification process	Ncor2, Nuak1, Igf2, Arhgef5, Cops8, Il15, Emp2, Bcl6, Cul3, Siah2, Prkab1, Gadd45g, Rnf111, Tgfbr2, Rtn4r, Dcn, Higd1a, Tnfsf15, Socs2, Taok1, Cdkn1a, Tbx1, Wbp2, Shb, Prr5, Dusp1, Cd36, Pkhd1, Dab2, Ang, Ghr, Fbxo31, Mob1b, Hdac4, Cab39, Cxcr4, Rgma, Ctcfl, Eda2r, Zc3h12a, Nipbl, Fndc1, Dusp10, Itgb1, Tspyl5, C1qtnf3, Thbs1, Hes1, Ddit4, Gadd45a, Adora1, Sox9, Vegfa, Fam20a, Cd24a, Socs3, Lrrk1,…
GOTERM_BP_FAT	28	5.01792	0.00022346	499	459	17911	2.1896	0.719688	0.00910828	0.430172	GO:0009894~regulation of catabolic process	Nedd4l, Zc3h12a, Zfp36l1, Tnrc6c, Itgb1, Ndufa13, Ddit4, Adora1, Sox9, Myog, Csnk1a1, Nub1, Tob1, Herpud1, Rad23b, Nkd2, Ptpn3, Cdk5rap3, Fyn, Dab2, Ins2, Pbk, Hdac4, Mylip, Prickle1, Ube2j1, Lonp2, Rgma
GOTERM_BP_FAT	41	7.34767	0.000230397	499	796	17911	1.8488	0.730541	0.00932297	0.443497	GO:0098602~single organism cell adhesion	Zfp36l1, Igf2, Itgb1, Il15, Bcl6, Fzd7, Hes1, Dnajb6, Nt5e, Gadd45g, Ccdc80, Vegfa, Sox9, Tgfbr2, Cd24a, Pkp1, Has2, Kifc3, Net1, Shb, Ap1ar, Itga6, Azi2, D930015E06Rik, Arhgef7, Zeb1, Ncam1, Pkhd1, Fndc3b, Fyn, Dab2, Tfrc, Ins2, Mex3b, Postn, Lfng, Cxcr4, Rreb1, Cxcl13, Nov, Cd34
GOTERM_BP_FAT	146	26.1649	0.000236017	499	4009	17911	1.30718	0.739025	0.00948192	0.454292	GO:0018130~heterocycle biosynthetic process	Smad2, Igf2, Picalm, Klf3, Ccar1, Sdpr, Rgs20, Bcl6, Slc25a33, Foxq1, Adss, Klf2, Dll1, Zfp438, Etv4, Cmklr1, Zhx2, Lin9, Itga6, Tob1, Eif4a3, Rybp, Pkhd1, Cat, Zfp422, Ppcs, Rps6ka3, Hdac4, Top1, Zfp532, Mllt10, Pkn2, Mtdh, Slc11a2, Ctcfl, Tmpo, Med30, Smarce1, Eda2r, Fhl2, Foxj3, Fzd7, Tcof1, Hes1, Cbx2, Camk2a, Preb, Gcat, Nt5e, Pcgf5, Vegfa, Ankrd1, Zfp266, Hprt, Sox8, Nufip1, Rab7b, Tle3, Ib…
GOTERM_BP_FAT	9	1.6129	0.000242601	499	60	17911	5.38407	0.748625	0.00967689	0.466938	GO:0035904~aorta development	Loxl1, Notch1, Ltbp1, Prickle1, Cxcr4, Tbx1, Hes1, Hey1, Myh10
GOTERM_BP_FAT	5	0.896057	0.000244712	499	12	17911	14.9557	0.751628	0.00969277	0.470992	GO:0014854~response to inactivity	Hdac4, Mtmr4, Trim63, Myog, Cat
GOTERM_CC_DIRECT	12	2.15054	0.000255054	530	114	19662	3.90506	0.100221	0.0149733	0.356939	GO:0012505~endomembrane system	Adora1, Tmem167, Cdc42ep3, Rhebl1, Bik, Tbc1d1, Aspscr1, Cdk5rap3, Slc11a2, Pgrmc2, Laptm4b, Grtp1
GOTERM_BP_FAT	25	4.48029	0.000255815	499	390	17911	2.30088	0.76684	0.0100604	0.492312	GO:0016055~Wnt signaling pathway	Notch1, Dkk2, Csnk1a1, D930015E06Rik, Tle3, Wnt9a, Nkd2, Csnk2a2, Amotl2, Dab2, Rgs20, Fzd7, Ins2, Spin1, Siah2, Cul3, Tnks2, Sox9, Prickle1, Ror1, Calcoco1, Tmem64, Ccne1, Fzd2, Lrrk1
GOTERM_BP_FAT	8	1.43369	0.000257585	499	46	17911	6.2424	0.769177	0.0100601	0.49571	GO:0010464~regulation of mesenchymal cell proliferation	Vegfa, Sox9, Tgfbr2, Zeb1, Gas1, Tbx1, Chrd, Nfib
GOTERM_BP_FAT	60	10.7527	0.000260071	499	1334	17911	1.61441	0.772421	0.0100875	0.500483	GO:0032270~positive regulation of cellular protein metabolic process	Ncor2, Picalm, Igf2, Arhgef5, Cops8, Il15, Emp2, Bcl6, Eif4g2, Pmaip1, Gadd45g, Rnf111, Egln3, Tgfbr2, Mtch1, Higd1a, Tnfsf15, Taok1, Cdkn1a, Tbx1, Wbp2, Prr5, Eif4a3, Cd36, Dab2, Ang, Ghr, Hdac4, Cab39, Cxcr4, Rgma, Eda2r, Zc3h12a, Nipbl, Fndc1, Itgb1, Tspyl5, C1qtnf3, Ndufa13, Thbs1, Hes1, Gadd45a, Adora1, Sox9, Vegfa, Fam20a, Cd24a, Lrrk1, Eed, Nub1, Csnk1a1, Herpud1, Nkd2, Arrb1, Fyn, Ackr3, …
GOTERM_BP_FAT	7	1.25448	0.000262132	499	33	17911	7.61383	0.775075	0.0100983	0.50444	GO:0042992~negative regulation of transcription factor import into nucleus	Ppm1b, Rab23, Zc3h12a, Cd36, C1qtnf3, Dyrk2, Nov
GOTERM_BP_FAT	25	4.48029	0.000266231	499	391	17911	2.295	0.780263	0.0101864	0.512308	GO:0198738~cell-cell signaling by wnt	Notch1, Dkk2, Csnk1a1, D930015E06Rik, Tle3, Wnt9a, Nkd2, Csnk2a2, Amotl2, Dab2, Rgs20, Fzd7, Ins2, Spin1, Siah2, Cul3, Tnks2, Sox9, Prickle1, Ror1, Calcoco1, Tmem64, Ccne1, Fzd2, Lrrk1
GOTERM_MF_FAT	199	35.6631	0.000277391	446	6159	16866	1.22186	0.234665	0.0240197	0.435331	GO:0097159~organic cyclic compound binding	Ppia, Zfp36l1, Klf3, Rbm38, Bcl6, Arpp21, Foxq1, Adss, Utp6, Etv4, Trio, Kifc3, Atp1a1, Rybp, Myh3, Gnai3, Nek6, Zfp422, Myh10, Zfp532, Cfap20, Mtdh, Tmpo, Smarce1, Tcof1, Hes1, Noc4l, Pccb, Camk2a, Preb, Adora1, Pus7l, Zfp266, Hprt, Zfand5, Nufip1, Ywhaz, Kif2a, Sbk1, Zeb1, Arrb1, Fndc3b, Actc1, Parp1, Uxs1, Tfrc, Nmrk2, Zfp275, Rhebl1, Abca8b, Cdc45, Ror1, Rreb1, Kif1b, Arl1, Strbp, Zcchc6, Eif…
GOTERM_BP_FAT	146	26.1649	0.000278383	499	4025	17911	1.30199	0.794949	0.0105779	0.535632	GO:0019438~aromatic compound biosynthetic process	Smad2, Igf2, Picalm, Klf3, Ccar1, Sdpr, Rgs20, Bcl6, Slc25a33, Foxq1, Adss, Klf2, Dll1, Zfp438, Etv4, Cmklr1, Zhx2, Lin9, Itga6, Tob1, Eif4a3, Rybp, Pkhd1, Cat, Zfp422, Ppcs, Rps6ka3, Hdac4, Top1, Zfp532, Mllt10, Pkn2, Mtdh, Slc11a2, Ctcfl, Tmpo, Med30, Smarce1, Eda2r, Fhl2, Foxj3, Fzd7, Tcof1, Hes1, Cbx2, Camk2a, Preb, Gcat, Nt5e, Pcgf5, Vegfa, Ankrd1, Zfp266, Hprt, Sox8, Nufip1, Rab7b, Tle3, Ib…
GOTERM_BP_FAT	20	3.58423	0.000278778	499	276	17911	2.601	0.79541	0.0105226	0.536392	GO:0071496~cellular response to external stimulus	Slc38a2, Zc3h12a, Pick1, Atp1a1, Max, Il15, Myod1, Tfrc, Pmaip1, Gadd45a, Glul, Sox9, Hdac4, Ankrd1, Pim1, Postn, Higd1a, Cdkn1a, Rnase4, Itga6
GOTERM_BP_FAT	105	18.8172	0.00028271	499	2705	17911	1.39329	0.799938	0.0105999	0.543936	GO:0033036~macromolecule localization	Smad2, Ppia, Zfp36l1, Picalm, Tbc1d1, Emp2, Bcl6, Rgs20, Tram2, Tnfsf15, Grtp1, Tob1, Eif4a3, Tnks2, Ehd3, Nov, Dyrk2, Nedd4l, Fndc1, Itgb1, Fzd7, Hes1, Preb, Adora1, Cd24a, Ankrd1, Vps37c, Rab7b, Vps37b, Snx19, Ywhaz, Herpud1, Nkd2, Arrb1, Csnk2a2, Cdk5rap3, Parp1, Ins2, Tfrc, Prickle1, Abca8b, Sft2d3, Postn, Mafa, Arl1, Atg4c, Dscr3, Atp8b2, Arhgef5, Ice1, Zc3h11a, Aspscr1, Dnajb6, Pmaip1, Atp1…
GOTERM_MF_DIRECT	121	21.6846	0.000286359	467	3355	17446	1.34732	0.179315	0.0637492	0.430149	GO:0046872~metal ion binding	Smad2, Zfp36l1, Klf3, Fibcd1, Trim72, Lpp, Mat2a, Bcl6, Tnnc2, Siah2, Adss, Lima1, Klf2, Egln3, Casq2, Tgfbr2, Cpped1, Zfp438, Zhx2, March11, Pdp1, Itga6, Mmp15, Rybp, Atp1a1, Gnai3, Trim63, Nek6, Cat, Zfp422, Mob1b, Tnks2, Hdac4, Mylip, Ehd3, Zfp532, Mllt10, Ctcfl, Fhl2, Itgb1, Camk2a, Nt5e, Pcgf5, Zfp266, Hprt, Ppp6c, Zfand5, Lrrk1, Nufip1, Zeb1, Nkd2, Parp1, Tns3, Nmrk2, Cdh13, Dis3l2, Zfp275,…
GOTERM_CC_FAT	14	2.50896	0.000296391	439	138	14413	3.33073	0.159958	0.0245931	0.435649	GO:0031674~I band	Jph1, Tjp1, Obscn, Fhl2, Actc1, Trim63, Ryr3, Dnajb6, Neb, Hdac4, Palld, Casq2, Ankrd1, Myzap
GOTERM_BP_FAT	43	7.70609	0.000298555	499	861	17911	1.7926	0.817194	0.0111175	0.574339	GO:0061024~membrane organization	Reep3, Tmem8c, Srp9, Tbc1d1, A4galt, Itgb1, Thbs1, Ndufa13, Trim72, Emp2, Aspscr1, Cul3, Prkab1, Pmaip1, Camk2a, Preb, Atp1b1, Adora1, Tram2, Cd24a, Stx6, Myh2, Vps37b, Prkag3, Tomm20, Pick1, Cd36, Nkd2, Gnai3, Dab2, Myh10, Lyplal1, Syt8, Ehd3, Sec16b, Asap1, Cxcr4, Apool, Ndrg1, Chmp4b, Lbp, Mtss1, Atg4c
GOTERM_MF_FAT	32	5.73477	0.000302537	446	600	16866	2.01686	0.253	0.0240144	0.474708	GO:0019901~protein kinase binding	Tgif1, B4galt1, Itgb1, Emp2, Sdpr, Rgs20, Hes1, Prkab1, Zc3hc1, Sox9, Casq2, Tgfbr2, Cd24a, Taok1, Msh2, Prkag3, Marcks, Ywhaz, Pick1, Arhgef7, Tob1, Atp1a1, Arrb1, Nek6, Cdk5rap3, Parp1, Mef2a, Ghr, Rps6ka3, Hdac4, Sik1, Ccne1
GOTERM_BP_FAT	33	5.91398	0.000303923	499	595	17911	1.99075	0.822696	0.0112428	0.584637	GO:0010720~positive regulation of cell development	Nedd4l, Smad2, Tgif1, Itgb1, Tenm3, Bcl6, Man2a1, Hes1, Eif4g2, Vegfa, Tgfbr2, Cd24a, Ankrd1, Rtn4, Sox8, Socs2, Has2, Stk24, Myog, Net1, Notch1, Arhgef7, Zeb1, Hnrnpk, Fyn, Myod1, Dab2, Fbxo31, Tcf12, Zfp488, Cxcr4, Rreb1, Rgma
GOTERM_BP_FAT	11	1.97133	0.000307699	499	95	17911	4.15612	0.826466	0.0113082	0.591881	GO:0060840~artery development	Loxl1, Notch1, Vegfa, Ltbp1, Zmiz1, Prickle1, Cxcr4, Tbx1, Hes1, Hey1, Myh10
GOTERM_BP_FAT	30	5.37634	0.000308798	499	519	17911	2.07479	0.827549	0.0112756	0.59399	GO:0009611~response to wounding	Fabp5, Zfp36l1, B4galt1, Tmem8c, Max, Thbs1, Trim72, Sparc, Fzd7, Dcbld2, Tgfbr2, Dcn, Myh2, Tpm1, Stk24, Myog, Notch1, Lyst, Cd36, Myod1, Ins2, Myh10, Stard13, Postn, Cxcr4, Cables1, Rreb1, Nov, Rgma, Cd34
GOTERM_MF_FAT	16	2.86738	0.000313416	446	202	16866	2.99534	0.260795	0.0229766	0.491739	GO:0000287~magnesium ion binding	Csnk1a1, Atp8b2, Nek6, Gem, Glul, Ppm1b, Adss, Dis3l2, Rps6ka3, Gss, Hprt, Sik1, Snrk, Dyrk2, Pdp1, Msh2
GOTERM_BP_DIRECT	17	3.04659	0.000318713	504	213	18082	2.86342	0.561329	0.151937	0.56288	GO:0016055~Wnt signaling pathway	Dkk2, Csnk1a1, D930015E06Rik, Tle3, Wnt9a, Nkd2, Csnk2a2, Amotl2, Dab2, Fzd7, Spin1, Cul3, Tnks2, Ror1, Calcoco1, Ccne1, Fzd2
GOTERM_BP_FAT	128	22.9391	0.000321828	499	3449	17911	1.3321	0.839878	0.0116738	0.61898	GO:0006355~regulation of transcription, DNA-templated	Smad2, Klf3, Igf2, Picalm, Ccar1, Sdpr, Bcl6, Rgs20, Foxq1, Klf2, Dll1, Zfp438, Etv4, Cmklr1, Zhx2, Itga6, Tob1, Eif4a3, Rybp, Pkhd1, Cat, Zfp422, Rps6ka3, Hdac4, Zfp532, Mllt10, Pkn2, Mtdh, Ctcfl, Tmpo, Med30, Smarce1, Eda2r, Fhl2, Foxj3, Fzd7, Hes1, Cbx2, Camk2a, Preb, Gcat, Pcgf5, Vegfa, Ankrd1, Zfp266, Sox8, Nufip1, Rab7b, Tle3, Zeb1, Arrb1, Csnk2a2, Cdk5rap3, Parp1, Ins2, Rcor1, Nelfcd, Cdh1…
GOTERM_BP_FAT	91	16.3082	0.000322769	499	2278	17911	1.43386	0.840733	0.0116335	0.620783	GO:0007166~cell surface receptor signaling pathway	Smad2, Cxcl1, Igf2, Susd5, Eya3, Trim72, Emp2, Rgs20, Fgfrl1, Bcl6, Cul3, Siah2, Pmaip1, Zc3hc1, Tmem17, Enah, Rnf111, Tgfbr2, Dll1, Rtn4r, Dcn, Fst, Socs2, Shb, Itga6, Notch1, D930015E06Rik, Tob1, Eif4a3, Cd36, Tnfrsf22, Amotl2, Dab2, Ghr, Fut8, Tnks2, Mtmr4, Htra3, Cxcl13, Dyrk2, Nov, Rgma, Mtdh, Lbp, Hey1, Egfl7, Dkk2, Tgif1, Itgb1, Thbs1, Ndufa13, Fzd7, Hes1, Arid5b, Ddit4, Camk2a, Adora1, So…
GOTERM_BP_FAT	71	12.724	0.000327437	499	1670	17911	1.52602	0.84491	0.0117266	0.629734	GO:1901700~response to oxygen-containing compound	Cxcl1, Smad2, Ncor2, Zfp36l1, Klf3, Igf2, Max, Il15, Trim72, Mat2a, Pld1, Slc25a33, Glul, Klf2, Tgfbr2, Gss, Dcn, Pim1, Socs2, Cdkn1a, Tbx1, Net1, Notch1, Mmp15, Dusp1, Atp1a1, Cd36, Hnrnpk, Trim63, Myod1, Ghr, Cat, Loxl1, Mb, Rps6ka3, Sh3bp4, Cxcl13, Mtdh, Lbp, Zc3h12a, Rxrb, Dusp10, Aldh3a2, Ndufa13, Thbs1, Sparc, Ryr3, Ddit4, Camk2a, Sox9, Col1a2, Ankrd1, Jund, Tpm1, Stk24, Socs3, Myog, Rhob, …
GOTERM_BP_FAT	128	22.9391	0.000329258	499	3452	17911	1.33094	0.846509	0.0117177	0.633226	GO:1903506~regulation of nucleic acid-templated transcription	Smad2, Klf3, Igf2, Picalm, Ccar1, Sdpr, Bcl6, Rgs20, Foxq1, Klf2, Dll1, Zfp438, Etv4, Cmklr1, Zhx2, Itga6, Tob1, Eif4a3, Rybp, Pkhd1, Cat, Zfp422, Rps6ka3, Hdac4, Zfp532, Mllt10, Pkn2, Mtdh, Ctcfl, Tmpo, Med30, Smarce1, Eda2r, Fhl2, Foxj3, Fzd7, Hes1, Cbx2, Camk2a, Preb, Gcat, Pcgf5, Vegfa, Ankrd1, Zfp266, Sox8, Nufip1, Rab7b, Tle3, Zeb1, Arrb1, Csnk2a2, Cdk5rap3, Parp1, Ins2, Rcor1, Nelfcd, Cdh1…
GOTERM_BP_DIRECT	38	6.81004	0.000331293	504	729	18082	1.87013	0.575368	0.133034	0.585036	GO:0000122~negative regulation of transcription from RNA polymerase II promoter	Ncor2, Tgif1, Nipbl, Fhl2, Bcl6, Cbx4, Hes1, Cbx2, Arid5b, Cul3, Vegfa, Sox9, Ankrd1, Jund, Fst, Tbx1, Zhx2, Eed, Notch1, Zeb1, Rybp, Cd36, Hnrnpk, Mef2a, Ins2, Rcor1, Cnot2, Nfib, Nr2f2, Hdac4, Irf2bp2, Hist2h3c2, Sik1, Rreb1, Ccne1, Mtdh, Klf5, Hey1
GOTERM_BP_FAT	9	1.6129	0.000341466	499	63	17911	5.12768	0.856814	0.0120741	0.656631	GO:0051148~negative regulation of muscle cell differentiation	Notch1, Hdac4, Sox9, Prickle1, Dll1, Sox8, Trim72, Nov, Nmrk2
GOTERM_BP_FAT	62	11.1111	0.000344843	499	1407	17911	1.58167	0.859541	0.0121175	0.663105	GO:0042325~regulation of phosphorylation	Igf2, Arhgef5, Cops8, Il15, Emp2, Slc25a33, Cul3, Prkab1, Gadd45g, Tgfbr2, Rtn4r, Dcn, Higd1a, Tnfsf15, Socs2, Taok1, Cdkn1a, Tbx1, Shb, Prr5, Itga6, Dusp1, Cd36, Pkhd1, Dab2, Ang, Ghr, Fbxo31, Mob1b, Hdac4, Cab39, Cxcr4, Rgma, Eda2r, Zc3h12a, Fndc1, Dusp10, Itgb1, C1qtnf3, Thbs1, Fzd7, Hes1, Ddit4, Gadd45a, Adora1, Sox9, Vegfa, Fam20a, Cd24a, Socs3, Myog, Lrrk1, Arrb1, Fyn, Cdk5rap3, Ackr3, Map3…
GOTERM_BP_FAT	28	5.01792	0.00034669	499	472	17911	2.12929	0.86101	0.0121073	0.666645	GO:0051272~positive regulation of cellular component movement	Cxcl1, Zc3h12a, Itgb1, Thbs1, Ccar1, Bcl6, Sparc, Pld1, Sox9, Vegfa, Tgfbr2, Cmklr1, Has2, Prr5, Itga6, Notch1, Rhob, Arhgef7, Dab2, Fbxo31, Cdh13, Hdac4, Cxcr4, Postn, Rreb1, Cxcl13, Cfap20, Lbp
GOTERM_BP_FAT	14	2.50896	0.000352764	499	153	17911	3.2844	0.865734	0.0122431	0.678287	GO:0043112~receptor metabolic process	Pick1, Picalm, Cd36, Arrb1, Itgb1, Hnrnpk, Ackr3, Dab2, Tfrc, Fut8, Mylip, Ehd3, Vegfa, Ap1ar
GOTERM_BP_FAT	49	8.78136	0.0003561	499	1035	17911	1.69932	0.86826	0.0122832	0.684681	GO:0040007~growth	Nedd4l, Smad2, Zfp36l1, Nipbl, Igf2, Tmem8c, Rxrb, Itgb1, Thbs1, Myl2, Ndufa13, Bcl6, Fzd7, Dcbld2, Slc25a33, Arid5b, Eif4g2, Sox9, Klf2, Vegfa, Tgfbr2, Rtn4r, Dll1, Rtn4, Socs2, Rdh10, Raph1, Cdkn1a, Myog, Notch1, Zmiz1, Ncam1, Cd36, Gas1, Hnrnpk, Myod1, Dab2, Parp1, Ghr, Tnks2, Dclk1, Postn, Fam107a, Sh3bp4, Htra3, Nov, Rgma, Lbp, Slc25a25
GOTERM_MF_DIRECT	16	2.86738	0.00035761	467	202	17446	2.95902	0.218699	0.0598339	0.536909	GO:0000287~magnesium ion binding	Csnk1a1, Atp8b2, Nek6, Gem, Glul, Ppm1b, Adss, Dis3l2, Rps6ka3, Gss, Hprt, Sik1, Snrk, Dyrk2, Pdp1, Msh2
GOTERM_BP_FAT	128	22.9391	0.000358858	499	3458	17911	1.32863	0.870312	0.0123032	0.689966	GO:2001141~regulation of RNA biosynthetic process	Smad2, Klf3, Igf2, Picalm, Ccar1, Sdpr, Bcl6, Rgs20, Foxq1, Klf2, Dll1, Zfp438, Etv4, Cmklr1, Zhx2, Itga6, Tob1, Eif4a3, Rybp, Pkhd1, Cat, Zfp422, Rps6ka3, Hdac4, Zfp532, Mllt10, Pkn2, Mtdh, Ctcfl, Tmpo, Med30, Smarce1, Eda2r, Fhl2, Foxj3, Fzd7, Hes1, Cbx2, Camk2a, Preb, Gcat, Pcgf5, Vegfa, Ankrd1, Zfp266, Sox8, Nufip1, Rab7b, Tle3, Zeb1, Arrb1, Csnk2a2, Cdk5rap3, Parp1, Ins2, Rcor1, Nelfcd, Cdh1…
GOTERM_BP_FAT	33	5.91398	0.000363914	499	601	17911	1.97087	0.873992	0.0124009	0.699655	GO:0006605~protein targeting	Zc3h12a, Srp9, C1qtnf3, Ndufa13, Bcl6, Rgs20, Fzd7, Mis18a, Hes1, Ppm1b, Rab23, Adora1, Tram2, Cdkn1a, Fam53a, Ywhaz, Tomm20, Pick1, Tob1, Cd36, Nkd2, Csnk2a2, Parp1, Dab2, Mipep, Ehd3, Prickle1, Nov, Dyrk2, Lonp2, Chmp4b, Rab33b, Atg4c
GOTERM_BP_FAT	29	5.19713	0.000368355	499	499	17911	2.08601	0.877138	0.0124766	0.708165	GO:0001501~skeletal system development	Smad2, Nipbl, Thbs1, Fgfrl1, Sparc, Arid5b, Rab23, Vegfa, Sox9, Tgfbr2, Col1a2, Fst, Zfand5, Rdh10, Has2, Tbx1, Lrrk1, Snx19, Eif4a3, Wnt9a, Zeb1, Gas1, Ghr, Nfib, Irx5, Hdac4, Nov, Chrd, Rab33b
GOTERM_BP_FAT	78	13.9785	0.000370126	499	1888	17911	1.4829	0.878371	0.012462	0.711558	GO:2000026~regulation of multicellular organismal development	Cxcl1, Smad2, Zfp36l1, Il15, Emp2, Bcl6, Eif4g2, Tgfbr2, Dll1, Rtn4r, Dcn, Pim1, Etv4, Fst, Socs2, Ccsap, Tbx1, Zhx2, Shb, Clec2d, Notch1, D930015E06Rik, Cd36, Hnrnpk, Myod1, Dab2, Fbxo31, Stard13, Tcf12, Hdac4, Zfp488, Cxcr4, Ptgis, Rgma, Mtdh, Hey1, Nedd4l, Zc3h12a, B4galt1, Nipbl, Tgif1, Rxrb, Dusp10, Itgb1, Thbs1, Tenm3, Sparc, Fzd7, Man2a1, Hes1, Lrrn1, Sox9, Vegfa, Ankrd1, Cd24a, Rtn4, Sox8…
GOTERM_BP_FAT	143	25.6272	0.000370272	499	3952	17911	1.29879	0.878472	0.0123936	0.711838	GO:0034654~nucleobase-containing compound biosynthetic process	Smad2, Igf2, Picalm, Klf3, Ccar1, Sdpr, Rgs20, Bcl6, Slc25a33, Foxq1, Adss, Klf2, Dll1, Zfp438, Etv4, Cmklr1, Zhx2, Lin9, Itga6, Tob1, Eif4a3, Rybp, Pkhd1, Cat, Zfp422, Ppcs, Rps6ka3, Hdac4, Top1, Zfp532, Mllt10, Pkn2, Mtdh, Ctcfl, Tmpo, Med30, Smarce1, Eda2r, Fhl2, Foxj3, Fzd7, Tcof1, Hes1, Cbx2, Camk2a, Preb, Gcat, Nt5e, Pcgf5, Vegfa, Ankrd1, Zfp266, Hprt, Sox8, Nufip1, Rab7b, Tle3, Zeb1, Arrb1…
GOTERM_BP_FAT	29	5.19713	0.000376936	499	500	17911	2.08184	0.882996	0.0125416	0.724605	GO:0007264~small GTPase mediated signal transduction	Cdc42ep3, Arl5a, Arhgef5, Itgb1, Bcl6, Cul3, Rab23, Col1a2, Ralgps2, Trio, Cdkn1a, Lrrk1, Net1, Rab7b, Rhob, Plekhg5, Obscn, Arhgef7, Arrb1, Rhoj, Gem, Cdh13, Rhebl1, Rhobtb2, Arl4c, Rasal2, Ssx2ip, Rab33b, Arl1
GOTERM_BP_FAT	9	1.6129	0.000380909	499	64	17911	5.04756	0.885613	0.0125993	0.732216	GO:1904888~cranial skeletal system development	Smad2, Irx5, Rab23, Nipbl, Tgfbr2, Eif4a3, Gas1, Rdh10, Tbx1
GOTERM_MF_FAT	34	6.09319	0.000385099	446	664	16866	1.93637	0.310168	0.0261733	0.603887	GO:0019900~kinase binding	Tgif1, B4galt1, Itgb1, Sdpr, Emp2, Rgs20, Hes1, Prkab1, Zc3hc1, Sox9, Casq2, Tgfbr2, Cd24a, Taok1, Prkag3, Msh2, Marcks, Ywhaz, Pick1, Arhgef7, Tob1, Atp1a1, Arrb1, Nek6, Cdk5rap3, Parp1, Ghr, Mef2a, Mob1b, Rps6ka3, Hdac4, Cab39, Sik1, Ccne1
GOTERM_MF_FAT	19	3.40502	0.000389954	446	275	16866	2.61275	0.31339	0.0247544	0.611478	GO:0060589~nucleoside-triphosphatase regulator activity	Cdc42ep3, Arrb1, Tbc1d1, Rgs20, Dnajb6, Arhgap29, Stard13, Preb, Arhgap12, Atp1b1, Rin2, Asap1, Arhgap28, Sh3bp4, Srgap3, Rasal2, Rin3, Prr5, Grtp1
GOTERM_BP_FAT	42	7.52688	0.00040081	499	845	17911	1.78407	0.897866	0.0131768	0.770331	GO:0051093~negative regulation of developmental process	Zfp36l1, Dusp10, Itgb1, Thbs1, Trim72, Bcl6, Sparc, Fzd7, Hes1, Sox9, Tgfbr2, Cd24a, Dcn, Rtn4r, Dll1, Rtn4, Etv4, Sox8, Socs2, Zhx2, Shb, Clec2d, Ap1ar, Notch1, D930015E06Rik, Zeb1, Wnt9a, Cd36, Hnrnpk, Dab2, Nmrk2, Nfib, Stard13, Hdac4, Prickle1, Asap1, Postn, Lfng, Nov, Chrd, Rgma, Hey1
GOTERM_BP_FAT	29	5.19713	0.000402094	499	502	17911	2.07355	0.89861	0.0131428	0.772789	GO:0010256~endomembrane system organization	Reep3, Atp8b2, Itgb1, A4galt, Emp2, Trim72, Dnajc13, Atp1b1, Tram2, Stx6, Rtn4, Myh2, Kifc3, Ywhaz, Csnk1a1, Arhgef7, Lyst, Nkd2, Dab2, Myh10, Lyplal1, Ehd3, Sec16b, Asap1, Cxcr4, Ndrg1, Chmp4b, Arl1, Mtss1
GOTERM_BP_FAT	143	25.6272	0.000432695	499	3966	17911	1.2942	0.914821	0.0140555	0.831369	GO:0010556~regulation of macromolecule biosynthetic process	Smad2, Zfp36l1, Klf3, Igf2, Picalm, Il15, Ccar1, Sdpr, Rgs20, Bcl6, Foxq1, Klf2, Dll1, Zfp438, Etv4, Cmklr1, Zhx2, Itga6, Tob1, Eif4a3, Rybp, Pkhd1, Cat, Zfp422, Rps6ka3, Hdac4, Zfp532, Mllt10, Pkn2, Dyrk2, Mtdh, Ctcfl, Tmpo, Med30, Smarce1, Eda2r, Fhl2, Tnrc6c, Foxj3, Fzd7, Hes1, Cbx2, Camk2a, Preb, Gcat, Pcgf5, Vegfa, Ankrd1, Zfp266, Sox8, Nufip1, Rab7b, Tle3, Zeb1, Arrb1, Csnk2a2, Cdk5rap3, Pa…
GOTERM_BP_FAT	15	2.68817	0.000441262	499	177	17911	3.04185	0.918876	0.0142505	0.847764	GO:0010632~regulation of epithelial cell migration	Notch1, Rhob, Zc3h12a, Thbs1, Emp2, Sparc, Stard13, Nr2f2, Vegfa, Sox9, Tgfbr2, Dcn, Cxcl13, Has2, Rreb1
GOTERM_BP_FAT	61	10.9319	0.000445574	499	1392	17911	1.57293	0.920843	0.0143076	0.856014	GO:0030030~cell projection organization	Picalm, Cdc42ep3, Emp2, Pld1, Cul3, Eif4g2, Rab23, Tmem17, Lima1, Enah, Rtn4r, Etv4, Rttn, Raph1, Dnaaf5, Itga6, Notch1, Arhgef7, Pkhd1, Herc1, Hnrnpk, Dab2, Fbxo31, Mns1, Myh10, Ehd3, Hdac4, Cxcr4, Cfap20, Slc11a2, Rgma, Hey1, Nedd4l, Itgb1, Tenm3, Hes1, Camk2a, Vegfa, Capg, Ankrd1, Cd24a, Hprt, Rtn4, Tpm1, Stk24, Pick1, Ncam1, Gas1, Fyn, Mef2a, Cdh13, Nfib, Dclk1, Palld, Asap1, Postn, Rreb1, Li…
GOTERM_BP_FAT	14	2.50896	0.000452507	499	157	17911	3.20072	0.923907	0.0144472	0.869279	GO:0031032~actomyosin structure organization	Arhgef5, Itgb1, Arrb1, Actc1, Myl2, Frmd6, Mef2a, Neb, Cul3, Myh10, Casq2, Arhgap28, Tpm1, Lmod2
GOTERM_BP_FAT	41	7.34767	0.000454733	499	824	17911	1.78598	0.924865	0.0144368	0.873537	GO:0007167~enzyme linked receptor protein signaling pathway	Smad2, Tgif1, Igf2, Itgb1, Thbs1, Trim72, Fgfrl1, Hes1, Ddit4, Arid5b, Adora1, Rnf111, Vegfa, Sox9, Tgfbr2, Col1a2, Dcn, Fst, Zfand5, Socs2, Socs3, Notch1, Tob1, Zeb1, Fyn, Parp1, Dab2, Ghr, Ins2, Cdh13, Fut8, Ltbp1, Pmepa1, Ror1, Mtmr4, Htra3, Nov, Lifr, Chrd, Rgma, Flrt2
GOTERM_BP_FAT	25	4.48029	0.000459211	499	406	17911	2.21021	0.926757	0.0144971	0.882103	GO:0042060~wound healing	B4galt1, Tmem8c, Thbs1, Trim72, Sparc, Fzd7, Dcbld2, Tgfbr2, Dcn, Myh2, Tpm1, Myog, Notch1, Cd36, Lyst, Myod1, Ins2, Myh10, Stard13, Cxcr4, Cables1, Postn, Rreb1, Nov, Cd34
GOTERM_BP_FAT	47	8.42294	0.000461909	499	991	17911	1.70233	0.927873	0.0145012	0.887264	GO:0033993~response to lipid	Smad2, Cxcl1, Ncor2, Zc3h12a, Zfp36l1, Dusp10, Rxrb, Thbs1, Il15, Ndufa13, Sparc, Ddit4, Sox9, Tgfbr2, Dcn, Ankrd1, Pim1, Jund, Socs2, Cdkn1a, Tbx1, Myog, Ufm1, Notch1, Mmp15, Tjp1, Atp1a1, Dusp1, Cd36, Hnrnpk, Trim63, Myod1, Parp1, Dab2, Ghr, Cat, Cnot2, Loxl1, Nr2f2, Rps6ka3, Postn, Calcoco1, Cxcl13, Mtdh, Lbp, Hey1, Med30
GOTERM_MF_FAT	40	7.16846	0.000461982	446	841	16866	1.79863	0.359466	0.0274569	0.724041	GO:0008092~cytoskeletal protein binding	B4galt1, Itgb1, Myl2, Tnnc2, Lsp1, Lima1, Capg, Enah, Ankrd1, Tpm1, Ktn1, Lmod2, Ccsap, Taok1, Kifc3, Marcks, Ap1ar, Kif2a, Pick1, Obscn, Atp1a1, Sntb1, Svil, Myh3, Actc1, Hnrnpk, Fyn, Ptpn3, Trim63, Nek6, Ang, Myh10, Palld, Mylip, Cxcr4, Arl4c, Ndrg1, Kif1b, Mtss1, Kif21b
GOTERM_BP_FAT	61	10.9319	0.000493096	499	1397	17911	1.5673	0.939608	0.0153881	0.946901	GO:0051254~positive regulation of RNA metabolic process	Smad2, Zfp36l1, Picalm, Igf2, Med21, Ice1, Sdpr, Rbm20, Rnf111, Klf2, Dll1, Dcn, Pim1, Etv4, Tbx1, Wbp2, Itga6, Notch1, Zmiz1, Tob1, Eif4a3, Hnrnpk, Myod1, Dab2, Tcf12, Rps6ka3, Hdac4, Mllt10, Rgma, Ctcfl, Hey1, Med30, Zc3h12a, Nipbl, Tet2, Rxrb, Tnrc6c, Fzd7, Hes1, Gcat, Pcgf5, Sox9, Vegfa, Jund, Sox8, Myog, Nufip1, Zeb1, Arrb1, Cdk5rap3, Parp1, Mef2a, Hmgn3, Cdh13, Nfib, Nr2f2, Heatr1, Calcoco1…
GOTERM_BP_FAT	27	4.83871	0.000515892	499	459	17911	2.1114	0.946959	0.0160062	0.990469	GO:1902532~negative regulation of intracellular signal transduction	Zc3h12a, Dusp10, Itgb1, C1qtnf3, Thbs1, Ndufa13, Bcl6, Ddit4, Cul3, Ppm1b, Casq2, Rtn4r, Dcn, Socs2, Socs3, Herpud1, Dusp1, Pkhd1, Arrb1, Ackr3, Cdk5rap3, Dab2, Pbk, Sh3bp4, Nov, Rasal2, Flrt2
GOTERM_BP_FAT	67	12.0072	0.000516273	499	1577	17911	1.52497	0.947074	0.0159311	0.991198	GO:0010557~positive regulation of macromolecule biosynthetic process	Smad2, Ncor2, Picalm, Igf2, Med21, Ice1, Il15, Sdpr, Eif4g2, Rnf111, Klf2, Dll1, Dcn, Pim1, Etv4, Has2, Tbx1, Wbp2, Itga6, Notch1, Zmiz1, Eif4a3, Hnrnpk, Myod1, Dab2, Tcf12, Rps6ka3, Hdac4, Mllt10, Dyrk2, Rgma, Ctcfl, Hey1, Lbp, Med30, Zc3h12a, Nipbl, Tet2, Rxrb, Thbs1, Fzd7, Hes1, Gcat, Pcgf5, Sox9, Vegfa, Jund, Sox8, Myog, Nufip1, Zeb1, Arrb1, Cdk5rap3, Parp1, Map3k4, Mef2a, Hmgn3, Ins2, Cdh13,…
GOTERM_BP_FAT	22	3.94265	0.000517574	499	337	17911	2.34321	0.947465	0.0158849	0.993683	GO:0007178~transmembrane receptor protein serine/threonine kinase signaling pathway	Notch1, Smad2, Tob1, Tgif1, Zeb1, Itgb1, Thbs1, Dab2, Parp1, Hes1, Fut8, Pmepa1, Ltbp1, Rnf111, Tgfbr2, Col1a2, Fst, Htra3, Mtmr4, Nov, Chrd, Rgma
GOTERM_BP_DIRECT	47	8.42294	0.000523029	504	995	18082	1.69469	0.741377	0.175681	0.92215	GO:0045944~positive regulation of transcription from RNA polymerase II promoter	Smad2, Zc3h12a, Nipbl, Igf2, Med21, Tet2, Rxrb, Sdpr, Hes1, Gcat, Pcgf5, Sox9, Vegfa, Klf2, Dcn, Dll1, Jund, Etv4, Sox8, Tbx1, Wbp2, Myog, Nufip1, Itga6, Notch1, Zmiz1, Eif4a3, Zeb1, Arrb1, Hnrnpk, Cdk5rap3, Myod1, Parp1, Mef2a, Hmgn3, Cdh13, Nfib, Tcf12, Rps6ka3, Hdac4, Mllt10, Calcoco1, Mafa, Rgma, Klf5, Ctcfl, Hey1
GOTERM_BP_FAT	33	5.91398	0.00053752	499	615	17911	1.92601	0.953105	0.0164037	1.03179	GO:0045859~regulation of protein kinase activity	Arhgef5, Dusp10, Cops8, Thbs1, Emp2, Cul3, Prkab1, Gadd45a, Adora1, Gadd45g, Vegfa, Tgfbr2, Cd24a, Dcn, Rtn4r, Higd1a, Socs2, Tnfsf15, Cdkn1a, Socs3, Shb, Dusp1, Arrb1, Cdk5rap3, Ang, Dab2, Ghr, Map3k4, Ins2, Fbxo31, Nr2f2, Cab39, Flrt2
GOTERM_BP_FAT	14	2.50896	0.000542168	499	160	17911	3.14071	0.95433	0.0164562	1.04067	GO:0055002~striated muscle cell development	Fhl2, Itgb1, Actc1, Myl2, Myod1, Mef2a, Neb, Ptcd2, Myh10, Vegfa, Casq2, Tpm1, Lmod2, Myog
GOTERM_BP_DIRECT	11	1.97133	0.000548156	504	102	18082	3.86909	0.75765	0.162364	0.966249	GO:0090090~negative regulation of canonical Wnt signaling pathway	Notch1, Dkk2, D930015E06Rik, Sox9, Prickle1, Wnt9a, Nkd2, Dab2, Tmem64, Rgs20, Siah2
GOTERM_BP_FAT	27	4.83871	0.00055034	499	461	17911	2.10224	0.956406	0.0166136	1.05627	GO:2000147~positive regulation of cell motility	Cxcl1, Zc3h12a, Itgb1, Thbs1, Ccar1, Sparc, Pld1, Sox9, Vegfa, Tgfbr2, Cmklr1, Has2, Prr5, Itga6, Notch1, Rhob, Arhgef7, Dab2, Fbxo31, Cdh13, Hdac4, Cxcr4, Postn, Rreb1, Cxcl13, Cfap20, Lbp
GOTERM_BP_FAT	38	6.81004	0.000556565	499	750	17911	1.81862	0.957925	0.0167114	1.06816	GO:0000122~negative regulation of transcription from RNA polymerase II promoter	Ncor2, Tgif1, Nipbl, Fhl2, Bcl6, Cbx4, Hes1, Cbx2, Arid5b, Cul3, Vegfa, Sox9, Ankrd1, Jund, Fst, Tbx1, Zhx2, Eed, Notch1, Zeb1, Rybp, Cd36, Hnrnpk, Mef2a, Ins2, Rcor1, Cnot2, Nfib, Nr2f2, Hdac4, Irf2bp2, Hist2h3c2, Sik1, Rreb1, Ccne1, Mtdh, Klf5, Hey1
GOTERM_BP_FAT	8	1.43369	0.000557812	499	52	17911	5.52212	0.958222	0.0166607	1.07054	GO:0048701~embryonic cranial skeleton morphogenesis	Smad2, Irx5, Nipbl, Tgfbr2, Eif4a3, Gas1, Rdh10, Tbx1
GOTERM_BP_FAT	45	8.06452	0.000560699	499	943	17911	1.71285	0.958903	0.0166588	1.07605	GO:0008284~positive regulation of cell proliferation	Cxcl1, B4galt1, Tgif1, Igf2, Tgm2, Tspyl5, Itgb1, Thbs1, Il15, Ccar1, Emp2, Bcl6, Fzd7, Hes1, Slc25a33, Glul, Myeov2, Sox9, Vegfa, Tgfbr2, Cd24a, Dll1, Sox8, Has2, Cdkn1a, Tbx1, Notch1, Zmiz1, Ncam1, Pkhd1, Gas1, Fndc3b, Tsc22d1, Ang, Ins2, Tfrc, Tns3, Cdh13, Hdac4, Rreb1, Rnaseh2b, Lifr, Chrd, Klf5, Egfl7
GOTERM_BP_FAT	150	26.8817	0.000568742	499	4221	17911	1.27554	0.960743	0.0168081	1.09141	GO:0051171~regulation of nitrogen compound metabolic process	Smad2, Zfp36l1, Klf3, Igf2, Picalm, Rbm38, Ccar1, Sdpr, Rgs20, Bcl6, Slc25a33, Foxq1, Rbm20, Klf2, Dll1, Zfp438, Etv4, Cmklr1, Zhx2, Msh2, Itga6, Tob1, Eif4a3, Rybp, Pkhd1, Cat, Zfp422, Rps6ka3, Tnks2, Hdac4, Zfp532, Mllt10, Pkn2, Mtdh, Ctcfl, Tmpo, Med30, Smarce1, Eda2r, Fhl2, Tnrc6c, Foxj3, Fzd7, Hes1, Cbx2, Camk2a, Preb, Gcat, Pcgf5, Vegfa, Ankrd1, Zfp266, Hprt, Sox8, Nufip1, Rab7b, Tle3, Zeb1…
GOTERM_BP_FAT	13	2.32975	0.000580418	499	141	17911	3.30936	0.963268	0.0170617	1.1137	GO:0007179~transforming growth factor beta receptor signaling pathway	Smad2, Itgb1, Thbs1, Parp1, Dab2, Fut8, Pmepa1, Ltbp1, Rnf111, Tgfbr2, Col1a2, Htra3, Mtmr4
GOTERM_BP_FAT	15	2.68817	0.00061602	499	183	17911	2.94211	0.970009	0.0180061	1.18163	GO:0060047~heart contraction	Nedd4l, Zc3h12a, Atp1a1, Actc1, Myl2, Mef2a, Myl1, Atp1b1, Irx5, Adora1, Ehd3, Hdac4, Casq2, Cxcr4, Tpm1
GOTERM_BP_FAT	33	5.91398	0.000619836	499	620	17911	1.91048	0.970654	0.0180242	1.1889	GO:0010942~positive regulation of cell death	Zc3h12a, B4galt1, Picalm, Tgm2, Fndc1, Itgb1, Thbs1, Ndufa13, Ccar1, Bcl6, Ddit4, Gadd45a, Camk2a, Pmaip1, Gadd45g, Egln3, Ankrd1, Cd24a, Mtch1, Tnfsf15, Cdkn1a, Net1, Itga6, Notch1, Rhob, Arhgef7, Dusp1, Arrb1, Tsc22d1, Parp1, Hdac4, Bik, Ptgis
GOTERM_BP_FAT	27	4.83871	0.000628574	499	465	17911	2.08416	0.972078	0.0181831	1.20557	GO:1905114~cell surface receptor signaling pathway involved in cell-cell signaling	Dkk2, Rgs20, Fzd7, Cul3, Siah2, Adora1, Sox9, Lrrk1, Csnk1a1, Notch1, D930015E06Rik, Tle3, Eif4a3, Wnt9a, Nkd2, Csnk2a2, Amotl2, Dab2, Ins2, Spin1, Tnks2, Prickle1, Ror1, Calcoco1, Tmem64, Ccne1, Fzd2
GOTERM_BP_FAT	11	1.97133	0.000636703	499	104	17911	3.79646	0.973341	0.0183231	1.22107	GO:0090090~negative regulation of canonical Wnt signaling pathway	Notch1, Dkk2, D930015E06Rik, Sox9, Prickle1, Wnt9a, Nkd2, Dab2, Tmem64, Rgs20, Siah2
GOTERM_BP_FAT	23	4.12186	0.000651332	499	367	17911	2.24947	0.975472	0.018646	1.24896	GO:0034504~protein localization to nucleus	Zc3h12a, Tob1, Cd36, C1qtnf3, Cdk5rap3, Fyn, Dab2, Bcl6, Parp1, Rgs20, Fzd7, Hes1, Ins2, Dnajb6, Ppm1b, Rab23, Sox9, Dclk1, Prickle1, Dyrk2, Nov, Cdkn1a, Fam53a
GOTERM_BP_FAT	21	3.76344	0.000664212	499	320	17911	2.35553	0.977207	0.0189162	1.27351	GO:0072001~renal system development	Notch1, Smad2, Glcci1, Tet2, Pkhd1, Cat, Hes1, Arid5b, Ptcd2, Vegfa, Sox9, Dll1, Dcn, Cd24a, Sox8, Rdh10, Has2, Cd34, Mtss1, Hey1, Itga6
GOTERM_BP_DIRECT	7	1.25448	0.00067253	504	39	18082	6.43946	0.824317	0.175708	1.18426	GO:0048701~embryonic cranial skeleton morphogenesis	Smad2, Irx5, Nipbl, Tgfbr2, Eif4a3, Gas1, Tbx1
GOTERM_BP_FAT	139	24.9104	0.000679459	499	3875	17911	1.28754	0.979102	0.0192501	1.30256	GO:2000112~regulation of cellular macromolecule biosynthetic process	Smad2, Zfp36l1, Klf3, Igf2, Picalm, Il15, Ccar1, Sdpr, Rgs20, Bcl6, Foxq1, Klf2, Dll1, Zfp438, Etv4, Cmklr1, Zhx2, Itga6, Tob1, Eif4a3, Rybp, Pkhd1, Cat, Zfp422, Rps6ka3, Hdac4, Zfp532, Mllt10, Pkn2, Dyrk2, Mtdh, Ctcfl, Tmpo, Med30, Smarce1, Eda2r, Fhl2, Tnrc6c, Foxj3, Fzd7, Hes1, Cbx2, Camk2a, Preb, Gcat, Pcgf5, Vegfa, Ankrd1, Zfp266, Sox8, Nufip1, Rab7b, Tle3, Zeb1, Arrb1, Csnk2a2, Cdk5rap3, Pa…
GOTERM_BP_FAT	15	2.68817	0.000685993	499	185	17911	2.91031	0.979866	0.0193372	1.315	GO:0003205~cardiac chamber development	Notch1, Fhl2, Myl2, Fgfrl1, Hes1, Ptcd2, Myh10, Ltbp1, Tgfbr2, Cxcr4, Tpm1, Tbx1, Zbtb14, Fzd2, Hey1
GOTERM_BP_FAT	39	6.98925	0.00069973	499	787	17911	1.77873	0.981381	0.0196236	1.34117	GO:0000278~mitotic cell cycle	Reep3, Zfp36l1, Nipbl, Igf2, Itgb1, Bod1, Hes1, Mis18a, Cul3, Camk2a, Zc3hc1, Ccsap, Cdkn1a, Stk24, Snx18, Shb, Msh2, Kif2a, Azi2, Csnk1a1, Dusp1, Wnt9a, Gas1, Csnk2a2, Ptpn3, Nek6, Cdk5rap3, Ins2, Fbxo31, Gem, Cdh13, Myh10, Dis3l2, Cables1, Cdc45, Pkn2, Rnaseh2b, Ccne1, Chmp4b
GOTERM_BP_DIRECT	8	1.43369	0.000706213	504	54	18082	5.31511	0.838977	0.166916	1.24322	GO:0003151~outflow tract morphogenesis	Vegfa, Nipbl, Tgfbr2, Thbs1, Tbx1, Fzd2, Hes1, Hey1
GOTERM_BP_FAT	15	2.68817	0.00072343	499	186	17911	2.89466	0.983732	0.0201823	1.3863	GO:0003015~heart process	Nedd4l, Zc3h12a, Atp1a1, Actc1, Myl2, Mef2a, Myl1, Atp1b1, Irx5, Adora1, Ehd3, Hdac4, Casq2, Cxcr4, Tpm1
GOTERM_BP_FAT	17	3.04659	0.000738879	499	230	17911	2.65302	0.985102	0.0205085	1.4157	GO:0048738~cardiac muscle tissue development	Notch1, Fhl2, Ncam1, Rxrb, Itgb1, Actc1, Myl2, Myod1, Mef2a, Ptcd2, Myh10, Vegfa, Tgfbr2, Ankrd1, Tpm1, Sik1, Hey1
GOTERM_BP_FAT	16	2.86738	0.000741369	499	208	17911	2.76106	0.985312	0.0204771	1.42044	GO:0032147~activation of protein kinase activity	Cops8, Arrb1, Thbs1, Emp2, Dab2, Ang, Map3k4, Ghr, Ins2, Gadd45a, Gadd45g, Adora1, Vegfa, Tgfbr2, Cab39, Tnfsf15
GOTERM_MF_FAT	39	6.98925	0.000743147	446	833	16866	1.7705	0.511619	0.0412802	1.16229	GO:0044212~transcription regulatory region DNA binding	Smarce1, Smad2, Ncor2, Tgif1, Rxrb, Max, Ccar1, Bcl6, Cbx4, Hes1, Arid5b, Gadd45a, Sox9, Jund, Etv4, Sox8, Zfp395, Zbtb14, Tbx1, Wbp2, Myog, Eed, Notch1, Zeb1, Arrb1, Hnrnpk, Myod1, Mef2a, Rcor1, Nfib, Tcf12, Hdac4, Top1, Zfp532, Calcoco1, Mafa, Rreb1, Klf5, Ctcfl
GOTERM_BP_FAT	70	12.5448	0.000757257	499	1690	17911	1.48672	0.986582	0.0208106	1.45067	GO:0033554~cellular response to stress	Zfp36l1, Nuak1, Eya3, Arhgef5, Max, Bcl6, Alkbh3, Arpp21, Pmaip1, Glul, Hmgn1, Atp1b1, Gadd45g, Klf2, Egln3, Higd1a, Has2, Taok1, Cdkn1a, Net1, Msh2, Notch1, Slc38a2, Asb2, Cd36, Hnrnpk, Nek6, Myod1, Dab2, Fbxo31, Fut8, Ube2j1, Rnaseh2b, Ptgis, Dyrk2, Ndrg1, Rgma, Rnase4, Mtss1, Eda2r, Zc3h12a, Nipbl, Fndc1, Dusp10, Thbs1, Ddit4, Gadd45a, Vegfa, Ankrd1, Rtn4, Tpm1, Stk24, Ufm1, Rhob, Pick1, Obscn…
GOTERM_BP_FAT	26	4.6595	0.00076328	499	446	17911	2.09246	0.987035	0.0208737	1.46213	GO:0030335~positive regulation of cell migration	Cxcl1, Zc3h12a, Itgb1, Thbs1, Ccar1, Sparc, Pld1, Sox9, Vegfa, Tgfbr2, Cmklr1, Has2, Prr5, Itga6, Notch1, Rhob, Arhgef7, Dab2, Fbxo31, Cdh13, Hdac4, Cxcr4, Postn, Rreb1, Cxcl13, Lbp
GOTERM_BP_FAT	30	5.37634	0.000765283	499	549	17911	1.96141	0.987182	0.0208278	1.46594	GO:0032870~cellular response to hormone stimulus	Zfp36l1, Igf2, Rxrb, Max, Trim72, Slc25a33, Ddit4, Camk2a, Jund, Socs2, Socs3, Ufm1, Notch1, Atp1a1, Dusp1, Hnrnpk, Trim63, Fyn, Myod1, Parp1, Dab2, Ghr, Ins2, Cnot2, Nr2f2, Hdac4, Calcoco1, Sik1, Hey1, Med30
GOTERM_MF_FAT	39	6.98925	0.000774588	446	835	16866	1.76626	0.52621	0.0406502	1.21118	GO:0000975~regulatory region DNA binding	Smarce1, Smad2, Ncor2, Tgif1, Rxrb, Max, Ccar1, Bcl6, Cbx4, Hes1, Arid5b, Gadd45a, Sox9, Jund, Etv4, Sox8, Zfp395, Zbtb14, Tbx1, Wbp2, Myog, Eed, Notch1, Zeb1, Arrb1, Hnrnpk, Myod1, Mef2a, Rcor1, Nfib, Tcf12, Hdac4, Top1, Zfp532, Calcoco1, Mafa, Rreb1, Klf5, Ctcfl
GOTERM_BP_FAT	39	6.98925	0.000779759	499	792	17911	1.7675	0.988196	0.0211168	1.49347	GO:0033365~protein localization to organelle	Zc3h12a, Srp9, C1qtnf3, Ndufa13, Bcl6, Rgs20, Fzd7, Hes1, Mis18a, Dnajb6, Pmaip1, Ppm1b, Rab23, Sox9, Tram2, Cdkn1a, Fam53a, Ywhaz, Tomm20, Tob1, Cd36, Csnk2a2, Fyn, Cdk5rap3, Parp1, Dab2, Mipep, Ins2, Tnks2, Dclk1, Prickle1, Sec16b, Sh3bp4, Nov, Dyrk2, Lonp2, Chmp4b, Arl1, Rab33b
GOTERM_BP_FAT	39	6.98925	0.000779759	499	792	17911	1.7675	0.988196	0.0211168	1.49347	GO:0044087~regulation of cellular component biogenesis	Nedd4l, Cdc42ep3, Arhgef5, Ice1, Pld1, Lrrn1, Dnajb6, Pmaip1, Preb, Sox9, Capg, Vegfa, Cd24a, Tpm1, Lmod2, Ccsap, Vps37b, Ap1ar, Notch1, Pick1, Ncam1, Cd36, Parp1, Ins2, Cnot2, Mns1, Pmepa1, Hdac4, Palld, Bik, Asap1, Arhgap28, Fchsd2, Cxcl13, Chmp4b, Klf5, Flrt2, Rab33b, Mtss1
GOTERM_BP_FAT	6	1.07527	0.000792187	499	27	17911	7.9764	0.989003	0.0213484	1.5171	GO:0038066~p38MAPK cascade	Zfp36l1, Zc3h12a, Gadd45g, Vegfa, Map3k4, Gadd45a
GOTERM_BP_FAT	6	1.07527	0.000792187	499	27	17911	7.9764	0.989003	0.0213484	1.5171	GO:0045662~negative regulation of myoblast differentiation	Notch1, Sox9, Prickle1, Dll1, Sox8, Nmrk2
GOTERM_MF_FAT	29	5.19713	0.000794159	446	553	16866	1.98313	0.535072	0.0395075	1.24161	GO:0008134~transcription factor binding	Ncor2, Smad2, Fhl2, Rxrb, Hes1, Sox9, Dll1, Ankrd1, Pim1, Jund, Sox8, Ywhaz, Zeb1, Arrb1, Hnrnpk, Cdk5rap3, Myod1, Parp1, Mef2a, Rcor1, Cnot2, Tcf12, Hdac4, Prickle1, Sik1, Klf5, Cd34, Mtdh, Med30
GOTERM_BP_FAT	90	16.129	0.000796991	499	2310	17911	1.39846	0.9893	0.0213753	1.52623	GO:0051641~cellular localization	Zfp36l1, Tbc1d1, Ice1, Zc3h11a, Aspscr1, Emp2, Rgs20, Bcl6, Dnajb6, Cul3, Pmaip1, Atp1b1, Rab23, Tram2, Casq2, Stx6, Cdkn1a, Fam53a, Tomm20, Grtp1, Tob1, Lyst, Cd36, Hnrnpk, Plekha2, Frmd6, Dab2, Nxt1, Myh10, Tnks2, Ankrd50, Ehd3, Mex3b, Sec16b, Ube2j1, Sh3bp4, Dyrk2, Nov, Lonp2, Chmp4b, Rab33b, Nedd4l, Zc3h12a, Nipbl, Srp9, Itgb1, C1qtnf3, Ndufa13, Dnajc13, Fzd7, Mis18a, Ryr3, Hes1, Camk2a, Ppm1…
GOTERM_BP_FAT	67	12.0072	0.000815038	499	1605	17911	1.49837	0.990345	0.0217518	1.56054	GO:0051172~negative regulation of nitrogen compound metabolic process	Smad2, Ncor2, Zfp36l1, Bcl6, Cbx4, Dnajb6, Cul3, Zfp438, Fst, Tbx1, Zbtb14, Zhx2, Msh2, Notch1, Tob1, Eif4a3, Dusp1, Rybp, Cd36, Hnrnpk, Dab2, Ang, Tnks2, Zfp488, Hdac4, Irf2bp2, Hist2h3c2, Ptgis, Mtdh, Hey1, Smarce1, Zc3h12a, Tgif1, Nipbl, Fhl2, Srp9, Tnrc6c, Ndufa13, Hes1, Cbx2, Arid5b, Ddit4, Gcat, Sox9, Vegfa, Ankrd1, Jund, Sox8, Myog, Eed, Zeb1, Parp1, Mef2a, Ins2, Rcor1, Nelfcd, Cnot2, Nfib…
GOTERM_BP_FAT	20	3.58423	0.000816692	499	301	17911	2.38497	0.990435	0.0216938	1.56368	GO:0001822~kidney development	Notch1, Smad2, Glcci1, Tet2, Pkhd1, Cat, Hes1, Arid5b, Ptcd2, Vegfa, Sox9, Dll1, Dcn, Cd24a, Sox8, Rdh10, Has2, Cd34, Mtss1, Hey1
GOTERM_MF_FAT	39	6.98925	0.000821306	446	838	16866	1.75994	0.547091	0.0388293	1.28379	GO:0001067~regulatory region nucleic acid binding	Smarce1, Smad2, Ncor2, Tgif1, Rxrb, Max, Ccar1, Bcl6, Cbx4, Hes1, Arid5b, Gadd45a, Sox9, Jund, Etv4, Sox8, Zfp395, Zbtb14, Tbx1, Wbp2, Myog, Eed, Notch1, Zeb1, Arrb1, Hnrnpk, Myod1, Mef2a, Rcor1, Nfib, Tcf12, Hdac4, Top1, Zfp532, Calcoco1, Mafa, Rreb1, Klf5, Ctcfl
GOTERM_BP_FAT	27	4.83871	0.000830253	499	474	17911	2.04458	0.991146	0.0219477	1.58945	GO:0040017~positive regulation of locomotion	Cxcl1, Zc3h12a, Itgb1, Thbs1, Ccar1, Sparc, Pld1, Sox9, Vegfa, Tgfbr2, Cmklr1, Has2, Prr5, Itga6, Notch1, Rhob, Arhgef7, Dab2, Fbxo31, Cdh13, Hdac4, Cxcr4, Postn, Rreb1, Cxcl13, Cfap20, Lbp
GOTERM_MF_FAT	25	4.48029	0.000833058	446	447	16866	2.115	0.552197	0.0375347	1.30205	GO:0050839~cell adhesion molecule binding	Tjp1, Picalm, Itgb1, Thbs1, Hnrnpk, Emp2, Tenm3, Dab2, Eif4g2, Cdh13, Lima1, Capg, Asap1, Postn, Cd200, Rtn4, Hist2h3c2, Pkn2, Nov, Ndrg1, Stk24, Chmp4b, Tmpo, Ywhaz, Itga6
GOTERM_BP_FAT	40	7.16846	0.000836433	499	822	17911	1.74666	0.991453	0.0220072	1.60119	GO:0009725~response to hormone	Zfp36l1, Igf2, Fhl2, Rxrb, Max, Trim72, Mat2a, Sparc, Pld1, Ddit4, Slc25a33, Camk2a, Tgfbr2, Jund, Socs2, Cdkn1a, Socs3, Ufm1, Notch1, Atp1a1, Dusp1, Hnrnpk, Fyn, Trim63, Myod1, Parp1, Ang, Dab2, Ghr, Ins2, Cat, Cnot2, Nr2f2, Mb, Hdac4, Sik1, Calcoco1, Srsf4, Hey1, Med30
GOTERM_BP_FAT	57	10.2151	0.000837238	499	1309	17911	1.56298	0.991492	0.0219268	1.60272	GO:0001932~regulation of protein phosphorylation	Igf2, Arhgef5, Cops8, Il15, Emp2, Cul3, Prkab1, Gadd45g, Tgfbr2, Rtn4r, Dcn, Higd1a, Socs2, Tnfsf15, Taok1, Cdkn1a, Tbx1, Shb, Prr5, Dusp1, Cd36, Pkhd1, Dab2, Ang, Ghr, Fbxo31, Mob1b, Cab39, Cxcr4, Rgma, Eda2r, Zc3h12a, Fndc1, Dusp10, C1qtnf3, Itgb1, Thbs1, Hes1, Ddit4, Gadd45a, Adora1, Vegfa, Fam20a, Sox9, Cd24a, Socs3, Lrrk1, Arrb1, Fyn, Ackr3, Cdk5rap3, Map3k4, Ins2, Pbk, Nr2f2, Pmepa1, Flrt2
GOTERM_MF_FAT	74	13.2616	0.000856242	446	1923	16866	1.45522	0.562103	0.0368393	1.33806	GO:0019899~enzyme binding	Smad2, Ncor2, Cdc42ep3, Tbc1d1, Trim72, Sdpr, Emp2, Rgs20, Cbx4, Siah2, Cul3, Prkab1, Atp1b1, Zc3hc1, Casq2, Tgfbr2, Srgap3, Taok1, Cdkn1a, Trio, Net1, Msh2, Grtp1, Notch1, Arhgef7, Tob1, Atp1a1, Hnrnpk, Ptpn3, Nek6, Myod1, Ghr, Cat, Nxt1, Mob1b, Tnks2, Rps6ka3, Hdac4, Cab39, Cxcr4, Ube2j1, Pkn2, Sh3bp4, Ndrg1, Lonp2, Rin3, B4galt1, Nipbl, Tgif1, Itgb1, Hes1, Preb, Sox9, Ankrd1, Cd24a, Jund, Nufi…
GOTERM_BP_DIRECT	24	4.30108	0.000872377	504	400	18082	2.15262	0.895239	0.185432	1.53361	GO:0035556~intracellular signal transduction	Smad2, Pick1, Arhgef7, Nuak1, Asb2, Plek2, Dusp1, Arhgef5, Map3k4, Tns3, Arhgap29, Asb1, Rps6ka3, Dclk1, Cab39, Gpr155, Sik1, Wsb1, Socs2, Pkn2, Snrk, Net1, Socs3, Myzap
GOTERM_BP_FAT	48	8.60215	0.000883487	499	1049	17911	1.64242	0.993462	0.0230187	1.69054	GO:0045944~positive regulation of transcription from RNA polymerase II promoter	Smad2, Zc3h12a, Nipbl, Igf2, Med21, Tet2, Rxrb, Sdpr, Hes1, Gcat, Pcgf5, Sox9, Vegfa, Klf2, Dcn, Dll1, Jund, Etv4, Sox8, Tbx1, Wbp2, Myog, Nufip1, Itga6, Notch1, Zmiz1, Eif4a3, Zeb1, Arrb1, Hnrnpk, Cdk5rap3, Myod1, Parp1, Dab2, Mef2a, Hmgn3, Cdh13, Nfib, Tcf12, Rps6ka3, Hdac4, Mllt10, Calcoco1, Mafa, Klf5, Rgma, Ctcfl, Hey1
GOTERM_BP_FAT	36	6.45161	0.000884411	499	714	17911	1.80977	0.993496	0.0229375	1.69229	GO:0048589~developmental growth	Nedd4l, Smad2, Zfp36l1, Nipbl, Igf2, Tmem8c, Rxrb, Itgb1, Thbs1, Fzd7, Arid5b, Eif4g2, Sox9, Vegfa, Klf2, Tgfbr2, Rtn4r, Dll1, Rtn4, Socs2, Rdh10, Raph1, Myog, Notch1, Zmiz1, Ncam1, Gas1, Hnrnpk, Myod1, Ghr, Tnks2, Dclk1, Postn, Nov, Rgma, Slc25a25
GOTERM_CC_FAT	25	4.48029	0.000891089	439	391	14413	2.0992	0.407968	0.0634237	1.30443	GO:0005925~focal adhesion	Ppia, Fhl2, Tgm2, Itgb1, Lpp, Lima1, Enah, Marcks, Ywhaz, Itga6, Rhob, Arhgef7, Sntb1, Svil, Actc1, Hnrnpk, Itga11, Dab2, Cat, Tns3, Cdh13, Ehd3, Palld, Fzd2, Flrt2
GOTERM_BP_FAT	152	27.2401	0.000895467	499	4331	17911	1.25972	0.993893	0.0231157	1.71327	GO:0016070~RNA metabolic process	Smad2, Zfp36l1, Igf2, Picalm, Klf3, Rbm38, Ccar1, Sdpr, Rgs20, Bcl6, Slc25a33, Foxq1, Rbm20, Klf2, Utp6, Dll1, Zfp438, Etv4, Cmklr1, Rpusd4, Zhx2, Lin9, Itga6, Tob1, Eif4a3, Rybp, Pkhd1, Cat, Zfp422, Rps6ka3, Hdac4, Top1, Zfp532, Mllt10, Pkn2, Rnaseh2b, Mtdh, Ctcfl, Tmpo, Med30, Smarce1, Eda2r, Fhl2, Tnrc6c, Foxj3, Fzd7, Tcof1, Hes1, Cbx2, Camk2a, Noc4l, Gcat, Preb, Pcgf5, Vegfa, Pus7l, Ankrd1, Z…
GOTERM_BP_FAT	30	5.37634	0.000915483	499	555	17911	1.9402	0.994551	0.0235199	1.75125	GO:1903827~regulation of cellular protein localization	Nedd4l, Zc3h12a, C1qtnf3, Ice1, Itgb1, Rgs20, Fzd7, Mis18a, Hes1, Pmaip1, Ppm1b, Rab23, Stx6, Cdkn1a, Cd36, Nkd2, Csnk2a2, Hnrnpk, Cdk5rap3, Fyn, Parp1, Dab2, Ins2, Lyplal1, Dclk1, Sec16b, Ube2j1, Nov, Dyrk2, Ccne1
GOTERM_BP_FAT	87	15.5914	0.000934192	499	2229	17911	1.40097	0.995102	0.0238872	1.78673	GO:0043933~macromolecular complex subunit organization	Smad2, Picalm, Cdc42ep3, Eya3, Arhgef5, Tgm2, Cops8, Max, Ice1, Trim72, Mat2a, Fgfrl1, Bcl6, Cbx4, Slc25a33, Cul3, Pmaip1, Prkab1, Glul, Hmgn1, Lima1, Casq2, Lmod2, Ccsap, Dnaaf5, Wbp2, Tomm20, C1qtnf6, Rybp, Cd36, Myod1, Ang, Dab2, Cat, Hdac4, Dhrs4, Ehd3, Cab39, Sec16b, Top1, Hist2h3c2, Cxcl13, Cpsf6, Chmp4b, Ctcfl, Mtss1, Smarce1, Zc3h12a, Nipbl, Tet2, C1qtnf3, Tspyl5, Mis18a, Ryr3, Hes1, Cbx2…
GOTERM_BP_FAT	6	1.07527	0.000942596	499	28	17911	7.69153	0.995331	0.0239919	1.80267	GO:0035767~endothelial cell chemotaxis	Notch1, Plekhg5, Vegfa, Thbs1, Cxcl13, Nov
GOTERM_BP_FAT	49	8.78136	0.000944142	499	1082	17911	1.6255	0.995372	0.0239238	1.8056	GO:0031401~positive regulation of protein modification process	Ncor2, Zc3h12a, Eda2r, Nipbl, Igf2, Fndc1, Arhgef5, Cops8, Itgb1, C1qtnf3, Tspyl5, Thbs1, Il15, Emp2, Bcl6, Hes1, Gadd45a, Adora1, Gadd45g, Sox9, Vegfa, Fam20a, Rnf111, Tgfbr2, Cd24a, Higd1a, Tnfsf15, Taok1, Cdkn1a, Tbx1, Wbp2, Lrrk1, Eed, Prr5, Cd36, Arrb1, Fyn, Cdk5rap3, Ackr3, Ang, Dab2, Ghr, Map3k4, Ins2, Hdac4, Cab39, Prickle1, Cxcr4, Rgma
GOTERM_BP_FAT	21	3.76344	0.000950736	499	329	17911	2.29109	0.995543	0.0239822	1.8181	GO:0017038~protein import	Zc3h12a, Tob1, Arhgef5, Cd36, C1qtnf3, Ndufa13, Dab2, Bcl6, Rgs20, Parp1, Fzd7, Hes1, Ppm1b, Rab23, Prickle1, Dyrk2, Nov, Lonp2, Fam53a, Cdkn1a, Tomm20
GOTERM_BP_FAT	10	1.79211	0.000960585	499	91	17911	3.94437	0.995786	0.0241209	1.83677	GO:0048644~muscle organ morphogenesis	Notch1, Ankrd1, Tpm1, Actc1, Myl2, Tbx1, Fzd2, Arid5b, Hey1, Ptcd2
GOTERM_BP_FAT	30	5.37634	0.000980984	499	558	17911	1.92977	0.996248	0.0245189	1.87543	GO:0030036~actin cytoskeleton organization	Cdc42ep3, Arhgef5, Itgb1, Myl2, Emp2, Bcl6, Dnajb6, Cul3, Lima1, Capg, Enah, Casq2, Tpm1, Lmod2, Prr5, Ap1ar, Pick1, Arrb1, Actc1, Frmd6, Ang, Mef2a, Rhoj, Mkln1, Neb, Myh10, Palld, Arhgap28, Fchsd2, Mtss1
GOTERM_MF_FAT	52	9.319	0.000988291	446	1237	16866	1.58968	0.614488	0.0405958	1.54292	GO:0098772~molecular function regulator	Igf2, Cdc42ep3, Arhgef5, Tbc1d1, Ppp1r8, Rgs20, Dnajb6, Atp1b1, Arhgap12, Dcn, Rtn4r, Socs2, Srgap3, Taok1, Trio, Cdkn1a, Net1, Prr5, Dennd5b, Grtp1, Notch1, Plekhg5, Arhgef7, Ptpn3, Stard13, Mob1b, Rps6ka3, Rin2, Cab39, Sh3bp4, Cxcl13, Rin3, Nedd4l, Serpinb6b, Rxrb, Preb, Stim2, Fam20a, Vegfa, Cd24a, Ralgps2, Socs3, Obscn, Arrb1, Arhgap29, Serpinb9g, Asap1, Arhgap28, Ccne1, Rasal2, Arl1, Flrt2
GOTERM_BP_FAT	31	5.55556	0.000991588	499	585	17911	1.90206	0.996468	0.0246725	1.89552	GO:1902582~single-organism intracellular transport	Zc3h12a, Srp9, Itgb1, C1qtnf3, Ndufa13, Bcl6, Rgs20, Fzd7, Hes1, Ppm1b, Adora1, Rab23, Tram2, Cd24a, Fam53a, Cdkn1a, Ywhaz, Tomm20, Tob1, Cd36, Nkd2, Parp1, Dab2, Ehd3, Prickle1, Nov, Dyrk2, Lonp2, Kif1b, Chmp4b, Atg4c
GOTERM_BP_FAT	40	7.16846	0.00100893	499	830	17911	1.72982	0.9968	0.0249896	1.92836	GO:0048858~cell projection morphogenesis	Nedd4l, Picalm, Itgb1, Eif4g2, Camk2a, Tmem17, Rab23, Vegfa, Enah, Cd24a, Rtn4r, Hprt, Rtn4, Etv4, Raph1, Dnaaf5, Notch1, Arhgef7, Ncam1, Pkhd1, Gas1, Hnrnpk, Fyn, Mef2a, Fbxo31, Mns1, Myh10, Nfib, Ehd3, Dclk1, Asap1, Postn, Cxcr4, Rreb1, Cfap20, Lifr, Ssx2ip, Rgma, Slc11a2, Flrt2
GOTERM_BP_FAT	63	11.2903	0.00102453	499	1498	17911	1.50955	0.997072	0.0252613	1.95789	GO:0043067~regulation of programmed cell death	Zfp36l1, Rassf3, Tgm2, Eya3, Ccar1, Bcl6, Dnajb6, Siah2, Pmaip1, Zc3hc1, Gadd45g, Egln3, Dll1, Pim1, Mtch1, Higd1a, Tnfsf15, Cdkn1a, Tbx1, Net1, Msh2, Itga6, Notch1, Arhgef7, Dusp1, Pkhd1, Tnfrsf22, Hnrnpk, Tsc22d1, Dab2, Cat, Rps6ka3, Hdac4, Cxcr4, Ptgis, Mtdh, Zc3h12a, B4galt1, Fhl2, Fndc1, Itgb1, Ndufa13, Thbs1, Camk2a, Gadd45a, Adora1, Vegfa, Sox9, Ankrd1, Cd24a, Sox8, Socs3, Rhob, Herpud1, W…
GOTERM_BP_FAT	71	12.724	0.00102669	499	1742	17911	1.46295	0.997108	0.0252049	1.96199	GO:0051173~positive regulation of nitrogen compound metabolic process	Smad2, Ncor2, Zfp36l1, Picalm, Igf2, Med21, Eya3, Ice1, Sdpr, Eif4g2, Rbm20, Klf2, Rnf111, Dll1, Dcn, Pim1, Etv4, Has2, Tbx1, Wbp2, Itga6, Notch1, Tob1, Zmiz1, Eif4a3, Hnrnpk, Myod1, Dab2, Tcf12, Tnks2, Rps6ka3, Hdac4, Mllt10, Rgma, Ctcfl, Hey1, Med30, Zc3h12a, Nipbl, Tet2, Rxrb, Tnrc6c, Thbs1, Fzd7, Hes1, Gcat, Pcgf5, Sox9, Vegfa, Hprt, Jund, Sox8, Myog, Nufip1, Zeb1, Arrb1, Cdk5rap3, Parp1, Mef…
GOTERM_BP_FAT	5	0.896057	0.00105345	499	17	17911	10.557	0.997517	0.0257427	2.01264	GO:1900745~positive regulation of p38MAPK cascade	Zc3h12a, Gadd45g, Vegfa, Map3k4, Gadd45a
GOTERM_BP_DIRECT	47	8.42294	0.00105448	504	1029	18082	1.6387	0.934602	0.203296	1.85093	GO:0007275~multicellular organism development	Dkk2, Strbp, Zc3h12a, Eda2r, Picalm, Eya3, Ppp1r8, Fzd7, Siah2, Rab23, Gadd45g, Rnf111, Vegfa, Enah, Dll1, Rttn, Ccsap, Tbx1, Myog, Shb, Kif2a, Notch1, Rhob, Pick1, Obscn, Tle3, Wnt9a, Fyn, Ackr3, Myod1, Ang, Zfp41, Dab2, Mef2a, Spin1, Cnot2, Tcf12, Asb1, Dclk1, Lfng, Sik1, Rreb1, Chrd, Fzd2, Flrt2, Hey1, Egfl7
GOTERM_BP_DIRECT	5	0.896057	0.00105546	504	17	18082	10.5521	0.934769	0.189404	1.85264	GO:1900745~positive regulation of p38MAPK cascade	Zc3h12a, Gadd45g, Vegfa, Map3k4, Gadd45a
GOTERM_BP_FAT	17	3.04659	0.00106236	499	238	17911	2.56384	0.99764	0.0258466	2.02949	GO:0090287~regulation of cellular response to growth factor stimulus	Notch1, Smad2, Tob1, Zeb1, Thbs1, Dab2, Fgfrl1, Hes1, Vegfa, Rnf111, Pmepa1, Dll1, Dcn, Cxcl13, Htra3, Chrd, Rgma
GOTERM_CC_FAT	64	11.4695	0.00106669	439	1407	14413	1.4934	0.466101	0.0673521	1.55961	GO:0030054~cell junction	Ppia, Picalm, Sspn, Tgm2, Arhgef5, Fgfrl1, Lpp, Eif4g2, Atp1b1, Lima1, Enah, Dll1, Kifc3, Itga6, Myzap, Notch1, Plekhg5, Arhgef7, Atp1a1, Amotl2, Hnrnpk, Dab2, Frmd6, Cat, Ehd3, 9430020K01Rik, Cxcr4, Hist2h3c2, Pkn2, Nov, Ndrg1, Chmp4b, Mtdh, Tmpo, Mtss1, B4galt1, Fhl2, Fndc1, Itgb1, Camk2a, Capg, Cd200, Rtn4, Myh2, Pkp1, Stk24, Marcks, Ywhaz, Rhob, Pick1, Tjp1, Ncam1, Sntb1, Svil, Actc1, Itga11,…
GOTERM_CC_FAT	25	4.48029	0.00107324	439	396	14413	2.07269	0.468156	0.0611885	1.56912	GO:0005924~cell-substrate adherens junction	Ppia, Fhl2, Tgm2, Itgb1, Lpp, Lima1, Enah, Marcks, Ywhaz, Itga6, Rhob, Arhgef7, Sntb1, Svil, Actc1, Hnrnpk, Itga11, Dab2, Cat, Tns3, Cdh13, Ehd3, Palld, Fzd2, Flrt2
GOTERM_BP_FAT	4	0.716846	0.00107797	499	8	17911	17.9469	0.997841	0.02611	2.05901	GO:0014894~response to denervation involved in regulation of muscle adaptation	Hdac4, Mtmr4, Trim63, Myog
GOTERM_BP_FAT	4	0.716846	0.00107797	499	8	17911	17.9469	0.997841	0.02611	2.05901	GO:0014877~response to muscle inactivity involved in regulation of muscle adaptation	Hdac4, Mtmr4, Trim63, Myog
GOTERM_BP_FAT	4	0.716846	0.00107797	499	8	17911	17.9469	0.997841	0.02611	2.05901	GO:0014870~response to muscle inactivity	Hdac4, Mtmr4, Trim63, Myog
GOTERM_BP_DIRECT	4	0.716846	0.00107955	504	8	18082	17.9385	0.93871	0.180809	1.89453	GO:0014894~response to denervation involved in regulation of muscle adaptation	Hdac4, Mtmr4, Trim63, Myog
GOTERM_BP_DIRECT	8	1.43369	0.00108991	504	58	18082	4.94855	0.940332	0.171328	1.91255	GO:0007389~pattern specification process	Smad2, Rnf111, Zeb1, Lfng, Fst, Tbx1, Chrd, Hes1
GOTERM_BP_FAT	51	9.13978	0.00109381	499	1148	17911	1.59458	0.998027	0.0263766	2.08897	GO:0033043~regulation of organelle organization	Igf2, Cdc42ep3, Arhgef5, Tbc1d1, Bcl6, Cul3, Pmaip1, Lima1, Dcn, Higd1a, Lmod2, Taok1, Ccsap, Wbp2, Msh2, Grtp1, Dusp1, Pkhd1, Nek6, Mns1, Tnks2, Ehd3, Chmp4b, Rab33b, Ctcfl, Mtss1, Stmnd1, Nipbl, Mis18a, Hes1, Preb, Capg, Vegfa, Tpm1, Vps37b, Eed, Ap1ar, Pick1, Arrb1, Csnk2a2, Parp1, Map3k4, Ins2, Cnot2, Neb, Palld, Asap1, Bik, Arhgap28, Cdc45, Fchsd2
GOTERM_BP_FAT	46	8.24373	0.00114712	499	1006	17911	1.64127	0.998544	0.0275285	2.18972	GO:0060284~regulation of cell development	Nedd4l, Smad2, Tgif1, Dusp10, Itgb1, Tenm3, Bcl6, Man2a1, Hes1, Eif4g2, Sox9, Vegfa, Tgfbr2, Cd24a, Ankrd1, Rtn4r, Dll1, Rtn4, Sox8, Socs2, Has2, Zhx2, Stk24, Net1, Myog, Shb, Ap1ar, Notch1, Arhgef7, Zeb1, Hnrnpk, Fyn, Myod1, Dab2, Ins2, Fbxo31, Tcf12, Hdac4, Zfp488, Asap1, Postn, Cxcr4, Rreb1, Rgma, Flrt2, Hey1
GOTERM_MF_FAT	17	3.04659	0.00115709	446	253	16866	2.54101	0.672439	0.0454386	1.8042	GO:0030695~GTPase regulator activity	Cdc42ep3, Arrb1, Tbc1d1, Rgs20, Arhgap29, Stard13, Preb, Arhgap12, Rin2, Asap1, Arhgap28, Sh3bp4, Srgap3, Rasal2, Prr5, Rin3, Grtp1
GOTERM_BP_FAT	38	6.81004	0.00115989	499	781	17911	1.74643	0.998646	0.0277142	2.21385	GO:0045596~negative regulation of cell differentiation	Ncor2, Zfp36l1, Dusp10, Itgb1, Trim72, Bcl6, Fzd7, Hes1, Vegfa, Sox9, Dll1, Rtn4r, Cd24a, Rtn4, Sox8, Fst, Tbx1, Zhx2, Shb, Clec2d, Ap1ar, Notch1, D930015E06Rik, Tob1, Zeb1, Wnt9a, Fndc3b, Dab2, Nmrk2, Hdac4, Prickle1, Asap1, Postn, Nov, Tmem64, Chrd, Rgma, Hey1
GOTERM_BP_FAT	60	10.7527	0.00116473	499	1417	17911	1.51985	0.998683	0.0277119	2.22298	GO:0045934~negative regulation of nucleobase-containing compound metabolic process	Smad2, Ncor2, Bcl6, Cbx4, Dnajb6, Cul3, Zfp438, Fst, Tbx1, Zbtb14, Zhx2, Msh2, Notch1, Tob1, Dusp1, Rybp, Cd36, Hnrnpk, Dab2, Tnks2, Zfp488, Hdac4, Irf2bp2, Hist2h3c2, Mtdh, Hey1, Smarce1, Zc3h12a, Tgif1, Nipbl, Fhl2, Ndufa13, Hes1, Cbx2, Ddit4, Arid5b, Gcat, Sox9, Vegfa, Ankrd1, Jund, Sox8, Myog, Eed, Zeb1, Parp1, Mef2a, Ins2, Nelfcd, Rcor1, Cnot2, Nfib, Nr2f2, Prickle1, Cdc45, Sik1, Rreb1, Srsf…
GOTERM_BP_FAT	57	10.2151	0.00116735	499	1328	17911	1.54062	0.998702	0.0276578	2.22792	GO:0009967~positive regulation of signal transduction	Smad2, Igf2, Tgm2, Arhgef5, Cops8, Il15, Emp2, Pmaip1, Gadd45g, Rnf111, Dll1, Dcn, Tnfsf15, Taok1, Tbx1, Prr5, Notch1, Plekhg5, Cd36, Nek6, Dab2, Ghr, Cat, Tnks2, Nov, Ptgis, Mtdh, Lbp, Dkk2, Eda2r, Zc3h12a, Tspyl5, C1qtnf3, Itgb1, Thbs1, Hes1, Gadd45a, Adora1, Sox9, Vegfa, Ankrd1, Cd24a, Lrrk1, Wnt9a, Ncam1, Gas1, Arrb1, Fyn, Cdk5rap3, Ackr3, Parp1, Map3k4, Ins2, Spin1, Cdh13, Bik, Lfng
GOTERM_BP_FAT	67	12.0072	0.00117152	499	1628	17911	1.4772	0.998733	0.0276402	2.23579	GO:0010629~negative regulation of gene expression	Smad2, Ncor2, Zfp36l1, Picalm, Max, Bcl6, Cbx4, Dnajb6, Cul3, Zfp438, Fst, Cdkn1a, Tbx1, Zbtb14, Zhx2, Notch1, Tob1, Eif4a3, Rybp, Cd36, Hnrnpk, Dab2, Ang, Zfp488, Hdac4, Irf2bp2, Hist2h3c2, Rnaseh2b, Mtdh, Hey1, Smarce1, Zc3h12a, Tgif1, Nipbl, Fhl2, Srp9, Tnrc6c, Ndufa13, Thbs1, Hes1, Cbx2, Arid5b, Sox9, Vegfa, Ankrd1, Jund, Sox8, Eed, Pick1, Zeb1, Gas1, Fyn, Mef2a, Ins2, Rcor1, Nelfcd, Cnot2, N…
GOTERM_BP_FAT	29	5.19713	0.00117164	499	538	17911	1.9348	0.998734	0.0275291	2.23603	GO:0002009~morphogenesis of an epithelium	Tgif1, B4galt1, Tgm2, Hes1, Foxq1, Arhgap12, Rab23, Enah, Vegfa, Sox9, Tgfbr2, Dll1, Sox8, Etv4, Fst, Rdh10, Tbx1, Socs3, Notch1, Rhob, Dab2, Stard13, Prickle1, Cxcr4, Rreb1, Fzd2, Rgma, Mtss1, Hey1
GOTERM_BP_DIRECT	23	4.12186	0.00117867	504	384	18082	2.14888	0.952578	0.173488	2.06678	GO:0008285~negative regulation of cell proliferation	Notch1, Smad2, Tob1, B4galt1, Tgif1, Wnt9a, Zeb1, Cops8, Itgb1, Bcl6, Fgfrl1, Cdh13, Nfib, Dis3l2, Adora1, Sox9, Hdac4, Tgfbr2, Dll1, Sh3bp4, Cdkn1a, Ndrg1, Myog
GOTERM_BP_FAT	14	2.50896	0.00124821	499	175	17911	2.8715	0.999181	0.0291824	2.3805	GO:0007160~cell-matrix adhesion	Arhgef7, Cd36, Itgb1, Thbs1, Plekha2, Emp2, Itga11, Bcl6, Mkln1, Cdh13, Vegfa, Postn, Cd34, Itga6
GOTERM_BP_FAT	62	11.1111	0.00127089	499	1482	17911	1.50163	0.999281	0.0295836	2.42325	GO:0042981~regulation of apoptotic process	Zfp36l1, Rassf3, Tgm2, Eya3, Ccar1, Bcl6, Dnajb6, Siah2, Pmaip1, Zc3hc1, Gadd45g, Egln3, Dll1, Pim1, Mtch1, Higd1a, Tnfsf15, Cdkn1a, Tbx1, Net1, Msh2, Itga6, Notch1, Arhgef7, Dusp1, Pkhd1, Tnfrsf22, Hnrnpk, Tsc22d1, Dab2, Cat, Rps6ka3, Hdac4, Ptgis, Mtdh, Zc3h12a, B4galt1, Fhl2, Fndc1, Itgb1, Ndufa13, Thbs1, Camk2a, Gadd45a, Adora1, Vegfa, Sox9, Ankrd1, Cd24a, Sox8, Socs3, Rhob, Herpud1, Wnt9a, G…
GOTERM_CC_FAT	25	4.48029	0.00127155	439	401	14413	2.04685	0.526757	0.0657519	1.85653	GO:0030055~cell-substrate junction	Ppia, Fhl2, Tgm2, Itgb1, Lpp, Lima1, Enah, Marcks, Ywhaz, Itga6, Rhob, Arhgef7, Sntb1, Svil, Actc1, Hnrnpk, Itga11, Dab2, Cat, Tns3, Cdh13, Ehd3, Palld, Fzd2, Flrt2
GOTERM_BP_FAT	9	1.6129	0.00132281	499	77	17911	4.19538	0.999465	0.0306489	2.52105	GO:0008593~regulation of Notch signaling pathway	Notch1, Dll1, Lfng, Postn, Bcl6, Nov, Hes1, Hey1, Egfl7
GOTERM_BP_FAT	44	7.8853	0.00132985	499	956	17911	1.65202	0.999486	0.0306849	2.53431	GO:0032269~negative regulation of cellular protein metabolic process	Ncor2, Zc3h12a, Zfp36l1, Picalm, Serpinb6b, Dusp10, Srp9, Tnrc6c, Thbs1, Dnajb6, Ddit4, Siah2, Cul3, Gadd45a, Rab23, Gadd45g, Vegfa, Dcn, Rtn4r, Socs2, Cdkn1a, Socs3, Lrrk1, Shb, Tob1, Eif4a3, Herpud1, Dusp1, Wnt9a, Gas1, Arrb1, Fyn, Ptpn3, Cdk5rap3, Ang, Dab2, Ins2, Cnot2, Pbk, Fbxo31, Nr2f2, Rps6ka3, Pmepa1, Flrt2
INTERPRO	17	3.04659	0.00134547	532	262	20594	2.51175	0.739467	0.489576	2.1045	IPR001849:Pleckstrin homology domain	Plekhg5, Arhgef7, Obscn, Plek2, Plekhh1, Arhgef5, Sntb1, Plekha2, Pld1, Arhgap12, Asap1, Ralgps2, Raph1, Trio, Rasal2, Kif1b, Net1
GOTERM_BP_FAT	11	1.97133	0.00138759	499	115	17911	3.43332	0.99963	0.0318676	2.64296	GO:0010594~regulation of endothelial cell migration	Stard13, Nr2f2, Notch1, Rhob, Zc3h12a, Vegfa, Dcn, Thbs1, Cxcl13, Emp2, Sparc
GOTERM_BP_FAT	49	8.78136	0.00138929	499	1101	17911	1.59745	0.999634	0.0317777	2.64614	GO:0098609~cell-cell adhesion	Zfp36l1, Igf2, Itgb1, Il15, Tenm3, Fgfrl1, Bcl6, Fzd7, Hes1, Dnajb6, Eif4g2, Nt5e, Lima1, Gadd45g, Sox9, Capg, Vegfa, Ccdc80, Tgfbr2, Cd24a, Cd200, Pkp1, Has2, Kifc3, Stk24, Shb, Ywhaz, Itga6, Azi2, D930015E06Rik, Pcdh18, Tjp1, Ncam1, Zeb1, Pkhd1, Fyn, Tfrc, Ins2, Cd164, Cdh13, Mex3b, Lfng, Cxcr4, Hist2h3c2, Cxcl13, Nov, Ndrg1, Cd34, Tmpo
GOTERM_BP_FAT	15	2.68817	0.00139351	499	199	17911	2.70556	0.999642	0.0317454	2.65409	GO:0060538~skeletal muscle organ development	Notch1, Asb2, Svil, Myod1, Klhl31, Fgfrl1, Nr2f2, Hdac4, Dll1, Ankrd1, Dcn, Sox8, Tbx1, Myog, Klf5
GOTERM_BP_FAT	57	10.2151	0.00139941	499	1339	17911	1.52797	0.999654	0.0317507	2.66518	GO:1903508~positive regulation of nucleic acid-templated transcription	Smad2, Picalm, Igf2, Med21, Ice1, Sdpr, Rnf111, Klf2, Dcn, Dll1, Pim1, Etv4, Tbx1, Wbp2, Itga6, Notch1, Zmiz1, Eif4a3, Hnrnpk, Dab2, Myod1, Tcf12, Rps6ka3, Hdac4, Mllt10, Rgma, Ctcfl, Hey1, Med30, Zc3h12a, Nipbl, Tet2, Rxrb, Fzd7, Hes1, Gcat, Pcgf5, Vegfa, Sox9, Jund, Sox8, Myog, Nufip1, Zeb1, Arrb1, Cdk5rap3, Parp1, Mef2a, Hmgn3, Cdh13, Nfib, Nr2f2, Heatr1, Calcoco1, Mafa, Fzd2, Klf5
GOTERM_BP_FAT	57	10.2151	0.00139941	499	1339	17911	1.52797	0.999654	0.0317507	2.66518	GO:0045893~positive regulation of transcription, DNA-templated	Smad2, Picalm, Igf2, Med21, Ice1, Sdpr, Rnf111, Klf2, Dcn, Dll1, Pim1, Etv4, Tbx1, Wbp2, Itga6, Notch1, Zmiz1, Eif4a3, Hnrnpk, Dab2, Myod1, Tcf12, Rps6ka3, Hdac4, Mllt10, Rgma, Ctcfl, Hey1, Med30, Zc3h12a, Nipbl, Tet2, Rxrb, Fzd7, Hes1, Gcat, Pcgf5, Vegfa, Sox9, Jund, Sox8, Myog, Nufip1, Zeb1, Arrb1, Cdk5rap3, Parp1, Mef2a, Hmgn3, Cdh13, Nfib, Nr2f2, Heatr1, Calcoco1, Mafa, Fzd2, Klf5
KEGG_PATHWAY	12	2.15054	0.00143484	220	134	7720	3.14247	0.278154	0.278154	1.82022	mmu04068:FoxO signaling pathway	Smad2, Atg12, Gadd45g, Klf2, Tgfbr2, Bcl6, Cdkn1a, Ins2, Cat, Prkag3, Prkab1, Gadd45a
GOTERM_BP_FAT	29	5.19713	0.00145538	499	546	17911	1.90645	0.999749	0.0328695	2.77036	GO:0080135~regulation of cellular response to stress	Zc3h12a, Eda2r, Nuak1, Arhgef5, Eya3, Dusp10, Bcl6, Gadd45a, Pmaip1, Gadd45g, Vegfa, Ankrd1, Rtn4, Taok1, Stk24, Herpud1, Cd36, Hnrnpk, Ackr3, Parp1, Dab2, Map3k4, Ins2, Pbk, Fut8, Ube2j1, Rnaseh2b, Rgma, Cd34
GOTERM_CC_DIRECT	5	0.896057	0.00145574	530	19	19662	9.76266	0.452895	0.0726176	2.02141	GO:0043292~contractile fiber	Myh3, Myl2, Trim63, Myl1, Neb
GOTERM_BP_FAT	42	7.52688	0.00147458	499	905	17911	1.66579	0.999775	0.0331646	2.80642	GO:1902533~positive regulation of intracellular signal transduction	Zc3h12a, Eda2r, Igf2, Arhgef5, Tgm2, Cops8, C1qtnf3, Tspyl5, Itgb1, Thbs1, Il15, Hes1, Pmaip1, Gadd45a, Adora1, Gadd45g, Sox9, Vegfa, Cd24a, Dcn, Ankrd1, Tnfsf15, Taok1, Tbx1, Lrrk1, Prr5, Notch1, Plekhg5, Ncam1, Cd36, Arrb1, Fyn, Ackr3, Nek6, Cdk5rap3, Dab2, Ghr, Map3k4, Ins2, Cat, Cdh13, Mtdh
GOTERM_BP_FAT	13	2.32975	0.00148899	499	157	17911	2.9721	0.999792	0.0333518	2.83347	GO:0072073~kidney epithelium development	Notch1, Smad2, Glcci1, Cat, Hes1, Sox9, Vegfa, Dll1, Cd24a, Sox8, Cd34, Hey1, Mtss1
GOTERM_BP_FAT	13	2.32975	0.00148899	499	157	17911	2.9721	0.999792	0.0333518	2.83347	GO:0035051~cardiocyte differentiation	Notch1, Fhl2, Rxrb, Itgb1, Actc1, Myl2, Myod1, Mef2a, Hes1, Myh10, Vegfa, Prickle1, Sik1
GOTERM_MF_FAT	16	2.86738	0.00149078	446	235	16866	2.57472	0.762641	0.0559039	2.31882	GO:0005096~GTPase activator activity	Cdc42ep3, Arrb1, Tbc1d1, Rgs20, Arhgap29, Stard13, Preb, Arhgap12, Rin2, Asap1, Arhgap28, Srgap3, Rasal2, Prr5, Rin3, Grtp1
GOTERM_BP_FAT	16	2.86738	0.00149731	499	223	17911	2.57534	0.999802	0.0334038	2.84908	GO:1900180~regulation of protein localization to nucleus	Zc3h12a, Cd36, C1qtnf3, Cdk5rap3, Fyn, Dab2, Rgs20, Parp1, Fzd7, Ins2, Ppm1b, Rab23, Dclk1, Dyrk2, Nov, Cdkn1a
GOTERM_BP_FAT	21	3.76344	0.00151467	499	342	17911	2.204	0.999821	0.0336529	2.88166	GO:0051090~regulation of sequence-specific DNA binding transcription factor activity	Zc3h12a, Eda2r, Arhgef5, Pkhd1, Arrb1, Cdk5rap3, Cat, Ins2, Hmgn3, Arid5b, Camk2a, Vegfa, Hdac4, Pim1, Rhebl1, Sik1, Cmklr1, Ptgis, Fzd2, Mtdh, Rab7b
GOTERM_BP_FAT	57	10.2151	0.00152504	499	1343	17911	1.52341	0.999831	0.033748	2.90112	GO:1902680~positive regulation of RNA biosynthetic process	Smad2, Picalm, Igf2, Med21, Ice1, Sdpr, Rnf111, Klf2, Dcn, Dll1, Pim1, Etv4, Tbx1, Wbp2, Itga6, Notch1, Zmiz1, Eif4a3, Hnrnpk, Dab2, Myod1, Tcf12, Rps6ka3, Hdac4, Mllt10, Rgma, Ctcfl, Hey1, Med30, Zc3h12a, Nipbl, Tet2, Rxrb, Fzd7, Hes1, Gcat, Pcgf5, Vegfa, Sox9, Jund, Sox8, Myog, Nufip1, Zeb1, Arrb1, Cdk5rap3, Parp1, Mef2a, Hmgn3, Cdh13, Nfib, Nr2f2, Heatr1, Calcoco1, Mafa, Fzd2, Klf5
GOTERM_BP_DIRECT	6	1.07527	0.00152518	504	31	18082	6.94393	0.98066	0.207128	2.66666	GO:2000379~positive regulation of reactive oxygen species metabolic process	Zc3h12a, Tgfbr2, Cd36, Thbs1, Cdkn1a, Gadd45a
GOTERM_BP_FAT	15	2.68817	0.00153277	499	201	17911	2.67864	0.999838	0.033785	2.91562	GO:0031668~cellular response to extracellular stimulus	Slc38a2, Pick1, Zc3h12a, Max, Il15, Myod1, Tfrc, Pmaip1, Glul, Pim1, Postn, Higd1a, Cdkn1a, Rnase4, Itga6
GOTERM_BP_FAT	33	5.91398	0.00153396	499	656	17911	1.80563	0.999839	0.0336804	2.91785	GO:0030029~actin filament-based process	Nedd4l, Cdc42ep3, Arhgef5, Itgb1, Myl2, Emp2, Bcl6, Dnajb6, Cul3, Lima1, Capg, Enah, Casq2, Myh2, Tpm1, Lmod2, Prr5, Ap1ar, Pick1, Atp1a1, Arrb1, Actc1, Ang, Frmd6, Mef2a, Rhoj, Mkln1, Neb, Myh10, Palld, Arhgap28, Fchsd2, Mtss1
GOTERM_BP_FAT	12	2.15054	0.0015624	499	137	17911	3.14398	0.999863	0.0341628	2.97117	GO:0071453~cellular response to oxygen levels	Notch1, Zfp36l1, Pick1, Vegfa, Ankrd1, Fndc1, Higd1a, Myod1, Ptgis, Ndrg1, Cd34, Pmaip1
GOTERM_BP_FAT	11	1.97133	0.00158091	499	117	17911	3.37463	0.999877	0.0344287	3.00587	GO:0003279~cardiac septum development	Notch1, Ltbp1, Tgfbr2, Cxcr4, Fgfrl1, Tbx1, Zbtb14, Fzd2, Hes1, Hey1, Myh10
GOTERM_BP_FAT	22	3.94265	0.00158341	499	368	17911	2.14582	0.999879	0.034351	3.01056	GO:0043254~regulation of protein complex assembly	Pick1, Cdc42ep3, Ncam1, Arhgef5, Cd36, Ice1, Parp1, Ins2, Pmaip1, Preb, Vegfa, Palld, Capg, Pmepa1, Cd24a, Bik, Asap1, Tpm1, Lmod2, Fchsd2, Cxcl13, Ap1ar
GOTERM_BP_FAT	4	0.716846	0.00158366	499	9	17911	15.9528	0.999879	0.0342259	3.01102	GO:0045607~regulation of auditory receptor cell differentiation	Notch1, Dll1, Hes1, Hey1
GOTERM_BP_FAT	4	0.716846	0.00158366	499	9	17911	15.9528	0.999879	0.0342259	3.01102	GO:0045631~regulation of mechanoreceptor differentiation	Notch1, Dll1, Hes1, Hey1
GOTERM_BP_FAT	4	0.716846	0.00158366	499	9	17911	15.9528	0.999879	0.0342259	3.01102	GO:2000980~regulation of inner ear receptor cell differentiation	Notch1, Dll1, Hes1, Hey1
GOTERM_BP_FAT	8	1.43369	0.00161593	499	62	17911	4.63146	0.999899	0.0347797	3.07148	GO:0042246~tissue regeneration	Notch1, Tgfbr2, Tmem8c, Postn, Myod1, Nov, Fzd7, Myog
GOTERM_BP_FAT	7	1.25448	0.00163454	499	46	17911	5.4621	0.999909	0.0350409	3.10632	GO:1900024~regulation of substrate adhesion-dependent cell spreading	Arhgef7, Postn, Rreb1, Has2, Dab2, Net1, Ap1ar
GOTERM_BP_FAT	16	2.86738	0.00163522	499	225	17911	2.55245	0.99991	0.0349238	3.10759	GO:0060070~canonical Wnt signaling pathway	Dkk2, Notch1, D930015E06Rik, Wnt9a, Nkd2, Dab2, Rgs20, Fzd7, Ins2, Siah2, Tnks2, Sox9, Prickle1, Tmem64, Lrrk1, Fzd2
GOTERM_BP_FAT	73	13.0824	0.00164454	499	1834	17911	1.42871	0.999914	0.0349885	3.12505	GO:0048584~positive regulation of response to stimulus	Cxcl1, Smad2, Igf2, Eya3, Arhgef5, Tgm2, Cops8, Il15, Emp2, Pmaip1, Gadd45g, Enah, Rnf111, Tgfbr2, Dll1, Dcn, Cmklr1, Tnfsf15, Taok1, Tbx1, Shb, Prr5, Notch1, Plekhg5, Cd36, Nek6, Myod1, Dab2, Ghr, Cat, Tnks2, Rps6ka3, Cxcr4, Cxcl13, Nov, Ptgis, Mtdh, Lbp, Dkk2, Eda2r, Zc3h12a, Itgb1, Tspyl5, C1qtnf3, Thbs1, Hes1, Gadd45a, Adora1, Sox9, Vegfa, Ankrd1, Cd24a, Stk24, Myog, Lrrk1, Rab7b, Herpud1, Wn…
GOTERM_MF_FAT	5	0.896057	0.00165577	446	20	16866	9.45404	0.797594	0.0595922	2.57233	GO:0005112~Notch binding	Ncor2, Notch1, Dll1, Nov, Egfl7
GOTERM_BP_FAT	25	4.48029	0.00167561	499	446	17911	2.01198	0.999928	0.0355056	3.18319	GO:0008015~blood circulation	Nedd4l, Zc3h12a, Tjp1, Atp1a1, Cd36, Gnai3, Actc1, Myl2, Emp2, Mef2a, Myl1, Irx5, Atp1b1, Nr2f2, Adora1, Ehd3, Hdac4, Vegfa, Casq2, Col1a2, Dll1, Postn, Cxcr4, Tpm1, Cd34
GOTERM_MF_DIRECT	16	2.86738	0.00168478	467	235	17446	2.5435	0.687603	0.207606	2.50607	GO:0005096~GTPase activator activity	Cdc42ep3, Arrb1, Tbc1d1, Rgs20, Arhgap29, Stard13, Preb, Arhgap12, Rin2, Asap1, Arhgap28, Srgap3, Rasal2, Prr5, Rin3, Grtp1
GOTERM_BP_FAT	22	3.94265	0.0016922	499	370	17911	2.13423	0.999935	0.035718	3.2142	GO:0060562~epithelial tube morphogenesis	Notch1, Rhob, B4galt1, Tgif1, Hes1, Stard13, Rab23, Enah, Vegfa, Sox9, Tgfbr2, Prickle1, Dll1, Cxcr4, Sox8, Etv4, Rdh10, Tbx1, Fzd2, Rgma, Mtss1, Hey1
KEGG_PATHWAY	9	1.6129	0.00170411	220	79	7720	3.9977	0.321019	0.175997	2.15838	mmu05410:Hypertrophic cardiomyopathy (HCM)	Itgb1, Tpm1, Actc1, Myl2, Itga11, Cacng1, Prkag3, Prkab1, Itga6
GOTERM_MF_FAT	10	1.79211	0.00171773	446	104	16866	3.63617	0.809349	0.059536	2.66738	GO:0031490~chromatin DNA binding	Smarce1, Hmgn1, Notch1, Top1, Hist2h3c2, Myod1, Bcl6, Hmgn3, Wbp2, Myog
GOTERM_MF_DIRECT	5	0.896057	0.00173284	467	20	17446	9.3394	0.697808	0.180818	2.57667	GO:0005112~Notch binding	Ncor2, Notch1, Dll1, Nov, Egfl7
GOTERM_BP_FAT	34	6.09319	0.00174664	499	688	17911	1.77382	0.999952	0.0367108	3.31598	GO:0040008~regulation of growth	Nedd4l, Nipbl, Igf2, Tspyl5, Ndufa13, Myl2, Bcl6, Dcbld2, Slc25a33, Eif4g2, Vegfa, Tgfbr2, Rtn4r, Dll1, Rtn4, Socs2, Cdkn1a, Socs3, Notch1, Ncam1, Gas1, Cd36, Hnrnpk, Myod1, Parp1, Dab2, Ghr, Tnks2, Fam107a, Sh3bp4, Htra3, Nov, Rgma, Lbp
GOTERM_BP_FAT	12	2.15054	0.0017548	499	139	17911	3.09874	0.999954	0.0367438	3.33122	GO:1903828~negative regulation of cellular protein localization	Nedd4l, Lyplal1, Ppm1b, Rab23, Zc3h12a, Dclk1, Cd36, Ube2j1, C1qtnf3, Dab2, Dyrk2, Nov
GOTERM_BP_FAT	64	11.4695	0.00177815	499	1564	17911	1.4688	0.99996	0.0370874	3.37481	GO:0031327~negative regulation of cellular biosynthetic process	Smad2, Ncor2, Zfp36l1, Bcl6, Cbx4, Dnajb6, Cul3, Zfp438, Fst, Tbx1, Zbtb14, Zhx2, Notch1, Tob1, Eif4a3, Dusp1, Atp1a1, Rybp, Cd36, Hnrnpk, Dab2, Ang, Zfp488, Hdac4, Irf2bp2, Hist2h3c2, Ptgis, Mtdh, Hey1, Smarce1, Zc3h12a, Tgif1, Nipbl, Fhl2, Srp9, Tnrc6c, C1qtnf3, Ndufa13, Hes1, Cbx2, Arid5b, Gcat, Sox9, Vegfa, Ankrd1, Jund, Sox8, Eed, Zeb1, Parp1, Mef2a, Ins2, Rcor1, Nelfcd, Cnot2, Nfib, Nr2f2, …
GOTERM_BP_DIRECT	8	1.43369	0.00178058	504	63	18082	4.55581	0.990017	0.225811	3.10661	GO:0007517~muscle organ development	Jph1, Tmem8c, Trim72, Myod1, Tbx1, Myog, Cd164, Mtss1
GOTERM_CC_FAT	36	6.45161	0.00182557	439	684	14413	1.72797	0.658503	0.0856434	2.65534	GO:0005911~cell-cell junction	B4galt1, Picalm, Fndc1, Itgb1, Fgfrl1, Eif4g2, Atp1b1, Lima1, Capg, Cd200, Rtn4, Myh2, Pkp1, Kifc3, Stk24, Ywhaz, Itga6, Tjp1, Plekhg5, Atp1a1, Ncam1, Amotl2, Hnrnpk, Frmd6, 9430020K01Rik, Asap1, Cxcr4, Hist2h3c2, Pkn2, Nov, Ndrg1, Ssx2ip, Chmp4b, Mtdh, Flrt2, Tmpo
GOTERM_BP_FAT	13	2.32975	0.00184351	499	161	17911	2.89826	0.999972	0.0382854	3.4968	GO:0031348~negative regulation of defense response	Zc3h12a, Igf2, Dusp10, C1qtnf3, Ins2, Pbk, Ppm1b, Adora1, Nt5e, Nov, Ptgis, Socs3, Clec2d
GOTERM_BP_FAT	30	5.37634	0.00185571	499	582	17911	1.8502	0.999974	0.038394	3.51953	GO:0043068~positive regulation of programmed cell death	Zc3h12a, B4galt1, Tgm2, Fndc1, Itgb1, Thbs1, Ndufa13, Ccar1, Bcl6, Gadd45a, Camk2a, Pmaip1, Gadd45g, Egln3, Ankrd1, Cd24a, Mtch1, Tnfsf15, Cdkn1a, Net1, Itga6, Notch1, Rhob, Arhgef7, Dusp1, Arrb1, Tsc22d1, Hdac4, Bik, Ptgis
GOTERM_BP_FAT	25	4.48029	0.00188616	499	450	17911	1.9941	0.999978	0.0388711	3.5763	GO:0003013~circulatory system process	Nedd4l, Zc3h12a, Tjp1, Atp1a1, Cd36, Gnai3, Actc1, Myl2, Emp2, Mef2a, Myl1, Irx5, Atp1b1, Nr2f2, Adora1, Ehd3, Hdac4, Vegfa, Casq2, Col1a2, Dll1, Postn, Cxcr4, Tpm1, Cd34
GOTERM_CC_DIRECT	74	13.2616	0.00190194	530	1935	19662	1.41874	0.545315	0.0838474	2.63335	GO:0005654~nucleoplasm	Ncor2, Med21, Eya3, Arhgef5, Cops8, Max, Il15, Aspscr1, Ppp1r8, Alkbh3, Dnajb6, Siah2, Rnf111, Myeov2, Zfp438, Cdkn1a, Zbtb14, Tceal1, Zhx2, Lin9, Anxa11, Cep350, Notch1, Zmiz1, Eif4a3, Rybp, Hnrnpk, Nek6, Myod1, Zfp422, Fem1c, Nxt1, Hdac4, Top1, Mllt10, Cables1, Hist2h3c2, Pkn2, Cpsf6, Cfap20, Dyrk2, Hey1, Med30, Smarce1, Zc3h12a, Tet2, Fndc1, Dusp10, Ndufa13, Hes1, Cbx2, Gadd45a, Sox9, Capg, Gi…
GOTERM_CC_DIRECT	11	1.97133	0.00192607	530	124	19662	3.29096	0.549845	0.0767141	2.66636	GO:0030018~Z disc	Jph1, Hdac4, Obscn, Palld, Casq2, Fhl2, Trim63, Ryr3, Dnajb6, Neb, Myzap
GOTERM_BP_FAT	39	6.98925	0.00196542	499	834	17911	1.67849	0.999986	0.0403269	3.7239	GO:0051726~regulation of cell cycle	Zfp36l1, Igf2, Itgb1, Thbs1, Hes1, Slc25a33, Cul3, Gadd45a, Gadd45g, Sox9, Pim1, Jund, Ccsap, Cdkn1a, Myog, Shb, Msh2, Rhob, Dusp1, Wnt9a, Pkhd1, Gas1, Svil, Csnk2a2, Ptpn3, Nek6, Cdk5rap3, Ins2, Fbxo31, Nr2f2, Cables2, Cables1, Cdc45, Sik1, Pkn2, Rnaseh2b, Ccne1, Ndrg1, Chmp4b
GOTERM_BP_FAT	66	11.828	0.00197592	499	1632	17911	1.45159	0.999987	0.0403925	3.74342	GO:0019220~regulation of phosphate metabolic process	Nuak1, Igf2, Arhgef5, Cops8, Il15, Emp2, Slc25a33, Cul3, Prkab1, Gadd45g, Tgfbr2, Rtn4r, Dcn, Higd1a, Tnfsf15, Socs2, Taok1, Cdkn1a, Tbx1, Shb, Prr5, Itga6, Dusp1, Cd36, Pkhd1, Dab2, Ang, Ghr, Fbxo31, Mob1b, Hdac4, Cab39, Cxcr4, Rgma, Eda2r, Zc3h12a, Fndc1, Dusp10, Itgb1, C1qtnf3, Thbs1, Fzd7, Hes1, Ddit4, Gadd45a, Gcat, Adora1, Sox9, Vegfa, Fam20a, Cd24a, Socs3, Myog, Lrrk1, Arrb1, Fyn, Cdk5rap3…
GOTERM_BP_FAT	9	1.6129	0.00198648	499	82	17911	3.93956	0.999988	0.0404591	3.76307	GO:0045445~myoblast differentiation	Notch1, Sox9, Asb2, Prickle1, Dll1, Sox8, Myod1, Myog, Nmrk2
GOTERM_BP_FAT	9	1.6129	0.00198648	499	82	17911	3.93956	0.999988	0.0404591	3.76307	GO:0031623~receptor internalization	Pick1, Vegfa, Picalm, Cd36, Arrb1, Itgb1, Ackr3, Dab2, Tfrc
GOTERM_BP_FAT	9	1.6129	0.00198648	499	82	17911	3.93956	0.999988	0.0404591	3.76307	GO:0034446~substrate adhesion-dependent cell spreading	Arhgef7, Postn, Fndc3b, Rreb1, Has2, Dab2, Fzd7, Net1, Ap1ar
GOTERM_MF_FAT	18	3.22581	0.00200834	446	292	16866	2.33113	0.856006	0.0668728	3.11201	GO:0098631~protein binding involved in cell adhesion	Tjp1, Picalm, Itgb1, Hnrnpk, Itga11, Eif4g2, Lima1, Capg, Asap1, Rtn4, Hist2h3c2, Pkn2, Ndrg1, Stk24, Chmp4b, Tmpo, Itga6, Ywhaz
GOTERM_BP_FAT	66	11.828	0.0020146	499	1633	17911	1.4507	0.99999	0.0408744	3.81537	GO:0051174~regulation of phosphorus metabolic process	Nuak1, Igf2, Arhgef5, Cops8, Il15, Emp2, Slc25a33, Cul3, Prkab1, Gadd45g, Tgfbr2, Rtn4r, Dcn, Higd1a, Tnfsf15, Socs2, Taok1, Cdkn1a, Tbx1, Shb, Prr5, Itga6, Dusp1, Cd36, Pkhd1, Dab2, Ang, Ghr, Fbxo31, Mob1b, Hdac4, Cab39, Cxcr4, Rgma, Eda2r, Zc3h12a, Fndc1, Dusp10, Itgb1, C1qtnf3, Thbs1, Fzd7, Hes1, Ddit4, Gadd45a, Gcat, Adora1, Sox9, Vegfa, Fam20a, Cd24a, Socs3, Myog, Lrrk1, Arrb1, Fyn, Cdk5rap3…
GOTERM_BP_FAT	40	7.16846	0.0020235	499	863	17911	1.66367	0.99999	0.0409058	3.83192	GO:0032990~cell part morphogenesis	Nedd4l, Picalm, Itgb1, Eif4g2, Camk2a, Tmem17, Rab23, Vegfa, Enah, Cd24a, Rtn4r, Hprt, Rtn4, Etv4, Raph1, Dnaaf5, Notch1, Arhgef7, Ncam1, Pkhd1, Gas1, Hnrnpk, Fyn, Mef2a, Fbxo31, Mns1, Myh10, Nfib, Ehd3, Dclk1, Asap1, Postn, Cxcr4, Rreb1, Cfap20, Lifr, Ssx2ip, Rgma, Slc11a2, Flrt2
GOTERM_BP_FAT	11	1.97133	0.00203308	499	121	17911	3.26307	0.999991	0.0409502	3.84971	GO:0072009~nephron epithelium development	Notch1, Vegfa, Sox9, Glcci1, Cd24a, Dll1, Sox8, Hes1, Cd34, Hey1, Mtss1
GOTERM_BP_DIRECT	7	1.25448	0.00204912	504	48	18082	5.23206	0.99502	0.243516	3.56715	GO:0060048~cardiac muscle contraction	Atp1b1, Casq2, Cxcr4, Tpm1, Actc1, Myl2, Myl1
GOTERM_BP_FAT	63	11.2903	0.0020879	499	1544	17911	1.46458	0.999993	0.0418841	3.95155	GO:0065003~macromolecular complex assembly	Smad2, Picalm, Cdc42ep3, Tgm2, Arhgef5, Cops8, Max, Ice1, Trim72, Mat2a, Fgfrl1, Slc25a33, Cul3, Pmaip1, Prkab1, Glul, Casq2, Lmod2, Dnaaf5, Tomm20, C1qtnf6, Cd36, Dab2, Ang, Cat, Dhrs4, Ehd3, Cab39, Sec16b, Hist2h3c2, Cxcl13, Cpsf6, Chmp4b, Mtss1, Zc3h12a, C1qtnf3, Tspyl5, Hes1, Ryr3, Mis18a, Preb, Sox9, Vegfa, Capg, Col1a2, Cd24a, Hprt, Rtn4, Tpm1, Nufip1, Ap1ar, Pick1, Ncam1, Parp1, Uxs1, Ins2…
GOTERM_BP_FAT	9	1.6129	0.00214613	499	83	17911	3.8921	0.999995	0.0428771	4.05961	GO:0060415~muscle tissue morphogenesis	Notch1, Ankrd1, Tpm1, Actc1, Myl2, Tbx1, Fzd2, Hey1, Ptcd2
GOTERM_MF_FAT	14	2.50896	0.00215454	446	196	16866	2.70115	0.874971	0.0691871	3.33497	GO:0005539~glycosaminoglycan binding	Ncam1, Susd5, Mamdc2, Thbs1, Fgfrl1, Ang, Vegfa, Ccdc80, Tgfbr2, Dcn, Postn, Cxcl13, Nov, Chrd
GOTERM_BP_FAT	11	1.97133	0.00216101	499	122	17911	3.23633	0.999996	0.0430174	4.0872	GO:0045598~regulation of fat cell differentiation	Ncor2, Zfp36l1, Zc3h12a, Vegfa, Dusp10, Fndc3b, Cmklr1, Tmem64, Medag, Hes1, Klf5
GOTERM_BP_FAT	66	11.828	0.00221284	499	1637	17911	1.44715	0.999997	0.043874	4.18326	GO:0045935~positive regulation of nucleobase-containing compound metabolic process	Smad2, Zfp36l1, Picalm, Igf2, Med21, Eya3, Ice1, Sdpr, Rbm20, Rnf111, Klf2, Dll1, Dcn, Pim1, Etv4, Tbx1, Wbp2, Itga6, Notch1, Tob1, Zmiz1, Eif4a3, Hnrnpk, Myod1, Dab2, Tcf12, Tnks2, Rps6ka3, Hdac4, Mllt10, Rgma, Ctcfl, Hey1, Med30, Zc3h12a, Nipbl, Tet2, Rxrb, Tnrc6c, Fzd7, Hes1, Gcat, Pcgf5, Sox9, Vegfa, Jund, Sox8, Myog, Nufip1, Zeb1, Arrb1, Cdk5rap3, Parp1, Map3k4, Mef2a, Hmgn3, Ins2, Tfrc, Cdh…
GOTERM_BP_DIRECT	4	0.716846	0.00221906	504	10	18082	14.3508	0.996794	0.249587	3.85753	GO:0042347~negative regulation of NF-kappaB import into nucleus	Ppm1b, Zc3h12a, C1qtnf3, Nov
GOTERM_MF_DIRECT	20	3.58423	0.00222007	467	342	17446	2.18466	0.784232	0.196742	3.28994	GO:0008134~transcription factor binding	Ncor2, Smad2, Zeb1, Fhl2, Arrb1, Hnrnpk, Parp1, Myod1, Hes1, Rcor1, Tcf12, Hdac4, Prickle1, Ankrd1, Pim1, Jund, Sox8, Klf5, Cd34, Ywhaz
GOTERM_BP_FAT	50	8.96057	0.00225634	499	1157	17911	1.55116	0.999997	0.0445629	4.2638	GO:0060429~epithelium development	Ncor2, Smad2, Zfp36l1, B4galt1, Tgif1, Glcci1, Tgm2, Rgs20, Fzd7, Hes1, Foxq1, Arhgap12, Rab23, Sox9, Enah, Klf2, Vegfa, Tgfbr2, Dll1, Cd24a, Sox8, Etv4, Fst, Rdh10, Cdkn1a, Tbx1, Socs3, Notch1, Rhob, Tjp1, Zeb1, Gas1, Fndc3b, Frmd6, Dab2, Cat, Nfib, Stard13, Nr2f2, Palld, Prickle1, Lfng, Cxcr4, Rreb1, Fzd2, Klf5, Rgma, Cd34, Mtss1, Hey1
GOTERM_CC_FAT	7	1.25448	0.00227078	439	45	14413	5.10711	0.737299	0.0977161	3.29287	GO:0031672~A band	Hdac4, Obscn, Fhl2, Myh2, Myl2, Lmod2, Trim63
GOTERM_BP_FAT	3	0.537634	0.00227195	499	3	17911	35.8938	0.999998	0.0447095	4.29268	GO:0045608~negative regulation of auditory receptor cell differentiation	Notch1, Dll1, Hes1
GOTERM_BP_DIRECT	3	0.537634	0.00227419	504	3	18082	35.877	0.99722	0.244413	3.95155	GO:0045608~negative regulation of auditory receptor cell differentiation	Notch1, Dll1, Hes1
GOTERM_BP_DIRECT	7	1.25448	0.00228119	504	49	18082	5.12528	0.99727	0.235356	3.96348	GO:0045600~positive regulation of fat cell differentiation	Zfp36l1, Zc3h12a, Fndc3b, Cmklr1, Tmem64, Medag, Klf5
GOTERM_BP_FAT	16	2.86738	0.00229698	499	233	17911	2.46481	0.999998	0.0450359	4.339	GO:0072593~reactive oxygen species metabolic process	Cxcl1, Zc3h12a, Cd36, Thbs1, Ndufa13, Cat, Ddit4, Slc25a33, Pmaip1, Gadd45a, Klf2, Hdac4, Tgfbr2, Ptgis, Cdkn1a, Cd34
GOTERM_BP_FAT	45	8.06452	0.00230136	499	1014	17911	1.59292	0.999998	0.0449652	4.34709	GO:0051248~negative regulation of protein metabolic process	Ncor2, Zc3h12a, Zfp36l1, Picalm, Serpinb6b, Dusp10, Srp9, Tnrc6c, Thbs1, Dnajb6, Ddit4, Siah2, Cul3, Gadd45a, Rab23, Gadd45g, Vegfa, Dcn, Rtn4r, Socs2, Cdkn1a, Socs3, Lrrk1, Shb, Tob1, Eif4a3, Herpud1, Dusp1, Wnt9a, Gas1, Arrb1, Fyn, Ptpn3, Cdk5rap3, Ang, Dab2, Ins2, Cnot2, Pbk, Fbxo31, Nr2f2, Rps6ka3, Pmepa1, Ube2j1, Flrt2
GOTERM_BP_FAT	15	2.68817	0.00230622	499	210	17911	2.56384	0.999998	0.0449041	4.35609	GO:0090092~regulation of transmembrane receptor protein serine/threonine kinase signaling pathway	Smad2, Notch1, Tob1, Zeb1, Thbs1, Dab2, Parp1, Hes1, Pmepa1, Rnf111, Fst, Htra3, Nov, Chrd, Rgma
GOTERM_BP_FAT	23	4.12186	0.00231065	499	405	17911	2.03841	0.999998	0.0448353	4.36427	GO:0071900~regulation of protein serine/threonine kinase activity	Dusp1, Arhgef5, Cops8, Dusp10, Arrb1, Thbs1, Cdk5rap3, Dab2, Map3k4, Ghr, Ins2, Cul3, Fbxo31, Gadd45a, Nr2f2, Adora1, Gadd45g, Vegfa, Cab39, Cd24a, Higd1a, Tnfsf15, Cdkn1a
GOTERM_BP_FAT	46	8.24373	0.00231495	499	1042	17911	1.58456	0.999998	0.0447646	4.37223	GO:0060548~negative regulation of cell death	Zc3h12a, Fhl2, Eya3, Itgb1, Thbs1, Ndufa13, Bcl6, Dnajb6, Siah2, Zc3hc1, Adora1, Sox9, Vegfa, Dll1, Pim1, Higd1a, Sox8, Cdkn1a, Tbx1, Socs3, Msh2, Itga6, Notch1, Pick1, Herpud1, Dusp1, Ncam1, Wnt9a, Pkhd1, Gas1, Tnfrsf22, Arrb1, Actc1, Hnrnpk, Fyn, Ackr3, Tsc22d1, Dab2, Ghr, Cat, Rps6ka3, Nov, Lifr, Chmp4b, Mtdh, Cd34
GOTERM_BP_FAT	33	5.91398	0.00237217	499	674	17911	1.75741	0.999999	0.0456917	4.47798	GO:0043549~regulation of kinase activity	Arhgef5, Dusp10, Cops8, Thbs1, Emp2, Cul3, Prkab1, Gadd45a, Adora1, Gadd45g, Vegfa, Tgfbr2, Cd24a, Dcn, Rtn4r, Higd1a, Socs2, Tnfsf15, Cdkn1a, Socs3, Shb, Dusp1, Arrb1, Cdk5rap3, Ang, Dab2, Ghr, Map3k4, Ins2, Fbxo31, Nr2f2, Cab39, Flrt2
GOTERM_CC_DIRECT	19	3.40502	0.00238215	530	316	19662	2.23058	0.62745	0.0858515	3.28798	GO:0005913~cell-cell adherens junction	Tjp1, Picalm, Itgb1, Hnrnpk, Eif4g2, Lima1, Capg, Asap1, Rtn4, Cd200, Hist2h3c2, Pkn2, Ndrg1, Ssx2ip, Stk24, Chmp4b, Tmpo, Itga6, Ywhaz
GOTERM_BP_FAT	16	2.86738	0.00238978	499	234	17911	2.45428	0.999999	0.0458682	4.51049	GO:0045765~regulation of angiogenesis	Notch1, Rhob, Zc3h12a, Cd36, Thbs1, Emp2, Sparc, Stard13, Vegfa, Tgfbr2, Dll1, Dcn, Cxcr4, Ptgis, Cd34, Mtdh
GOTERM_BP_FAT	15	2.68817	0.00240997	499	211	17911	2.55169	0.999999	0.0460918	4.54775	GO:0045444~fat cell differentiation	Ncor2, Zfp36l1, Zc3h12a, Nipbl, Dusp10, Fndc3b, Arid5b, Mb, Vegfa, Sox8, Cmklr1, Tmem64, Medag, Klf5, Itga6
GOTERM_BP_FAT	17	3.04659	0.00242718	499	258	17911	2.36509	0.999999	0.0462584	4.57952	GO:1901342~regulation of vasculature development	Notch1, Zc3h12a, Rhob, Cd36, Thbs1, Emp2, Sparc, Stard13, Vegfa, Tgfbr2, Dll1, Dcn, Cxcr4, Ptgis, Cd34, Mtdh, Hey1
GOTERM_BP_FAT	32	5.73477	0.00243293	499	648	17911	1.77253	0.999999	0.0462111	4.59013	GO:0048598~embryonic morphogenesis	Smad2, Zfp36l1, Tgif1, Nipbl, Tnrc6c, Itgb1, Fzd7, Hes1, Dnajb6, Cul3, Rab23, Enah, Sox9, Tgfbr2, Dll1, Sox8, Rdh10, Tbx1, Socs3, Notch1, Mmp15, Eif4a3, Zeb1, Dusp1, Wnt9a, Gas1, Irx5, Prickle1, Kcnq4, Chrd, Fzd2, Rgma
GOTERM_BP_FAT	68	12.1864	0.00244003	499	1708	17911	1.42903	0.999999	0.0461891	4.60324	GO:0010628~positive regulation of gene expression	Smad2, Ncor2, Picalm, Igf2, Med21, Ice1, Sdpr, Eif4g2, Prkab1, Rbm20, Rnf111, Klf2, Dll1, Dcn, Pim1, Etv4, Tbx1, Wbp2, Itga6, Notch1, Zmiz1, Eif4a3, Hnrnpk, Myod1, Dab2, Tcf12, Rps6ka3, Hdac4, Sec16b, Mllt10, Hist2h3c2, Rgma, Ctcfl, Hey1, Med30, Zc3h12a, Nipbl, Tet2, Rxrb, Thbs1, Fzd7, Hes1, Gcat, Pcgf5, Sox9, Vegfa, Jund, Sox8, Myog, Nufip1, Zeb1, Nkd2, Arrb1, Actc1, Cdk5rap3, Parp1, Mef2a, Hmgn…
GOTERM_BP_DIRECT	8	1.43369	0.00254518	504	67	18082	4.28382	0.998623	0.249053	4.41247	GO:0043154~negative regulation of cysteine-type endopeptidase activity involved in apoptotic process	Rps6ka3, Vegfa, Herpud1, Wnt9a, Arrb1, Thbs1, Dnajb6, Siah2
GOTERM_BP_FAT	68	12.1864	0.00261275	499	1714	17911	1.42402	1	0.0492174	4.92133	GO:1902589~single-organism organelle organization	Picalm, Cdc42ep3, Arhgef5, Emp2, Bcl6, Dnajb6, Cul3, Pmaip1, Atg12, Atp1b1, Rab23, Tmem17, Lima1, Enah, Casq2, Stx6, Rttn, Lmod2, Ccsap, Dnaaf5, Prr5, Tomm20, Cep350, Asb2, Dusp1, Pkhd1, Gnai3, Nek6, Ang, Frmd6, Rhoj, Mkln1, Mns1, Myh10, Ehd3, Lonp2, Chmp4b, Mtss1, Stmnd1, Fundc1, Nipbl, Itgb1, Myl2, Ndufa13, Camk2a, Gadd45a, Capg, Tpm1, Pkp1, Ap1ar, Csnk1a1, Kif2a, Pick1, Obscn, Nkd2, Arrb1, Csn…
GOTERM_BP_FAT	10	1.79211	0.00262007	499	105	17911	3.41846	1	0.0491895	4.9348	GO:0048704~embryonic skeletal system morphogenesis	Smad2, Irx5, Nipbl, Tgfbr2, Eif4a3, Wnt9a, Zeb1, Gas1, Rdh10, Tbx1
GOTERM_BP_FAT	28	5.01792	0.00262326	499	541	17911	1.85772	1	0.0490863	4.94067	GO:0072594~establishment of protein localization to organelle	Zc3h12a, Srp9, C1qtnf3, Ndufa13, Bcl6, Rgs20, Fzd7, Mis18a, Hes1, Pmaip1, Ppm1b, Rab23, Fam53a, Cdkn1a, Ywhaz, Tomm20, Tob1, Cd36, Csnk2a2, Parp1, Dab2, Mipep, Prickle1, Dyrk2, Nov, Lonp2, Chmp4b, Rab33b
GOTERM_MF_FAT	18	3.22581	0.00266029	446	300	16866	2.26897	0.923306	0.0820366	4.10257	GO:0045296~cadherin binding	Tjp1, Picalm, Itgb1, Hnrnpk, Eif4g2, Cdh13, Lima1, Capg, Asap1, Rtn4, Hist2h3c2, Pkn2, Ndrg1, Stk24, Chmp4b, Tmpo, Itga6, Ywhaz
GOTERM_BP_FAT	42	7.52688	0.00269033	499	934	17911	1.61407	1	0.0501463	5.06389	GO:0042327~positive regulation of phosphorylation	Zc3h12a, Eda2r, Igf2, Fndc1, Arhgef5, Cops8, C1qtnf3, Itgb1, Thbs1, Il15, Emp2, Fzd7, Hes1, Gadd45a, Gadd45g, Adora1, Sox9, Fam20a, Vegfa, Tgfbr2, Cd24a, Higd1a, Tnfsf15, Taok1, Cdkn1a, Tbx1, Lrrk1, Myog, Prr5, Itga6, Cd36, Arrb1, Fyn, Ackr3, Ang, Dab2, Ghr, Map3k4, Ins2, Cab39, Cxcr4, Rgma
INTERPRO	19	3.40502	0.00269415	532	333	20594	2.20871	0.932463	0.592764	4.17233	IPR008271:Serine/threonine-protein kinase, active site	Csnk1a1, Sbk1, Nuak1, Obscn, Csnk2a2, Nek6, Map3k4, Pbk, Camk2a, Rps6ka3, Dclk1, Tgfbr2, Pim1, Sik1, Pkn2, Taok1, Dyrk2, Snrk, Trio
GOTERM_BP_FAT	29	5.19713	0.00270674	499	570	17911	1.82618	1	0.0502803	5.09402	GO:0048812~neuron projection morphogenesis	Nedd4l, Picalm, Itgb1, Eif4g2, Camk2a, Vegfa, Enah, Cd24a, Rtn4r, Hprt, Rtn4, Etv4, Raph1, Notch1, Ncam1, Gas1, Hnrnpk, Fyn, Mef2a, Fbxo31, Myh10, Nfib, Dclk1, Postn, Cxcr4, Lifr, Slc11a2, Rgma, Flrt2
GOTERM_BP_FAT	14	2.50896	0.00271626	499	191	17911	2.63096	1	0.050289	5.11149	GO:0007519~skeletal muscle tissue development	Notch1, Asb2, Svil, Myod1, Klhl31, Nr2f2, Hdac4, Dll1, Ankrd1, Dcn, Sox8, Tbx1, Myog, Klf5
GOTERM_BP_DIRECT	14	2.50896	0.00272916	504	191	18082	2.62973	0.999145	0.254988	4.7242	GO:0016477~cell migration	Fndc3b, Itgb1, Thbs1, Sdc3, Emp2, Ang, Hes1, Tns3, Cul3, Fut8, Vegfa, Palld, Cd24a, Cxcr4
GOTERM_BP_FAT	15	2.68817	0.00273684	499	214	17911	2.51592	1	0.0504968	5.14927	GO:0006469~negative regulation of protein kinase activity	Dusp1, Dusp10, Cdk5rap3, Cul3, Fbxo31, Gadd45a, Nr2f2, Gadd45g, Rtn4r, Dcn, Socs2, Cdkn1a, Socs3, Flrt2, Shb
GOTERM_BP_FAT	26	4.6595	0.00277293	499	490	17911	1.90457	1	0.0509812	5.21545	GO:0048608~reproductive structure development	Notch1, Zfp36l1, Nipbl, Serpinb6b, Rxrb, Arrb1, Hnrnpk, Map3k4, Hes1, Dnajb6, Arid5b, Irx5, Asb1, Nr2f2, Sox9, Vegfa, Dcn, Bik, Lfng, Sox8, Fst, Rdh10, Ptgis, Socs3, Hey1, Msh2
GOTERM_MF_FAT	24	4.30108	0.00281396	446	462	16866	1.96447	0.933893	0.0838987	4.33468	GO:0004674~protein serine/threonine kinase activity	Csnk1a1, Sbk1, Obscn, Nuak1, Csnk2a2, Nek6, Map3k4, Pbk, Prkab1, Camk2a, Rps6ka3, Dclk1, Cab39, Tgfbr2, Pim1, Sik1, Pkn2, Taok1, Dyrk2, Snrk, Trio, Stk24, Lrrk1, Prkag3
GOTERM_BP_FAT	64	11.4695	0.00282634	499	1595	17911	1.44025	1	0.0517717	5.31334	GO:0009890~negative regulation of biosynthetic process	Smad2, Ncor2, Zfp36l1, Bcl6, Cbx4, Dnajb6, Cul3, Zfp438, Fst, Tbx1, Zbtb14, Zhx2, Notch1, Tob1, Eif4a3, Dusp1, Atp1a1, Rybp, Cd36, Hnrnpk, Dab2, Ang, Zfp488, Hdac4, Irf2bp2, Hist2h3c2, Ptgis, Mtdh, Hey1, Smarce1, Zc3h12a, Tgif1, Nipbl, Fhl2, Srp9, Tnrc6c, C1qtnf3, Ndufa13, Hes1, Cbx2, Arid5b, Gcat, Sox9, Vegfa, Ankrd1, Jund, Sox8, Eed, Zeb1, Parp1, Mef2a, Ins2, Rcor1, Nelfcd, Cnot2, Nfib, Nr2f2, …
GOTERM_BP_FAT	14	2.50896	0.0028419	499	192	17911	2.61726	1	0.0518828	5.34183	GO:0033002~muscle cell proliferation	Notch1, Ncam1, Tgm2, Rxrb, Il15, Thbs1, Ang, Cdh13, Vegfa, Hdac4, Tgfbr2, Tpm1, Nov, Myog
GOTERM_BP_DIRECT	14	2.50896	0.00285535	504	192	18082	2.61603	0.999384	0.255964	4.93746	GO:0001666~response to hypoxia	Fundc1, Ang, Cat, Ddit4, Atp1b1, Adora1, Mb, Vegfa, Tgfbr2, Egln3, Cd24a, Cxcr4, Postn, Ptgis
GOTERM_BP_FAT	13	2.32975	0.00289806	499	170	17911	2.74482	1	0.0527133	5.44462	GO:0031669~cellular response to nutrient levels	Slc38a2, Glul, Zc3h12a, Pick1, Pim1, Postn, Max, Higd1a, Il15, Myod1, Cdkn1a, Rnase4, Pmaip1
GOTERM_BP_FAT	11	1.97133	0.00290133	499	127	17911	3.10891	1	0.0526034	5.45059	GO:0036294~cellular response to decreased oxygen levels	Notch1, Zfp36l1, Pick1, Vegfa, Ankrd1, Fndc1, Higd1a, Ptgis, Ndrg1, Cd34, Pmaip1
GOTERM_BP_FAT	25	4.48029	0.00296384	499	466	17911	1.92563	1	0.0535371	5.56486	GO:0051345~positive regulation of hydrolase activity	Arhgef7, Picalm, Arhgef5, Arrb1, Itgb1, Tbc1d1, Ndufa13, Ang, Pmaip1, Atp1b1, Vegfa, Mex3b, Egln3, Rtn4r, Mtch1, Tpm1, Tnfsf15, Cxcl13, Rgma, Net1, Snx18, Arl1, Msh2, Itga6, Grtp1
GOTERM_BP_FAT	27	4.83871	0.0029761	499	520	17911	1.86372	1	0.0535831	5.58726	GO:0071407~cellular response to organic cyclic compound	Ncor2, Zc3h12a, Zfp36l1, Rxrb, Il15, Rgs20, Ryr3, Ddit4, Klf2, Casq2, Ankrd1, Pim1, Myog, Ufm1, Itga6, Atp1a1, Hnrnpk, Trim63, Dab2, Parp1, Myod1, Cnot2, Nr2f2, Calcoco1, Klf5, Hey1, Med30
GOTERM_BP_FAT	4	0.716846	0.00298426	499	11	17911	13.0523	1	0.0535571	5.60217	GO:0048199~vesicle targeting, to, from or within Golgi	Preb, Sec16b, Cul3, Ap1ar
GOTERM_BP_FAT	24	4.30108	0.00298718	499	440	17911	1.95784	1	0.05344	5.6075	GO:0042326~negative regulation of phosphorylation	Zc3h12a, Dusp1, Dusp10, Arrb1, Cdk5rap3, Dab2, Ddit4, Pbk, Cul3, Fbxo31, Gadd45a, Nr2f2, Gadd45g, Hdac4, Pmepa1, Rtn4r, Dcn, Socs2, Cdkn1a, Myog, Lrrk1, Socs3, Flrt2, Shb
GOTERM_BP_FAT	68	12.1864	0.00298731	499	1722	17911	1.41741	1	0.053275	5.60773	GO:0051649~establishment of localization in cell	Ice1, Tbc1d1, Zc3h11a, Aspscr1, Emp2, Bcl6, Rgs20, Cul3, Pmaip1, Rab23, Tram2, Casq2, Stx6, Cdkn1a, Fam53a, Tomm20, Grtp1, Tob1, Lyst, Cd36, Dab2, Nxt1, Myh10, Ankrd50, Ehd3, Sec16b, Ube2j1, Nov, Dyrk2, Lonp2, Chmp4b, Rab33b, Zc3h12a, Srp9, Itgb1, C1qtnf3, Ndufa13, Dnajc13, Fzd7, Hes1, Ryr3, Mis18a, Ppm1b, Preb, Adora1, Cd24a, Rab7b, Snx18, Ywhaz, Ap1ar, Rhob, Pick1, Tmem167, Herpud1, Gas1, Nkd2,…
GOTERM_BP_FAT	36	6.45161	0.00299076	499	769	17911	1.68033	1	0.0531687	5.61404	GO:0032101~regulation of response to external stimulus	Cxcl1, Zc3h12a, Tgm2, Dusp10, C1qtnf3, Thbs1, Il15, Bcl6, Ppm1b, Atp1b1, Nt5e, Adora1, Vegfa, Tgfbr2, Cd24a, Cmklr1, Tbc1d23, Stk24, Socs3, Notch1, Asb2, Cd36, Ackr3, Myod1, Ins2, Pbk, Cdh13, Cxcr4, Hist2h3c2, Cxcl13, Ptgis, Nov, Rgma, Cd34, Lbp, Mtss1
GOTERM_BP_FAT	66	11.828	0.0030288	499	1662	17911	1.42539	1	0.0536601	5.68348	GO:0050790~regulation of catalytic activity	Nuak1, Picalm, Igf2, Arhgef5, Cops8, Tbc1d1, Emp2, Bcl6, Dnajb6, Cul3, Siah2, Pmaip1, Prkab1, Hmgn1, Atp1b1, Gadd45g, Egln3, Tgfbr2, Rtn4r, Dcn, Mtch1, Higd1a, Tnfsf15, Socs2, Cdkn1a, Net1, Shb, Msh2, Itga6, Grtp1, Notch1, Arhgef7, Dusp1, Dab2, Ang, Ghr, Fbxo31, Rps6ka3, Mex3b, Cab39, Sh3bp4, Cxcl13, Rgma, Serpinb6b, Dusp10, Itgb1, Ndufa13, Thbs1, Gadd45a, Gcat, Adora1, Vegfa, Cd24a, Tpm1, Socs3,…
GOTERM_BP_FAT	44	7.8853	0.00305224	499	1000	17911	1.57933	1	0.0538972	5.72625	GO:0032880~regulation of protein localization	Ppia, Nedd4l, Zc3h12a, Picalm, Fndc1, Arhgef5, Ice1, Tbc1d1, C1qtnf3, Itgb1, Rgs20, Fzd7, Hes1, Mis18a, Dnajb6, Pmaip1, Ppm1b, Glul, Rab23, Ankrd1, Stx6, Tnfsf15, Cdkn1a, Cd36, Nkd2, Arrb1, Csnk2a2, Hnrnpk, Fyn, Cdk5rap3, Parp1, Ang, Dab2, Hmgn3, Ins2, Lyplal1, Dclk1, Sec16b, Postn, Ube2j1, Nov, Dyrk2, Ccne1, Cd34
GOTERM_BP_FAT	9	1.6129	0.00310156	499	88	17911	3.67096	1	0.0545762	5.81618	GO:0001570~vasculogenesis	Notch1, Zfp36l1, Zmiz1, Tgfbr2, Has2, Ackr3, Cd34, Hey1, Egfl7
GOTERM_BP_FAT	21	3.76344	0.00313379	499	364	17911	2.0708	1	0.0549587	5.8749	GO:0001655~urogenital system development	Notch1, Smad2, Glcci1, Tet2, Pkhd1, Cat, Hes1, Arid5b, Ptcd2, Vegfa, Sox9, Dll1, Dcn, Cd24a, Sox8, Rdh10, Has2, Cd34, Mtss1, Hey1, Itga6
GOTERM_MF_FAT	17	3.04659	0.00314019	446	279	16866	2.30421	0.951776	0.090397	4.82567	GO:0098641~cadherin binding involved in cell-cell adhesion	Tjp1, Picalm, Itgb1, Hnrnpk, Eif4g2, Lima1, Capg, Asap1, Rtn4, Hist2h3c2, Pkn2, Ndrg1, Stk24, Chmp4b, Tmpo, Itga6, Ywhaz
GOTERM_MF_FAT	13	2.32975	0.00315775	446	181	16866	2.71608	0.952589	0.0882511	4.85204	GO:0019207~kinase regulator activity	Mob1b, Fam20a, Cab39, Igf2, Cd24a, Dcn, Rtn4r, Socs2, Taok1, Ccne1, Cdkn1a, Socs3, Flrt2
GOTERM_BP_DIRECT	17	3.04659	0.00316948	504	265	18082	2.30154	0.999727	0.270663	5.46637	GO:0010629~negative regulation of gene expression	Smad2, Zc3h12a, Pick1, Tgif1, Eif4a3, Picalm, Cd36, Max, Hnrnpk, Fyn, Hes1, Vegfa, Sox9, Rnaseh2b, Cdkn1a, Cd34, Hey1
GOTERM_MF_FAT	7	1.25448	0.00316989	446	55	16866	4.81296	0.953142	0.0860857	4.87025	GO:0050840~extracellular matrix binding	Vegfa, Dcn, Itgb1, Thbs1, Plekha2, Sparc, Itga6
GOTERM_BP_FAT	10	1.79211	0.00317097	499	108	17911	3.3235	1	0.0554228	5.94259	GO:0051153~regulation of striated muscle cell differentiation	Notch1, Hdac4, Sik1, Rbm38, Trim72, Myod1, Nov, Rbm24, Tbx1, Myog
GOTERM_BP_FAT	26	4.6595	0.00319562	499	495	17911	1.88533	1	0.0556714	5.98744	GO:0061458~reproductive system development	Notch1, Zfp36l1, Nipbl, Serpinb6b, Rxrb, Arrb1, Hnrnpk, Map3k4, Hes1, Dnajb6, Arid5b, Irx5, Asb1, Nr2f2, Sox9, Vegfa, Dcn, Bik, Lfng, Sox8, Fst, Rdh10, Ptgis, Socs3, Hey1, Msh2
GOTERM_BP_FAT	85	15.233	0.00320904	499	2261	17911	1.34939	1	0.0557286	6.01186	GO:0007399~nervous system development	Ncor2, Ppia, Zfp36l1, Picalm, Bcl6, Eif4g2, Rab23, Enah, Tgfbr2, Dll1, Rtn4r, Etv4, Socs2, Raph1, Ccsap, Tbx1, Zhx2, Slc38a2, Notch1, Arhgef7, Herc1, Hnrnpk, Ang, Dab2, Fbxo31, Myh10, Tcf12, Zfp488, Mylip, Cxcr4, Cables1, Pomgnt2, Ndrg1, Slc11a2, Rgma, Mtss1, Hey1, Smarce1, Nedd4l, Zc3h12a, Nipbl, Tgif1, Rxrb, Dusp10, Itgb1, Aldh3a2, Tenm3, Tubb2b, Man2a1, Hes1, Lrrn1, Ddit4, Camk2a, Sox9, Vegfa,…
GOTERM_MF_FAT	27	4.83871	0.00321828	446	551	16866	1.85306	0.955284	0.0849563	4.94284	GO:0003682~chromatin binding	Smarce1, Smad2, Ncor2, Zc3h12a, Nipbl, Tgif1, Eya3, Bcl6, Cbx4, Hes1, Cbx2, Hmgn1, Sox9, Myog, Wbp2, Eed, Notch1, Zeb1, Myod1, Parp1, Mef2a, Hmgn3, Hdac4, Top1, Cdc45, Calcoco1, Hist2h3c2
GOTERM_BP_FAT	29	5.19713	0.00322179	499	577	17911	1.80402	1	0.0557743	6.03505	GO:0043065~positive regulation of apoptotic process	Zc3h12a, B4galt1, Tgm2, Fndc1, Itgb1, Thbs1, Ndufa13, Ccar1, Bcl6, Gadd45a, Camk2a, Pmaip1, Gadd45g, Egln3, Ankrd1, Cd24a, Mtch1, Tnfsf15, Net1, Itga6, Notch1, Rhob, Arhgef7, Dusp1, Arrb1, Tsc22d1, Hdac4, Bik, Ptgis
GOTERM_BP_FAT	14	2.50896	0.0032593	499	195	17911	2.57699	1	0.0562353	6.10323	GO:0031099~regeneration	Notch1, Tmem8c, Ptpn3, Myod1, Fzd7, Tgfbr2, Rtn4, Postn, Nov, Lifr, Cdkn1a, Stk24, Myog, Rgma
GOTERM_MF_FAT	30	5.37634	0.00327926	446	638	16866	1.77819	0.957845	0.0841985	5.03426	GO:0004672~protein kinase activity	Nuak1, Fgfrl1, Prkab1, Camk2a, Sox9, Tgfbr2, Pim1, Taok1, Snrk, Trio, Cdkn1a, Stk24, Lrrk1, Prkag3, Csnk1a1, Sbk1, Obscn, Csnk2a2, Nek6, Ptpn3, Fyn, Map3k4, Pbk, Rps6ka3, Dclk1, Cab39, Ror1, Sik1, Pkn2, Dyrk2
GOTERM_BP_FAT	65	11.6487	0.00336062	499	1638	17911	1.42436	1	0.0577601	6.28718	GO:0022008~neurogenesis	Ppia, Picalm, Bcl6, Eif4g2, Enah, Dll1, Rtn4r, Etv4, Socs2, Raph1, Ccsap, Zhx2, Notch1, Arhgef7, Herc1, Hnrnpk, Dab2, Fbxo31, Myh10, Tcf12, Zfp488, Cxcr4, Pomgnt2, Ndrg1, Rgma, Slc11a2, Hey1, Smarce1, Nedd4l, Tgif1, Dusp10, Itgb1, Tenm3, Man2a1, Tubb2b, Hes1, Ddit4, Camk2a, Sox9, Vegfa, Ankrd1, Cd24a, Hprt, Rtn4, Sox8, Stk24, Pick1, Wnt9a, Zeb1, Ncam1, Gas1, Fyn, Mef2a, Nfib, Nr2f2, Irx5, Dclk1, …
GOTERM_BP_DIRECT	6	1.07527	0.00341299	504	37	18082	5.81789	0.999855	0.279148	5.87448	GO:0002053~positive regulation of mesenchymal cell proliferation	Vegfa, Sox9, Tgfbr2, Gas1, Tbx1, Chrd
GOTERM_CC_FAT	26	4.6595	0.00341488	439	457	14413	1.86787	0.866197	0.133827	4.91337	GO:0015629~actin cytoskeleton	Cdc42ep3, Fhl2, Arhgef5, Myl2, Tnnc2, Lima1, Enah, Myh2, Tpm1, Lmod2, Myzap, Obscn, Svil, Myh3, Actc1, Hnrnpk, Fyn, Neb, Myl1, Myh10, Palld, Hdac4, Mybph, Asap1, Ror1, Mtss1
GOTERM_MF_DIRECT	72	12.9032	0.00345924	467	1936	17446	1.38933	0.908463	0.258349	5.08204	GO:0000166~nucleotide binding	Nuak1, Atp8b2, Rbm38, Mat2a, Glul, Adss, Rbm20, Rab23, Mrpl39, Tgfbr2, Gss, Taok1, Snrk, Trio, Kifc3, Msh2, Rbms1, Atp1a1, Mrpl23, Myh3, Gnai3, Nek6, Rhoj, Tubb6, Myh10, Rps6ka3, Ehd3, Ube2j1, Pkn2, Arl4c, Cpsf6, Rbm24, Dyrk2, Lonp2, Rab33b, Adck3, Arl5a, Tnrc6c, Tubb2b, Pccb, Camk2a, Nt5e, Hprt, Stk24, Lrrk1, Rab7b, Prkag3, Ube2h, Csnk1a1, Kif2a, Rhob, Sbk1, Obscn, Csnk2a2, Actc1, Fyn, Tube1, Ma…
GOTERM_BP_FAT	13	2.32975	0.00350239	499	174	17911	2.68172	1	0.0599457	6.54399	GO:0050679~positive regulation of epithelial cell proliferation	Notch1, B4galt1, Gas1, Ang, Fzd7, Cdh13, Glul, Sox9, Vegfa, Has2, Rreb1, Tbx1, Egfl7
GOTERM_MF_DIRECT	17	3.04659	0.00351907	467	279	17446	2.27627	0.912177	0.236827	5.16777	GO:0098641~cadherin binding involved in cell-cell adhesion	Tjp1, Picalm, Itgb1, Hnrnpk, Eif4g2, Lima1, Capg, Asap1, Rtn4, Hist2h3c2, Pkn2, Ndrg1, Stk24, Chmp4b, Tmpo, Itga6, Ywhaz
GOTERM_BP_FAT	8	1.43369	0.00352991	499	71	17911	4.04437	1	0.0602222	6.59375	GO:1900181~negative regulation of protein localization to nucleus	Ppm1b, Rab23, Zc3h12a, Dclk1, Cd36, C1qtnf3, Dyrk2, Nov
GOTERM_BP_FAT	28	5.01792	0.00354161	499	554	17911	1.81413	1	0.0602359	6.61492	GO:0051301~cell division	Reep3, Igf2, Bod1, Fzd7, Mis18a, Cul3, Zc3hc1, Vegfa, Ccsap, Snx18, Anxa11, Kif2a, Csnk1a1, Notch1, Rhob, Svil, Gnai3, Nek6, Cat, Myh10, Dis3l2, Top1, Cables2, Cdc45, Cables1, Pkn2, Ccne1, Chmp4b
INTERPRO	14	2.50896	0.00354959	532	212	20594	2.55636	0.971343	0.588558	5.46264	IPR001452:Src homology-3 domain	Tjp1, Obscn, Arhgef7, Arhgef5, Fyn, Neb, Fut8, Arhgap12, Asap1, Sh3bp4, Fchsd2, Srgap3, Trio, Snx18
GOTERM_BP_FAT	23	4.12186	0.00355762	499	420	17911	1.96561	1	0.0603204	6.64385	GO:0007346~regulation of mitotic cell cycle	Zfp36l1, Igf2, Wnt9a, Dusp1, Gas1, Csnk2a2, Nek6, Cdk5rap3, Ptpn3, Ins2, Hes1, Cul3, Fbxo31, Pim1, Cdc45, Sik1, Pkn2, Ccsap, Rnaseh2b, Cdkn1a, Chmp4b, Shb, Msh2
GOTERM_MF_DIRECT	24	4.30108	0.00360478	467	466	17446	1.924	0.917239	0.22056	5.29048	GO:0003682~chromatin binding	Ncor2, Notch1, Smad2, Zc3h12a, Nipbl, Tgif1, Zeb1, Eya3, Bcl6, Parp1, Myod1, Mef2a, Cbx4, Hmgn3, Hes1, Cbx2, Hmgn1, Sox9, Hdac4, Top1, Cdc45, Hist2h3c2, Calcoco1, Eed
GOTERM_BP_FAT	60	10.7527	0.00366439	499	1490	17911	1.44539	1	0.0618927	6.83662	GO:0010647~positive regulation of cell communication	Smad2, Igf2, Tgm2, Arhgef5, Cops8, Il15, Emp2, Pmaip1, Glul, Gadd45g, Rnf111, Dll1, Dcn, Tnfsf15, Taok1, Tbx1, Prr5, Notch1, Plekhg5, Arhgef7, Cd36, Hnrnpk, Nek6, Dab2, Ghr, Cat, Tnks2, Nov, Ptgis, Mtdh, Lbp, Dkk2, Eda2r, Zc3h12a, Tspyl5, C1qtnf3, Itgb1, Thbs1, Hes1, Gadd45a, Adora1, Sox9, Vegfa, Ankrd1, Cd24a, Lrrk1, Wnt9a, Ncam1, Gas1, Arrb1, Fyn, Cdk5rap3, Ackr3, Parp1, Map3k4, Ins2, Spin1, Cd…
GOTERM_BP_FAT	15	2.68817	0.00381393	499	222	17911	2.42526	1	0.0641505	7.10599	GO:0001649~osteoblast differentiation	Notch1, Tob1, Igf2, Fhl2, Fndc3b, Dnajc13, Itga11, Cat, Vegfa, Hdac4, Jund, Sox8, Tmem64, Chrd, Hey1
GOTERM_BP_FAT	6	1.07527	0.00383341	499	38	17911	5.66744	1	0.0642783	7.14101	GO:0002053~positive regulation of mesenchymal cell proliferation	Vegfa, Sox9, Tgfbr2, Gas1, Tbx1, Chrd
GOTERM_BP_DIRECT	6	1.07527	0.00384184	504	38	18082	5.66479	0.999952	0.299084	6.58915	GO:0060412~ventricular septum morphogenesis	Notch1, Tgfbr2, Fgfrl1, Fzd2, Hes1, Hey1
GOTERM_MF_FAT	12	2.15054	0.00385534	446	162	16866	2.8012	0.975856	0.0957427	5.89375	GO:0019887~protein kinase regulator activity	Fam20a, Cab39, Igf2, Cd24a, Dcn, Rtn4r, Socs2, Taok1, Cdkn1a, Ccne1, Socs3, Flrt2
GOTERM_BP_FAT	53	9.49821	0.00393874	499	1283	17911	1.48275	1	0.0657951	7.33023	GO:0051253~negative regulation of RNA metabolic process	Smad2, Ncor2, Bcl6, Cbx4, Dnajb6, Cul3, Zfp438, Fst, Zbtb14, Tbx1, Zhx2, Notch1, Tob1, Rybp, Cd36, Hnrnpk, Dab2, Zfp488, Hdac4, Irf2bp2, Hist2h3c2, Mtdh, Hey1, Smarce1, Zc3h12a, Tgif1, Nipbl, Fhl2, Ndufa13, Hes1, Arid5b, Cbx2, Vegfa, Sox9, Ankrd1, Jund, Sox8, Eed, Zeb1, Mef2a, Ins2, Nelfcd, Rcor1, Cnot2, Nfib, Nr2f2, Prickle1, Cdc45, Sik1, Rreb1, Srsf4, Ccne1, Klf5
GOTERM_BP_FAT	13	2.32975	0.00401925	499	177	17911	2.63627	1	0.0669007	7.47462	GO:0060828~regulation of canonical Wnt signaling pathway	Dkk2, Notch1, D930015E06Rik, Wnt9a, Nkd2, Dab2, Rgs20, Siah2, Tnks2, Sox9, Prickle1, Tmem64, Lrrk1
GOTERM_BP_FAT	60	10.7527	0.00408941	499	1497	17911	1.43863	1	0.0678323	7.60025	GO:0023056~positive regulation of signaling	Smad2, Igf2, Tgm2, Arhgef5, Cops8, Il15, Emp2, Pmaip1, Glul, Gadd45g, Rnf111, Dll1, Dcn, Tnfsf15, Taok1, Tbx1, Prr5, Notch1, Plekhg5, Arhgef7, Cd36, Hnrnpk, Nek6, Dab2, Ghr, Cat, Tnks2, Nov, Ptgis, Mtdh, Lbp, Dkk2, Eda2r, Zc3h12a, Tspyl5, C1qtnf3, Itgb1, Thbs1, Hes1, Gadd45a, Adora1, Sox9, Vegfa, Ankrd1, Cd24a, Lrrk1, Wnt9a, Ncam1, Gas1, Arrb1, Fyn, Cdk5rap3, Ackr3, Parp1, Map3k4, Ins2, Spin1, Cd…
GOTERM_MF_FAT	32	5.73477	0.00409322	446	708	16866	1.7092	0.980821	0.0988212	6.24653	GO:0019904~protein domain specific binding	Nipbl, Picalm, Tgm2, Itgb1, Rgs20, Fzd7, Cul3, Capg, Enah, Tceal1, Ccdc6, Ywhaz, Tjp1, Pick1, Atp1a1, Ncam1, Sntb1, Gnai3, Hnrnpk, Plekha2, Ghr, Arhgap29, Fut8, Tcf12, Pmepa1, Bik, Asap1, Calcoco1, Fzd2, Ssx2ip, U2af1, Arl1
GOTERM_BP_FAT	7	1.25448	0.00410196	499	55	17911	4.5683	1	0.0678365	7.62272	GO:0045600~positive regulation of fat cell differentiation	Zfp36l1, Zc3h12a, Fndc3b, Cmklr1, Tmem64, Medag, Klf5
GOTERM_MF_FAT	17	3.04659	0.00410861	446	287	16866	2.23998	0.981105	0.0967588	6.26932	GO:0098632~protein binding involved in cell-cell adhesion	Tjp1, Picalm, Itgb1, Hnrnpk, Eif4g2, Lima1, Capg, Asap1, Rtn4, Hist2h3c2, Pkn2, Ndrg1, Stk24, Chmp4b, Tmpo, Itga6, Ywhaz
GOTERM_BP_DIRECT	7	1.25448	0.00411238	504	55	18082	4.56616	0.999976	0.307416	7.03738	GO:0035914~skeletal muscle cell differentiation	Notch1, Asb2, Ankrd1, Sox8, Myod1, Klf5, Myog
GOTERM_BP_FAT	15	2.68817	0.00413111	499	224	17911	2.4036	1	0.0681053	7.67486	GO:0016050~vesicle organization	Picalm, Lyst, Nkd2, Gnai3, Trim72, Cul3, Preb, Syt8, Sec16b, Stx6, Cd34, Chmp4b, Snx18, Vps37b, Snx19
GOTERM_BP_FAT	22	3.94265	0.00423499	499	400	17911	1.97416	1	0.0695594	7.86046	GO:0001933~negative regulation of protein phosphorylation	Zc3h12a, Dusp1, Dusp10, Arrb1, Cdk5rap3, Dab2, Ddit4, Cul3, Fbxo31, Pbk, Gadd45a, Nr2f2, Gadd45g, Pmepa1, Rtn4r, Dcn, Socs2, Cdkn1a, Lrrk1, Socs3, Flrt2, Shb
GOTERM_MF_FAT	15	2.68817	0.00424609	446	237	16866	2.39343	0.983459	0.0974656	6.47258	GO:1901681~sulfur compound binding	Ncam1, Thbs1, Fgfrl1, Ang, Vegfa, Ccdc80, Gss, Postn, Fst, Cxcl13, Nov, Chrd, Acox3, Cd34, Slc6a6
GOTERM_MF_FAT	4	0.716846	0.0042839	446	13	16866	11.6357	0.984054	0.0960131	6.52843	GO:0005159~insulin-like growth factor receptor binding	Igf2, Arrb1, Socs2, Ins2
GOTERM_CC_DIRECT	46	8.24373	0.00428503	530	1113	19662	1.53326	0.830993	0.137699	5.842	GO:0005856~cytoskeleton	Strbp, Zc3h12a, Cdc42ep3, Rassf3, Myl2, Bod1, Tubb2b, Lima1, Enah, Tpm1, Rttn, Lmod2, Ccsap, Kifc3, Ccdc6, Anxa11, Marcks, Myzap, Kif2a, Notch1, Csnk1a1, Pick1, Plek2, Plekhh1, Sntb1, Svil, Gnai3, Actc1, Ptpn3, Rmdn2, Nek6, Cdk5rap3, Frmd6, Tube1, Spin1, Tubb6, Palld, Mylip, Pkn2, Cfap20, Ndrg1, Kif1b, Ssx2ip, Ptpn21, Mtss1, Kif21b
GOTERM_BP_FAT	9	1.6129	0.00435909	499	93	17911	3.47359	1	0.0713223	8.08172	GO:0030048~actin filament-based movement	Nedd4l, Casq2, Atp1a1, Myh2, Tpm1, Actc1, Emp2, Frmd6, Myh10
GOTERM_BP_FAT	58	10.3943	0.00442592	499	1443	17911	1.44272	1	0.0721707	8.20066	GO:2000113~negative regulation of cellular macromolecule biosynthetic process	Smad2, Ncor2, Zfp36l1, Bcl6, Cbx4, Dnajb6, Cul3, Zfp438, Fst, Tbx1, Zbtb14, Zhx2, Notch1, Tob1, Eif4a3, Dusp1, Rybp, Cd36, Hnrnpk, Dab2, Ang, Zfp488, Hdac4, Irf2bp2, Hist2h3c2, Mtdh, Hey1, Smarce1, Zc3h12a, Tgif1, Nipbl, Fhl2, Srp9, Tnrc6c, Ndufa13, Hes1, Cbx2, Arid5b, Vegfa, Sox9, Ankrd1, Jund, Sox8, Eed, Zeb1, Mef2a, Ins2, Nelfcd, Rcor1, Cnot2, Nfib, Nr2f2, Prickle1, Cdc45, Sik1, Rreb1, Ccne1, …
GOTERM_MF_DIRECT	4	0.716846	0.00443513	467	13	17446	11.4946	0.953441	0.243325	6.47151	GO:0005159~insulin-like growth factor receptor binding	Igf2, Arrb1, Socs2, Ins2
GOTERM_BP_FAT	3	0.537634	0.00446019	499	4	17911	26.9203	1	0.0725027	8.26159	GO:2000981~negative regulation of inner ear receptor cell differentiation	Notch1, Dll1, Hes1
GOTERM_BP_FAT	3	0.537634	0.00446019	499	4	17911	26.9203	1	0.0725027	8.26159	GO:0045632~negative regulation of mechanoreceptor differentiation	Notch1, Dll1, Hes1
GOTERM_BP_FAT	3	0.537634	0.00446019	499	4	17911	26.9203	1	0.0725027	8.26159	GO:0002085~inhibition of neuroepithelial cell differentiation	Notch1, Dll1, Hes1
GOTERM_BP_FAT	3	0.537634	0.00446019	499	4	17911	26.9203	1	0.0725027	8.26159	GO:0007386~compartment pattern specification	Notch1, Dll1, Lfng
GOTERM_BP_FAT	3	0.537634	0.00446019	499	4	17911	26.9203	1	0.0725027	8.26159	GO:2001027~negative regulation of endothelial cell chemotaxis	Notch1, Thbs1, Cxcl13
GOTERM_BP_DIRECT	3	0.537634	0.00446454	504	4	18082	26.9077	0.999991	0.319928	7.61778	GO:0046533~negative regulation of photoreceptor cell differentiation	Notch1, Sox9, Sox8
GOTERM_BP_DIRECT	3	0.537634	0.00446454	504	4	18082	26.9077	0.999991	0.319928	7.61778	GO:0070252~actin-mediated cell contraction	Myh2, Actc1, Emp2
GOTERM_BP_DIRECT	3	0.537634	0.00446454	504	4	18082	26.9077	0.999991	0.319928	7.61778	GO:0007386~compartment pattern specification	Notch1, Dll1, Lfng
GOTERM_CC_FAT	11	1.97133	0.00453557	439	124	14413	2.91247	0.930954	0.163224	6.47615	GO:0030018~Z disc	Jph1, Hdac4, Obscn, Palld, Casq2, Fhl2, Trim63, Ryr3, Dnajb6, Neb, Myzap
GOTERM_BP_FAT	14	2.50896	0.00458626	499	203	17911	2.47543	1	0.074267	8.48543	GO:0031334~positive regulation of protein complex assembly	Pick1, Cdc42ep3, Cd36, Arhgef5, Ice1, Pmaip1, Vegfa, Palld, Cd24a, Asap1, Bik, Lmod2, Cxcl13, Ap1ar
GOTERM_BP_FAT	13	2.32975	0.0045957	499	180	17911	2.59233	1	0.0742038	8.50216	GO:1904589~regulation of protein import	Zc3h12a, Cd36, Arhgef5, C1qtnf3, Dab2, Rgs20, Parp1, Fzd7, Ppm1b, Rab23, Nov, Dyrk2, Cdkn1a
GOTERM_BP_FAT	9	1.6129	0.00465187	499	94	17911	3.43664	1	0.0748662	8.60171	GO:2000379~positive regulation of reactive oxygen species metabolic process	Cxcl1, Zc3h12a, Klf2, Hdac4, Tgfbr2, Cd36, Thbs1, Cdkn1a, Gadd45a
GOTERM_BP_FAT	42	7.52688	0.00470228	499	965	17911	1.56222	1	0.0754351	8.69096	GO:0043085~positive regulation of catalytic activity	Picalm, Igf2, Arhgef5, Cops8, Tbc1d1, Itgb1, Thbs1, Ndufa13, Emp2, Pmaip1, Gadd45a, Atp1b1, Hmgn1, Gadd45g, Adora1, Vegfa, Egln3, Tgfbr2, Cd24a, Rtn4r, Mtch1, Higd1a, Tpm1, Tnfsf15, Cdkn1a, Net1, Snx18, Msh2, Grtp1, Itga6, Arhgef7, Arrb1, Ang, Dab2, Ghr, Map3k4, Ins2, Mex3b, Cab39, Cxcl13, Rgma, Arl1
GOTERM_BP_FAT	11	1.97133	0.00473353	499	136	17911	2.90317	1	0.0757054	8.74624	GO:0045807~positive regulation of endocytosis	Nedd4l, Pick1, Vegfa, Mex3b, Dll1, Cd36, Arrb1, Itgb1, Hnrnpk, Dab2, Lbp
GOTERM_BP_FAT	173	31.0036	0.0047966	499	5224	17911	1.18867	1	0.0764626	8.85773	GO:0010467~gene expression	Smad2, Zfp36l1, Picalm, Igf2, Klf3, Rbm38, Ccar1, Sdpr, Rgs20, Bcl6, Slc25a33, Prkab1, Foxq1, Rbm20, Klf2, Utp6, Dll1, Zfp438, Etv4, Cmklr1, Rpusd4, Zhx2, Lin9, Itga6, Tob1, Eif4a3, Rybp, Pkhd1, Mrpl23, Cat, Zfp422, Rps6ka3, Hdac4, Top1, Zfp532, Mllt10, Pkn2, Rnaseh2b, Mtdh, Ctcfl, Tmpo, Med30, Smarce1, Eda2r, Fhl2, Tnrc6c, Foxj3, Fzd7, Tcof1, Hes1, Cbx2, Noc4l, Camk2a, Gcat, Preb, Pcgf5, Vegfa, …
GOTERM_BP_DIRECT	8	1.43369	0.00480657	504	75	18082	3.82688	0.999996	0.330867	8.1782	GO:0007179~transforming growth factor beta receptor signaling pathway	Smad2, Ltbp1, Tgfbr2, Col1a2, Itgb1, Mtmr4, Parp1, Fut8
GOTERM_CC_DIRECT	5	0.896057	0.00483913	530	26	19662	7.13425	0.865778	0.143141	6.57385	GO:0031519~PcG protein complex	Pcgf5, Rybp, Csnk2a2, Cbx4, Cbx2
GOTERM_BP_FAT	7	1.25448	0.00490169	499	57	17911	4.40801	1	0.0778574	9.04321	GO:0010463~mesenchymal cell proliferation	Vegfa, Sox9, Tgfbr2, Gas1, Tbx1, Chrd, Nfib
GOTERM_BP_FAT	50	8.96057	0.00493652	499	1207	17911	1.4869	1	0.0781722	9.1046	GO:0045892~negative regulation of transcription, DNA-templated	Smarce1, Ncor2, Smad2, Nipbl, Tgif1, Fhl2, Ndufa13, Bcl6, Cbx4, Hes1, Cbx2, Dnajb6, Arid5b, Cul3, Sox9, Vegfa, Ankrd1, Jund, Zfp438, Sox8, Fst, Tbx1, Zbtb14, Zhx2, Eed, Notch1, Rybp, Zeb1, Cd36, Hnrnpk, Dab2, Mef2a, Ins2, Rcor1, Nelfcd, Cnot2, Nfib, Nr2f2, Hdac4, Zfp488, Irf2bp2, Prickle1, Cdc45, Sik1, Hist2h3c2, Rreb1, Ccne1, Klf5, Mtdh, Hey1
GOTERM_BP_DIRECT	4	0.716846	0.00496995	504	13	18082	11.0391	0.999997	0.33134	8.44478	GO:0010832~negative regulation of myotube differentiation	Notch1, Hdac4, Trim72, Nov
GOTERM_BP_FAT	11	1.97133	0.00498322	499	137	17911	2.88198	1	0.0786654	9.18686	GO:0030178~negative regulation of Wnt signaling pathway	Notch1, Dkk2, D930015E06Rik, Sox9, Prickle1, Wnt9a, Nkd2, Dab2, Tmem64, Rgs20, Siah2
GOTERM_BP_FAT	18	3.22581	0.00502772	499	303	17911	2.1323	1	0.0791222	9.26516	GO:0007265~Ras protein signal transduction	Plekhg5, Obscn, Arhgef7, Cdc42ep3, Arhgef5, Arrb1, Itgb1, Bcl6, Rhoj, Cul3, Cdh13, Col1a2, Ralgps2, Trio, Rasal2, Cdkn1a, Ssx2ip, Net1
GOTERM_BP_FAT	34	6.09319	0.00505567	499	738	17911	1.65364	1	0.0793266	9.31432	GO:0016337~single organismal cell-cell adhesion	Zfp36l1, Igf2, Itgb1, Il15, Bcl6, Fzd7, Hes1, Dnajb6, Nt5e, Gadd45g, Vegfa, Sox9, Ccdc80, Tgfbr2, Cd24a, Pkp1, Has2, Kifc3, Shb, Itga6, Azi2, D930015E06Rik, Zeb1, Ncam1, Pkhd1, Fyn, Tfrc, Ins2, Mex3b, Lfng, Cxcr4, Cxcl13, Nov, Cd34
GOTERM_BP_FAT	10	1.79211	0.00509225	499	116	17911	3.09429	1	0.0796594	9.3786	GO:0050728~negative regulation of inflammatory response	Adora1, Zc3h12a, Nt5e, Dusp10, C1qtnf3, Ptgis, Nov, Ins2, Socs3, Pbk
GOTERM_CC_DIRECT	94	16.8459	0.0051215	530	2674	19662	1.30412	0.880656	0.140874	6.94477	GO:0070062~extracellular exosome	Ppia, Igf2, Tgm2, Cops8, A4galt, Prosc, Cul3, Lsp1, Glul, Adss, Atp1b1, Rab23, Gss, Rtn4r, Sypl, Cpped1, Taok1, Kifc3, Anxa11, Atp1a1, Pkhd1, Myh3, Hnrnpk, Gnai3, Ang, Dab2, Cat, Rhoj, Tubb6, Fut8, Myh10, Mob1b, Ppcs, Mb, Mrgprf, Dhrs4, Cab39, Gpr155, Cxcr4, Hist2h3c2, Sh3bp4, Cfap20, Ndrg1, Chmp4b, Rgma, Rab33b, Rnase4, Lbp, Fabp5, Nedd4l, B4galt1, Nipbl, Srp9, Itgb1, Aldh3a2, C1qtnf3, Ndufa13, …
GOTERM_BP_DIRECT	8	1.43369	0.00517058	504	76	18082	3.77652	0.999998	0.333743	8.77113	GO:0045665~negative regulation of neuron differentiation	Notch1, Cd24a, Dll1, Rtn4, Itgb1, Zhx2, Hes1, Hey1
GOTERM_BP_FAT	14	2.50896	0.00517673	499	206	17911	2.43938	1	0.0807084	9.52693	GO:0006898~receptor-mediated endocytosis	Nedd4l, Pick1, Picalm, Cd36, Arrb1, Itgb1, Hnrnpk, Ackr3, Dab2, Tfrc, Vegfa, Tgfbr2, Dll1, Cd24a
GOTERM_BP_FAT	17	3.04659	0.0052036	499	279	17911	2.18708	1	0.0808899	9.57405	GO:0044744~protein targeting to nucleus	Zc3h12a, Tob1, Cd36, C1qtnf3, Dab2, Bcl6, Rgs20, Parp1, Fzd7, Hes1, Ppm1b, Rab23, Prickle1, Nov, Dyrk2, Fam53a, Cdkn1a
GOTERM_BP_FAT	17	3.04659	0.0052036	499	279	17911	2.18708	1	0.0808899	9.57405	GO:1902593~single-organism nuclear import	Zc3h12a, Tob1, Cd36, C1qtnf3, Dab2, Bcl6, Rgs20, Parp1, Fzd7, Hes1, Ppm1b, Rab23, Prickle1, Nov, Dyrk2, Fam53a, Cdkn1a
GOTERM_BP_FAT	17	3.04659	0.0052036	499	279	17911	2.18708	1	0.0808899	9.57405	GO:0006606~protein import into nucleus	Zc3h12a, Tob1, Cd36, C1qtnf3, Dab2, Bcl6, Rgs20, Parp1, Fzd7, Hes1, Ppm1b, Rab23, Prickle1, Nov, Dyrk2, Fam53a, Cdkn1a
GOTERM_BP_FAT	70	12.5448	0.00530879	499	1828	17911	1.37449	1	0.0822363	9.75832	GO:0051049~regulation of transport	Ppia, Cxcl1, Picalm, Arhgef5, Tbc1d1, Ice1, Aspscr1, Rgs20, Pmaip1, Glul, Atp1b1, Rab23, Casq2, Dll1, Tnfsf15, Cdkn1a, Grtp1, Notch1, Arhgef7, Atp1a1, Cd36, Hnrnpk, Ptpn3, Dab2, Ang, Ehd3, Mex3b, Sec16b, Kcnq4, Cxcr4, Ube2j1, Dyrk2, Nov, Rab33b, Lbp, Nedd4l, Zc3h12a, Fndc1, Itgb1, C1qtnf3, Thbs1, Dnajc13, Cacng1, Fzd7, Hes1, Mis18a, Camk2a, Ppm1b, Stim2, Preb, Adora1, Vegfa, Ankrd1, Rtn4, Vps37b,…
GOTERM_BP_FAT	16	2.86738	0.00533976	499	255	17911	2.25216	1	0.0824732	9.81251	GO:0045926~negative regulation of growth	Cd36, Gas1, Myl2, Ndufa13, Dab2, Bcl6, Dcbld2, Tgfbr2, Rtn4r, Rtn4, Socs2, Sh3bp4, Nov, Cdkn1a, Rgma, Lbp
GOTERM_BP_FAT	6	1.07527	0.00534699	499	41	17911	5.25275	1	0.0823576	9.82515	GO:0010596~negative regulation of endothelial cell migration	Stard13, Nr2f2, Notch1, Dcn, Thbs1, Cxcl13
GOTERM_BP_FAT	15	2.68817	0.00542683	499	231	17911	2.33077	1	0.0833132	9.96468	GO:0060560~developmental growth involved in morphogenesis	Nedd4l, Notch1, Itgb1, Hnrnpk, Eif4g2, Vegfa, Sox9, Dclk1, Tgfbr2, Rtn4r, Rtn4, Postn, Rdh10, Raph1, Rgma
GOTERM_BP_DIRECT	5	0.896057	0.00544041	504	26	18082	6.89942	0.999999	0.339501	9.2083	GO:0035904~aorta development	Loxl1, Ltbp1, Prickle1, Cxcr4, Myh10
GOTERM_BP_DIRECT	5	0.896057	0.00544041	504	26	18082	6.89942	0.999999	0.339501	9.2083	GO:0045662~negative regulation of myoblast differentiation	Notch1, Sox9, Dll1, Sox8, Nmrk2
GOTERM_BP_FAT	11	1.97133	0.00551355	499	139	17911	2.84052	1	0.0843634	10.116	GO:0003206~cardiac chamber morphogenesis	Notch1, Tgfbr2, Fhl2, Tpm1, Myl2, Fgfrl1, Tbx1, Fzd2, Hes1, Hey1, Ptcd2
GOTERM_BP_FAT	8	1.43369	0.00553932	499	77	17911	3.72922	1	0.0845151	10.1609	GO:0003151~outflow tract morphogenesis	Vegfa, Nipbl, Tgfbr2, Thbs1, Tbx1, Fzd2, Hes1, Hey1
GOTERM_BP_FAT	35	6.2724	0.00554256	499	771	17911	1.62942	1	0.0843371	10.1665	GO:0051338~regulation of transferase activity	Igf2, Arhgef5, Dusp10, Cops8, Thbs1, Emp2, Cul3, Prkab1, Gadd45a, Hmgn1, Adora1, Gadd45g, Vegfa, Tgfbr2, Cd24a, Dcn, Rtn4r, Higd1a, Socs2, Tnfsf15, Cdkn1a, Socs3, Shb, Dusp1, Arrb1, Cdk5rap3, Ang, Dab2, Ghr, Map3k4, Ins2, Fbxo31, Nr2f2, Cab39, Flrt2
GOTERM_BP_FAT	17	3.04659	0.00555871	499	281	17911	2.17151	1	0.0843481	10.1947	GO:0051170~nuclear import	Zc3h12a, Tob1, Cd36, C1qtnf3, Dab2, Bcl6, Rgs20, Parp1, Fzd7, Hes1, Ppm1b, Rab23, Prickle1, Nov, Dyrk2, Fam53a, Cdkn1a
GOTERM_CC_FAT	20	3.58423	0.00557855	439	328	14413	2.00192	0.962723	0.18583	7.90902	GO:0005913~cell-cell adherens junction	Tjp1, Picalm, Itgb1, Hnrnpk, Eif4g2, Lima1, Capg, Asap1, Rtn4, Cd200, Hist2h3c2, Pkn2, Ndrg1, Kifc3, Ssx2ip, Stk24, Chmp4b, Tmpo, Itga6, Ywhaz
GOTERM_BP_FAT	15	2.68817	0.00561311	499	232	17911	2.32072	1	0.0849142	10.2894	GO:0009612~response to mechanical stimulus	Slc38a2, Strbp, Atp1a1, Cd36, Thbs1, Fyn, Gadd45a, Sox9, Hdac4, Tgfbr2, Ankrd1, Dcn, Jund, Postn, Dennd5b
GOTERM_BP_FAT	9	1.6129	0.00562127	499	97	17911	3.33035	1	0.0848078	10.3036	GO:2001237~negative regulation of extrinsic apoptotic signaling pathway	Zc3hc1, Vegfa, Gas1, Eya3, Tnfrsf22, Fyn, Dab2, Siah2, Itga6
GOTERM_MF_FAT	11	1.97133	0.00566526	446	147	16866	2.82978	0.995817	0.122257	8.54695	GO:0043566~structure-specific DNA binding	Smarce1, Hmgn1, Notch1, Top1, Hist2h3c2, Myod1, Bcl6, Hmgn3, Wbp2, Myog, Msh2
GOTERM_BP_FAT	12	2.15054	0.00569523	499	162	17911	2.6588	1	0.0856513	10.4322	GO:0008016~regulation of heart contraction	Atp1b1, Irx5, Adora1, Zc3h12a, Hdac4, Ehd3, Casq2, Atp1a1, Tpm1, Gnai3, Myl2, Mef2a
GOTERM_MF_DIRECT	22	3.94265	0.00571847	467	428	17446	1.92025	0.980881	0.280901	8.26984	GO:0004674~protein serine/threonine kinase activity	Csnk1a1, Sbk1, Obscn, Nuak1, Csnk2a2, Nek6, Map3k4, Pbk, Camk2a, Rps6ka3, Dclk1, Cab39, Tgfbr2, Pim1, Sik1, Pkn2, Taok1, Dyrk2, Snrk, Trio, Stk24, Lrrk1
GOTERM_BP_FAT	7	1.25448	0.00581036	499	59	17911	4.25858	1	0.0870806	10.6321	GO:0042308~negative regulation of protein import into nucleus	Ppm1b, Rab23, Zc3h12a, Cd36, C1qtnf3, Dyrk2, Nov
GOTERM_BP_FAT	7	1.25448	0.00581036	499	59	17911	4.25858	1	0.0870806	10.6321	GO:1904590~negative regulation of protein import	Ppm1b, Rab23, Zc3h12a, Cd36, C1qtnf3, Dyrk2, Nov
GOTERM_BP_FAT	15	2.68817	0.00582248	499	233	17911	2.31076	1	0.0870262	10.6531	GO:0033673~negative regulation of kinase activity	Dusp1, Dusp10, Cdk5rap3, Cul3, Fbxo31, Gadd45a, Nr2f2, Gadd45g, Rtn4r, Dcn, Socs2, Cdkn1a, Socs3, Flrt2, Shb
GOTERM_BP_FAT	67	12.0072	0.00599503	499	1744	17911	1.37895	1	0.0892605	10.9517	GO:0009891~positive regulation of biosynthetic process	Smad2, Ncor2, Picalm, Igf2, Med21, Ice1, Il15, Sdpr, Eif4g2, Rnf111, Klf2, Dll1, Dcn, Pim1, Etv4, Has2, Tbx1, Wbp2, Itga6, Notch1, Zmiz1, Eif4a3, Hnrnpk, Myod1, Dab2, Tcf12, Rps6ka3, Hdac4, Mllt10, Dyrk2, Rgma, Ctcfl, Hey1, Lbp, Med30, Zc3h12a, Nipbl, Tet2, Rxrb, Thbs1, Fzd7, Hes1, Gcat, Pcgf5, Sox9, Vegfa, Jund, Sox8, Myog, Nufip1, Zeb1, Arrb1, Cdk5rap3, Parp1, Map3k4, Mef2a, Hmgn3, Ins2, Cdh13,…
GOTERM_MF_FAT	68	12.1864	0.00600686	446	1875	16866	1.37147	0.996997	0.126346	9.03978	GO:0001883~purine nucleoside binding	Nuak1, Atp8b2, Tgm2, Mat2a, Glul, Adss, Atp1b1, Rab23, Gss, Tgfbr2, Pim1, Taok1, Snrk, Trio, Kifc3, Msh2, Eif4a3, Atp1a1, Myh3, Gnai3, Nek6, Rhoj, Tubb6, Myh10, Rps6ka3, Ehd3, Ube2j1, Pkn2, Arl4c, Dyrk2, Lonp2, Rab33b, Adck3, Arl5a, Ndufa13, Tubb2b, Pccb, Camk2a, Adora1, Myh2, Stk24, Lrrk1, Rab7b, Prkag3, Ube2h, Csnk1a1, Kif2a, Rhob, Sbk1, Obscn, Csnk2a2, Actc1, Fyn, Tube1, Map3k4, Pbk, Gem, Nmrk…
GOTERM_BP_FAT	60	10.7527	0.00604357	499	1526	17911	1.41129	1	0.089718	11.0356	GO:0048699~generation of neurons	Ppia, Picalm, Bcl6, Eif4g2, Enah, Dll1, Rtn4r, Etv4, Socs2, Raph1, Ccsap, Zhx2, Notch1, Herc1, Hnrnpk, Dab2, Fbxo31, Myh10, Tcf12, Zfp488, Cxcr4, Pomgnt2, Rgma, Slc11a2, Hey1, Nedd4l, Tgif1, Dusp10, Itgb1, Tenm3, Man2a1, Tubb2b, Hes1, Ddit4, Camk2a, Sox9, Vegfa, Ankrd1, Cd24a, Hprt, Rtn4, Sox8, Stk24, Wnt9a, Zeb1, Ncam1, Gas1, Fyn, Mef2a, Nfib, Nr2f2, Irx5, Dclk1, Palld, Asap1, Postn, Dagla, Lifr…
GOTERM_BP_FAT	29	5.19713	0.00605521	499	605	17911	1.72053	1	0.0896504	11.0557	GO:0010638~positive regulation of organelle organization	Nipbl, Igf2, Cdc42ep3, Arhgef5, Bcl6, Mis18a, Hes1, Cul3, Pmaip1, Vegfa, Dcn, Tpm1, Lmod2, Wbp2, Vps37b, Eed, Ap1ar, Pick1, Arrb1, Csnk2a2, Map3k4, Ins2, Cnot2, Mns1, Tnks2, Palld, Asap1, Bik, Mtss1
GOTERM_BP_FAT	16	2.86738	0.0061411	499	259	17911	2.21738	1	0.0906314	11.2038	GO:0009896~positive regulation of catabolic process	Csnk1a1, Nub1, Nedd4l, Zc3h12a, Zfp36l1, Tob1, Herpud1, Nkd2, Tnrc6c, Ndufa13, Dab2, Ins2, Mylip, Sox9, Prickle1, Rgma
GOTERM_BP_FAT	4	0.716846	0.00618737	499	14	17911	10.2554	1	0.091049	11.2835	GO:0014874~response to stimulus involved in regulation of muscle adaptation	Hdac4, Mtmr4, Trim63, Myog
GOTERM_BP_FAT	39	6.98925	0.006197	499	893	17911	1.56759	1	0.0909502	11.3001	GO:0001934~positive regulation of protein phosphorylation	Zc3h12a, Eda2r, Igf2, Fndc1, Arhgef5, Cops8, C1qtnf3, Itgb1, Thbs1, Il15, Emp2, Hes1, Gadd45a, Adora1, Gadd45g, Sox9, Fam20a, Vegfa, Tgfbr2, Cd24a, Higd1a, Tnfsf15, Taok1, Cdkn1a, Tbx1, Lrrk1, Prr5, Cd36, Arrb1, Fyn, Ackr3, Ang, Dab2, Ghr, Map3k4, Ins2, Cab39, Cxcr4, Rgma
GOTERM_BP_FAT	38	6.81004	0.00621526	499	864	17911	1.57866	1	0.0909727	11.3315	GO:0060341~regulation of cellular localization	Nedd4l, Zc3h12a, Zfp36l1, Ice1, C1qtnf3, Itgb1, Dnajc13, Rgs20, Fzd7, Mis18a, Hes1, Pmaip1, Camk2a, Preb, Ppm1b, Rab23, Casq2, Stx6, Cdkn1a, Gas1, Cd36, Nkd2, Arrb1, Csnk2a2, Hnrnpk, Fyn, Cdk5rap3, Parp1, Dab2, Hmgn3, Ins2, Lyplal1, Dclk1, Sec16b, Ube2j1, Nov, Dyrk2, Ccne1
GOTERM_BP_FAT	50	8.96057	0.00623214	499	1222	17911	1.46865	1	0.0909758	11.3606	GO:1903507~negative regulation of nucleic acid-templated transcription	Smarce1, Ncor2, Smad2, Nipbl, Tgif1, Fhl2, Ndufa13, Bcl6, Cbx4, Hes1, Cbx2, Dnajb6, Arid5b, Cul3, Sox9, Vegfa, Ankrd1, Jund, Zfp438, Sox8, Fst, Tbx1, Zbtb14, Zhx2, Eed, Notch1, Rybp, Zeb1, Cd36, Hnrnpk, Dab2, Mef2a, Ins2, Rcor1, Nelfcd, Cnot2, Nfib, Nr2f2, Hdac4, Zfp488, Irf2bp2, Prickle1, Cdc45, Sik1, Hist2h3c2, Rreb1, Ccne1, Klf5, Mtdh, Hey1
GOTERM_BP_FAT	10	1.79211	0.00634122	499	120	17911	2.99115	1	0.0922615	11.5481	GO:0072331~signal transduction by p53 class mediator	Eda2r, Ankrd1, Hnrnpk, Cdk5rap3, Dyrk2, Cdkn1a, Ndrg1, Ddit4, Msh2, Pmaip1
GOTERM_BP_FAT	10	1.79211	0.00634122	499	120	17911	2.99115	1	0.0922615	11.5481	GO:0071456~cellular response to hypoxia	Notch1, Zfp36l1, Vegfa, Ankrd1, Fndc1, Higd1a, Ptgis, Ndrg1, Cd34, Pmaip1
GOTERM_BP_DIRECT	20	3.58423	0.00635308	504	362	18082	1.98215	1	0.375446	10.6724	GO:0016567~protein ubiquitination	Nub1, Nedd4l, Pdzrn3, Med21, Arrb1, Trim72, Klhl31, Siah2, Fem1c, Cul3, Asb1, Zc3hc1, Rnf111, Mylip, Wsb1, Socs2, Socs3, March11, Klhl36, Med30
GOTERM_MF_FAT	36	6.45161	0.00643884	446	852	16866	1.59787	0.998025	0.131967	9.65945	GO:0016301~kinase activity	Nuak1, Fgfrl1, Prkab1, Camk2a, Sox9, Tgfbr2, Pim1, Taok1, Snrk, Cdkn1a, Trio, Stk24, Lrrk1, Prkag3, Csnk1a1, Sbk1, Pick1, Obscn, Csnk2a2, Fyn, Ptpn3, Nek6, Map3k4, Pbk, Nmrk2, Mob1b, Rps6ka3, Dclk1, Cab39, Ror1, Sik1, Pkn2, Fggy, Dyrk2, Ccne1, Adck3
GOTERM_BP_FAT	12	2.15054	0.00651653	499	165	17911	2.61046	1	0.0944552	11.8486	GO:0035148~tube formation	Notch1, Rab23, Enah, Vegfa, Tgif1, Sox9, Prickle1, Tgm2, Sox8, Fzd2, Rgma, Nfib
GOTERM_MF_FAT	20	3.58423	0.0065498	446	383	16866	1.97473	0.998226	0.131313	9.81798	GO:0005525~GTP binding	Rhob, Arl5a, Tgm2, Gnai3, Tubb2b, Tube1, Rhoj, Tubb6, Gem, Adss, Rab23, Ehd3, Rhebl1, Rhobtb2, Arl4c, Lrrk1, Igtp, Rab33b, Rab7b, Arl1
GOTERM_MF_DIRECT	29	5.19713	0.00656418	467	633	17446	1.71149	0.989371	0.294998	9.43722	GO:0043565~sequence-specific DNA binding	Ncor2, Rxrb, Max, Bcl6, Foxj3, Hes1, Foxq1, Klf2, Sox9, Jund, Sox8, Etv4, Zbtb14, Tbx1, Myog, Notch1, Zeb1, Myod1, Mef2a, Nr2f2, Irx5, Hdac4, Zfp532, Calcoco1, Rreb1, Mafa, Klf5, Ctcfl, Hey1
GOTERM_BP_FAT	6	1.07527	0.00656433	499	43	17911	5.00844	1	0.0948756	11.9304	GO:0033627~cell adhesion mediated by integrin	Cd24a, Itgb1, Cxcl13, Nov, Itga11, Itga6
GOTERM_BP_FAT	6	1.07527	0.00656433	499	43	17911	5.00844	1	0.0948756	11.9304	GO:0006900~membrane budding	Preb, Sec16b, Trim72, Chmp4b, Vps37b, Cul3
GOTERM_CC_DIRECT	29	5.19713	0.00657575	530	629	19662	1.71041	0.934869	0.166474	8.83347	GO:0009986~cell surface	B4galt1, Itgb1, Thbs1, Il15, Emp2, Sparc, Dcbld2, Ptgfrn, Nt5e, Vegfa, Tgfbr2, Rtn4r, Cd24a, Igsf3, Itga6, Notch1, Tjp1, Ncam1, Cd36, Sdc3, Ackr3, Ghr, Tfrc, Ror1, Cxcr4, Slc11a2, Rgma, Cd34, Lbp
GOTERM_MF_FAT	68	12.1864	0.00658807	446	1883	16866	1.36564	0.998291	0.129354	9.87259	GO:0001882~nucleoside binding	Nuak1, Atp8b2, Tgm2, Mat2a, Glul, Adss, Atp1b1, Rab23, Gss, Tgfbr2, Pim1, Taok1, Snrk, Trio, Kifc3, Msh2, Eif4a3, Atp1a1, Myh3, Gnai3, Nek6, Rhoj, Tubb6, Myh10, Rps6ka3, Ehd3, Ube2j1, Pkn2, Arl4c, Dyrk2, Lonp2, Rab33b, Adck3, Arl5a, Ndufa13, Tubb2b, Pccb, Camk2a, Adora1, Myh2, Stk24, Lrrk1, Rab7b, Prkag3, Ube2h, Csnk1a1, Kif2a, Rhob, Sbk1, Obscn, Csnk2a2, Actc1, Fyn, Tube1, Map3k4, Pbk, Gem, Nmrk…
GOTERM_MF_FAT	3	0.537634	0.00658834	446	5	16866	22.6897	0.998292	0.126789	9.87299	GO:0098748~endocytic adaptor activity	Picalm, Arrb1, Dab2
GOTERM_MF_FAT	3	0.537634	0.00658834	446	5	16866	22.6897	0.998292	0.126789	9.87299	GO:0035615~clathrin adaptor activity	Picalm, Arrb1, Dab2
GOTERM_BP_FAT	23	4.12186	0.00660443	499	443	17911	1.86356	1	0.0951877	11.9989	GO:0044089~positive regulation of cellular component biogenesis	Pick1, Cdc42ep3, Arhgef5, Cd36, Ice1, Lrrn1, Cnot2, Mns1, Pmaip1, Vegfa, Palld, Sox9, Hdac4, Cd24a, Bik, Asap1, Tpm1, Lmod2, Cxcl13, Flrt2, Vps37b, Mtss1, Ap1ar
GOTERM_MF_FAT	42	7.52688	0.00663548	446	1040	16866	1.52719	0.998368	0.125153	9.94021	GO:0043565~sequence-specific DNA binding	Smarce1, Smad2, Ncor2, Tgif1, Rxrb, Max, Bcl6, Foxj3, Hes1, Arid5b, Foxq1, Sox9, Klf2, Jund, Etv4, Sox8, Zfp395, Zbtb14, Tbx1, Wbp2, Myog, Msh2, Eed, Notch1, Zeb1, Hnrnpk, Myod1, Mef2a, Nfib, Irx5, Tcf12, Nr2f2, Hdac4, Top1, Cdc45, Zfp532, Calcoco1, Mafa, Rreb1, Klf5, Ctcfl, Hey1
GOTERM_MF_DIRECT	22	3.94265	0.00667628	467	434	17446	1.8937	0.990168	0.281183	9.59091	GO:0019901~protein kinase binding	Arhgef7, B4galt1, Atp1a1, Itgb1, Nek6, Emp2, Cdk5rap3, Parp1, Rgs20, Mef2a, Ghr, Prkab1, Zc3hc1, Rps6ka3, Hdac4, Cd24a, Sik1, Taok1, Ccne1, Prkag3, Msh2, Ywhaz
GOTERM_BP_FAT	18	3.22581	0.00668201	499	312	17911	2.0708	1	0.0960118	12.1314	GO:0042176~regulation of protein catabolic process	Nedd4l, Csnk1a1, Nub1, Herpud1, Rad23b, Nkd2, Ndufa13, Cdk5rap3, Ptpn3, Fyn, Dab2, Ins2, Pbk, Mylip, Sox9, Prickle1, Ube2j1, Rgma
GOTERM_BP_FAT	11	1.97133	0.00670588	499	143	17911	2.76106	1	0.0960973	12.1721	GO:0003231~cardiac ventricle development	Notch1, Ltbp1, Tgfbr2, Cxcr4, Tpm1, Myl2, Fgfrl1, Fzd2, Hes1, Hey1, Ptcd2
GOTERM_MF_FAT	5	0.896057	0.0067331	446	29	16866	6.52002	0.998515	0.124457	10.0793	GO:0001968~fibronectin binding	Vegfa, Ccdc80, Itgb1, Thbs1, Plekha2
GOTERM_MF_DIRECT	3	0.537634	0.00674859	467	5	17446	22.4146	0.990649	0.267643	9.68992	GO:0035615~clathrin adaptor activity	Picalm, Arrb1, Dab2
GOTERM_BP_FAT	14	2.50896	0.00680727	499	213	17911	2.35922	1	0.0972381	12.3449	GO:0001818~negative regulation of cytokine production	Ppm1b, Atg12, Zc3h12a, Klf2, Cd24a, Dll1, Arrb1, C1qtnf3, Thbs1, Cmklr1, Bcl6, Parp1, Cd34, Lbp
GOTERM_BP_FAT	8	1.43369	0.0068177	499	80	17911	3.58938	1	0.0971373	12.3627	GO:0003281~ventricular septum development	Notch1, Ltbp1, Tgfbr2, Cxcr4, Fgfrl1, Fzd2, Hes1, Hey1
GOTERM_BP_FAT	8	1.43369	0.0068177	499	80	17911	3.58938	1	0.0971373	12.3627	GO:0035914~skeletal muscle cell differentiation	Notch1, Asb2, Ankrd1, Sox8, Myod1, Tbx1, Klf5, Myog
GOTERM_BP_DIRECT	7	1.25448	0.00685293	504	61	18082	4.11703	1	0.38968	11.4648	GO:0071560~cellular response to transforming growth factor beta stimulus	Zfp36l1, Sox9, Ankrd1, Postn, Fyn, Dab2, Parp1
GOTERM_BP_FAT	22	3.94265	0.00694451	499	418	17911	1.88915	1	0.0986121	12.5783	GO:1901652~response to peptide	Notch1, Zfp36l1, Klf3, Igf2, Max, Hnrnpk, Fyn, Trim72, Parp1, Sparc, Ghr, Pld1, Cat, Ins2, Slc25a33, Camk2a, Klf2, Jund, Socs2, Srsf4, Klf5, Socs3
GOTERM_BP_FAT	15	2.68817	0.00697929	499	238	17911	2.26221	1	0.0988368	12.6373	GO:2000146~negative regulation of cell motility	Notch1, Rhob, Thbs1, Stard13, Nr2f2, Adora1, Dcn, Tpm1, Cxcl13, Srgap3, Nov, Chrd, Stk24, Ap1ar, Egfl7
GOTERM_MF_DIRECT	5	0.896057	0.0070299	467	29	17446	6.44097	0.992309	0.262312	10.0741	GO:0001968~fibronectin binding	Vegfa, Ccdc80, Itgb1, Thbs1, Plekha2
GOTERM_BP_FAT	10	1.79211	0.00704792	499	122	17911	2.94211	1	0.0995154	12.7537	GO:0035023~regulation of Rho protein signal transduction	Plekhg5, Obscn, Arhgef7, Arhgef5, Arrb1, Itgb1, Bcl6, Trio, Net1, Cul3
GOTERM_BP_FAT	12	2.15054	0.00711372	499	167	17911	2.57919	1	0.100152	12.8652	GO:0050731~positive regulation of peptidyl-tyrosine phosphorylation	Adora1, Vegfa, Igf2, Cd24a, Cd36, Itgb1, Il15, Fyn, Ghr, Ins2, Hes1, Lrrk1
GOTERM_BP_FAT	26	4.6595	0.00718091	499	529	17911	1.76416	1	0.100804	12.9788	GO:0048667~cell morphogenesis involved in neuron differentiation	Picalm, Itgb1, Hes1, Eif4g2, Camk2a, Vegfa, Enah, Rtn4r, Cd24a, Hprt, Rtn4, Etv4, Raph1, Notch1, Ncam1, Gas1, Fyn, Mef2a, Fbxo31, Myh10, Nfib, Dclk1, Cxcr4, Slc11a2, Rgma, Flrt2
GOTERM_BP_FAT	8	1.43369	0.00728891	499	81	17911	3.54507	1	0.101994	13.1612	GO:0043154~negative regulation of cysteine-type endopeptidase activity involved in apoptotic process	Rps6ka3, Vegfa, Herpud1, Wnt9a, Arrb1, Thbs1, Dnajb6, Siah2
GOTERM_BP_FAT	3	0.537634	0.00729703	499	5	17911	21.5363	1	0.101853	13.1749	GO:0046533~negative regulation of photoreceptor cell differentiation	Notch1, Sox9, Sox8
GOTERM_BP_FAT	3	0.537634	0.00729703	499	5	17911	21.5363	1	0.101853	13.1749	GO:0060264~regulation of respiratory burst involved in inflammatory response	Dusp10, Ins2, Lbp
GOTERM_BP_FAT	3	0.537634	0.00729703	499	5	17911	21.5363	1	0.101853	13.1749	GO:0048208~COPII vesicle coating	Preb, Sec16b, Cul3
GOTERM_BP_FAT	3	0.537634	0.00729703	499	5	17911	21.5363	1	0.101853	13.1749	GO:0048207~vesicle targeting, rough ER to cis-Golgi	Preb, Sec16b, Cul3
GOTERM_BP_DIRECT	3	0.537634	0.00730408	504	5	18082	21.5262	1	0.400807	12.1743	GO:0048208~COPII vesicle coating	Preb, Sec16b, Cul3
GOTERM_BP_FAT	18	3.22581	0.00732053	499	315	17911	2.05107	1	0.101916	13.2146	GO:0031329~regulation of cellular catabolic process	Csnk1a1, Nub1, Zc3h12a, Zfp36l1, Tob1, Herpud1, Rad23b, Nkd2, Tnrc6c, Cdk5rap3, Ptpn3, Dab2, Ins2, Pbk, Mylip, Prickle1, Lonp2, Rgma
GOTERM_MF_FAT	67	12.0072	0.00735187	446	1858	16866	1.36366	0.999186	0.132611	10.9562	GO:0035639~purine ribonucleoside triphosphate binding	Nuak1, Atp8b2, Tgm2, Mat2a, Glul, Adss, Atp1b1, Rab23, Tgfbr2, Gss, Pim1, Taok1, Snrk, Trio, Kifc3, Msh2, Eif4a3, Atp1a1, Myh3, Gnai3, Nek6, Rhoj, Tubb6, Myh10, Rps6ka3, Ehd3, Ube2j1, Pkn2, Arl4c, Dyrk2, Lonp2, Rab33b, Adck3, Arl5a, Ndufa13, Tubb2b, Pccb, Camk2a, Myh2, Stk24, Lrrk1, Rab7b, Prkag3, Ube2h, Csnk1a1, Kif2a, Rhob, Sbk1, Obscn, Csnk2a2, Actc1, Fyn, Tube1, Map3k4, Pbk, Gem, Nmrk2, Dclk1…
GOTERM_MF_DIRECT	13	2.32975	0.0073554	467	199	17446	2.44045	0.993866	0.258919	10.5168	GO:0061630~ubiquitin protein ligase activity	Nedd4l, Pdzrn3, Rnf111, Mylip, Asb2, Med21, Ube2j1, Trim63, Trim72, Siah2, Cul3, Med30, Ube2h
GOTERM_BP_FAT	84	15.0538	0.00736124	499	2301	17911	1.31033	1	0.102206	13.2832	GO:0009605~response to external stimulus	Cxcl1, Strbp, Arhgef5, Tgm2, Max, Il15, Bcl6, Pld1, Pmaip1, Lsp1, Glul, Atp1b1, Enah, Gss, Tgfbr2, Dcn, Pim1, Higd1a, Etv4, Cmklr1, Cdkn1a, Tbc1d23, Dennd5b, Itga6, Notch1, Slc38a2, Plekhg5, Asb2, Atp1a1, Lyst, Cd36, Myod1, Ang, Ghr, Cat, Myh10, Loxl1, Rps6ka3, Hdac4, Cxcr4, Hist2h3c2, Cxcl13, Nov, Ptgis, Rgma, Mtdh, Mtss1, Rnase4, Lbp, Zc3h12a, Dusp10, C1qtnf3, Thbs1, Sparc, Ddit4, Gadd45a, Ppm1…
GOTERM_BP_FAT	11	1.97133	0.00737249	499	145	17911	2.72298	1	0.102107	13.3022	GO:0009895~negative regulation of catabolic process	Adora1, Hdac4, Tob1, Ube2j1, Fyn, Ptpn3, Cdk5rap3, Ins2, Myog, Ddit4, Pbk
GOTERM_BP_FAT	7	1.25448	0.00739541	499	62	17911	4.05252	1	0.102161	13.3408	GO:1903036~positive regulation of response to wounding	Tgfbr2, Cd36, Cxcr4, Thbs1, Rreb1, Myod1, Stk24
GOTERM_BP_FAT	7	1.25448	0.00739541	499	62	17911	4.05252	1	0.102161	13.3408	GO:0055117~regulation of cardiac muscle contraction	Atp1b1, Adora1, Zc3h12a, Hdac4, Ehd3, Casq2, Atp1a1
GOTERM_CC_FAT	5	0.896057	0.00739933	439	26	14413	6.31374	0.987311	0.22654	10.3615	GO:0036379~myofilament	Obscn, Tpm1, Lmod2, Tnnc2, Neb
GOTERM_MF_DIRECT	20	3.58423	0.00747001	467	383	17446	1.95079	0.994336	0.249807	10.6722	GO:0005525~GTP binding	Rhob, Arl5a, Tgm2, Gnai3, Tubb2b, Tube1, Rhoj, Tubb6, Gem, Adss, Rab23, Ehd3, Rhebl1, Rhobtb2, Arl4c, Lrrk1, Igtp, Rab33b, Rab7b, Arl1
GOTERM_BP_FAT	9	1.6129	0.00756963	499	102	17911	3.1671	1	0.104195	13.6337	GO:0072080~nephron tubule development	Notch1, Vegfa, Sox9, Cd24a, Dll1, Sox8, Hes1, Hey1, Mtss1
GOTERM_BP_FAT	4	0.716846	0.00757634	499	15	17911	9.57168	1	0.104032	13.645	GO:0055098~response to low-density lipoprotein particle	Mylip, Cd36, Itgb1, Cdh13
GOTERM_BP_FAT	4	0.716846	0.00757634	499	15	17911	9.57168	1	0.104032	13.645	GO:0040034~regulation of development, heterochronic	Hmgn1, Notch1, Dll1, Hes1
GOTERM_BP_FAT	4	0.716846	0.00757634	499	15	17911	9.57168	1	0.104032	13.645	GO:0042347~negative regulation of NF-kappaB import into nucleus	Ppm1b, Zc3h12a, C1qtnf3, Nov
GOTERM_BP_DIRECT	4	0.716846	0.00758686	504	15	18082	9.5672	1	0.404333	12.6163	GO:0033627~cell adhesion mediated by integrin	Itgb1, Nov, Itga11, Itga6
GOTERM_MF_FAT	6	1.07527	0.0077121	446	47	16866	4.82759	0.999426	0.136135	11.463	GO:0030145~manganese ion binding	Glul, Ppm1b, B4galt1, Pim1, Dyrk2, Slc11a2
GOTERM_BP_FAT	12	2.15054	0.00775282	499	169	17911	2.54867	1	0.106076	13.9407	GO:2000377~regulation of reactive oxygen species metabolic process	Cxcl1, Zc3h12a, Klf2, Hdac4, Tgfbr2, Cd36, Thbs1, Ptgis, Cdkn1a, Cd34, Slc25a33, Gadd45a
GOTERM_CC_FAT	11	1.97133	0.00776748	439	134	14413	2.69512	0.989797	0.224873	10.8499	GO:0044420~extracellular matrix component	Loxl1, Vegfa, Megf9, Ltbp1, Ccdc80, Col1a2, Dcn, Itgb1, Ang, Sparc, Itga6
GOTERM_MF_FAT	7	1.25448	0.00780179	446	66	16866	4.0108	0.999474	0.135151	11.5888	GO:0019209~kinase activator activity	Mob1b, Fam20a, Cab39, Igf2, Cd24a, Taok1, Cdkn1a
GOTERM_BP_FAT	40	7.16846	0.00780403	499	936	17911	1.53392	1	0.106486	14.0264	GO:0043066~negative regulation of apoptotic process	Zc3h12a, Fhl2, Eya3, Itgb1, Thbs1, Ndufa13, Bcl6, Dnajb6, Siah2, Zc3hc1, Adora1, Vegfa, Sox9, Dll1, Pim1, Higd1a, Sox8, Cdkn1a, Tbx1, Socs3, Msh2, Itga6, Notch1, Herpud1, Dusp1, Wnt9a, Pkhd1, Gas1, Tnfrsf22, Arrb1, Actc1, Hnrnpk, Fyn, Ackr3, Tsc22d1, Dab2, Cat, Rps6ka3, Lifr, Mtdh
GOTERM_BP_FAT	10	1.79211	0.0078134	499	124	17911	2.89466	1	0.106354	14.042	GO:0055007~cardiac muscle cell differentiation	Vegfa, Fhl2, Rxrb, Itgb1, Sik1, Actc1, Myl2, Myod1, Mef2a, Myh10
GOTERM_BP_FAT	50	8.96057	0.00786286	499	1237	17911	1.45084	1	0.106738	14.1246	GO:1902679~negative regulation of RNA biosynthetic process	Smarce1, Ncor2, Smad2, Nipbl, Tgif1, Fhl2, Ndufa13, Bcl6, Cbx4, Hes1, Cbx2, Dnajb6, Arid5b, Cul3, Sox9, Vegfa, Ankrd1, Jund, Zfp438, Sox8, Fst, Tbx1, Zbtb14, Zhx2, Eed, Notch1, Rybp, Zeb1, Cd36, Hnrnpk, Dab2, Mef2a, Ins2, Rcor1, Nelfcd, Cnot2, Nfib, Nr2f2, Hdac4, Zfp488, Irf2bp2, Prickle1, Cdc45, Sik1, Hist2h3c2, Rreb1, Ccne1, Klf5, Mtdh, Hey1
GOTERM_MF_FAT	84	15.0538	0.0078751	446	2438	16866	1.30294	0.99951	0.133943	11.6914	GO:1901265~nucleoside phosphate binding	Nuak1, Atp8b2, Tgm2, Rbm38, Mat2a, Glul, Adss, Atp1b1, Rbm20, Rab23, Maoa, Mrpl39, Gss, Tgfbr2, Pim1, Taok1, Snrk, Kifc3, Trio, Msh2, Rbms1, Eif4a3, Atp1a1, Mrpl23, Myh3, Gnai3, Nek6, Cat, Rhoj, Tubb6, Myh10, Rps6ka3, Ehd3, Ube2j1, Pkn2, Arl4c, Cpsf6, Dyrk2, Rbm24, Lonp2, Acox3, Rab33b, Adck3, Arl5a, Tnrc6c, Ndufa13, Tubb2b, Camk2a, Pccb, Nt5e, Hprt, Myh2, Stk24, Lrrk1, Rab7b, Prkag3, Ube2h, Csnk…
GOTERM_MF_FAT	84	15.0538	0.0078751	446	2438	16866	1.30294	0.99951	0.133943	11.6914	GO:0000166~nucleotide binding	Nuak1, Atp8b2, Tgm2, Rbm38, Mat2a, Glul, Adss, Atp1b1, Rbm20, Rab23, Maoa, Mrpl39, Gss, Tgfbr2, Pim1, Taok1, Snrk, Kifc3, Trio, Msh2, Rbms1, Eif4a3, Atp1a1, Mrpl23, Myh3, Gnai3, Nek6, Cat, Rhoj, Tubb6, Myh10, Rps6ka3, Ehd3, Ube2j1, Pkn2, Arl4c, Cpsf6, Dyrk2, Rbm24, Lonp2, Acox3, Rab33b, Adck3, Arl5a, Tnrc6c, Ndufa13, Tubb2b, Camk2a, Pccb, Nt5e, Hprt, Myh2, Stk24, Lrrk1, Rab7b, Prkag3, Ube2h, Csnk…
GOTERM_BP_FAT	6	1.07527	0.00796361	499	45	17911	4.78584	1	0.107779	14.2927	GO:0060412~ventricular septum morphogenesis	Notch1, Tgfbr2, Fgfrl1, Fzd2, Hes1, Hey1
GOTERM_BP_FAT	20	3.58423	0.00797062	499	370	17911	1.9402	1	0.107614	14.3044	GO:0048545~response to steroid hormone	Notch1, Zfp36l1, Dusp1, Atp1a1, Rxrb, Trim63, Dab2, Parp1, Myod1, Sparc, Ghr, Ddit4, Cnot2, Nr2f2, Tgfbr2, Calcoco1, Cdkn1a, Ufm1, Hey1, Med30
GOTERM_MF_FAT	32	5.73477	0.00798823	446	742	16866	1.63088	0.999561	0.1334	11.8497	GO:0016773~phosphotransferase activity, alcohol group as acceptor	Nuak1, Fgfrl1, Prkab1, Camk2a, Sox9, Tgfbr2, Pim1, Taok1, Snrk, Cdkn1a, Trio, Stk24, Lrrk1, Prkag3, Csnk1a1, Sbk1, Obscn, Csnk2a2, Nek6, Ptpn3, Fyn, Map3k4, Pbk, Nmrk2, Rps6ka3, Dclk1, Cab39, Ror1, Sik1, Pkn2, Fggy, Dyrk2
GOTERM_MF_FAT	38	6.81004	0.00803795	446	926	16866	1.55185	0.999582	0.131904	11.9191	GO:0030234~enzyme regulator activity	Igf2, Cdc42ep3, Serpinb6b, Tbc1d1, Ppp1r8, Rgs20, Dnajb6, Preb, Atp1b1, Arhgap12, Fam20a, Cd24a, Rtn4r, Dcn, Socs2, Srgap3, Taok1, Cdkn1a, Socs3, Prr5, Grtp1, Notch1, Arrb1, Arhgap29, Mob1b, Serpinb9g, Stard13, Rps6ka3, Rin2, Cab39, Asap1, Arhgap28, Sh3bp4, Ccne1, Rasal2, Arl1, Flrt2, Rin3
GOTERM_MF_FAT	12	2.15054	0.00805188	446	179	16866	2.53516	0.999588	0.129918	11.9385	GO:0001047~core promoter binding	Notch1, Hdac4, Sox9, Top1, Calcoco1, Sox8, Rreb1, Ccar1, Myod1, Wbp2, Myog, Gadd45a
GOTERM_BP_FAT	5	0.896057	0.00808083	499	29	17911	6.18858	1	0.108767	14.4878	GO:1900744~regulation of p38MAPK cascade	Zc3h12a, Gadd45g, Vegfa, Map3k4, Gadd45a
GOTERM_MF_DIRECT	6	1.07527	0.00811435	467	47	17446	4.76906	0.996382	0.256124	11.5411	GO:0030145~manganese ion binding	Glul, Ppm1b, B4galt1, Pim1, Dyrk2, Slc11a2
GOTERM_BP_FAT	10	1.79211	0.00821912	499	125	17911	2.8715	1	0.110269	14.7175	GO:0009267~cellular response to starvation	Slc38a2, Glul, Zc3h12a, Pick1, Max, Higd1a, Myod1, Cdkn1a, Rnase4, Pmaip1
GOTERM_CC_FAT	8	1.43369	0.00822066	439	76	14413	3.45594	0.992201	0.225439	11.4478	GO:0042641~actomyosin	Lima1, Enah, Hdac4, Palld, Ror1, Tpm1, Actc1, Myh10
GOTERM_BP_DIRECT	10	1.79211	0.00824626	504	125	18082	2.87016	1	0.422383	13.6387	GO:0030308~negative regulation of cell growth	Gas1, Rtn4, Ndufa13, Myl2, Sh3bp4, Dab2, Bcl6, Nov, Cdkn1a, Dcbld2
GOTERM_MF_FAT	13	2.32975	0.00838692	446	205	16866	2.3981	0.999702	0.13276	12.4051	GO:0061630~ubiquitin protein ligase activity	Nedd4l, Pdzrn3, Rnf111, Mylip, Asb2, Med21, Ube2j1, Trim63, Trim72, Siah2, Cul3, Med30, Ube2h
GOTERM_BP_FAT	65	11.6487	0.0084224	499	1709	17911	1.36518	1	0.112584	15.0541	GO:0031328~positive regulation of cellular biosynthetic process	Smad2, Ncor2, Picalm, Igf2, Med21, Ice1, Il15, Sdpr, Eif4g2, Rnf111, Klf2, Dll1, Dcn, Pim1, Etv4, Tbx1, Wbp2, Itga6, Notch1, Zmiz1, Eif4a3, Hnrnpk, Myod1, Dab2, Tcf12, Rps6ka3, Hdac4, Mllt10, Dyrk2, Rgma, Ctcfl, Hey1, Lbp, Med30, Zc3h12a, Nipbl, Tet2, Rxrb, Thbs1, Fzd7, Hes1, Gcat, Pcgf5, Sox9, Vegfa, Jund, Sox8, Myog, Nufip1, Zeb1, Arrb1, Cdk5rap3, Parp1, Map3k4, Mef2a, Hmgn3, Ins2, Cdh13, Nfib,…
GOTERM_CC_DIRECT	8	1.43369	0.00846267	530	86	19662	3.45099	0.970355	0.197404	11.2311	GO:0005901~caveola	Atp1b1, Tgfbr2, Atp1a1, Cd36, Sdpr, Emp2, Ptgis, Cdh13
GOTERM_BP_FAT	23	4.12186	0.00847564	499	453	17911	1.82242	1	0.112993	15.142	GO:0060627~regulation of vesicle-mediated transport	Notch1, Nedd4l, Pick1, Picalm, Ncam1, Cd36, Gas1, Arrb1, Itgb1, Tbc1d1, Hnrnpk, Dab2, Dnajc13, Cdh13, Preb, Syt8, Vegfa, Mex3b, Dll1, Rab33b, Vps37b, Lbp, Grtp1
GOTERM_MF_FAT	67	12.0072	0.00856537	446	1872	16866	1.35346	0.99975	0.133225	12.6527	GO:0032550~purine ribonucleoside binding	Nuak1, Atp8b2, Tgm2, Mat2a, Glul, Adss, Atp1b1, Rab23, Tgfbr2, Gss, Pim1, Taok1, Snrk, Trio, Kifc3, Msh2, Eif4a3, Atp1a1, Myh3, Gnai3, Nek6, Rhoj, Tubb6, Myh10, Rps6ka3, Ehd3, Ube2j1, Pkn2, Arl4c, Dyrk2, Lonp2, Rab33b, Adck3, Arl5a, Ndufa13, Tubb2b, Pccb, Camk2a, Myh2, Stk24, Lrrk1, Rab7b, Prkag3, Ube2h, Csnk1a1, Kif2a, Rhob, Sbk1, Obscn, Csnk2a2, Actc1, Fyn, Tube1, Map3k4, Pbk, Gem, Nmrk2, Dclk1…
GOTERM_BP_FAT	13	2.32975	0.00857579	499	195	17911	2.39292	1	0.113989	15.3072	GO:0043281~regulation of cysteine-type endopeptidase activity involved in apoptotic process	Rps6ka3, Vegfa, Herpud1, Egln3, Wnt9a, Arrb1, Mtch1, Tnfsf15, Ndufa13, Thbs1, Dnajb6, Siah2, Pmaip1
GOTERM_BP_FAT	16	2.86738	0.0085765	499	269	17911	2.13495	1	0.113733	15.3084	GO:1901653~cellular response to peptide	Zfp36l1, Klf3, Igf2, Max, Hnrnpk, Fyn, Trim72, Parp1, Ghr, Ins2, Slc25a33, Camk2a, Klf2, Socs2, Klf5, Socs3
GOTERM_BP_FAT	16	2.86738	0.0085765	499	269	17911	2.13495	1	0.113733	15.3084	GO:0051271~negative regulation of cellular component movement	Notch1, Rhob, Pkhd1, Thbs1, Stard13, Nr2f2, Adora1, Dcn, Tpm1, Cxcl13, Srgap3, Nov, Chrd, Stk24, Ap1ar, Egfl7
GOTERM_BP_DIRECT	7	1.25448	0.00863274	504	64	18082	3.92405	1	0.42897	14.2328	GO:0003007~heart morphogenesis	Ncor2, Vegfa, Nipbl, Zmiz1, Myl2, Tbx1, Flrt2
GOTERM_BP_FAT	10	1.79211	0.00864066	499	126	17911	2.84871	1	0.114272	15.414	GO:0034101~erythrocyte homeostasis	Hba-a1, Zfp36l1, Mb, Klf2, Vegfa, Cd24a, Ampd3, Bcl6, Slc11a2, Rcor1
GOTERM_BP_FAT	6	1.07527	0.00873545	499	46	17911	4.6818	1	0.11519	15.5699	GO:0003170~heart valve development	Notch1, Sox9, Tgfbr2, Fgfrl1, Zbtb14, Hey1
GOTERM_MF_DIRECT	25	4.48029	0.00874017	467	531	17446	1.75883	0.997659	0.261299	12.3774	GO:0004672~protein kinase activity	Csnk1a1, Sbk1, Obscn, Nuak1, Csnk2a2, Nek6, Fyn, Map3k4, Pbk, Prkab1, Camk2a, Rps6ka3, Sox9, Dclk1, Tgfbr2, Pim1, Ror1, Sik1, Pkn2, Taok1, Dyrk2, Snrk, Trio, Stk24, Lrrk1
GOTERM_MF_FAT	67	12.0072	0.00886852	446	1875	16866	1.3513	0.999814	0.135452	13.0718	GO:0032549~ribonucleoside binding	Nuak1, Atp8b2, Tgm2, Mat2a, Glul, Adss, Atp1b1, Rab23, Tgfbr2, Gss, Pim1, Taok1, Snrk, Trio, Kifc3, Msh2, Eif4a3, Atp1a1, Myh3, Gnai3, Nek6, Rhoj, Tubb6, Myh10, Rps6ka3, Ehd3, Ube2j1, Pkn2, Arl4c, Dyrk2, Lonp2, Rab33b, Adck3, Arl5a, Ndufa13, Tubb2b, Pccb, Camk2a, Myh2, Stk24, Lrrk1, Rab7b, Prkag3, Ube2h, Csnk1a1, Kif2a, Rhob, Sbk1, Obscn, Csnk2a2, Actc1, Fyn, Tube1, Map3k4, Pbk, Gem, Nmrk2, Dclk1…
GOTERM_BP_FAT	9	1.6129	0.00895995	499	105	17911	3.07661	1	0.11771	15.938	GO:0010634~positive regulation of epithelial cell migration	Rhob, Zc3h12a, Vegfa, Sox9, Tgfbr2, Thbs1, Rreb1, Has2, Sparc
GOTERM_BP_FAT	4	0.716846	0.00913468	499	16	17911	8.97345	1	0.119598	16.2234	GO:0010832~negative regulation of myotube differentiation	Notch1, Hdac4, Trim72, Nov
GOTERM_BP_FAT	4	0.716846	0.00913468	499	16	17911	8.97345	1	0.119598	16.2234	GO:0055003~cardiac myofibril assembly	Actc1, Myl2, Mef2a, Myh10
GOTERM_BP_FAT	12	2.15054	0.00916442	499	173	17911	2.48974	1	0.119691	16.2719	GO:0014031~mesenchymal cell development	Smad2, Notch1, Sox9, Tgfbr2, Rtn4, Sox8, Has2, Rdh10, Dab2, Tbx1, Hes1, Hey1
GOTERM_BP_FAT	15	2.68817	0.0091966	499	246	17911	2.18865	1	0.119813	16.3244	GO:0060485~mesenchyme development	Smad2, Notch1, Zfp36l1, Actc1, Thbs1, Dab2, Hes1, Sox9, Tgfbr2, Rtn4, Sox8, Has2, Rdh10, Tbx1, Hey1
GOTERM_BP_FAT	9	1.6129	0.00946325	499	106	17911	3.04759	1	0.122801	16.7577	GO:0061326~renal tubule development	Notch1, Vegfa, Sox9, Cd24a, Dll1, Sox8, Hes1, Hey1, Mtss1
GOTERM_BP_FAT	14	2.50896	0.00947571	499	222	17911	2.26357	1	0.122675	16.7779	GO:0071383~cellular response to steroid hormone stimulus	Zfp36l1, Atp1a1, Rxrb, Trim63, Dab2, Myod1, Parp1, Ddit4, Cnot2, Nr2f2, Calcoco1, Ufm1, Hey1, Med30
GOTERM_BP_FAT	13	2.32975	0.00961856	499	198	17911	2.35666	1	0.124132	17.0091	GO:2000027~regulation of organ morphogenesis	Notch1, Vegfa, Sox9, B4galt1, Tgfbr2, Etv4, Sox8, Dab2, Tbx1, Fzd2, Hes1, Cd34, Nfib
GOTERM_MF_FAT	9	1.6129	0.00963767	446	112	16866	3.0388	0.999912	0.144095	14.1266	GO:0042826~histone deacetylase binding	Ncor2, Hdac4, Nipbl, Ankrd1, Sik1, Pkn2, Parp1, Mef2a, Hes1
GOTERM_BP_FAT	40	7.16846	0.00968246	499	951	17911	1.50973	1	0.124626	17.1123	GO:0043069~negative regulation of programmed cell death	Zc3h12a, Fhl2, Eya3, Itgb1, Thbs1, Ndufa13, Bcl6, Dnajb6, Siah2, Zc3hc1, Adora1, Vegfa, Sox9, Dll1, Pim1, Higd1a, Sox8, Cdkn1a, Tbx1, Socs3, Msh2, Itga6, Notch1, Herpud1, Dusp1, Wnt9a, Pkhd1, Gas1, Tnfrsf22, Arrb1, Actc1, Hnrnpk, Fyn, Ackr3, Tsc22d1, Dab2, Cat, Rps6ka3, Lifr, Mtdh
GOTERM_MF_FAT	13	2.32975	0.00969711	446	209	16866	2.3522	0.999917	0.142723	14.2076	GO:0061659~ubiquitin-like protein ligase activity	Nedd4l, Pdzrn3, Rnf111, Mylip, Asb2, Med21, Ube2j1, Trim63, Trim72, Siah2, Cul3, Med30, Ube2h
GOTERM_MF_DIRECT	18	3.22581	0.00970243	467	338	17446	1.98946	0.998802	0.274106	13.649	GO:0003779~actin binding	Pick1, Sntb1, Svil, Itgb1, Myh3, Ang, Tnnc2, Myh10, Lsp1, Lima1, Enah, Palld, Capg, Cxcr4, Tpm1, Lmod2, Mtss1, Marcks
GOTERM_BP_FAT	7	1.25448	0.00996543	499	66	17911	3.80692	1	0.127755	17.568	GO:0032088~negative regulation of NF-kappaB transcription factor activity	Zc3h12a, Pkhd1, Arrb1, Cmklr1, Cdk5rap3, Ptgis, Cat
GOTERM_BP_DIRECT	7	1.25448	0.0099893	504	66	18082	3.80513	1	0.468993	16.2874	GO:0032088~negative regulation of NF-kappaB transcription factor activity	Zc3h12a, Pkhd1, Arrb1, Cmklr1, Cdk5rap3, Ptgis, Cat
GOTERM_BP_FAT	10	1.79211	0.010004	499	129	17911	2.78246	1	0.127933	17.63	GO:0010951~negative regulation of endopeptidase activity	Rps6ka3, Vegfa, Picalm, Herpud1, Wnt9a, Serpinb6b, Arrb1, Thbs1, Dnajb6, Siah2
GOTERM_MF_DIRECT	14	2.50896	0.0100698	467	233	17446	2.24466	0.999073	0.27198	14.1299	GO:0044212~transcription regulatory region DNA binding	Rxrb, Arrb1, Cbx4, Rcor1, Arid5b, Tcf12, Sox9, Hdac4, Zfp532, Jund, Calcoco1, Rreb1, Zbtb14, Ctcfl
GOTERM_BP_FAT	11	1.97133	0.0101157	499	152	17911	2.59758	1	0.128983	17.809	GO:1904018~positive regulation of vasculature development	Notch1, Rhob, Zc3h12a, Vegfa, Tgfbr2, Dll1, Cxcr4, Thbs1, Ptgis, Mtdh, Cd34
GOTERM_BP_FAT	11	1.97133	0.0101157	499	152	17911	2.59758	1	0.128983	17.809	GO:0072006~nephron development	Notch1, Vegfa, Sox9, Glcci1, Cd24a, Dll1, Sox8, Hes1, Cd34, Hey1, Mtss1
GOTERM_BP_FAT	42	7.52688	0.0101818	499	1010	17911	1.49261	1	0.129485	17.9148	GO:0009057~macromolecule catabolic process	Nedd4l, Zc3h12a, Zfp36l1, Tnrc6c, Ndufa13, Trim72, Siah2, Cul3, Pmaip1, Rnf111, Sox9, Zhx2, Ube2h, Nub1, Csnk1a1, Tob1, Asb2, Eif4a3, Herpud1, Rad23b, Nkd2, Arrb1, Psmb1, Fyn, Ptpn3, Trim63, Cdk5rap3, Dab2, Manba, Ins2, Cnot2, Pbk, Fbxo31, Dis3l2, Lyplal1, Mylip, Prickle1, Ube2j1, Rnaseh2b, Lonp2, Chmp4b, Rgma
KEGG_PATHWAY	8	1.43369	0.0101895	220	85	7720	3.30267	0.902205	0.539278	12.2807	mmu04350:TGF-beta signaling pathway	Smad2, Tgif1, Ltbp1, Tgfbr2, Dcn, Fst, Thbs1, Chrd
GOTERM_BP_FAT	5	0.896057	0.0102493	499	31	17911	5.78932	1	0.130001	18.0227	GO:0060317~cardiac epithelial to mesenchymal transition	Notch1, Tgfbr2, Rtn4, Has2, Hey1
GOTERM_MF_DIRECT	13	2.32975	0.010251	467	208	17446	2.33485	0.999183	0.265905	14.3662	GO:0016757~transferase activity, transferring glycosyl groups	B4galt1, Pigm, Galnt15, A4galt, Parp1, Galnt18, Fut8, Pigp, Tnks2, Hprt, Lfng, Pomgnt2, Has2
GOTERM_CC_DIRECT	5	0.896057	0.0102554	530	32	19662	5.79658	0.985985	0.222007	13.4546	GO:0002102~podosome	Palld, Arhgef5, Asap1, Svil, Hnrnpk
GOTERM_BP_DIRECT	5	0.896057	0.0102671	504	31	18082	5.78661	1	0.470162	16.7025	GO:0042771~intrinsic apoptotic signaling pathway in response to DNA damage by p53 class mediator	Dyrk2, Cdkn1a, Ddit4, Msh2, Pmaip1
GOTERM_BP_DIRECT	5	0.896057	0.0102671	504	31	18082	5.78661	1	0.470162	16.7025	GO:0045214~sarcomere organization	Casq2, Itgb1, Tpm1, Lmod2, Neb
GOTERM_MF_DIRECT	9	1.6129	0.0103387	467	112	17446	3.00195	0.999231	0.258281	14.4803	GO:0042826~histone deacetylase binding	Ncor2, Hdac4, Nipbl, Ankrd1, Sik1, Pkn2, Parp1, Mef2a, Hes1
GOTERM_BP_FAT	12	2.15054	0.0103475	499	176	17911	2.4473	1	0.130877	18.1794	GO:0042306~regulation of protein import into nucleus	Ppm1b, Rab23, Zc3h12a, Cd36, C1qtnf3, Dab2, Rgs20, Dyrk2, Nov, Parp1, Cdkn1a, Fzd7
GOTERM_BP_FAT	16	2.86738	0.010371	499	275	17911	2.08837	1	0.130867	18.217	GO:0032102~negative regulation of response to external stimulus	Notch1, Zc3h12a, Dusp10, C1qtnf3, Thbs1, Ins2, Pbk, Ppm1b, Adora1, Nt5e, Cxcl13, Nov, Ptgis, Cd34, Rgma, Socs3
GOTERM_CC_FAT	6	1.07527	0.01038	439	44	14413	4.47701	0.997835	0.264178	14.2453	GO:0031519~PcG protein complex	Pcgf5, Rybp, Csnk2a2, Cbx4, Cbx2, Eed
GOTERM_BP_FAT	58	10.3943	0.0104831	499	1506	17911	1.38236	1	0.131901	18.3955	GO:0010558~negative regulation of macromolecule biosynthetic process	Smad2, Ncor2, Zfp36l1, Bcl6, Cbx4, Dnajb6, Cul3, Zfp438, Fst, Tbx1, Zbtb14, Zhx2, Notch1, Tob1, Eif4a3, Dusp1, Rybp, Cd36, Hnrnpk, Dab2, Ang, Zfp488, Hdac4, Irf2bp2, Hist2h3c2, Mtdh, Hey1, Smarce1, Zc3h12a, Tgif1, Nipbl, Fhl2, Srp9, Tnrc6c, Ndufa13, Hes1, Cbx2, Arid5b, Vegfa, Sox9, Ankrd1, Jund, Sox8, Eed, Zeb1, Mef2a, Ins2, Nelfcd, Rcor1, Cnot2, Nfib, Nr2f2, Prickle1, Cdc45, Sik1, Rreb1, Ccne1, …
GOTERM_BP_FAT	28	5.01792	0.0105362	499	603	17911	1.66671	1	0.132236	18.48	GO:0031347~regulation of defense response	Cxcl1, Zc3h12a, Igf2, Tgm2, Dusp10, C1qtnf3, Il15, Bcl6, Ppm1b, Atp1b1, Adora1, Nt5e, Cd24a, Tbc1d23, Socs3, Rab7b, Clec2d, Asb2, Ackr3, Ins2, Pbk, Rps6ka3, Parp9, Hist2h3c2, Nov, Ptgis, Lbp, Mtss1
GOTERM_BP_FAT	24	4.30108	0.0105887	499	490	17911	1.75806	1	0.132561	18.5633	GO:0050769~positive regulation of neurogenesis	Notch1, Nedd4l, Tgif1, Zeb1, Itgb1, Hnrnpk, Fyn, Tenm3, Bcl6, Man2a1, Hes1, Eif4g2, Fbxo31, Tcf12, Zfp488, Vegfa, Ankrd1, Cd24a, Rtn4, Cxcr4, Sox8, Socs2, Stk24, Rgma
GOTERM_MF_FAT	75	13.4409	0.0106249	446	2159	16866	1.31367	0.999966	0.153025	15.4629	GO:0003677~DNA binding	Ncor2, Smad2, Zfp36l1, Strbp, Klf3, Max, Ppp1r8, Ccar1, Bcl6, Cbx4, Dnajb6, Hmgn1, Foxq1, Klf2, Etv4, Zfp395, Tbx1, Zbtb14, Zhx2, Wbp2, Msh2, Notch1, Rbms1, Rybp, Hnrnpk, Myod1, Zfp41, Ang, Zfp422, Tcf12, Zfp488, Hdac4, Top1, Zfp532, Hist2h3c2, Zfp507, Ctcfl, Tmpo, Hey1, Smarce1, Zc3h12a, Tgif1, Tet2, Rxrb, Foxj3, Hes1, Cbx2, Arid5b, Gadd45a, Preb, Sox9, Ankrd1, Jund, Sox8, Zfand5, Myog, Eed, Zeb…
GOTERM_BP_FAT	3	0.537634	0.0107449	499	6	17911	17.9469	1	0.134096	18.8109	GO:0060842~arterial endothelial cell differentiation	Notch1, Dll1, Hey1
GOTERM_BP_FAT	3	0.537634	0.0107449	499	6	17911	17.9469	1	0.134096	18.8109	GO:0002536~respiratory burst involved in inflammatory response	Dusp10, Ins2, Lbp
GOTERM_BP_DIRECT	3	0.537634	0.0107551	504	6	18082	17.9385	1	0.477986	17.4268	GO:0010830~regulation of myotube differentiation	Sik1, Rbm38, Rbm24
GOTERM_BP_FAT	29	5.19713	0.0107852	499	633	17911	1.64442	1	0.134274	18.8747	GO:0030855~epithelial cell differentiation	Ncor2, Zfp36l1, B4galt1, Glcci1, Fzd7, Hes1, Klf2, Vegfa, Sox9, Dll1, Cd24a, Sox8, Tbx1, Cdkn1a, Notch1, Tjp1, Zeb1, Fndc3b, Dab2, Frmd6, Nfib, Nr2f2, Palld, Cxcr4, Fzd2, Klf5, Cd34, Mtss1, Hey1
GOTERM_BP_FAT	14	2.50896	0.0108161	499	226	17911	2.22351	1	0.134342	18.9235	GO:0030336~negative regulation of cell migration	Notch1, Rhob, Thbs1, Stard13, Nr2f2, Adora1, Dcn, Tpm1, Cxcl13, Srgap3, Nov, Chrd, Stk24, Egfl7
GOTERM_BP_DIRECT	27	4.83871	0.0108538	504	576	18082	1.68173	1	0.47331	17.5724	GO:0006468~protein phosphorylation	Smad2, Nuak1, Prkab1, Camk2a, Tgfbr2, Pim1, Taok1, Snrk, Trio, Lrrk1, Stk24, Csnk1a1, Sbk1, Pick1, Obscn, Csnk2a2, Nek6, Fyn, Map3k4, Pbk, Rps6ka3, Dclk1, Ror1, Sik1, Pkn2, Dyrk2, Ccne1
GOTERM_BP_DIRECT	4	0.716846	0.0108812	504	17	18082	8.44164	1	0.466604	17.6129	GO:0050678~regulation of epithelial cell proliferation	Hmgn1, Notch1, Hes1, Hey1
GOTERM_BP_FAT	18	3.22581	0.0110277	499	329	17911	1.96379	1	0.136499	19.2574	GO:0043161~proteasome-mediated ubiquitin-dependent protein catabolic process	Csnk1a1, Nub1, Nedd4l, Herpud1, Rad23b, Nkd2, Arrb1, Trim63, Trim72, Dab2, Siah2, Cul3, Fbxo31, Pbk, Rnf111, Prickle1, Ube2j1, Ube2h
GOTERM_MF_FAT	4	0.716846	0.0110852	446	18	16866	8.40359	0.999978	0.156814	16.0793	GO:0050431~transforming growth factor beta binding	Ltbp1, Tgfbr2, Cd36, Thbs1
GOTERM_BP_FAT	9	1.6129	0.0110997	499	109	17911	2.96371	1	0.137035	19.3707	GO:0014902~myotube differentiation	Notch1, Hdac4, Tmem8c, Trim72, Myod1, Nov, Tbx1, Ins2, Myog
GOTERM_MF_FAT	20	3.58423	0.0111087	446	404	16866	1.87209	0.999979	0.154867	16.1107	GO:0032561~guanyl ribonucleotide binding	Rhob, Arl5a, Tgm2, Gnai3, Tubb2b, Tube1, Rhoj, Tubb6, Gem, Adss, Rab23, Ehd3, Rhebl1, Rhobtb2, Arl4c, Lrrk1, Igtp, Rab33b, Rab7b, Arl1
GOTERM_BP_FAT	44	7.8853	0.0112779	499	1079	17911	1.46369	1	0.138788	19.6506	GO:1901135~carbohydrate derivative metabolic process	B4galt1, Tet2, Mamdc2, Pigm, A4galt, Il15, Nagpa, Man2a1, Ddit4, Glt28d2, Slc25a33, Atp1b1, Gcat, Adss, Nt5e, Dcn, Hprt, Pim1, Has2, Ampd3, Myog, Srd5a3, Msh2, Galnt15, Myh3, Gnai3, Sdc3, Uxs1, Galnt18, Parp1, Manba, Ins2, Pigp, Fut8, Ppcs, Tnks2, Hdac4, Cmah, Ube2j1, Chst7, Pomgnt2, Rnaseh2b, Fzd2, Slc25a25
GOTERM_BP_FAT	8	1.43369	0.0112886	499	88	17911	3.26307	1	0.138613	19.6673	GO:0090317~negative regulation of intracellular protein transport	Ppm1b, Rab23, Zc3h12a, Cd36, Ube2j1, C1qtnf3, Dyrk2, Nov
GOTERM_BP_FAT	5	0.896057	0.0114617	499	32	17911	5.6084	1	0.140293	19.9382	GO:0060487~lung epithelial cell differentiation	Ncor2, Klf2, Sox9, Fndc3b, Nfib
GOTERM_MF_DIRECT	4	0.716846	0.0114624	467	18	17446	8.30169	0.999649	0.272535	15.9303	GO:0050431~transforming growth factor beta binding	Ltbp1, Tgfbr2, Cd36, Thbs1
GOTERM_MF_FAT	20	3.58423	0.0114894	446	405	16866	1.86746	0.999985	0.157501	16.617	GO:0019001~guanyl nucleotide binding	Rhob, Arl5a, Tgm2, Gnai3, Tubb2b, Tube1, Rhoj, Tubb6, Gem, Adss, Rab23, Ehd3, Rhebl1, Rhobtb2, Arl4c, Lrrk1, Igtp, Rab33b, Rab7b, Arl1
GOTERM_BP_DIRECT	7	1.25448	0.0114909	504	68	18082	3.69322	1	0.477683	18.5076	GO:0001570~vasculogenesis	Zfp36l1, Zmiz1, Tgfbr2, Has2, Ackr3, Hey1, Egfl7
GOTERM_BP_FAT	23	4.12186	0.0115207	499	466	17911	1.77158	1	0.140665	20.0303	GO:0016049~cell growth	Nedd4l, Gas1, Itgb1, Hnrnpk, Myl2, Ndufa13, Dab2, Bcl6, Dcbld2, Slc25a33, Eif4g2, Vegfa, Sox9, Dclk1, Tgfbr2, Rtn4r, Postn, Rtn4, Sh3bp4, Nov, Raph1, Cdkn1a, Rgma
GOTERM_BP_FAT	24	4.30108	0.0116119	499	494	17911	1.74383	1	0.141402	20.1726	GO:0048568~embryonic organ development	Notch1, Smad2, Zfp36l1, Nipbl, Eif4a3, Wnt9a, Zeb1, Gas1, Rad23b, Tnrc6c, Hes1, Dnajb6, Nr2f2, Irx5, Vegfa, Sox9, Tgfbr2, Dll1, Kcnq4, Rdh10, Tbx1, Fzd2, Socs3, Hey1
GOTERM_BP_FAT	43	7.70609	0.0116664	499	1053	17911	1.46575	1	0.141718	20.2574	GO:0045937~positive regulation of phosphate metabolic process	Zc3h12a, Eda2r, Igf2, Fndc1, Arhgef5, Cops8, C1qtnf3, Itgb1, Thbs1, Il15, Emp2, Fzd7, Hes1, Gadd45a, Gadd45g, Adora1, Sox9, Fam20a, Vegfa, Tgfbr2, Cd24a, Higd1a, Tnfsf15, Taok1, Cdkn1a, Tbx1, Lrrk1, Myog, Prr5, Itga6, Cd36, Arrb1, Fyn, Ackr3, Ang, Dab2, Ghr, Map3k4, Ins2, Cab39, Cxcr4, Fzd2, Rgma
GOTERM_BP_FAT	43	7.70609	0.0116664	499	1053	17911	1.46575	1	0.141718	20.2574	GO:0010562~positive regulation of phosphorus metabolic process	Zc3h12a, Eda2r, Igf2, Fndc1, Arhgef5, Cops8, C1qtnf3, Itgb1, Thbs1, Il15, Emp2, Fzd7, Hes1, Gadd45a, Gadd45g, Adora1, Sox9, Fam20a, Vegfa, Tgfbr2, Cd24a, Higd1a, Tnfsf15, Taok1, Cdkn1a, Tbx1, Lrrk1, Myog, Prr5, Itga6, Cd36, Arrb1, Fyn, Ackr3, Ang, Dab2, Ghr, Map3k4, Ins2, Cab39, Cxcr4, Fzd2, Rgma
GOTERM_MF_FAT	5	0.896057	0.0118587	446	34	16866	5.5612	0.99999	0.159908	17.1056	GO:0070888~E-box binding	Tcf12, Zeb1, Myod1, Hes1, Myog
GOTERM_BP_FAT	32	5.73477	0.0118781	499	724	17911	1.58647	1	0.143805	20.5862	GO:0044802~single-organism membrane organization	Reep3, Tmem8c, Srp9, Itgb1, A4galt, Ndufa13, Trim72, Emp2, Pmaip1, Camk2a, Atp1b1, Adora1, Tram2, Cd24a, Stx6, Myh2, Tomm20, Pick1, Nkd2, Gnai3, Dab2, Myh10, Lyplal1, Syt8, Ehd3, Asap1, Cxcr4, Apool, Ndrg1, Chmp4b, Mtss1, Atg4c
GOTERM_BP_FAT	25	4.48029	0.0120018	499	524	17911	1.71249	1	0.144891	20.7778	GO:0051259~protein oligomerization	Zc3h12a, Tgm2, C1qtnf3, Trim72, Mat2a, Fgfrl1, Ryr3, Prkab1, Pmaip1, Glul, Col1a2, Hprt, Nufip1, Pick1, C1qtnf6, Uxs1, Ins2, Cat, Ehd3, Dhrs4, Cab39, Bik, Hist2h3c2, Cpsf6, Chmp4b
GOTERM_BP_FAT	27	4.83871	0.0120319	499	581	17911	1.66804	1	0.144924	20.8244	GO:0022604~regulation of cell morphogenesis	Nedd4l, Smad2, Cdc42ep3, Sparc, Eif4g2, Vegfa, Tgfbr2, Rtn4r, Rtn4, Tpm1, Has2, Net1, Ap1ar, Csnk1a1, Notch1, Arhgef7, Hnrnpk, Fyn, Dab2, Rhoj, Mkln1, Fbxo31, Mns1, Myh10, Postn, Rreb1, Rgma
GOTERM_CC_DIRECT	59	10.5735	0.0121502	530	1599	19662	1.36885	0.993661	0.245098	15.7485	GO:0005622~intracellular	Smad2, Picalm, Arhgef5, Tbc1d1, Zc3h11a, Trim72, Prosc, Pld1, Atp1b1, Rab23, Casq2, Stx6, Etv4, Wsb1, Tnfsf15, Fam53a, Net1, Prr5, Ttpal, Grtp1, Myzap, Arhgef7, Cd36, Mrpl23, Trim63, Rhoj, Nxt1, Asb1, Ankrd50, Rps6ka3, Mylip, Gpr155, Arl4c, Rab33b, Eda2r, Arl5a, Serpinb6b, Sparc, Hes1, Ddit4, Mrpl33, Col1a2, Zfp266, Rtn4, Ralgps2, Socs3, Rab7b, Rhob, Tmem167, Zfp930, Arrb1, Tns3, Arhgap29, Nmrk2,…
GOTERM_BP_FAT	41	7.34767	0.0121675	499	993	17911	1.48202	1	0.146135	21.0337	GO:0018193~peptidyl-amino acid modification	Ppia, Igf2, Tet2, Tgm2, Mamdc2, Itgb1, Il15, Cbx4, Hes1, Ddit4, Camk2a, Adora1, Vegfa, Egln3, Tgfbr2, Cd24a, Dcn, Wbp2, Socs3, Myog, Lrrk1, Eed, Csnk1a1, Sbk1, Cd36, Arrb1, Fyn, Nek6, Myod1, Ghr, Ins2, Pbk, Fut8, Hdac4, Dclk1, Cab39, Ube2j1, Pkn2, Cfap20, Dyrk2, Metap2
GOTERM_BP_FAT	7	1.25448	0.0122696	499	69	17911	3.6414	1	0.146965	21.191	GO:0046823~negative regulation of nucleocytoplasmic transport	Ppm1b, Rab23, Zc3h12a, Cd36, C1qtnf3, Dyrk2, Nov
GOTERM_BP_FAT	27	4.83871	0.0122754	499	582	17911	1.66518	1	0.146723	21.1999	GO:0097190~apoptotic signaling pathway	Eda2r, Eya3, Thbs1, Ndufa13, Ddit4, Siah2, Pmaip1, Zc3hc1, Vegfa, Cd24a, Higd1a, Cdkn1a, Stk24, Msh2, Itga6, Herpud1, Gas1, Tnfrsf22, Hnrnpk, Ackr3, Fyn, Parp1, Dab2, Ins2, Bik, Ptgis, Dyrk2
GOTERM_MF_DIRECT	5	0.896057	0.0123655	467	34	17446	5.49376	0.999813	0.281224	17.0788	GO:0070888~E-box binding	Tcf12, Zeb1, Myod1, Hes1, Myog
GOTERM_BP_FAT	19	3.40502	0.0123882	499	360	17911	1.89439	1	0.147667	21.3733	GO:0010498~proteasomal protein catabolic process	Csnk1a1, Nub1, Nedd4l, Herpud1, Rad23b, Nkd2, Arrb1, Trim63, Trim72, Dab2, Siah2, Pbk, Cul3, Fbxo31, Pmaip1, Rnf111, Prickle1, Ube2j1, Ube2h
GOTERM_MF_DIRECT	10	1.79211	0.0123916	467	139	17446	2.6876	0.999817	0.272873	17.1119	GO:0004721~phosphoprotein phosphatase activity	Ppm1b, Dusp1, Eya3, Cpped1, Dusp10, Ppp6c, Mtmr4, Ptpn3, Pdp1, Ptpn21
GOTERM_BP_FAT	14	2.50896	0.0124829	499	230	17911	2.18484	1	0.148406	21.5187	GO:0045665~negative regulation of neuron differentiation	Notch1, Sox9, Cd24a, Rtn4r, Dll1, Asap1, Rtn4, Itgb1, Sox8, Dab2, Zhx2, Hes1, Rgma, Hey1
GOTERM_BP_FAT	12	2.15054	0.0125757	499	181	17911	2.3797	1	0.14912	21.6608	GO:0030308~negative regulation of cell growth	Rtn4r, Gas1, Rtn4, Ndufa13, Myl2, Sh3bp4, Dab2, Bcl6, Nov, Cdkn1a, Rgma, Dcbld2
GOTERM_BP_FAT	5	0.896057	0.0127625	499	33	17911	5.43845	1	0.15086	21.9461	GO:1900026~positive regulation of substrate adhesion-dependent cell spreading	Arhgef7, Rreb1, Has2, Dab2, Net1
GOTERM_BP_FAT	5	0.896057	0.0127625	499	33	17911	5.43845	1	0.15086	21.9461	GO:0060479~lung cell differentiation	Ncor2, Klf2, Sox9, Fndc3b, Nfib
GOTERM_BP_FAT	20	3.58423	0.012764	499	388	17911	1.8502	1	0.150568	21.9485	GO:0045860~positive regulation of protein kinase activity	Arhgef5, Cops8, Arrb1, Thbs1, Emp2, Dab2, Ang, Map3k4, Ghr, Ins2, Gadd45a, Adora1, Gadd45g, Vegfa, Cab39, Tgfbr2, Cd24a, Higd1a, Tnfsf15, Cdkn1a
GOTERM_BP_FAT	4	0.716846	0.0127747	499	18	17911	7.9764	1	0.150375	21.9647	GO:0060055~angiogenesis involved in wound healing	Stard13, B4galt1, Cxcr4, Cd34
GOTERM_BP_FAT	4	0.716846	0.0127747	499	18	17911	7.9764	1	0.150375	21.9647	GO:0003159~morphogenesis of an endothelium	Stard13, Notch1, Rhob, Cxcr4
GOTERM_BP_FAT	4	0.716846	0.0127747	499	18	17911	7.9764	1	0.150375	21.9647	GO:0072148~epithelial cell fate commitment	Nr2f2, Notch1, Dll1, Hes1
GOTERM_BP_DIRECT	5	0.896057	0.0127843	504	33	18082	5.43591	1	0.50721	20.3753	GO:1900026~positive regulation of substrate adhesion-dependent cell spreading	Arhgef7, Rreb1, Has2, Dab2, Net1
GOTERM_BP_FAT	14	2.50896	0.0129575	499	231	17911	2.17538	1	0.152056	22.2431	GO:0030324~lung development	Smad2, Notch1, Ncor2, Fndc3b, Sparc, Man2a1, Hes1, Tns3, Nfib, Klf2, Sox9, Vegfa, Tgfbr2, Rdh10
GOTERM_BP_DIRECT	9	1.6129	0.0129738	504	112	18082	2.88297	1	0.505033	20.6455	GO:0051726~regulation of cell cycle	Gadd45g, Cables2, Jund, Cables1, Itgb1, Csnk2a2, Cdkn1a, Ccne1, Gadd45a
GOTERM_MF_FAT	67	12.0072	0.0130204	446	1908	16866	1.32793	0.999997	0.171857	18.625	GO:0032555~purine ribonucleotide binding	Nuak1, Atp8b2, Tgm2, Mat2a, Glul, Adss, Atp1b1, Rab23, Tgfbr2, Gss, Pim1, Taok1, Snrk, Trio, Kifc3, Msh2, Eif4a3, Atp1a1, Myh3, Gnai3, Nek6, Rhoj, Tubb6, Myh10, Rps6ka3, Ehd3, Ube2j1, Pkn2, Arl4c, Dyrk2, Lonp2, Rab33b, Adck3, Arl5a, Ndufa13, Tubb2b, Pccb, Camk2a, Myh2, Stk24, Lrrk1, Rab7b, Prkag3, Ube2h, Csnk1a1, Kif2a, Rhob, Sbk1, Obscn, Csnk2a2, Actc1, Fyn, Tube1, Map3k4, Pbk, Gem, Nmrk2, Dclk1…
GOTERM_BP_FAT	7	1.25448	0.0131144	499	70	17911	3.58938	1	0.153446	22.4812	GO:0055008~cardiac muscle tissue morphogenesis	Notch1, Ankrd1, Tpm1, Actc1, Myl2, Hey1, Ptcd2
GOTERM_BP_FAT	10	1.79211	0.0132092	499	135	17911	2.6588	1	0.154157	22.6247	GO:0045766~positive regulation of angiogenesis	Rhob, Zc3h12a, Vegfa, Tgfbr2, Dll1, Cxcr4, Thbs1, Ptgis, Mtdh, Cd34
GOTERM_BP_FAT	6	1.07527	0.0133765	499	51	17911	4.2228	1	0.155645	22.8774	GO:0072132~mesenchyme morphogenesis	Smad2, Notch1, Sox9, Tgfbr2, Actc1, Hey1
GOTERM_BP_FAT	6	1.07527	0.0133765	499	51	17911	4.2228	1	0.155645	22.8774	GO:0010677~negative regulation of cellular carbohydrate metabolic process	Hdac4, Sik1, C1qtnf3, Ins2, Myog, Ddit4
GOTERM_BP_FAT	13	2.32975	0.0133783	499	207	17911	2.2542	1	0.155349	22.88	GO:0046578~regulation of Ras protein signal transduction	Plekhg5, Obscn, Arhgef7, Arhgef5, Arrb1, Itgb1, Bcl6, Cul3, Ralgps2, Trio, Rasal2, Net1, Ssx2ip
GOTERM_BP_FAT	31	5.55556	0.0133857	499	702	17911	1.58505	1	0.155115	22.8912	GO:1903047~mitotic cell cycle process	Reep3, Zfp36l1, Nipbl, Igf2, Itgb1, Bod1, Mis18a, Cul3, Camk2a, Zc3hc1, Ccsap, Cdkn1a, Snx18, Msh2, Kif2a, Csnk1a1, Dusp1, Wnt9a, Csnk2a2, Nek6, Cdk5rap3, Ins2, Gem, Fbxo31, Myh10, Dis3l2, Cables1, Cdc45, Rnaseh2b, Ccne1, Chmp4b
GOTERM_BP_FAT	28	5.01792	0.0134127	499	615	17911	1.63419	1	0.155092	22.9319	GO:0030162~regulation of proteolysis	Zc3h12a, Picalm, Serpinb6b, Thbs1, Ndufa13, Dnajb6, Siah2, Pmaip1, Rab23, Vegfa, Egln3, Mtch1, Tnfsf15, Csnk1a1, Nub1, Herpud1, Wnt9a, Gas1, Nkd2, Rad23b, Arrb1, Ptpn3, Dab2, Ins2, Pbk, Rps6ka3, Prickle1, Rgma
GOTERM_BP_FAT	39	6.98925	0.0134362	499	940	17911	1.48921	1	0.155031	22.9673	GO:0048534~hematopoietic or lymphoid organ development	Cxcl1, Zfp36l1, Picalm, Tet2, Tnrc6c, Il15, Bcl6, Fzd7, Hes1, Hba-a1, Gadd45g, Vegfa, Klf2, Tgfbr2, Cd24a, Dll1, Pim1, Fst, Tbx1, Lrrk1, Rab7b, Shb, Clec2d, Msh2, Azi2, Notch1, D930015E06Rik, Arhgef7, Zeb1, Dab2, Tfrc, Rcor1, Mb, Lfng, Cxcl13, Srsf4, Tmem64, Cd34, Slc11a2
GOTERM_BP_FAT	18	3.22581	0.013497	499	336	17911	1.92288	1	0.155366	23.0588	GO:0007015~actin filament organization	Pick1, Cdc42ep3, Arhgef5, Arrb1, Itgb1, Actc1, Emp2, Ang, Cul3, Lima1, Enah, Capg, Arhgap28, Tpm1, Lmod2, Fchsd2, Mtss1, Ap1ar
GOTERM_BP_FAT	30	5.37634	0.0136851	499	674	17911	1.59765	1	0.157052	23.3414	GO:0006974~cellular response to DNA damage stimulus	Zc3h12a, Nipbl, Nuak1, Eya3, Bcl6, Alkbh3, Ddit4, Pmaip1, Gadd45a, Hmgn1, Egln3, Ankrd1, Taok1, Cdkn1a, Msh2, Rad23b, Hnrnpk, Ackr3, Nek6, Cdk5rap3, Parp1, Smug1, Fbxo31, Bod1l, Parp9, Cdc45, Dyrk2, Rnaseh2b, Ndrg1, Ino80c
GOTERM_BP_FAT	13	2.32975	0.0138176	499	208	17911	2.24336	1	0.158139	23.5398	GO:0090257~regulation of muscle system process	Atp1b1, Adora1, Zc3h12a, Hdac4, Ehd3, Casq2, Atp1a1, Trim63, Mtmr4, Parp1, Mef2a, Tnnc2, Myog
GOTERM_BP_FAT	26	4.6595	0.0138466	499	560	17911	1.6665	1	0.158129	23.583	GO:0010563~negative regulation of phosphorus metabolic process	Zc3h12a, Dusp1, Dusp10, Arrb1, Cdk5rap3, Parp1, Dab2, Ddit4, Pbk, Cul3, Fbxo31, Gadd45a, Gcat, Nr2f2, Gadd45g, Hdac4, Pmepa1, Dcn, Rtn4r, Socs2, Cdkn1a, Socs3, Lrrk1, Myog, Flrt2, Shb
GOTERM_BP_FAT	26	4.6595	0.0138466	499	560	17911	1.6665	1	0.158129	23.583	GO:0045936~negative regulation of phosphate metabolic process	Zc3h12a, Dusp1, Dusp10, Arrb1, Cdk5rap3, Parp1, Dab2, Ddit4, Pbk, Cul3, Fbxo31, Gadd45a, Gcat, Nr2f2, Gadd45g, Hdac4, Pmepa1, Dcn, Rtn4r, Socs2, Cdkn1a, Socs3, Lrrk1, Myog, Flrt2, Shb
GOTERM_CC_FAT	7	1.25448	0.0138787	439	65	14413	3.53569	0.99973	0.32384	18.6039	GO:0016459~myosin complex	Obscn, Mybph, Myh3, Myh2, Myl2, Myl1, Myh10
GOTERM_BP_FAT	26	4.6595	0.0138863	499	559	17911	1.66948	1	0.158233	23.6423	GO:0051962~positive regulation of nervous system development	Nedd4l, Tgif1, Itgb1, Tenm3, Bcl6, Man2a1, Hes1, Lrrn1, Eif4g2, Vegfa, Ankrd1, Cd24a, Rtn4, Sox8, Socs2, Stk24, Notch1, Zeb1, Hnrnpk, Fyn, Fbxo31, Tcf12, Zfp488, Cxcr4, Rgma, Flrt2
GOTERM_MF_FAT	67	12.0072	0.013931	446	1918	16866	1.321	0.999999	0.180352	19.7976	GO:0017076~purine nucleotide binding	Nuak1, Atp8b2, Tgm2, Mat2a, Glul, Adss, Atp1b1, Rab23, Tgfbr2, Gss, Pim1, Taok1, Snrk, Trio, Kifc3, Msh2, Eif4a3, Atp1a1, Myh3, Gnai3, Nek6, Rhoj, Tubb6, Myh10, Rps6ka3, Ehd3, Ube2j1, Pkn2, Arl4c, Dyrk2, Lonp2, Rab33b, Adck3, Arl5a, Ndufa13, Tubb2b, Pccb, Camk2a, Myh2, Stk24, Lrrk1, Rab7b, Prkag3, Ube2h, Csnk1a1, Kif2a, Rhob, Sbk1, Obscn, Csnk2a2, Actc1, Fyn, Tube1, Map3k4, Pbk, Gem, Nmrk2, Dclk1…
GOTERM_MF_FAT	19	3.40502	0.0139567	446	384	16866	1.87111	0.999999	0.178286	19.8306	GO:0003779~actin binding	Pick1, Sntb1, Svil, Itgb1, Myh3, Myl2, Ang, Tnnc2, Myh10, Lsp1, Lima1, Enah, Palld, Capg, Cxcr4, Tpm1, Lmod2, Mtss1, Marcks
GOTERM_BP_FAT	15	2.68817	0.0139905	499	259	17911	2.07879	1	0.159013	23.7978	GO:0071902~positive regulation of protein serine/threonine kinase activity	Arhgef5, Cops8, Arrb1, Thbs1, Dab2, Map3k4, Ghr, Ins2, Gadd45a, Gadd45g, Vegfa, Cab39, Cd24a, Higd1a, Tnfsf15
GOTERM_BP_FAT	14	2.50896	0.0142086	499	234	17911	2.14749	1	0.160979	24.1224	GO:0030323~respiratory tube development	Smad2, Notch1, Ncor2, Fndc3b, Sparc, Man2a1, Hes1, Tns3, Nfib, Klf2, Sox9, Vegfa, Tgfbr2, Rdh10
GOTERM_MF_FAT	8	1.43369	0.0142632	446	97	16866	3.11886	0.999999	0.179498	20.2215	GO:0019955~cytokine binding	Ltbp1, Tgfbr2, Cd36, Cxcr4, Itgb1, Thbs1, Ackr3, Lifr
GOTERM_BP_FAT	9	1.6129	0.0142782	499	114	17911	2.83372	1	0.161387	24.2256	GO:0003158~endothelium development	Stard13, Nr2f2, Notch1, Tjp1, Rhob, Dll1, Cxcr4, Cd34, Hey1
GOTERM_MF_FAT	11	1.97133	0.0143639	446	169	16866	2.46141	0.999999	0.178349	20.3496	GO:0004721~phosphoprotein phosphatase activity	Ppm1b, Dusp1, Eya3, Cpped1, Dusp10, Ppp6c, Mtmr4, Ptpn3, Pdp1, Ptpn21, Mtmr7
GOTERM_BP_FAT	10	1.79211	0.0144305	499	137	17911	2.61998	1	0.162652	24.4512	GO:0043433~negative regulation of sequence-specific DNA binding transcription factor activity	Zc3h12a, Hdac4, Pim1, Pkhd1, Arrb1, Sik1, Cmklr1, Cdk5rap3, Ptgis, Cat
GOTERM_CC_DIRECT	9	1.6129	0.0144689	530	118	19662	2.82952	0.997604	0.272086	18.4786	GO:0042383~sarcolemma	Atp1b1, Slc38a2, Atp1a1, Sspn, Sntb1, Cd36, Itgb1, Trim72, Ryr3
GOTERM_BP_FAT	6	1.07527	0.014471	499	52	17911	4.14159	1	0.162753	24.511	GO:0010812~negative regulation of cell-substrate adhesion	Notch1, Postn, Thbs1, Bcl6, Fzd7, Ap1ar
GOTERM_BP_FAT	6	1.07527	0.014471	499	52	17911	4.14159	1	0.162753	24.511	GO:0061005~cell differentiation involved in kidney development	Notch1, Glcci1, Cd24a, Hes1, Cd34, Mtss1
GOTERM_BP_FAT	6	1.07527	0.014471	499	52	17911	4.14159	1	0.162753	24.511	GO:0090303~positive regulation of wound healing	Tgfbr2, Cd36, Cxcr4, Thbs1, Rreb1, Myod1
GOTERM_BP_FAT	11	1.97133	0.0147095	499	161	17911	2.45237	1	0.164897	24.8626	GO:2001236~regulation of extrinsic apoptotic signaling pathway	Zc3hc1, Vegfa, Gas1, Eya3, Tnfrsf22, Thbs1, Fyn, Dab2, Siah2, Pmaip1, Itga6
INTERPRO	5	0.896057	0.0147281	532	37	20594	5.23115	1	0.948417	20.8956	IPR001496:SOCS protein, C-terminal	Asb1, Asb2, Socs2, Wsb1, Socs3
GOTERM_BP_FAT	3	0.537634	0.0147676	499	7	17911	15.3831	1	0.165174	24.9481	GO:0006901~vesicle coating	Preb, Sec16b, Cul3
GOTERM_BP_FAT	3	0.537634	0.0147676	499	7	17911	15.3831	1	0.165174	24.9481	GO:0060509~Type I pneumocyte differentiation	Ncor2, Klf2, Nfib
GOTERM_BP_FAT	3	0.537634	0.0147676	499	7	17911	15.3831	1	0.165174	24.9481	GO:0060120~inner ear receptor cell fate commitment	Notch1, Dll1, Hes1
GOTERM_BP_FAT	3	0.537634	0.0147676	499	7	17911	15.3831	1	0.165174	24.9481	GO:1904424~regulation of GTP binding	Csnk1a1, Arhgef7, Arhgap28
GOTERM_BP_FAT	3	0.537634	0.0147676	499	7	17911	15.3831	1	0.165174	24.9481	GO:0009912~auditory receptor cell fate commitment	Notch1, Dll1, Hes1
GOTERM_BP_DIRECT	3	0.537634	0.0147816	504	7	18082	15.3759	1	0.544166	23.1802	GO:0060509~Type I pneumocyte differentiation	Ncor2, Klf2, Nfib
GOTERM_BP_DIRECT	3	0.537634	0.0147816	504	7	18082	15.3759	1	0.544166	23.1802	GO:0045607~regulation of auditory receptor cell differentiation	Notch1, Hes1, Hey1
GOTERM_BP_FAT	4	0.716846	0.0148621	499	19	17911	7.55659	1	0.165822	25.0868	GO:0055012~ventricular cardiac muscle cell differentiation	Fhl2, Rxrb, Mef2a, Myh10
GOTERM_BP_FAT	4	0.716846	0.0148621	499	19	17911	7.55659	1	0.165822	25.0868	GO:2001026~regulation of endothelial cell chemotaxis	Notch1, Vegfa, Thbs1, Cxcl13
INTERPRO	23	4.12186	0.0149099	532	515	20594	1.72882	1	0.918013	21.1258	IPR000719:Protein kinase, catalytic domain	Csnk1a1, Sbk1, Obscn, Nuak1, Csnk2a2, Nek6, Fyn, Map3k4, Pbk, Camk2a, Rps6ka3, Dclk1, Tgfbr2, Pim1, Ror1, Sik1, Pkn2, Taok1, Dyrk2, Snrk, Trio, Stk24, Lrrk1
GOTERM_BP_FAT	7	1.25448	0.0149247	499	72	17911	3.48967	1	0.166141	25.1785	GO:0060976~coronary vasculature development	Notch1, Vegfa, Ltbp1, Prickle1, Tbx1, Zbtb14, Myh10
GOTERM_BP_DIRECT	7	1.25448	0.0149593	504	72	18082	3.48804	1	0.541244	23.4252	GO:0045165~cell fate commitment	Smad2, Notch1, Sox9, Wnt9a, Gas1, Sox8, Hes1
GOTERM_BP_FAT	8	1.43369	0.0149837	499	93	17911	3.08764	1	0.166423	25.265	GO:0001952~regulation of cell-matrix adhesion	Vegfa, Cd36, Postn, Thbs1, Plekha2, Emp2, Bcl6, Cdh13
GOTERM_BP_FAT	8	1.43369	0.0149837	499	93	17911	3.08764	1	0.166423	25.265	GO:0007266~Rho protein signal transduction	Col1a2, Cdc42ep3, Arrb1, Itgb1, Bcl6, Rhoj, Cul3, Cdh13
GOTERM_MF_DIRECT	7	1.25448	0.0150176	467	75	17446	3.48671	0.999971	0.311254	20.3679	GO:0001047~core promoter binding	Notch1, Hdac4, Calcoco1, Ccar1, Myod1, Myog, Gadd45a
GOTERM_BP_FAT	10	1.79211	0.0150715	499	138	17911	2.601	1	0.166995	25.3933	GO:0048706~embryonic skeletal system development	Smad2, Irx5, Nipbl, Tgfbr2, Eif4a3, Wnt9a, Zeb1, Gas1, Rdh10, Tbx1
GOTERM_BP_FAT	10	1.79211	0.0150715	499	138	17911	2.601	1	0.166995	25.3933	GO:0048659~smooth muscle cell proliferation	Hdac4, Vegfa, Tgfbr2, Tgm2, Tpm1, Thbs1, Il15, Ang, Nov, Cdh13
GOTERM_BP_DIRECT	69	12.3656	0.0151098	504	1885	18082	1.31327	1	0.537775	23.6321	GO:0006351~transcription, DNA-templated	Ncor2, Smad2, Klf3, Med21, Eya3, Ice1, Max, Ppp1r8, Ccar1, Bcl6, Cbx4, Foxq1, Klf2, Etv4, Tbx1, Zbtb14, Tceal1, Zhx2, Lin9, Notch1, Zmiz1, Rybp, Hnrnpk, Tsc22d1, Myod1, Zfp41, Zfp422, Tcf12, Zfp488, Hdac4, Irf2bp2, Zfp532, Pkn2, Zfp507, Ctcfl, Hey1, Med30, Tgif1, Fhl2, Rxrb, Klhl31, Foxj3, Hes1, Cbx2, Arid5b, Preb, Pcgf5, Sox9, Jund, Sox8, Myog, Eed, Tle3, Zeb1, Arrb1, Csnk2a2, Parp1, Mef2a, Nelf…
GOTERM_BP_DIRECT	14	2.50896	0.0151484	504	236	18082	2.1283	1	0.531777	23.6851	GO:0007264~small GTPase mediated signal transduction	Rhob, Arhgef7, Arl5a, Rhoj, Gem, Rab23, Rhebl1, Rhobtb2, Ralgps2, Arl4c, Lrrk1, Rab33b, Rab7b, Arl1
GOTERM_BP_FAT	12	2.15054	0.0151512	499	186	17911	2.31573	1	0.167484	25.5097	GO:0048762~mesenchymal cell differentiation	Smad2, Notch1, Sox9, Tgfbr2, Rtn4, Sox8, Has2, Rdh10, Dab2, Tbx1, Hes1, Hey1
GOTERM_BP_FAT	14	2.50896	0.0151817	499	236	17911	2.12929	1	0.167471	25.5542	GO:0009167~purine ribonucleoside monophosphate metabolic process	Myh3, Parp1, Ins2, Slc25a33, Ddit4, Adss, Atp1b1, Nt5e, Hdac4, Hprt, Ampd3, Myog, Msh2, Slc25a25
GOTERM_MF_FAT	67	12.0072	0.0152033	446	1923	16866	1.31757	1	0.185449	21.4096	GO:0032553~ribonucleotide binding	Nuak1, Atp8b2, Tgm2, Mat2a, Glul, Adss, Atp1b1, Rab23, Tgfbr2, Gss, Pim1, Taok1, Snrk, Trio, Kifc3, Msh2, Eif4a3, Atp1a1, Myh3, Gnai3, Nek6, Rhoj, Tubb6, Myh10, Rps6ka3, Ehd3, Ube2j1, Pkn2, Arl4c, Dyrk2, Lonp2, Rab33b, Adck3, Arl5a, Ndufa13, Tubb2b, Pccb, Camk2a, Myh2, Stk24, Lrrk1, Rab7b, Prkag3, Ube2h, Csnk1a1, Kif2a, Rhob, Sbk1, Obscn, Csnk2a2, Actc1, Fyn, Tube1, Map3k4, Pbk, Gem, Nmrk2, Dclk1…
GOTERM_MF_FAT	15	2.68817	0.0152042	446	276	16866	2.05523	1	0.183168	21.4108	GO:0016757~transferase activity, transferring glycosyl groups	B4galt1, Pigm, A4galt, Galnt15, Galnt18, Parp1, Glt28d2, Pigp, Fut8, Tnks2, Parp9, Hprt, Lfng, Pomgnt2, Has2
GOTERM_BP_FAT	35	6.2724	0.0152863	499	828	17911	1.51725	1	0.168208	25.7066	GO:0044265~cellular macromolecule catabolic process	Nedd4l, Zc3h12a, Zfp36l1, Tnrc6c, Trim72, Siah2, Cul3, Pmaip1, Rnf111, Zhx2, Ube2h, Csnk1a1, Nub1, Tob1, Asb2, Eif4a3, Herpud1, Rad23b, Nkd2, Arrb1, Psmb1, Trim63, Cdk5rap3, Dab2, Manba, Cnot2, Fbxo31, Pbk, Dis3l2, Mylip, Prickle1, Ube2j1, Rnaseh2b, Lonp2, Chmp4b
GOTERM_BP_FAT	53	9.49821	0.0152996	499	1379	17911	1.37953	1	0.168021	25.726	GO:0030182~neuron differentiation	Ppia, Picalm, Bcl6, Eif4g2, Enah, Rtn4r, Dll1, Etv4, Socs2, Ccsap, Raph1, Zhx2, Notch1, Herc1, Hnrnpk, Dab2, Fbxo31, Myh10, Tcf12, Cxcr4, Rgma, Slc11a2, Hey1, Nedd4l, Tgif1, Itgb1, Tenm3, Hes1, Ddit4, Camk2a, Vegfa, Sox9, Cd24a, Ankrd1, Hprt, Rtn4, Sox8, Stk24, Wnt9a, Zeb1, Ncam1, Gas1, Fyn, Mef2a, Nfib, Irx5, Dclk1, Palld, Asap1, Postn, Lifr, Fzd2, Flrt2
GOTERM_CC_FAT	5	0.896057	0.0154331	439	32	14413	5.12991	0.999893	0.340122	20.4733	GO:0002102~podosome	Palld, Arhgef5, Asap1, Svil, Hnrnpk
GOTERM_BP_FAT	5	0.896057	0.0156376	499	35	17911	5.12768	1	0.171096	26.2163	GO:0043403~skeletal muscle tissue regeneration	Tgfbr2, Tmem8c, Myod1, Fzd7, Myog
GOTERM_BP_FAT	5	0.896057	0.0156376	499	35	17911	5.12768	1	0.171096	26.2163	GO:0045214~sarcomere organization	Casq2, Itgb1, Tpm1, Lmod2, Neb
GOTERM_BP_DIRECT	6	1.07527	0.0156553	504	53	18082	4.06155	1	0.536805	24.3777	GO:0009968~negative regulation of signal transduction	Pmepa1, Arrb1, Socs2, Rgs20, Socs3, Ddit4
GOTERM_BP_DIRECT	5	0.896057	0.0156641	504	35	18082	5.12528	1	0.530356	24.3896	GO:0048514~blood vessel morphogenesis	Nr2f2, Vegfa, Thbs1, Tbx1, Shb
GOTERM_BP_FAT	12	2.15054	0.0157107	499	187	17911	2.30334	1	0.171502	26.3218	GO:0048639~positive regulation of developmental growth	Nedd4l, Notch1, Vegfa, Nipbl, Tgfbr2, Igf2, Ncam1, Dll1, Hnrnpk, Myod1, Ghr, Eif4g2
GOTERM_BP_FAT	14	2.50896	0.0157119	499	237	17911	2.12031	1	0.171189	26.3236	GO:0009126~purine nucleoside monophosphate metabolic process	Myh3, Parp1, Ins2, Slc25a33, Ddit4, Adss, Atp1b1, Nt5e, Hdac4, Hprt, Ampd3, Myog, Msh2, Slc25a25
GOTERM_BP_FAT	16	2.86738	0.0157254	499	289	17911	1.9872	1	0.171	26.3431	GO:0046128~purine ribonucleoside metabolic process	Myh3, Gnai3, Parp1, Ins2, Slc25a33, Ddit4, Ppcs, Adss, Atp1b1, Nt5e, Hdac4, Hprt, Ampd3, Myog, Msh2, Slc25a25
GOTERM_BP_FAT	15	2.68817	0.0157866	499	263	17911	2.04717	1	0.171286	26.4313	GO:0051348~negative regulation of transferase activity	Dusp1, Dusp10, Cdk5rap3, Cul3, Fbxo31, Gadd45a, Nr2f2, Gadd45g, Rtn4r, Dcn, Socs2, Cdkn1a, Socs3, Flrt2, Shb
GOTERM_BP_FAT	15	2.68817	0.0157866	499	263	17911	2.04717	1	0.171286	26.4313	GO:0052548~regulation of endopeptidase activity	Herpud1, Picalm, Wnt9a, Serpinb6b, Arrb1, Ndufa13, Thbs1, Dnajb6, Siah2, Pmaip1, Rps6ka3, Vegfa, Egln3, Mtch1, Tnfsf15
GOTERM_BP_FAT	15	2.68817	0.0157866	499	263	17911	2.04717	1	0.171286	26.4313	GO:0060541~respiratory system development	Smad2, Notch1, Ncor2, Fndc3b, Fgfrl1, Sparc, Man2a1, Hes1, Tns3, Nfib, Klf2, Vegfa, Sox9, Tgfbr2, Rdh10
GOTERM_BP_DIRECT	20	3.58423	0.0158436	504	397	18082	1.8074	1	0.527922	24.6334	GO:0006357~regulation of transcription from RNA polymerase II promoter	Notch1, Fhl2, Max, Hnrnpk, Bcl6, Myod1, Hes1, Hmgn3, Arid5b, Cul3, Hmgn1, Nr2f2, Sox9, Ankrd1, Jund, Zfp395, Tbx1, Zhx2, Klf5, Tceal1
GOTERM_BP_FAT	13	2.32975	0.0158504	499	212	17911	2.20103	1	0.171597	26.5233	GO:0051091~positive regulation of sequence-specific DNA binding transcription factor activity	Eda2r, Arhgef5, Cat, Ins2, Hmgn3, Arid5b, Camk2a, Vegfa, Hdac4, Rhebl1, Mtdh, Fzd2, Rab7b
GOTERM_CC_DIRECT	6	1.07527	0.0159469	530	55	19662	4.04707	0.998713	0.283059	20.1758	GO:0005912~adherens junction	Notch1, Tjp1, 9430020K01Rik, Dll1, Itgb1, Mtss1
GOTERM_MF_FAT	88	15.7706	0.0160748	446	2649	16866	1.25626	1	0.190314	22.4963	GO:0036094~small molecule binding	Nuak1, Atp8b2, Tgm2, Rbm38, Mat2a, Glul, Adss, Atp1b1, Rbm20, Rab23, Maoa, Mrpl39, Gss, Tgfbr2, Egln3, Pim1, Taok1, Snrk, Kifc3, Trio, Msh2, Rbms1, Eif4a3, Atp1a1, Mrpl23, Myh3, Gnai3, Nek6, Manba, Cat, Rhoj, Tubb6, Myh10, Rps6ka3, Ehd3, Ube2j1, Pkn2, Arl4c, Cpsf6, Dyrk2, Rbm24, Lonp2, Acox3, Rab33b, Adck3, Arl5a, Tnrc6c, Ndufa13, Tubb2b, Camk2a, Pccb, Hba-a1, Nt5e, Adora1, Hprt, Myh2, Stk24, Lrr…
GOTERM_BP_FAT	37	6.63082	0.0161854	499	892	17911	1.48887	1	0.174585	27.0042	GO:0030097~hemopoiesis	Cxcl1, Zfp36l1, Picalm, Tet2, Tnrc6c, Il15, Bcl6, Fzd7, Hes1, Hba-a1, Gadd45g, Vegfa, Klf2, Tgfbr2, Cd24a, Dll1, Pim1, Fst, Lrrk1, Rab7b, Shb, Clec2d, Msh2, Azi2, Notch1, D930015E06Rik, Arhgef7, Zeb1, Dab2, Tfrc, Rcor1, Mb, Lfng, Srsf4, Tmem64, Slc11a2, Cd34
GOTERM_CC_FAT	4	0.716846	0.0161952	439	18	14413	7.29587	0.999932	0.341257	21.3751	GO:0032982~myosin filament	Obscn, Mybph, Myh3, Myh10
GOTERM_BP_FAT	15	2.68817	0.0162231	499	264	17911	2.03942	1	0.17463	27.0581	GO:0007034~vacuolar transport	Rhob, Picalm, Lyst, Emp2, Dab2, Dnajc13, Ankrd50, Ehd3, Stx6, Arl4c, Chmp4b, Snx18, Rab7b, Arl1, Ap1ar
GOTERM_BP_FAT	16	2.86738	0.0163183	499	290	17911	1.98035	1	0.175239	27.1942	GO:0071214~cellular response to abiotic stimulus	Slc38a2, Rhob, Zfp36l1, Nipbl, Atp1a1, Tspyl5, Pbk, Gadd45a, Adss, Sox9, Hdac4, Myeov2, Ankrd1, Cdkn1a, Myog, Net1
GOTERM_BP_FAT	13	2.32975	0.0163857	499	213	17911	2.1907	1	0.175573	27.2904	GO:2001234~negative regulation of apoptotic signaling pathway	Zc3hc1, Vegfa, Herpud1, Gas1, Eya3, Tnfrsf22, Higd1a, Ndufa13, Ackr3, Fyn, Dab2, Siah2, Itga6
GOTERM_BP_FAT	20	3.58423	0.0166221	499	399	17911	1.79919	1	0.177556	27.6268	GO:0001503~ossification	Notch1, Nipbl, Tob1, Igf2, Fhl2, Fndc3b, Dnajc13, Itga11, Sparc, Cat, Vegfa, Sox9, Hdac4, Jund, Sox8, Tmem64, Chrd, Myog, Mtss1, Hey1
GOTERM_BP_FAT	8	1.43369	0.0166785	499	95	17911	3.02263	1	0.177776	27.7068	GO:2000117~negative regulation of cysteine-type endopeptidase activity	Rps6ka3, Vegfa, Herpud1, Wnt9a, Arrb1, Thbs1, Dnajb6, Siah2
GOTERM_BP_DIRECT	14	2.50896	0.0167013	504	239	18082	2.10158	1	0.540425	25.7881	GO:0001525~angiogenesis	Notch1, Rhob, Zc3h12a, Ackr3, Ang, Ccdc80, Vegfa, Rtn4, Nov, Tbx1, Klf5, Shb, Hey1, Egfl7
GOTERM_BP_DIRECT	8	1.43369	0.0167214	504	95	18082	3.02122	1	0.534547	25.815	GO:0006469~negative regulation of protein kinase activity	Gadd45g, Dcn, Rtn4r, Socs2, Socs3, Flrt2, Shb, Gadd45a
GOTERM_BP_FAT	7	1.25448	0.0169014	499	74	17911	3.39536	1	0.17961	28.0223	GO:0072332~intrinsic apoptotic signaling pathway by p53 class mediator	Eda2r, Hnrnpk, Dyrk2, Cdkn1a, Ddit4, Msh2, Pmaip1
GOTERM_BP_FAT	7	1.25448	0.0169014	499	74	17911	3.39536	1	0.17961	28.0223	GO:0060411~cardiac septum morphogenesis	Notch1, Tgfbr2, Fgfrl1, Tbx1, Fzd2, Hes1, Hey1
GOTERM_BP_FAT	50	8.96057	0.016988	499	1294	17911	1.38693	1	0.180116	28.1444	GO:0007267~cell-cell signaling	Smad2, Rgs20, Siah2, Cul3, Glul, Dll1, Notch1, D930015E06Rik, Arhgef7, Eif4a3, Hnrnpk, Amotl2, Dab2, Tnks2, Kcnq4, Cxcl13, Nov, Dkk2, C1qtnf3, Fzd7, Hes1, Camk2a, Adora1, Sox9, Cd24a, Lrrk1, Snx19, Ywhaz, Csnk1a1, Pick1, Tle3, Wnt9a, Ncam1, Nkd2, Arrb1, Csnk2a2, Ins2, Hmgn3, Spin1, Syt8, Prickle1, Ror1, Calcoco1, Fchsd2, Mafa, Tmem64, Ccne1, Kif1b, Cd34, Fzd2
GOTERM_BP_FAT	4	0.716846	0.0171306	499	20	17911	7.17876	1	0.181161	28.3452	GO:0061323~cell proliferation involved in heart morphogenesis	Notch1, Sox9, Tbx1, Hes1
GOTERM_BP_FAT	4	0.716846	0.0171306	499	20	17911	7.17876	1	0.181161	28.3452	GO:0045730~respiratory burst	Cd24a, Dusp10, Ins2, Lbp
GOTERM_BP_FAT	4	0.716846	0.0171306	499	20	17911	7.17876	1	0.181161	28.3452	GO:0006903~vesicle targeting	Preb, Sec16b, Cul3, Ap1ar
GOTERM_BP_FAT	4	0.716846	0.0171306	499	20	17911	7.17876	1	0.181161	28.3452	GO:2000136~regulation of cell proliferation involved in heart morphogenesis	Notch1, Sox9, Tbx1, Hes1
GOTERM_BP_FAT	5	0.896057	0.0172157	499	36	17911	4.98525	1	0.181648	28.4649	GO:2000826~regulation of heart morphogenesis	Notch1, Sox9, Tgfbr2, Tbx1, Hes1
GOTERM_BP_FAT	44	7.8853	0.0172312	499	1109	17911	1.4241	1	0.181463	28.4865	GO:0022402~cell cycle process	Reep3, Zfp36l1, Nipbl, Igf2, Itgb1, Thbs1, Bod1, Mis18a, Slc25a33, Cul3, Camk2a, Gadd45a, Zc3hc1, Ccsap, Taok1, Cdkn1a, Myog, Snx18, Msh2, Kif2a, Csnk1a1, Rhob, Wnt9a, Dusp1, Pkhd1, Gas1, Svil, Csnk2a2, Cdk5rap3, Nek6, Ins2, Spin1, Fbxo31, Gem, Myh10, Dis3l2, Cables1, Cdc45, Lfng, Pkn2, Rnaseh2b, Ccne1, Ndrg1, Chmp4b
GOTERM_BP_FAT	15	2.68817	0.0172491	499	266	17911	2.02409	1	0.181304	28.5117	GO:0045862~positive regulation of proteolysis	Csnk1a1, Nub1, Zc3h12a, Herpud1, Picalm, Nkd2, Arrb1, Ndufa13, Dab2, Pmaip1, Egln3, Prickle1, Mtch1, Tnfsf15, Rgma
GOTERM_BP_FAT	37	6.63082	0.0172729	499	896	17911	1.48222	1	0.181201	28.545	GO:0051336~regulation of hydrolase activity	Nuak1, Picalm, Arhgef5, Serpinb6b, Tbc1d1, Itgb1, Thbs1, Ndufa13, Bcl6, Dnajb6, Siah2, Pmaip1, Atp1b1, Vegfa, Egln3, Rtn4r, Mtch1, Tpm1, Tnfsf15, Net1, Snx18, Msh2, Grtp1, Itga6, Arhgef7, Herpud1, Wnt9a, Arrb1, Cdk5rap3, Ang, Rps6ka3, Mex3b, Sh3bp4, Cxcl13, Tmem64, Rgma, Arl1
GOTERM_BP_FAT	17	3.04659	0.0174229	499	320	17911	1.90686	1	0.182302	28.7551	GO:0051961~negative regulation of nervous system development	Notch1, Dusp10, Itgb1, Hnrnpk, Dab2, Hes1, Sox9, Dll1, Rtn4r, Cd24a, Asap1, Rtn4, Sox8, Chrd, Zhx2, Rgma, Hey1
GOTERM_CC_DIRECT	7	1.25448	0.0174976	530	77	19662	3.37256	0.99933	0.293906	21.9211	GO:0030175~filopodium	Enah, B4galt1, Palld, Itgb1, Actc1, Arl4c, Itga6
GOTERM_BP_FAT	13	2.32975	0.0175071	499	215	17911	2.17032	1	0.182773	28.8729	GO:0048588~developmental cell growth	Nedd4l, Itgb1, Hnrnpk, Eif4g2, Vegfa, Sox9, Dclk1, Tgfbr2, Rtn4r, Rtn4, Postn, Raph1, Rgma
GOTERM_BP_FAT	16	2.86738	0.0175848	499	293	17911	1.96007	1	0.183179	28.9813	GO:0042278~purine nucleoside metabolic process	Myh3, Gnai3, Parp1, Ins2, Slc25a33, Ddit4, Ppcs, Adss, Atp1b1, Nt5e, Hdac4, Hprt, Ampd3, Myog, Msh2, Slc25a25
GOTERM_MF_DIRECT	4	0.716846	0.0176122	467	21	17446	7.11573	0.999995	0.344779	23.4674	GO:0005539~glycosaminoglycan binding	Ccdc80, Tgfbr2, Dcn, Mamdc2
GOTERM_BP_FAT	31	5.55556	0.0177045	499	717	17911	1.55189	1	0.183981	29.148	GO:0032446~protein modification by small protein conjugation	Nedd4l, Pdzrn3, Med21, Tspyl5, Trim72, Klhl31, Cbx4, Siah2, Cul3, Zc3hc1, Rnf111, Socs2, Wsb1, Socs3, March11, Ufm1, Ube2h, Klhl36, Nub1, Asb2, Rybp, Arrb1, Cdk5rap3, Fyn, Fem1c, Asb1, Tnks2, Hdac4, Mylip, Prickle1, Med30
GOTERM_BP_FAT	14	2.50896	0.0177505	499	241	17911	2.08512	1	0.184084	29.212	GO:0001763~morphogenesis of a branching structure	Notch1, B4galt1, Tgm2, Hnrnpk, Vegfa, Sox9, Tgfbr2, Cxcr4, Rtn4, Sox8, Etv4, Rdh10, Tbx1, Socs3
GOTERM_MF_FAT	9	1.6129	0.0177965	446	125	16866	2.72276	1	0.206105	24.6017	GO:0005088~Ras guanyl-nucleotide exchange factor activity	Preb, Plekhg5, Obscn, Arhgef7, Arhgef5, Trio, Net1, Rin3, Dennd5b
GOTERM_BP_FAT	29	5.19713	0.0178212	499	659	17911	1.57954	1	0.184419	29.3102	GO:0043086~negative regulation of catalytic activity	Notch1, Herpud1, Picalm, Dusp1, Wnt9a, Serpinb6b, Dusp10, Arrb1, Thbs1, Cdk5rap3, Ins2, Dnajb6, Siah2, Cul3, Fbxo31, Gadd45a, Gcat, Nr2f2, Gadd45g, Rps6ka3, Vegfa, Dcn, Rtn4r, Socs2, Sh3bp4, Cdkn1a, Socs3, Flrt2, Shb
GOTERM_MF_DIRECT	6	1.07527	0.0178512	467	57	17446	3.93238	0.999996	0.339188	23.7472	GO:0004860~protein kinase inhibitor activity	Dcn, Rtn4r, Socs2, Cdkn1a, Socs3, Flrt2
GOTERM_BP_FAT	31	5.55556	0.0178567	499	718	17911	1.54973	1	0.184422	29.3595	GO:0005975~carbohydrate metabolic process	Fabp5, B4galt1, Igf2, Tet2, A4galt, C1qtnf3, Il15, Nagpa, Man2a1, Ddit4, Pmaip1, Has2, Myog, Srd5a3, Prkag3, Mtmr7, Galnt15, Galnt18, Parp1, Manba, Ins2, Fut8, Tnks2, Hdac4, Sik1, Chst7, Ube2j1, Pomgnt2, Dyrk2, Fggy, Hexdc
GOTERM_MF_DIRECT	65	11.6487	0.017866	467	1847	17446	1.3147	0.999996	0.330523	23.7645	GO:0003677~DNA binding	Smad2, Ncor2, Zfp36l1, Strbp, Klf3, Max, Ppp1r8, Bcl6, Dnajb6, Hmgn1, Foxq1, Klf2, Etv4, Zfp395, Tbx1, Zbtb14, Zhx2, Msh2, Rbms1, Rybp, Hnrnpk, Myod1, Zfp41, Ang, Zfp422, Tcf12, Zfp488, Hdac4, Top1, Zfp532, Hist2h3c2, Zfp507, Ctcfl, Tmpo, Hey1, Smarce1, Zc3h12a, Tgif1, Tet2, Rxrb, Foxj3, Hes1, Cbx2, Arid5b, Preb, Sox9, Ankrd1, Jund, Sox8, Zfand5, Myog, Zeb1, Parp1, Mef2a, Hmgn3, Smug1, Rcor1, Spi…
GOTERM_BP_FAT	7	1.25448	0.0179543	499	75	17911	3.35009	1	0.185007	29.4948	GO:0006942~regulation of striated muscle contraction	Atp1b1, Adora1, Zc3h12a, Hdac4, Ehd3, Casq2, Atp1a1
GOTERM_BP_FAT	13	2.32975	0.0179796	499	216	17911	2.16027	1	0.184914	29.5298	GO:0016197~endosomal transport	Rhob, Picalm, Lyst, Emp2, Dab2, Ankrd50, Ehd3, Stx6, Arl4c, Arl1, Snx18, Rab7b, Ap1ar
GOTERM_BP_FAT	6	1.07527	0.0181099	499	55	17911	3.91569	1	0.185801	29.71	GO:0048260~positive regulation of receptor-mediated endocytosis	Nedd4l, Pick1, Vegfa, Arrb1, Hnrnpk, Dab2
GOTERM_CC_DIRECT	3	0.537634	0.0181674	530	8	19662	13.9118	0.999495	0.291795	22.664	GO:0030314~junctional membrane complex	Jph1, Casq2, Ryr3
GOTERM_BP_FAT	35	6.2724	0.0182172	499	840	17911	1.49557	1	0.186469	29.858	GO:0070201~regulation of establishment of protein localization	Ppia, Zc3h12a, Picalm, Arhgef5, Fndc1, C1qtnf3, Ice1, Itgb1, Rgs20, Fzd7, Mis18a, Hes1, Pmaip1, Ppm1b, Glul, Rab23, Ankrd1, Tnfsf15, Cdkn1a, Cd36, Nkd2, Arrb1, Csnk2a2, Parp1, Ang, Dab2, Hmgn3, Ins2, Lyplal1, Sec16b, Postn, Ube2j1, Nov, Dyrk2, Cd34
INTERPRO	24	4.30108	0.0183531	532	556	20594	1.67096	1	0.928894	25.3702	IPR011009:Protein kinase-like domain	Csnk1a1, Sbk1, Obscn, Nuak1, Csnk2a2, Nek6, Fyn, Map3k4, Pbk, Camk2a, Rps6ka3, Dclk1, Tgfbr2, Pim1, Ror1, Sik1, Pkn2, Taok1, Dyrk2, Snrk, Trio, Stk24, Lrrk1, Adck3
GOTERM_MF_FAT	8	1.43369	0.0183549	446	102	16866	2.96597	1	0.209413	25.273	GO:0004540~ribonuclease activity	Dis3l2, Zc3h12a, Rpp40, Tnfrsf22, Ang, Rnaseh2b, Cnot2, Rnase4
GOTERM_BP_FAT	13	2.32975	0.0186878	499	217	17911	2.15032	1	0.190498	30.5037	GO:0010001~glial cell differentiation	Notch1, Pick1, Dusp10, Hes1, Nfib, Zfp488, Sox9, Dll1, Rtn4, Cxcr4, Ror1, Sox8, Ndrg1
GOTERM_MF_FAT	10	1.79211	0.0188441	446	151	16866	2.50438	1	0.211931	25.8565	GO:0008201~heparin binding	Vegfa, Ccdc80, Ncam1, Postn, Thbs1, Cxcl13, Ang, Fgfrl1, Nov, Chrd
GOTERM_BP_FAT	5	0.896057	0.0188897	499	37	17911	4.85051	1	0.192023	30.779	GO:0098781~ncRNA transcription	Top1, Ice1, Ang, Tcof1, Spin1
GOTERM_BP_DIRECT	5	0.896057	0.0189212	504	37	18082	4.84824	1	0.573174	28.6997	GO:0045747~positive regulation of Notch signaling pathway	Notch1, Dll1, Lfng, Nov, Hes1
GOTERM_BP_DIRECT	26	4.6595	0.0191135	504	576	18082	1.61945	1	0.570674	28.9468	GO:0045893~positive regulation of transcription, DNA-templated	Smad2, Picalm, Fzd7, Hes1, Klf2, Sox9, Rnf111, Pim1, Sox8, Etv4, Tbx1, Myog, Notch1, Dab2, Myod1, Mef2a, Nfib, Nr2f2, Tcf12, Hdac4, Calcoco1, Mafa, Fzd2, Klf5, Ctcfl, Med30
GOTERM_BP_FAT	3	0.537634	0.0193309	499	8	17911	13.4602	1	0.195731	31.3769	GO:0046532~regulation of photoreceptor cell differentiation	Notch1, Sox9, Sox8
GOTERM_BP_FAT	3	0.537634	0.0193309	499	8	17911	13.4602	1	0.195731	31.3769	GO:0061314~Notch signaling involved in heart development	Notch1, Dll1, Hey1
GOTERM_BP_FAT	3	0.537634	0.0193309	499	8	17911	13.4602	1	0.195731	31.3769	GO:0060837~blood vessel endothelial cell differentiation	Notch1, Dll1, Hey1
GOTERM_BP_FAT	3	0.537634	0.0193309	499	8	17911	13.4602	1	0.195731	31.3769	GO:0014732~skeletal muscle atrophy	Il15, Trim63, Myog
GOTERM_BP_FAT	3	0.537634	0.0193309	499	8	17911	13.4602	1	0.195731	31.3769	GO:0072282~metanephric nephron tubule morphogenesis	Sox9, Sox8, Hes1
GOTERM_BP_DIRECT	3	0.537634	0.019349	504	8	18082	13.4539	1	0.569061	29.2482	GO:0014807~regulation of somitogenesis	Notch1, Dll1, Lfng
GOTERM_BP_DIRECT	3	0.537634	0.019349	504	8	18082	13.4539	1	0.569061	29.2482	GO:0061314~Notch signaling involved in heart development	Notch1, Dll1, Hey1
GOTERM_BP_DIRECT	3	0.537634	0.019349	504	8	18082	13.4539	1	0.569061	29.2482	GO:0014732~skeletal muscle atrophy	Il15, Trim63, Myog
GOTERM_MF_FAT	4	0.716846	0.0193576	446	22	16866	6.87566	1	0.214619	26.4644	GO:0030332~cyclin binding	Cdk5rap3, Cdkn1a, Fbxo31, Cul3
GOTERM_BP_DIRECT	26	4.6595	0.0193926	504	579	18082	1.61106	1	0.563897	29.304	GO:0045892~negative regulation of transcription, DNA-templated	Ncor2, Smad2, Smarce1, Nipbl, Fhl2, Ndufa13, Bcl6, Cbx4, Hes1, Dnajb6, Sox9, Sox8, Zfp438, Zbtb14, Zhx2, Notch1, Zeb1, Dab2, Rcor1, Nelfcd, Nr2f2, Zfp488, Hdac4, Prickle1, Rreb1, Hey1
GOTERM_BP_FAT	6	1.07527	0.0194454	499	56	17911	3.84576	1	0.196434	31.5313	GO:0045668~negative regulation of osteoblast differentiation	Notch1, Hdac4, Tob1, Fndc3b, Tmem64, Chrd
GOTERM_BP_FAT	6	1.07527	0.0194454	499	56	17911	3.84576	1	0.196434	31.5313	GO:0070252~actin-mediated cell contraction	Nedd4l, Myh2, Tpm1, Actc1, Emp2, Frmd6
GOTERM_BP_DIRECT	6	1.07527	0.0194838	504	56	18082	3.84396	1	0.559729	29.4202	GO:0045668~negative regulation of osteoblast differentiation	Notch1, Hdac4, Tob1, Fndc3b, Tmem64, Chrd
GOTERM_MF_FAT	6	1.07527	0.0194951	446	59	16866	3.84571	1	0.213561	26.6264	GO:0030295~protein kinase activator activity	Fam20a, Cab39, Igf2, Cd24a, Taok1, Cdkn1a
GOTERM_BP_FAT	4	0.716846	0.0195814	499	21	17911	6.83691	1	0.197329	31.7143	GO:0055094~response to lipoprotein particle	Mylip, Cd36, Itgb1, Cdh13
GOTERM_BP_FAT	28	5.01792	0.0196695	499	636	17911	1.58023	1	0.197786	31.8326	GO:0070925~organelle assembly	Arhgef5, Itgb1, Myl2, Atg12, Rab23, Tmem17, Casq2, Tpm1, Lmod2, Ccsap, Dnaaf5, Kif2a, Atg101, Pkhd1, Actc1, Mef2a, Cnot2, Neb, Mns1, Myh10, Palld, Ehd3, Asap1, Cd34, Chmp4b, Ssx2ip, Rab33b, Atg4c
GOTERM_BP_FAT	9	1.6129	0.0197761	499	121	17911	2.66979	1	0.198408	31.9755	GO:0070555~response to interleukin-1	Zc3h12a, Klf2, Hdac4, Sox9, Ankrd1, Has2, Trim63, Ptgis, Ghr
GOTERM_BP_FAT	9	1.6129	0.0197761	499	121	17911	2.66979	1	0.198408	31.9755	GO:0032635~interleukin-6 production	Azi2, Zc3h12a, Klf2, Cd36, Arrb1, C1qtnf3, Tbc1d23, Rab7b, Lbp
GOTERM_BP_FAT	9	1.6129	0.0197761	499	121	17911	2.66979	1	0.198408	31.9755	GO:0045995~regulation of embryonic development	Notch1, Tgif1, Nipbl, Dll1, Lfng, Ccsap, Fzd7, Fzd2, Hes1
GOTERM_BP_FAT	14	2.50896	0.0198533	499	245	17911	2.05107	1	0.198761	32.0787	GO:0030111~regulation of Wnt signaling pathway	Dkk2, Notch1, D930015E06Rik, Wnt9a, Nkd2, Dab2, Rgs20, Spin1, Siah2, Tnks2, Sox9, Prickle1, Tmem64, Lrrk1
GOTERM_BP_FAT	15	2.68817	0.0199059	499	271	17911	1.98674	1	0.198891	32.149	GO:0040013~negative regulation of locomotion	Notch1, Rhob, Thbs1, Stard13, Nr2f2, Adora1, Dcn, Tpm1, Cxcl13, Srgap3, Nov, Chrd, Stk24, Ap1ar, Egfl7
GOTERM_MF_DIRECT	4	0.716846	0.019997	467	22	17446	6.79229	0.999999	0.353095	26.2166	GO:0030332~cyclin binding	Cdk5rap3, Cdkn1a, Fbxo31, Cul3
GOTERM_BP_FAT	44	7.8853	0.020008	499	1120	17911	1.41011	1	0.199466	32.2853	GO:0007010~cytoskeleton organization	Cdc42ep3, Arhgef5, Itgb1, Myl2, Emp2, Bcl6, Dnajb6, Cul3, Gadd45a, Lsp1, Lima1, Sox9, Capg, Enah, Casq2, Tpm1, Pkp1, Lmod2, Ccsap, Dnaaf5, Prr5, Cep350, Ap1ar, Kif2a, Csnk1a1, Pick1, Pkhd1, Svil, Arrb1, Actc1, Ang, Frmd6, Mef2a, Rhoj, Mkln1, Neb, Myh10, Palld, Arhgap28, Fchsd2, Ssx2ip, Chmp4b, Mtss1, Stmnd1
GOTERM_BP_FAT	30	5.37634	0.0200213	499	695	17911	1.54937	1	0.199241	32.3029	GO:0023014~signal transduction by protein phosphorylation	Zc3h12a, Zfp36l1, Eda2r, Igf2, Arhgef5, Dusp10, Itgb1, C1qtnf3, Thbs1, Gadd45a, Adora1, Gadd45g, Vegfa, Sox9, Cd24a, Taok1, Tbx1, Dusp1, Pkhd1, Cd36, Arrb1, Ackr3, Cdk5rap3, Dab2, Map3k4, Mef2a, Ghr, Ins2, Pbk, Cab39
GOTERM_BP_FAT	10	1.79211	0.0201589	499	145	17911	2.47543	1	0.200131	32.4861	GO:0032874~positive regulation of stress-activated MAPK cascade	Zc3h12a, Gadd45g, Eda2r, Vegfa, Arhgef5, Dab2, Taok1, Map3k4, Ins2, Gadd45a
GOTERM_BP_FAT	7	1.25448	0.0201932	499	77	17911	3.26307	1	0.200094	32.5316	GO:0002040~sprouting angiogenesis	Stard13, Notch1, Vegfa, Dll1, Itgb1, Thbs1, Cdh13
GOTERM_MF_DIRECT	10	1.79211	0.0202431	467	151	17446	2.47401	0.999999	0.347932	26.4949	GO:0008201~heparin binding	Vegfa, Ccdc80, Ncam1, Postn, Thbs1, Cxcl13, Ang, Fgfrl1, Nov, Chrd
GOTERM_CC_DIRECT	4	0.716846	0.0203894	530	22	19662	6.74511	0.999802	0.309819	25.0815	GO:0031430~M band	Obscn, Fhl2, Lmod2, Trim63
GOTERM_BP_FAT	13	2.32975	0.0205618	499	220	17911	2.121	1	0.203033	33.0196	GO:2000116~regulation of cysteine-type endopeptidase activity	Rps6ka3, Vegfa, Herpud1, Egln3, Wnt9a, Arrb1, Mtch1, Tnfsf15, Ndufa13, Thbs1, Dnajb6, Siah2, Pmaip1
GOTERM_MF_FAT	29	5.19713	0.0205874	446	704	16866	1.55777	1	0.221719	27.9013	GO:1990837~sequence-specific double-stranded DNA binding	Smad2, Smarce1, Tgif1, Rxrb, Max, Bcl6, Arid5b, Sox9, Jund, Sox8, Etv4, Zfp395, Tbx1, Wbp2, Myog, Msh2, Eed, Hnrnpk, Myod1, Mef2a, Nfib, Tcf12, Top1, Cdc45, Mafa, Rreb1, Klf5, Ctcfl, Hey1
GOTERM_BP_FAT	14	2.50896	0.0206144	499	246	17911	2.04274	1	0.203153	33.0889	GO:0043413~macromolecule glycosylation	B4galt1, Tet2, Galnt15, A4galt, Il15, Nagpa, Parp1, Galnt18, Man2a1, Fut8, Tnks2, Ube2j1, Pomgnt2, Srd5a3
GOTERM_BP_FAT	14	2.50896	0.0206144	499	246	17911	2.04274	1	0.203153	33.0889	GO:0006486~protein glycosylation	B4galt1, Tet2, Galnt15, A4galt, Il15, Nagpa, Parp1, Galnt18, Man2a1, Fut8, Tnks2, Ube2j1, Pomgnt2, Srd5a3
GOTERM_BP_FAT	5	0.896057	0.020661	499	38	17911	4.72287	1	0.20322	33.1503	GO:0010761~fibroblast migration	Arhgef7, Thbs1, Zfand5, Nov, Arid5b
GOTERM_BP_FAT	5	0.896057	0.020661	499	38	17911	4.72287	1	0.20322	33.1503	GO:0045747~positive regulation of Notch signaling pathway	Notch1, Dll1, Lfng, Nov, Hes1
GOTERM_CC_DIRECT	9	1.6129	0.0206791	530	126	19662	2.64987	0.999825	0.30264	25.3915	GO:0000785~chromatin	Hmgn1, Ncor2, Nipbl, Hist2h3c2, Arrb1, Hmgn3, Mis18a, Hes1, Tmpo
GOTERM_BP_FAT	36	6.45161	0.0208172	499	878	17911	1.47173	1	0.204254	33.3557	GO:0010243~response to organonitrogen compound	Ncor2, Zfp36l1, Igf2, Klf3, Max, Trim72, Mat2a, Sparc, Pld1, Ryr3, Slc25a33, Camk2a, Adss, Klf2, Sox9, Casq2, Gss, Col1a2, Hprt, Jund, Socs2, Cdkn1a, Socs3, Notch1, Zeb1, Dusp1, Ncam1, Hnrnpk, Fyn, Parp1, Ghr, Ins2, Cat, Sh3bp4, Srsf4, Klf5
GOTERM_BP_FAT	10	1.79211	0.0209758	499	146	17911	2.45848	1	0.205304	33.5636	GO:0070304~positive regulation of stress-activated protein kinase signaling cascade	Zc3h12a, Gadd45g, Eda2r, Vegfa, Arhgef5, Dab2, Taok1, Map3k4, Ins2, Gadd45a
GOTERM_BP_FAT	42	7.52688	0.0211645	499	1063	17911	1.41819	1	0.206614	33.8102	GO:1901701~cellular response to oxygen-containing compound	Zc3h12a, Zfp36l1, Igf2, Klf3, Rxrb, Max, Thbs1, Il15, Ndufa13, Trim72, Ryr3, Slc25a33, Ddit4, Camk2a, Klf2, Sox9, Col1a2, Ankrd1, Pim1, Tpm1, Socs2, Tbx1, Net1, Socs3, Myog, Rhob, Tjp1, Zeb1, Cd36, Arrb1, Hnrnpk, Fyn, Trim63, Myod1, Parp1, Ghr, Ins2, Postn, Sh3bp4, Mtdh, Klf5, Lbp
GOTERM_BP_FAT	13	2.32975	0.0212306	499	221	17911	2.1114	1	0.206844	33.8963	GO:0030100~regulation of endocytosis	Nedd4l, Pick1, Vegfa, Mex3b, Picalm, Dll1, Cd36, Arrb1, Itgb1, Hnrnpk, Dab2, Lbp, Cdh13
GOTERM_BP_FAT	11	1.97133	0.021468	499	171	17911	2.30896	1	0.208567	34.2049	GO:0007219~Notch signaling pathway	Notch1, Sox9, Tgfbr2, Susd5, Dll1, Lfng, Bcl6, Nov, Hes1, Hey1, Egfl7
GOTERM_BP_FAT	20	3.58423	0.0214801	499	410	17911	1.75092	1	0.208323	34.2206	GO:0001558~regulation of cell growth	Nedd4l, Gas1, Hnrnpk, Myl2, Ndufa13, Dab2, Bcl6, Dcbld2, Slc25a33, Eif4g2, Vegfa, Rtn4r, Rtn4, Fam107a, Socs2, Sh3bp4, Htra3, Nov, Cdkn1a, Rgma
GOTERM_BP_FAT	24	4.30108	0.0218808	499	525	17911	1.64086	1	0.21145	34.7383	GO:0006897~endocytosis	Csnk1a1, Nedd4l, Pick1, Picalm, Cd36, Tgm2, Arrb1, Itgb1, Thbs1, Hnrnpk, Ackr3, Dab2, Ghr, Tfrc, Vegfa, Mex3b, Rin2, Tgfbr2, Dll1, Cd24a, Sh3bp4, Snx18, Anxa11, Lbp
GOTERM_BP_FAT	18	3.22581	0.0221031	499	356	17911	1.81485	1	0.213016	35.0238	GO:0009100~glycoprotein metabolic process	B4galt1, Tet2, Mamdc2, A4galt, Galnt15, Il15, Nagpa, Parp1, Galnt18, Manba, Man2a1, Fut8, Tnks2, Dcn, Chst7, Ube2j1, Pomgnt2, Srd5a3
GOTERM_MF_FAT	3	0.537634	0.0221153	446	9	16866	12.6054	1	0.233679	29.6499	GO:0031432~titin binding	Obscn, Ankrd1, Trim63
GOTERM_BP_FAT	14	2.50896	0.0221921	499	248	17911	2.02626	1	0.213428	35.1377	GO:0009161~ribonucleoside monophosphate metabolic process	Myh3, Parp1, Ins2, Slc25a33, Ddit4, Adss, Atp1b1, Nt5e, Hdac4, Hprt, Ampd3, Myog, Msh2, Slc25a25
GOTERM_BP_FAT	6	1.07527	0.0223062	499	58	17911	3.71315	1	0.214054	35.2837	GO:0009118~regulation of nucleoside metabolic process	Hdac4, Parp1, Ins2, Myog, Slc25a33, Ddit4
GOTERM_BP_FAT	6	1.07527	0.0223062	499	58	17911	3.71315	1	0.214054	35.2837	GO:1903578~regulation of ATP metabolic process	Hdac4, Parp1, Ins2, Myog, Slc25a33, Ddit4
GOTERM_BP_FAT	12	2.15054	0.0223453	499	197	17911	2.18642	1	0.214034	35.3335	GO:0031331~positive regulation of cellular catabolic process	Nub1, Csnk1a1, Zfp36l1, Zc3h12a, Tob1, Herpud1, Prickle1, Nkd2, Tnrc6c, Dab2, Ins2, Rgma
GOTERM_BP_DIRECT	6	1.07527	0.0223497	504	58	18082	3.71141	1	0.60444	32.9855	GO:0007519~skeletal muscle tissue development	Nr2f2, Dcn, Svil, Myod1, Klhl31, Myog
GOTERM_CC_DIRECT	6	1.07527	0.0224673	530	60	19662	3.70981	0.999918	0.313605	27.2787	GO:0005905~clathrin-coated pit	Picalm, Arrb1, Sh3bp4, Ackr3, Dab2, Tfrc
GOTERM_BP_FAT	5	0.896057	0.022531	499	39	17911	4.60177	1	0.215268	35.5701	GO:0035924~cellular response to vascular endothelial growth factor stimulus	Notch1, Vegfa, Dcn, Dll1, Gas1
GOTERM_BP_FAT	5	0.896057	0.022531	499	39	17911	4.60177	1	0.215268	35.5701	GO:0003179~heart valve morphogenesis	Notch1, Sox9, Tgfbr2, Fgfrl1, Hey1
GOTERM_BP_FAT	9	1.6129	0.022541	499	124	17911	2.60519	1	0.214997	35.5827	GO:0048813~dendrite morphogenesis	Dclk1, Picalm, Hprt, Itgb1, Fyn, Mef2a, Slc11a2, Fbxo31, Camk2a
GOTERM_BP_DIRECT	8	1.43369	0.0226252	504	101	18082	2.84174	1	0.603208	33.3191	GO:0050731~positive regulation of peptidyl-tyrosine phosphorylation	Vegfa, Igf2, Cd24a, Cd36, Itgb1, Ghr, Ins2, Lrrk1
GOTERM_MF_DIRECT	3	0.537634	0.0226333	467	9	17446	12.4525	1	0.371614	29.1483	GO:0031432~titin binding	Obscn, Ankrd1, Trim63
GOTERM_CC_DIRECT	24	4.30108	0.0228423	530	544	19662	1.63668	0.99993	0.30784	27.6688	GO:0005768~endosome	Rhob, Picalm, Atp1a1, Itgb1, Amotl2, Ackr3, Fyn, Pld1, Tfrc, Cd164, Rab23, Ehd3, Pmepa1, Cxcr4, Vps37c, Slc11a2, Chmp4b, Snx18, Vps37b, Rab7b, Snx19, Rin3, Dscr3, Ap1ar
GOTERM_CC_FAT	3	0.537634	0.0228497	439	8	14413	12.3118	0.999999	0.432385	28.8545	GO:0030314~junctional membrane complex	Jph1, Casq2, Ryr3
GOTERM_BP_FAT	29	5.19713	0.0229778	499	674	17911	1.54439	1	0.218355	36.1357	GO:0034097~response to cytokine	Cxcl1, Zc3h12a, Zfp36l1, Thbs1, Ndufa13, Sparc, Klf2, Sox9, Gss, Rtn4r, Ankrd1, Dcn, Cd24a, Jund, Socs2, Has2, Socs3, Ackr3, Trim63, Ghr, Parp9, Hdac4, Postn, Cxcr4, Cxcl13, Ptgis, Lifr, Igtp, Flrt2
GOTERM_BP_FAT	16	2.86738	0.0229871	499	303	17911	1.89538	1	0.218076	36.1476	GO:0050900~leukocyte migration	Cxcl1, B4galt1, Lyst, Arhgef5, Itgb1, Thbs1, Ang, Adora1, Vegfa, Cd24a, Cmklr1, Cxcl13, Nov, Cd34, Lbp, Itga6
INTERPRO	6	1.07527	0.0230953	532	63	20594	3.68672	1	0.94595	30.8666	IPR003595:Protein-tyrosine phosphatase, catalytic	Dusp1, Mtmr4, Ptpn3, Tns3, Ptpn21, Mtmr7
GOTERM_BP_FAT	27	4.83871	0.0238136	499	617	17911	1.57072	1	0.224678	37.1814	GO:0044723~single-organism carbohydrate metabolic process	Fabp5, B4galt1, Igf2, Tet2, A4galt, C1qtnf3, Il15, Nagpa, Man2a1, Ddit4, Pmaip1, Has2, Myog, Srd5a3, Prkag3, Mtmr7, Galnt15, Parp1, Galnt18, Ins2, Fut8, Tnks2, Hdac4, Sik1, Ube2j1, Pomgnt2, Dyrk2
GOTERM_BP_FAT	6	1.07527	0.0238336	499	59	17911	3.65022	1	0.22448	37.2063	GO:0010633~negative regulation of epithelial cell migration	Stard13, Nr2f2, Notch1, Dcn, Thbs1, Cxcl13
GOTERM_BP_FAT	6	1.07527	0.0238336	499	59	17911	3.65022	1	0.22448	37.2063	GO:0045912~negative regulation of carbohydrate metabolic process	Hdac4, Sik1, C1qtnf3, Ins2, Myog, Ddit4
GOTERM_BP_FAT	6	1.07527	0.0238336	499	59	17911	3.65022	1	0.22448	37.2063	GO:0097194~execution phase of apoptosis	Zc3h12a, Cd24a, Cdk5rap3, Taok1, Ptgis, Stk24
GOTERM_BP_FAT	11	1.97133	0.0238767	499	174	17911	2.26915	1	0.224476	37.2597	GO:0048592~eye morphogenesis	Hmgn1, Irx5, Vegfa, Nipbl, Sox9, Dll1, Zeb1, Gas1, Sox8, Tenm3, Man2a1
GOTERM_MF_FAT	28	5.01792	0.0240363	446	683	16866	1.5503	1	0.248756	31.792	GO:0000981~RNA polymerase II transcription factor activity, sequence-specific DNA binding	Smad2, Tgif1, Rxrb, Max, Bcl6, Foxj3, Hes1, Arid5b, Preb, Foxq1, Sox9, Jund, Sox8, Etv4, Tbx1, Myog, Zeb1, Hnrnpk, Myod1, Mef2a, Rcor1, Nfib, Nr2f2, Tcf12, Mafa, Klf5, Ctcfl, Hey1
GOTERM_MF_DIRECT	28	5.01792	0.0240732	467	674	17446	1.55195	1	0.381459	30.7033	GO:0016301~kinase activity	Nuak1, Prkab1, Camk2a, Tgfbr2, Taok1, Snrk, Trio, Stk24, Lrrk1, Csnk1a1, Sbk1, Pick1, Obscn, Csnk2a2, Nek6, Fyn, Map3k4, Nmrk2, Pbk, Mob1b, Rps6ka3, Dclk1, Sik1, Pkn2, Fggy, Dyrk2, Ccne1, Adck3
GOTERM_BP_FAT	3	0.537634	0.0244015	499	9	17911	11.9646	1	0.228481	37.9072	GO:0014807~regulation of somitogenesis	Notch1, Dll1, Lfng
GOTERM_BP_FAT	3	0.537634	0.0244015	499	9	17911	11.9646	1	0.228481	37.9072	GO:0001778~plasma membrane repair	Myh2, Trim72, Myh10
GOTERM_BP_FAT	3	0.537634	0.0244015	499	9	17911	11.9646	1	0.228481	37.9072	GO:0014891~striated muscle atrophy	Il15, Trim63, Myog
GOTERM_BP_FAT	3	0.537634	0.0244015	499	9	17911	11.9646	1	0.228481	37.9072	GO:0002679~respiratory burst involved in defense response	Dusp10, Ins2, Lbp
GOTERM_BP_FAT	3	0.537634	0.0244015	499	9	17911	11.9646	1	0.228481	37.9072	GO:0060982~coronary artery morphogenesis	Notch1, Vegfa, Tbx1
GOTERM_BP_DIRECT	3	0.537634	0.0244241	504	9	18082	11.959	1	0.625958	35.4593	GO:0045687~positive regulation of glial cell differentiation	Notch1, Rtn4, Hes1
GOTERM_BP_DIRECT	3	0.537634	0.0244241	504	9	18082	11.959	1	0.625958	35.4593	GO:0001778~plasma membrane repair	Myh2, Trim72, Myh10
GOTERM_BP_DIRECT	3	0.537634	0.0244241	504	9	18082	11.959	1	0.625958	35.4593	GO:0060982~coronary artery morphogenesis	Notch1, Vegfa, Tbx1
GOTERM_MF_FAT	4	0.716846	0.0244768	446	24	16866	6.30269	1	0.250105	32.2745	GO:0070412~R-SMAD binding	Smad2, Pmepa1, Ankrd1, Parp1
GOTERM_BP_FAT	10	1.79211	0.0244823	499	150	17911	2.39292	1	0.228781	38.0063	GO:0019827~stem cell population maintenance	Dis3l2, Notch1, Nipbl, Sox9, Dll1, Med21, Fzd7, Zhx2, Hes1, Med30
GOTERM_BP_FAT	5	0.896057	0.0245009	499	40	17911	4.48672	1	0.228567	38.0291	GO:0042771~intrinsic apoptotic signaling pathway in response to DNA damage by p53 class mediator	Dyrk2, Cdkn1a, Ddit4, Msh2, Pmaip1
GOTERM_BP_FAT	5	0.896057	0.0245009	499	40	17911	4.48672	1	0.228567	38.0291	GO:0035850~epithelial cell differentiation involved in kidney development	Notch1, Glcci1, Cd24a, Cd34, Mtss1
GOTERM_BP_FAT	9	1.6129	0.024529	499	126	17911	2.56384	1	0.228432	38.0636	GO:0090288~negative regulation of cellular response to growth factor stimulus	Notch1, Pmepa1, Tob1, Dcn, Thbs1, Htra3, Cxcl13, Fgfrl1, Chrd
GOTERM_BP_FAT	13	2.32975	0.0245311	499	226	17911	2.06469	1	0.228083	38.0662	GO:0050730~regulation of peptidyl-tyrosine phosphorylation	Adora1, Vegfa, Igf2, Cd24a, Cd36, Itgb1, Il15, Fyn, Ghr, Ins2, Socs3, Hes1, Lrrk1
GOTERM_BP_DIRECT	5	0.896057	0.0245409	504	40	18082	4.48462	1	0.622119	35.596	GO:0031623~receptor internalization	Picalm, Cd36, Itgb1, Ackr3, Tfrc
GOTERM_BP_FAT	37	6.63082	0.0246889	499	921	17911	1.44199	1	0.229016	38.2592	GO:0031175~neuron projection development	Nedd4l, Picalm, Itgb1, Tenm3, Hes1, Eif4g2, Camk2a, Vegfa, Enah, Cd24a, Ankrd1, Rtn4r, Hprt, Rtn4, Etv4, Raph1, Stk24, Notch1, Ncam1, Gas1, Herc1, Hnrnpk, Fyn, Dab2, Mef2a, Fbxo31, Myh10, Nfib, Dclk1, Palld, Asap1, Postn, Cxcr4, Lifr, Rgma, Slc11a2, Flrt2
GOTERM_BP_FAT	15	2.68817	0.0248105	499	279	17911	1.92977	1	0.229648	38.4075	GO:0007009~plasma membrane organization	Nkd2, Itgb1, A4galt, Trim72, Emp2, Dab2, Myh10, Lyplal1, Atp1b1, Ehd3, Asap1, Cxcr4, Myh2, Ndrg1, Mtss1
GOTERM_BP_FAT	8	1.43369	0.0248161	499	103	17911	2.78787	1	0.229328	38.4142	GO:0001837~epithelial to mesenchymal transition	Smad2, Notch1, Sox9, Tgfbr2, Rtn4, Has2, Dab2, Hey1
GOTERM_BP_FAT	18	3.22581	0.0248746	499	361	17911	1.78972	1	0.229442	38.4855	GO:0010721~negative regulation of cell development	Notch1, Dusp10, Itgb1, Dab2, Hes1, Sox9, Dll1, Rtn4r, Cd24a, Asap1, Postn, Rtn4, Sox8, Zhx2, Rgma, Shb, Hey1, Ap1ar
GOTERM_BP_DIRECT	8	1.43369	0.0248773	504	103	18082	2.78656	1	0.621659	35.9882	GO:0071456~cellular response to hypoxia	Zfp36l1, Vegfa, Ankrd1, Fndc1, Higd1a, Ptgis, Ndrg1, Pmaip1
GOTERM_BP_FAT	37	6.63082	0.0250257	499	922	17911	1.44042	1	0.230309	38.669	GO:0051960~regulation of nervous system development	Nedd4l, Tgif1, Dusp10, Rxrb, Itgb1, Tenm3, Bcl6, Man2a1, Hes1, Lrrn1, Eif4g2, Vegfa, Sox9, Cd24a, Dll1, Rtn4r, Ankrd1, Rtn4, Sox8, Socs2, Zhx2, Stk24, Notch1, Zeb1, Hnrnpk, Fyn, Dab2, Fbxo31, Tcf12, Zfp488, Asap1, Cxcr4, Chrd, Fzd2, Rgma, Flrt2, Hey1
GOTERM_BP_FAT	4	0.716846	0.0250322	499	23	17911	6.2424	1	0.229998	38.677	GO:0045978~negative regulation of nucleoside metabolic process	Hdac4, Parp1, Myog, Ddit4
GOTERM_BP_FAT	4	0.716846	0.0250322	499	23	17911	6.2424	1	0.229998	38.677	GO:0090103~cochlea morphogenesis	Sox9, Zeb1, Tbx1, Fzd2
GOTERM_BP_FAT	4	0.716846	0.0250322	499	23	17911	6.2424	1	0.229998	38.677	GO:1903579~negative regulation of ATP metabolic process	Hdac4, Parp1, Myog, Ddit4
GOTERM_BP_DIRECT	4	0.716846	0.0250648	504	23	18082	6.23948	1	0.619007	36.2057	GO:0001708~cell fate specification	Notch1, Sox9, Itgb1, Tbx1
GOTERM_BP_DIRECT	4	0.716846	0.0250648	504	23	18082	6.23948	1	0.619007	36.2057	GO:1900182~positive regulation of protein localization to nucleus	Fyn, Cdk5rap3, Parp1, Ins2
GOTERM_BP_DIRECT	4	0.716846	0.0250648	504	23	18082	6.23948	1	0.619007	36.2057	GO:0090103~cochlea morphogenesis	Sox9, Zeb1, Tbx1, Fzd2
GOTERM_MF_FAT	47	8.42294	0.0250943	446	1299	16866	1.36825	1	0.252979	32.9456	GO:0042802~identical protein binding	Smad2, Picalm, Fhl2, Rassf3, Rxrb, C1qtnf3, Max, Tenm3, Hes1, Cul3, Camk2a, Pts, Glul, Vegfa, Casq2, Gss, Col1a2, Hprt, Cd200, Tpm1, Tbx1, Zhx2, Lrrk1, Nufip1, Msh2, Eed, Ywhaz, Pick1, Atg101, C1qtnf6, Amotl2, Uxs1, Ang, Parp1, Ghr, Cat, Ins2, Tfrc, Mns1, Cdh13, Tcf12, Nr2f2, Sh3bp4, Prrc1, Chmp4b, Hey1, Mtss1
GOTERM_BP_FAT	22	3.94265	0.0251096	499	474	17911	1.66596	1	0.230262	38.7708	GO:0007389~pattern specification process	Notch1, Smad2, Tgif1, Zeb1, Gas1, Rgs20, Map3k4, Hes1, Mns1, Nr2f2, Rab23, Vegfa, Rnf111, Tgfbr2, Dll1, Cxcr4, Lfng, Rttn, Fst, Tbx1, Chrd, Hey1
GOTERM_BP_FAT	14	2.50896	0.0252699	499	253	17911	1.98622	1	0.231199	38.9647	GO:0070085~glycosylation	B4galt1, Tet2, Galnt15, A4galt, Il15, Nagpa, Parp1, Galnt18, Man2a1, Fut8, Tnks2, Ube2j1, Pomgnt2, Srd5a3
GOTERM_MF_DIRECT	4	0.716846	0.0252731	467	24	17446	6.22627	1	0.387758	31.9747	GO:0070412~R-SMAD binding	Smad2, Pmepa1, Ankrd1, Parp1
GOTERM_BP_FAT	17	3.04659	0.0252735	499	334	17911	1.82693	1	0.230863	38.969	GO:0043903~regulation of symbiosis, encompassing mutualism through parasitism	Ppia, Cxcl1, Notch1, Zc3h12a, Asb2, Cd36, Il15, Ackr3, Ppm1b, Atp1b1, Cxcr4, Hist2h3c2, Pkn2, Chmp4b, Vps37b, Lbp, Mtss1
GOTERM_MF_DIRECT	5	0.896057	0.0252806	467	42	17446	4.44733	1	0.379674	31.9825	GO:0019838~growth factor binding	Vegfa, Ltbp1, Dusp1, Nkd2, Lifr
GOTERM_BP_FAT	10	1.79211	0.0254203	499	151	17911	2.37707	1	0.231686	39.1461	GO:0010212~response to ionizing radiation	Rhob, Nipbl, Eya3, Tspyl5, Parp1, Cdkn1a, Net1, Msh2, Pmaip1, Gadd45a
GOTERM_BP_FAT	6	1.07527	0.0254269	499	60	17911	3.58938	1	0.231375	39.1541	GO:0071479~cellular response to ionizing radiation	Rhob, Nipbl, Tspyl5, Cdkn1a, Net1, Gadd45a
GOTERM_BP_FAT	39	6.98925	0.0255605	499	984	17911	1.42262	1	0.232087	39.3148	GO:0002520~immune system development	Cxcl1, Zfp36l1, Picalm, Tet2, Tnrc6c, Il15, Bcl6, Fzd7, Hes1, Hba-a1, Gadd45g, Vegfa, Klf2, Tgfbr2, Cd24a, Dll1, Pim1, Fst, Tbx1, Lrrk1, Rab7b, Shb, Clec2d, Msh2, Azi2, Notch1, D930015E06Rik, Arhgef7, Zeb1, Dab2, Tfrc, Rcor1, Mb, Lfng, Cxcl13, Srsf4, Tmem64, Cd34, Slc11a2
GOTERM_BP_FAT	15	2.68817	0.0256303	499	280	17911	1.92288	1	0.232285	39.3986	GO:0043405~regulation of MAP kinase activity	Dusp1, Arhgef5, Dusp10, Arrb1, Thbs1, Cdk5rap3, Dab2, Map3k4, Ghr, Ins2, Gadd45a, Gadd45g, Adora1, Vegfa, Cd24a
GOTERM_CC_DIRECT	4	0.716846	0.0257612	530	24	19662	6.18302	0.99998	0.329802	30.6393	GO:0031674~I band	Tjp1, Ankrd1, Actc1, Myzap
GOTERM_BP_DIRECT	17	3.04659	0.0257786	504	335	18082	1.82062	1	0.624098	37.0278	GO:0043065~positive regulation of apoptotic process	Notch1, Rhob, B4galt1, Arhgef7, Dusp1, Tgm2, Itgb1, Ccar1, Tsc22d1, Bcl6, Pmaip1, Gadd45a, Gadd45g, Ankrd1, Mtch1, Net1, Itga6
GOTERM_BP_FAT	23	4.12186	0.0259869	499	504	17911	1.63801	1	0.234774	39.825	GO:0044057~regulation of system process	Zc3h12a, Ncam1, Atp1a1, C1qtnf3, Gnai3, Myl2, Trim63, Emp2, Dab2, Parp1, Mef2a, Tnnc2, Atp1b1, Irx5, Adora1, Ehd3, Hdac4, Casq2, Rtn4, Tpm1, Mtmr4, Nov, Myog
INTERPRO	3	0.537634	0.0260352	532	10	20594	11.6132	1	0.946506	34.0811	IPR008989:Myosin S1 fragment, N-terminal	Myh3, Myh2, Myh10
GOTERM_BP_FAT	26	4.6595	0.0260766	499	592	17911	1.57642	1	0.235124	39.9318	GO:0071396~cellular response to lipid	Zc3h12a, Zfp36l1, Atp1a1, Cd36, Rxrb, Hnrnpk, Il15, Ndufa13, Trim63, Dab2, Parp1, Myod1, Ddit4, Cnot2, Nr2f2, Sox9, Ankrd1, Pim1, Calcoco1, Tbx1, Mtdh, Myog, Ufm1, Lbp, Hey1, Med30
GOTERM_BP_FAT	13	2.32975	0.0262516	499	228	17911	2.04658	1	0.23615	40.1397	GO:0051403~stress-activated MAPK cascade	Zc3h12a, Zfp36l1, Gadd45g, Eda2r, Vegfa, Arhgef5, Dusp10, Dab2, Taok1, Map3k4, Ins2, Pbk, Gadd45a
GOTERM_BP_FAT	24	4.30108	0.0266077	499	536	17911	1.60718	1	0.238605	40.5606	GO:0006935~chemotaxis	Notch1, Cxcl1, Plekhg5, Ncam1, Arhgef5, Lyst, Gas1, Thbs1, Ackr3, Fyn, Cdh13, Myh10, Nfib, Lsp1, Enah, Vegfa, Cd24a, Cxcr4, Etv4, Cmklr1, Cxcl13, Nov, Flrt2, Lbp
GOTERM_BP_DIRECT	5	0.896057	0.0266147	504	41	18082	4.37524	1	0.630704	37.978	GO:0010595~positive regulation of endothelial cell migration	Rhob, Zc3h12a, Vegfa, Thbs1, Sparc
GOTERM_BP_DIRECT	5	0.896057	0.0266147	504	41	18082	4.37524	1	0.630704	37.978	GO:0007017~microtubule-based process	Lyst, Tubb2b, Kifc3, Tube1, Tubb6
GOTERM_CC_FAT	8	1.43369	0.0268811	439	96	14413	2.73595	1	0.47318	33.0573	GO:0005901~caveola	Atp1b1, Tgfbr2, Atp1a1, Cd36, Sdpr, Emp2, Ptgis, Cdh13
GOTERM_BP_DIRECT	12	2.15054	0.0269312	504	203	18082	2.12081	1	0.629895	38.3342	GO:0030335~positive regulation of cell migration	Notch1, Vegfa, Cxcr4, Itgb1, Thbs1, Has2, Ccar1, Dab2, Pld1, Prr5, Cdh13, Itga6
GOTERM_BP_FAT	8	1.43369	0.027212	499	105	17911	2.73476	1	0.242995	41.2683	GO:0043500~muscle adaptation	Hdac4, Il15, Mtmr4, Trim63, Myod1, Parp1, Mef2a, Myog
GOTERM_BP_FAT	20	3.58423	0.0272197	499	421	17911	1.70517	1	0.242683	41.2773	GO:0007409~axonogenesis	Notch1, Picalm, Ncam1, Gas1, Itgb1, Fyn, Eif4g2, Myh10, Nfib, Enah, Vegfa, Dclk1, Rtn4r, Cd24a, Rtn4, Cxcr4, Etv4, Raph1, Rgma, Flrt2
GOTERM_BP_FAT	16	2.86738	0.0273879	499	310	17911	1.85258	1	0.243627	41.4729	GO:0007548~sex differentiation	Nipbl, Serpinb6b, Arrb1, Hnrnpk, Cbx2, Arid5b, Asb1, Irx5, Vegfa, Sox9, Bik, Lfng, Sox8, Fst, Rdh10, Msh2
GOTERM_BP_FAT	14	2.50896	0.0274643	499	256	17911	1.96294	1	0.243851	41.5614	GO:0045137~development of primary sexual characteristics	Serpinb6b, Arrb1, Hnrnpk, Cbx2, Arid5b, Irx5, Vegfa, Sox9, Bik, Lfng, Sox8, Fst, Rdh10, Msh2
GOTERM_BP_FAT	14	2.50896	0.0274643	499	256	17911	1.96294	1	0.243851	41.5614	GO:0009123~nucleoside monophosphate metabolic process	Myh3, Parp1, Ins2, Slc25a33, Ddit4, Adss, Atp1b1, Nt5e, Hdac4, Hprt, Ampd3, Myog, Msh2, Slc25a25
INTERPRO	18	3.22581	0.0274986	532	394	20594	1.7685	1	0.938307	35.6285	IPR017441:Protein kinase, ATP binding site	Csnk1a1, Nuak1, Obscn, Csnk2a2, Nek6, Fyn, Map3k4, Camk2a, Rps6ka3, Dclk1, Tgfbr2, Pim1, Sik1, Pkn2, Taok1, Dyrk2, Snrk, Stk24
GOTERM_CC_DIRECT	27	4.83871	0.0275571	530	646	19662	1.55054	0.999991	0.338451	32.4103	GO:0031410~cytoplasmic vesicle	Picalm, Itgb1, Trim72, Emp2, Rgs20, Rab23, Dll1, Sypl, Kifc3, March11, Rab7b, Snx18, Snx19, Notch1, Nkd2, Arrb1, Amotl2, Dab2, Ang, Tfrc, Syt8, Ehd3, Cxcr4, Sh3bp4, Kif1b, Slc11a2, Rin3
INTERPRO	10	1.79211	0.0275633	532	165	20594	2.34609	1	0.921007	35.6961	IPR005225:Small GTP-binding protein domain	Rab23, Rhob, Arl5a, Rhebl1, Arl4c, Arl1, Rab7b, Rhoj, Rab33b, Gem
GOTERM_BP_FAT	24	4.30108	0.0279134	499	538	17911	1.60121	1	0.246971	42.0798	GO:0042330~taxis	Notch1, Cxcl1, Plekhg5, Ncam1, Arhgef5, Lyst, Gas1, Thbs1, Ackr3, Fyn, Cdh13, Myh10, Nfib, Lsp1, Enah, Vegfa, Cd24a, Cxcr4, Etv4, Cmklr1, Cxcl13, Nov, Flrt2, Lbp
GOTERM_CC_FAT	4	0.716846	0.0279553	439	22	14413	5.96935	1	0.473353	34.1376	GO:0031430~M band	Obscn, Fhl2, Lmod2, Trim63
GOTERM_BP_FAT	7	1.25448	0.0280264	499	83	17911	3.02719	1	0.247471	42.2096	GO:0098732~macromolecule deacylation	Ncor2, Lyplal1, Hdac4, Vegfa, Nipbl, Bcl6, Rcor1
GOTERM_BP_FAT	7	1.25448	0.0280264	499	83	17911	3.02719	1	0.247471	42.2096	GO:0055006~cardiac cell development	Notch1, Vegfa, Fhl2, Actc1, Myl2, Mef2a, Myh10
GOTERM_BP_FAT	7	1.25448	0.0280264	499	83	17911	3.02719	1	0.247471	42.2096	GO:0035601~protein deacylation	Ncor2, Lyplal1, Hdac4, Vegfa, Nipbl, Bcl6, Rcor1
GOTERM_BP_FAT	4	0.716846	0.0280322	499	24	17911	5.9823	1	0.24714	42.2162	GO:0090312~positive regulation of protein deacetylation	Ncor2, Vegfa, Nipbl, Bcl6
GOTERM_BP_FAT	4	0.716846	0.0280322	499	24	17911	5.9823	1	0.24714	42.2162	GO:0007184~SMAD protein import into nucleus	Tob1, Dab2, Nov, Parp1
GOTERM_BP_FAT	11	1.97133	0.0283152	499	179	17911	2.20576	1	0.24895	42.5399	GO:0045732~positive regulation of protein catabolic process	Nedd4l, Nub1, Csnk1a1, Sox9, Mylip, Herpud1, Prickle1, Nkd2, Ndufa13, Dab2, Rgma
GOTERM_BP_DIRECT	17	3.04659	0.0283485	504	339	18082	1.79914	1	0.643883	39.9055	GO:0042493~response to drug	Tjp1, Tgif1, Igf2, Ncam1, Atp1a1, Lyst, Actc1, Thbs1, Fyn, Mat2a, Cat, Hdac4, Tgfbr2, Top1, Jund, Cdkn1a, Ywhaz
GOTERM_BP_FAT	10	1.79211	0.0283868	499	154	17911	2.33077	1	0.249124	42.6215	GO:0098727~maintenance of cell number	Dis3l2, Notch1, Nipbl, Sox9, Dll1, Med21, Fzd7, Zhx2, Hes1, Med30
GOTERM_BP_FAT	15	2.68817	0.0284079	499	284	17911	1.8958	1	0.248911	42.6456	GO:0043087~regulation of GTPase activity	Arhgef7, Arhgef5, Arrb1, Itgb1, Tbc1d1, Bcl6, Mex3b, Rtn4r, Sh3bp4, Cxcl13, Rgma, Net1, Snx18, Grtp1, Itga6
INTERPRO	4	0.716846	0.0285424	532	26	20594	5.95547	1	0.910249	36.7113	IPR018980:FERM, C-terminal PH-like domain	Mylip, Ptpn3, Frmd6, Ptpn21
GOTERM_BP_FAT	20	3.58423	0.0287401	499	423	17911	1.69711	1	0.25108	43.0226	GO:0033674~positive regulation of kinase activity	Arhgef5, Cops8, Arrb1, Thbs1, Emp2, Dab2, Ang, Map3k4, Ghr, Ins2, Gadd45a, Adora1, Gadd45g, Vegfa, Cab39, Tgfbr2, Cd24a, Higd1a, Tnfsf15, Cdkn1a
GOTERM_BP_FAT	5	0.896057	0.028744	499	42	17911	4.27307	1	0.250732	43.027	GO:0003197~endocardial cushion development	Notch1, Sox9, Tgfbr2, Thbs1, Hey1
GOTERM_CC_DIRECT	6	1.07527	0.0287726	530	64	19662	3.47795	0.999994	0.340833	33.585	GO:0031594~neuromuscular junction	Pdzrn3, Hdac4, Postn, Itgb1, Fchsd2, Myh10
GOTERM_BP_FAT	13	2.32975	0.0287855	499	231	17911	2.02	1	0.250674	43.074	GO:0051056~regulation of small GTPase mediated signal transduction	Plekhg5, Obscn, Arhgef7, Arhgef5, Arrb1, Itgb1, Bcl6, Cul3, Ralgps2, Trio, Rasal2, Net1, Ssx2ip
GOTERM_BP_FAT	6	1.07527	0.0288141	499	62	17911	3.47359	1	0.250516	43.1063	GO:0060688~regulation of morphogenesis of a branching structure	Vegfa, Sox9, Rtn4, Etv4, Sox8, Hnrnpk
GOTERM_BP_DIRECT	25	4.48029	0.0288333	504	570	18082	1.57355	1	0.645137	40.4342	GO:0006915~apoptotic process	Zc3h12a, Rhob, Zfp36l1, Rybp, Csnk2a2, Ccar1, Nek6, Dab2, Mef2a, Ddit4, Siah2, Pmaip1, Lsp1, Gadd45g, Tgfbr2, Egln3, Bik, Caap1, Pim1, Mtch1, Pkn2, Dyrk2, Taok1, Stk24, Shb
GOTERM_MF_FAT	17	3.04659	0.0293348	446	359	16866	1.79074	1	0.286568	37.3882	GO:0000978~RNA polymerase II core promoter proximal region sequence-specific DNA binding	Smad2, Smarce1, Tgif1, Max, Hnrnpk, Myod1, Mef2a, Nfib, Tcf12, Jund, Etv4, Mafa, Zfp395, Myog, Klf5, Ctcfl, Eed
GOTERM_MF_FAT	25	4.48029	0.0294247	446	601	16866	1.57305	1	0.284504	37.4793	GO:0001012~RNA polymerase II regulatory region DNA binding	Ncor2, Smarce1, Smad2, Tgif1, Rxrb, Max, Hnrnpk, Bcl6, Myod1, Mef2a, Arid5b, Nfib, Tcf12, Jund, Sox8, Etv4, Mafa, Rreb1, Zfp395, Tbx1, Wbp2, Myog, Klf5, Ctcfl, Eed
GOTERM_BP_FAT	16	2.86738	0.0296267	499	313	17911	1.83483	1	0.256297	44.0176	GO:0009119~ribonucleoside metabolic process	Myh3, Gnai3, Parp1, Ins2, Slc25a33, Ddit4, Ppcs, Adss, Atp1b1, Nt5e, Hdac4, Hprt, Ampd3, Myog, Msh2, Slc25a25
GOTERM_MF_DIRECT	6	1.07527	0.0296695	467	65	17446	3.44839	1	0.421253	36.4493	GO:0031490~chromatin DNA binding	Notch1, Top1, Myod1, Bcl6, Wbp2, Myog
GOTERM_BP_FAT	15	2.68817	0.0297933	499	286	17911	1.88254	1	0.257171	44.2027	GO:0050727~regulation of inflammatory response	Zc3h12a, Tgm2, Dusp10, C1qtnf3, Bcl6, Ins2, Pbk, Adora1, Nt5e, Cd24a, Nov, Ptgis, Tbc1d23, Socs3, Lbp
GOTERM_BP_FAT	3	0.537634	0.0299479	499	10	17911	10.7681	1	0.257952	44.3739	GO:0048703~embryonic viscerocranium morphogenesis	Nipbl, Rdh10, Tbx1
GOTERM_BP_FAT	3	0.537634	0.0299479	499	10	17911	10.7681	1	0.257952	44.3739	GO:0097084~vascular smooth muscle cell development	Notch1, Vegfa, Hes1
GOTERM_BP_DIRECT	3	0.537634	0.0299754	504	10	18082	10.7631	1	0.654626	41.6625	GO:0048703~embryonic viscerocranium morphogenesis	Nipbl, Rdh10, Tbx1
GOTERM_BP_DIRECT	3	0.537634	0.0299754	504	10	18082	10.7631	1	0.654626	41.6625	GO:0035767~endothelial cell chemotaxis	Plekhg5, Vegfa, Nov
GOTERM_MF_FAT	9	1.6129	0.0300172	446	138	16866	2.46627	1	0.28659	38.0769	GO:0008194~UDP-glycosyltransferase activity	B4galt1, Lfng, A4galt, Galnt15, Pomgnt2, Has2, Galnt18, Glt28d2, Pigp
KEGG_PATHWAY	7	1.25448	0.0300535	220	83	7720	2.95947	0.999019	0.823015	32.3205	mmu05414:Dilated cardiomyopathy	Itgb1, Tpm1, Actc1, Myl2, Itga11, Cacng1, Itga6
GOTERM_BP_DIRECT	32	5.73477	0.0301742	504	780	18082	1.47188	1	0.652162	41.8739	GO:0030154~cell differentiation	Nedd4l, Strbp, Zc3h12a, Eda2r, Eya3, Rbm38, Tenm3, Rgs20, Gadd45g, Vegfa, Enah, Sox9, Tgfbr2, Dll1, Myog, Shb, Kif2a, Notch1, Rhob, Obscn, Tle3, Zeb1, Dab2, Zfp41, Ang, Myod1, Mef2a, Tcf12, Dclk1, Sik1, Rbm24, Egfl7
GOTERM_BP_FAT	11	1.97133	0.0302451	499	181	17911	2.18139	1	0.259795	44.7018	GO:0031960~response to corticosteroid	Notch1, Zfp36l1, Dusp1, Trim63, Myod1, Parp1, Cdkn1a, Sparc, Ghr, Ddit4, Hey1
GOTERM_MF_DIRECT	26	4.6595	0.0302736	467	625	17446	1.55408	1	0.419511	37.0421	GO:0042802~identical protein binding	Pick1, Atg101, C1qtnf6, Picalm, Fhl2, Rassf3, C1qtnf3, Amotl2, Parp1, Ins2, Tfrc, Mns1, Pts, Glul, Vegfa, Col1a2, Hprt, Sh3bp4, Prrc1, Zhx2, Chmp4b, Lrrk1, Nufip1, Eed, Mtss1, Ywhaz
GOTERM_BP_FAT	13	2.32975	0.0303411	499	233	17911	2.00266	1	0.260129	44.8073	GO:0032868~response to insulin	Zfp36l1, Igf2, Max, Socs2, Hnrnpk, Trim72, Parp1, Srsf4, Ghr, Ins2, Socs3, Cat, Slc25a33
GOTERM_BP_FAT	29	5.19713	0.0303683	499	691	17911	1.5064	1	0.259949	44.8371	GO:0000165~MAPK cascade	Zc3h12a, Zfp36l1, Eda2r, Igf2, Arhgef5, Dusp10, Itgb1, C1qtnf3, Thbs1, Gadd45a, Adora1, Gadd45g, Vegfa, Sox9, Cd24a, Taok1, Tbx1, Dusp1, Pkhd1, Cd36, Arrb1, Ackr3, Cdk5rap3, Dab2, Map3k4, Mef2a, Ghr, Ins2, Pbk
GOTERM_BP_FAT	23	4.12186	0.030414	499	513	17911	1.60927	1	0.259908	44.8872	GO:0009306~protein secretion	Notch1, Ppia, Smad2, Zc3h12a, Tmem167, Lyst, Cd36, Arrb1, C1qtnf3, Nagpa, Ang, Parp1, Ins2, Hmgn3, Glul, Preb, Ankrd1, Postn, Tnfsf15, Mafa, Nov, Cd34, Snx19
GOTERM_BP_FAT	21	3.76344	0.030424	499	455	17911	1.65664	1	0.259601	44.8982	GO:0061564~axon development	Notch1, Picalm, Ncam1, Gas1, Itgb1, Fyn, Eif4g2, Myh10, Nfib, Enah, Vegfa, Dclk1, Rtn4r, Cd24a, Rtn4, Cxcr4, Etv4, Raph1, Stk24, Rgma, Flrt2
GOTERM_BP_FAT	12	2.15054	0.0306591	499	207	17911	2.0808	1	0.260964	45.1554	GO:0043547~positive regulation of GTPase activity	Mex3b, Arhgef7, Rtn4r, Arhgef5, Itgb1, Tbc1d1, Cxcl13, Net1, Rgma, Snx18, Itga6, Grtp1
GOTERM_BP_DIRECT	6	1.07527	0.0306674	504	63	18082	3.41686	1	0.653344	42.3951	GO:0009612~response to mechanical stimulus	Tgfbr2, Dcn, Cd36, Jund, Postn, Thbs1
INTERPRO	6	1.07527	0.030892	532	68	20594	3.41563	1	0.910308	39.0867	IPR000219:Dbl homology (DH) domain	Plekhg5, Obscn, Arhgef7, Arhgef5, Trio, Net1
GOTERM_BP_FAT	5	0.896057	0.0310188	499	43	17911	4.1737	1	0.263239	45.5467	GO:0030857~negative regulation of epithelial cell differentiation	Notch1, Sox9, Dll1, Zeb1, Hes1
GOTERM_BP_FAT	5	0.896057	0.0310188	499	43	17911	4.1737	1	0.263239	45.5467	GO:0048713~regulation of oligodendrocyte differentiation	Notch1, Zfp488, Cxcr4, Dusp10, Hes1
GOTERM_BP_DIRECT	5	0.896057	0.0310684	504	43	18082	4.17174	1	0.65339	42.8157	GO:0046426~negative regulation of JAK-STAT cascade	Dcn, Rtn4r, Socs2, Socs3, Flrt2
GOTERM_BP_FAT	8	1.43369	0.0310931	499	108	17911	2.6588	1	0.263404	45.6272	GO:0032387~negative regulation of intracellular transport	Ppm1b, Rab23, Zc3h12a, Cd36, Ube2j1, C1qtnf3, Dyrk2, Nov
GOTERM_BP_FAT	8	1.43369	0.0310931	499	108	17911	2.6588	1	0.263404	45.6272	GO:0032434~regulation of proteasomal ubiquitin-dependent protein catabolic process	Nub1, Csnk1a1, Herpud1, Prickle1, Nkd2, Rad23b, Dab2, Pbk
GOTERM_CC_FAT	6	1.07527	0.0310947	439	58	14413	3.39636	1	0.497382	37.202	GO:0032155~cell division site part	Lima1, Rhob, Svil, Myh2, Pkn2, Myh10
GOTERM_CC_FAT	6	1.07527	0.0310947	439	58	14413	3.39636	1	0.497382	37.202	GO:0032153~cell division site	Lima1, Rhob, Svil, Myh2, Pkn2, Myh10
GOTERM_MF_DIRECT	4	0.716846	0.0312232	467	26	17446	5.74732	1	0.421425	37.9637	GO:0043236~laminin binding	Itgb1, Thbs1, Plekha2, Itga6
GOTERM_BP_FAT	9	1.6129	0.0312232	499	132	17911	2.4473	1	0.263977	45.7678	GO:0032355~response to estradiol	Ncor2, Nr2f2, Mmp15, Dusp1, Postn, Socs2, Myod1, Myog, Cat
GOTERM_BP_FAT	11	1.97133	0.0312441	499	182	17911	2.1694	1	0.263747	45.7904	GO:0030522~intracellular receptor signaling pathway	Tgif1, Pim1, Rxrb, Calcoco1, Dab2, Ptgis, Parp1, Tbx1, Ufm1, Cnot2, Med30
GOTERM_BP_DIRECT	4	0.716846	0.0312542	504	25	18082	5.74032	1	0.650876	43.0095	GO:0048844~artery morphogenesis	Vegfa, Zmiz1, Tbx1, Hes1
GOTERM_BP_DIRECT	4	0.716846	0.0312542	504	25	18082	5.74032	1	0.650876	43.0095	GO:0043542~endothelial cell migration	Stard13, Plekhg5, Vegfa, Cdh13
GOTERM_BP_DIRECT	14	2.50896	0.0313244	504	261	18082	1.92444	1	0.647032	43.0826	GO:0007507~heart development	Smad2, Notch1, Zfp36l1, Nipbl, Myl2, Sparc, Eif4g2, Ptcd2, Myh10, Rbm20, Mb, Sox9, Tgfbr2, Tbx1
GOTERM_CC_FAT	4	0.716846	0.0314424	439	23	14413	5.70981	1	0.488748	37.5331	GO:0005865~striated muscle thin filament	Tpm1, Lmod2, Tnnc2, Neb
GOTERM_BP_FAT	12	2.15054	0.0315094	499	208	17911	2.0708	1	0.265306	46.076	GO:0032872~regulation of stress-activated MAPK cascade	Zc3h12a, Gadd45g, Eda2r, Vegfa, Arhgef5, Dusp10, Dab2, Taok1, Map3k4, Ins2, Pbk, Gadd45a
GOTERM_BP_FAT	10	1.79211	0.0315884	499	157	17911	2.28623	1	0.265499	46.1608	GO:1990138~neuron projection extension	Nedd4l, Vegfa, Dclk1, Rtn4r, Postn, Rtn4, Itgb1, Hnrnpk, Raph1, Eif4g2
GOTERM_BP_FAT	20	3.58423	0.0318452	499	428	17911	1.67728	1	0.266985	46.4355	GO:0009314~response to radiation	Rhob, Nipbl, Dusp1, Eya3, Arrb1, Itgb1, Tspyl5, Parp1, Map3k4, Cat, Pbk, Pmaip1, Gadd45a, Hmgn1, Myeov2, Jund, Sik1, Cdkn1a, Net1, Msh2
GOTERM_BP_FAT	32	5.73477	0.0318664	499	784	17911	1.46505	1	0.266756	46.4582	GO:0051223~regulation of protein transport	Ppia, Zc3h12a, Picalm, Arhgef5, Fndc1, C1qtnf3, Ice1, Rgs20, Fzd7, Mis18a, Hes1, Ppm1b, Glul, Rab23, Ankrd1, Tnfsf15, Cdkn1a, Cd36, Arrb1, Csnk2a2, Parp1, Ang, Dab2, Hmgn3, Ins2, Lyplal1, Sec16b, Postn, Ube2j1, Nov, Dyrk2, Cd34
GOTERM_BP_FAT	34	6.09319	0.0319763	499	847	17911	1.44084	1	0.267169	46.5752	GO:0070647~protein modification by small protein conjugation or removal	Nedd4l, Pdzrn3, Zc3h12a, Med21, Cops8, Tspyl5, Trim72, Klhl31, Cbx4, Siah2, Cul3, Zc3hc1, Rnf111, Socs2, Wsb1, Socs3, March11, Ufm1, Klhl36, Ube2h, Nub1, Asb2, Herpud1, Rybp, Arrb1, Cdk5rap3, Fyn, Fem1c, Asb1, Tnks2, Mylip, Hdac4, Prickle1, Med30
GOTERM_BP_FAT	15	2.68817	0.032144	499	289	17911	1.863	1	0.267999	46.7535	GO:0045861~negative regulation of proteolysis	Rab23, Rps6ka3, Vegfa, Picalm, Herpud1, Wnt9a, Serpinb6b, Gas1, Arrb1, Thbs1, Ptpn3, Ins2, Dnajb6, Siah2, Pbk
GOTERM_MF_DIRECT	17	3.04659	0.0323789	467	359	17446	1.76902	1	0.425313	39.0683	GO:0000978~RNA polymerase II core promoter proximal region sequence-specific DNA binding	Smad2, Smarce1, Tgif1, Max, Hnrnpk, Myod1, Mef2a, Nfib, Tcf12, Jund, Etv4, Mafa, Zfp395, Myog, Klf5, Ctcfl, Eed
GOTERM_BP_FAT	9	1.6129	0.0324493	499	133	17911	2.4289	1	0.269815	47.0766	GO:0048593~camera-type eye morphogenesis	Hmgn1, Irx5, Vegfa, Sox9, Dll1, Zeb1, Sox8, Tenm3, Man2a1
GOTERM_BP_FAT	9	1.6129	0.0324493	499	133	17911	2.4289	1	0.269815	47.0766	GO:0045667~regulation of osteoblast differentiation	Notch1, Hdac4, Vegfa, Tob1, Jund, Fndc3b, Tmem64, Chrd, Hey1
GOTERM_BP_FAT	6	1.07527	0.0324737	499	64	17911	3.36504	1	0.269607	47.1023	GO:0034637~cellular carbohydrate biosynthetic process	B4galt1, Igf2, Has2, Dyrk2, Ins2, Prkag3
[truncated: 203 more rows]

[truncated: 6 more sheets: Down-regulated eRNAs, GO_down_eRNAs, Up-regulated mRNAs, GO_up_mRNAs, Down-regulated mRNAs, GO_down_mRNAs]
