# Supplementary material for: MyoD induced enhancer RNA interacts with hnRNPL to activate target gene transcription during myogenic differentiation
Source: Nat Commun. 2019 Dec 19;10:5787. doi: 10.1038/s41467-019-13598-0 (PMC6923398; doi:10.1038/s41467-019-13598-0)
Supplement: Supplementary file 6 — Supplementary Data 2 [file 41467_2019_13598_MOESM6_ESM.xlsx]

## Sheet: seRNA expression in tissue
Tissue	seRNA-1	seRNA-2	seRNA-3	seRNA-4	seRNA-5	seRNA-6	seRNA-7	seRNA-8	seRNA-9	seRNA-10	seRNA-11	Gm19589	3300005D01Rik	CUFF.13838	BC042782	CUFF.31661	CUFF.34282	CUFF.37679	2610203C20Rik	Gm12602	Gm13431
B-cell	0	0	0.0301573	0.212687	0	0	0	0.565814	0	5.38173	0	0.0181487	8.56921	0	0	0	0	0	0	0	0
T-cell	0	0	0.00641628	0.0452512	0	0.0333143	0	0	0	2.06993	0	0.0694928	0.460673	0	0	0	0	0	0	0	0
Megakaryocyte	0	0	0.351511	0	0	0.11184	0	0	0	0.362281	0.678781	0	1.33414	0	0	2.55971	0	0	0.0462371	0	44.9951
Erythroblast	0	0	0.172724	0	0	0	0	0	0.0664005	0.839604	7.27325	0.115205	0.134168	0.243614	0	2.75466	0	0	0.0599042	0	0.251524
MEP	0	0	0.16695	0	0.0734796	0	0	0	0	1.3358	0.103995	0.0250605	0.392149	0	0	0.111518	0	0	0.043945	0	0.92023
Liver	0	0	0.0504031	0	0	0.043843	0	0	0	1.62621	1.82326	0.0303478	0	0	0	0	0	0	0.220753	0.111884	0.581251
Stomach	0	0	0.0964806	0	0	0	0	0.950754	0.111603	3.74849	0.856241	0.0110749	0.484181	0	0.329361	0	0	0	3.50943	0	0.70887
Duodenum	0	0	0.0640694	0.0129116	0	0.102296	0	0	0	1.0538	1.02418	0	2.29663	0	0	0	0.167959	0	0.0405369	0	0.283656
SmIntestine	0	0.0216585	0.0289902	0.00876348	0	0.162484	0	0	0	1.75145	2.39723	0.023631	5.17763	0	0	0	0.0575652	0	0.307694	0	0.195983
LgIntestine	0	0	0.0867609	0.0524533	0	0.0692388	0	0.216273	0.0100477	2.57648	0.568875	0.0270554	6.04771	0	0	0	0.227175	0	1.48067	0	0.670764
Colon	0	0	0.0532222	0.00893767	0.03299	0.163939	0	0.210161	0	3.53119	0.459686	0.0169377	0.156841	0	0	0	0.169918	0	1.62484	0	0.0936901
Spleen	0	0	0.110771	0.0944402	0	0.0449385	0	0.100131	0	8.26008	1.87233	0.119868	4.53397	0	0	0	0.216749	0	1.44537	0	1.3404
Thymus	0	0.0408149	0.0984192	0.0550947	0	0.0583172	0	0.34638	0.228007	2.75165	0.888636	0.0379622	0.0973991	0	0	0.132559	0.036076	0	2.23973	0	0.245048
Ovary	0	0	0.120726	0	0	0.295247	0	0.450302	0	3.53644	3.18784	0.0261435	0.142501	0	0.497915	0	0	0	3.54102	0	0
Adrenal	0	0	0.255026	0	0	0.0267312	0	0	0	3.70157	0.752587	0.0163875	0.0508263	0	0	0	0.127119	0	1.16787	0	0.103208
SubcFatPad	0	0	0.761017	0.00730317	0.439811	0.0387245	0	0	0	3.14132	0.55225	0.0671105	0.730082	0.0216112	0.124068	0.0883639	0.0962502	0	10.9952	0.0327524	1.47835
MammaryGland	0.0199144	0	0.190721	0.326698	0.0359534	0	0	0.238877	0	5.45929	0.481503	0.0470078	0.981436	0	0.482028	0	0	0	3.16117	0	0.211545
Heart	0	0.369702	0.214042	0	0.119506	0.169621	0	3.05315	0	6.05672	0.463528	0.0129073	0.162135	0	0.087147	0	0	0	5.1459	0	0.793635
Lung	0	0	0.18443	0.00929171	0	0.0244802	0	0.680001	0	3.9387	1.8288	0.0593524	0.284706	0	0.613938	0	0.0599524	0	2.6004	0	0.905401
Kidney	0	0	0.0298012	0	0	0.172709	0.173471	1.73923	0.372386	2.00265	0.187999	0.1527	0.894712	0	0.239777	0	0	0	0.991781	0.0133252	0.497078
GenitalFatPad	0.0289942	0	0.66401	1.06636	0.105285	0.0740607	0.253472	0.90068	0.024045	5.58105	0.453587	1.43233	0.193485	0	1.07544	0	0	0	10.6738	0.015652	4.04817
Testis	0.014435	0.188734	0.250877	0	0	0.0367506	0	0.591164	0.433263	1.34546	0.924997	4.06963	0	0	0.0573613	0.0412956	0	0	1.75874	0	0.450265
Cerebellum	0	0	0.234482	0.0168757	0	0.165572	0.0488516	4.2238	0	3.35334	0.286461	0.0462797	0.0146582	0	0.101391	0	0	0	17.1123	0.00936633	0.131519
Cortex	0	0.0100861	0.114008	0.00820538	0	0.0864208	0.0726246	0.348886	0.0612845	2.44787	0.35196	0.0380788	0.02092	0	0.0675919	0.0243074	0	0	22.9716	0.00915213	0.17705
FrontalLobe	0	0	0.158514	0.00875201	0.016425	0.104242	0.0262299	0.220461	0.0653982	2.17182	0.222354	0.0250839	0.0154768	0	0	0.0263394	0	0	23.2705	0.00980021	0.194913
WholeBrain	0.0370989	0.00734683	0.0831978	0	0	0.125873	0.0526733	0.251075	0.0687907	1.71621	0.261785	0.0125463	0.0151881	0.0175326	0.0733202	0	0	0	104.588	0	0.255259
CNS	0.0170102	0	0.098853	0.00276664	0.0100623	0.287408	0.0313469	0.921302	0.0380999	2.46064	0.225919	0.0209493	0	0	0	0.0157346	0	0	109.908	0	0.578809
ESC	0.035115	0	0.414636	0	0	0.202906	0	0	0	0.497415	1.69411	0.0752793	0.272074	0	0	0	2.98302	0	0.241885	0.0569566	0
Pancreas-Ventral	0	0	1.28536	0.0396466	0	0.0346862	0	0.942785	0	4.30411	0	0.122611	0.240282	0	0.107342	0	0	0	11.8088	0.705834	0
Pancreas-Dorsal	0.0684268	0	2.05666	0.0994694	0	0.108786	0.0969066	5.71843	0	6.03017	0.0737869	0.233197	0.231563	0	0	0	0	0	11.1945	0.221368	0.614459
Limb	0.167486	0.239468	0.436671	0.0751242	0.020285	0.0998439	0.423592	17.0674	0.0863957	3.35493	1.32185	0.00965053	0.0576937	0	0.0461281	0	0	0	104.946	0.0482237	0.613536
Bladder	0	0	0.108515	0.00437368	0	0.0692285	0	0.753581	0	8.53662	0.66355	0.066537	0.214503	0	1.30802	0.2085	0	0	43.3705	4.61664	2.00455
Placenta	0.00664614	0	0.0643879	0.236789	0	0.0336843	0.0183565	0.790294	0	1.682	0.855517	0.0168045	1.87724	0	0.0251367	0.184281	1.85472	0	4.85768	0.143184	0.580481
