# Supplementary material for: MyoD induced enhancer RNA interacts with hnRNPL to activate target gene transcription during myogenic differentiation
Source: Nat Commun. 2019 Dec 19;10:5787. doi: 10.1038/s41467-019-13598-0 (PMC6923398; doi:10.1038/s41467-019-13598-0)
Supplement: Supplementary file 7 — Supplementary Data 3 [file 41467_2019_13598_MOESM7_ESM.xlsx]

## Sheet: Basic statistics
Supplementary Data 3. GRO-seq analysis in WT vs MyoD-/- C2C12 cells
Sample	Raw Reads	Pre-processed	%	Mappable Reads	%
MB_MyoD-/-_rep1	59551712	11057472	23.8747	10669448	96.4908
MT_MyoD-/-_rep1	65783647	18163637	27.6112	17562483	96.6903
MB_MyoD-/-_rep2	34326057	8543363	24.8889	8310129	97.27
MT_MyoD-/-_rep2	29506566	4929022	16.7048	4765378	96.68

## Sheet: MT.KO.Down-regulated.eRNA
Supplementary Data 3. GRO-seq analysis in WT vs MyoD-/- C2C12 cells
Down-regulated eRNAs in MyoD-/- cells vs WT (MT)
Transcript	Chr	Start	End	Strand	Length	Gro_WT_MT	Gro_Myod1KO_MT	Log2 Fold Change	p-value	adj. p-value
chr3-2319-0	chr3	101313886	101315450	+	1564	172.81	23.14	-2.73828	1.32532e-06	4.16824e-05
chr4-314-0	chr4	16134351	16135131	+	780	26.4	0	-7.64084	1.02195e-05	0.000221131
chr6-2221-1	chr6	72017892	72018629	-	737	75.6	15.43	-2.12833	0.000540777	0.00565575
chr2-425-1	chr2	167097677	167099229	-	1552	27.6	4.29	-2.4985	0.00250944	0.0189039
chr11-2113-0	chr11	72098421	72101922	+	3501	338.42	32.57	-3.21647	3.45653e-09	3.35071e-07
chr2-5489-1	chr2	6083380	6083965	-	585	8.4	0	-6.00417	0.01412	0.0712943
chr7-3988-0	chr7	151074303	151075328	+	1025	42	0	-8.30801	6.96116e-08	3.78457e-06
chr11-3550-1	chr11	53295711	53297257	-	1546	106.81	15.43	-2.62604	1.35597e-05	0.000278085
chr4-3618-0	chr4	136787167	136788498	+	1331	115.21	15.43	-2.73514	5.38742e-06	0.000131885
chr15-2041-1	chr15	56651507	56652449	-	942	76.8	9.43	-2.85447	8.4668e-06	0.000189269
chr13-3315-1	chr13	5344348	5347476	-	3128	85.2	17.14	-2.14961	0.000254422	0.00309798
chr6-1688-1	chr6	90950697	90951435	-	738	13.2	1.71	-2.70636	0.0311164	0.127282
chr1-3564-0	chr1	155550612	155551789	+	1177	67.2	6	-3.30399	3.14035e-06	8.47654e-05
chr12-2627-0	chr12	112699678	112700346	+	668	24	5.14	-2.0414	0.0130055	0.0668215
chr14-744-0	chr14	36804325	36804732	+	407	27.6	3.43	-2.81069	0.000945269	0.00878105
chr14-1291-0	chr14	61239932	61240472	+	540	46.8	2.57	-3.96864	1.51749e-06	4.62376e-05
chr3-3209-0	chr3	128532487	128533194	+	707	26.4	3.43	-2.74687	0.00129061	0.0112292
chr7-617-1	chr7	135452486	135454132	-	1646	68.4	10.29	-2.56364	6.33867e-05	0.000997179
chr3-1099-0	chr3	58528173	58529478	+	1305	26.4	0.86	-4.60819	8.68659e-05	0.00128671
chr3-2640-1	chr3	68458810	68461990	-	3180	157.21	12.86	-3.44398	1.43247e-08	1.07317e-06
chr2-2508-1	chr2	112275870	112276626	-	756	37.2	5.14	-2.67084	0.000530589	0.00556367
chr14-1877-0	chr14	75405692	75407009	+	1317	67.2	8.57	-2.79788	3.78882e-05	0.000649011
chr12-532-0	chr12	25865956	25867162	+	1206	9.6	0	-6.19401	0.00823669	0.0473281
chr1-1444-0	chr1	72152253	72155107	+	2854	38.4	6.86	-2.30965	0.00193774	0.0154463
chr6-1432-1	chr6	100130187	100131323	-	1136	33.6	1.71	-4.04552	8.28724e-06	0.000186489
chr10-1380-1	chr10	84728378	84729717	-	1339	100.81	13.71	-2.71127	9.57648e-06	0.000210618
chr18-1423-0	chr18	60798042	60799194	+	1152	32.4	3.43	-3.04099	0.000210936	0.00264194
chr7-2509-1	chr7	74610088	74611232	-	1144	63.6	0.86	-5.87245	5.20473e-09	4.66008e-07
chr15-3431-0	chr15	101837756	101839895	+	2139	78	8.57	-3.0125	3.27173e-06	8.70044e-05
chr7-2418-0	chr7	101301760	101305303	+	3543	84	17.14	-2.12918	0.000289216	0.00339436
chr13-658-1	chr13	99247167	99248165	-	998	7.2	0	-5.78552	0.0245793	0.107003
chr15-3000-0	chr15	94446449	94447568	+	1119	9.6	0.86	-3.16135	0.0384939	0.148849
chr11-1550-1	chr11	96260660	96262562	-	1902	63.6	12	-2.23886	0.000401019	0.00442368
chr1-2688-0	chr1	130448594	130449380	+	786	26.4	4.29	-2.43468	0.00336263	0.0235535
chr1-4872-1	chr1	20613877	20614725	-	848	25.2	1.71	-3.63238	0.000554765	0.00573102
chr1-1474-0	chr1	72771143	72773432	+	2289	18	3.43	-2.1977	0.0126869	0.0657706
chr1-4663-0	chr1	186208170	186209582	+	1412	14.4	0	-6.77239	0.00109407	0.00987854
chr9-192-0	chr9	13976148	13976992	+	844	26.4	2.57	-3.14583	0.000396399	0.00438241
chr11-731-1	chr11	109717389	109718657	-	1268	50.4	2.57	-4.07527	7.10661e-07	2.4918e-05
chr5-2592-0	chr5	112263707	112264786	+	1079	52.8	9.43	-2.31504	0.000396863	0.00438241
chr2-287-1	chr2	168437883	168439229	-	1346	52.8	5.14	-3.17456	1.58967e-05	0.000314477
chr3-1316-0	chr3	68544035	68545215	+	1180	69.6	10.29	-2.58868	5.37062e-05	0.000865037
chr14-644-0	chr14	32704821	32705553	+	732	123.61	4.29	-4.65606	7.53599e-11	1.51495e-08
chr11-4195-1	chr11	29544454	29545679	-	1225	19.2	1.71	-3.24243	0.00321129	0.0229135
chr4-3355-0	chr4	133597565	133599780	+	2215	350.42	15.43	-4.33888	2.09035e-13	1.44666e-10
chr16-2287-0	chr16	92948881	92951734	+	2853	94.8	9.43	-3.15778	6.41408e-07	2.27831e-05
chr1-375-1	chr1	186474223	186474770	-	547	19.2	2.57	-2.6891	0.00321129	0.0229135
chr10-1092-1	chr10	93843493	93844076	-	583	19.2	1.71	-3.24243	0.00321129	0.0229135
chr5-454-0	chr5	23789085	23790637	+	1552	14.4	1.71	-2.83069	0.0210717	0.095729
chr1-1411-1	chr1	158893566	158894939	-	1373	157.21	22.28	-2.65605	3.05616e-06	8.29971e-05
chr1-2045-1	chr1	136177569	136181894	-	4325	547.23	119.14	-2.04241	3.70566e-05	0.000636575
chr2-5509-0	chr2	174223564	174224350	+	786	46.8	0	-8.46366	2.22019e-08	1.52279e-06
chr13-1073-1	chr13	83248902	83250704	-	1802	48	5.14	-3.03742	4.82892e-05	0.000793684
chr18-1985-1	chr18	14221585	14222381	-	796	96.01	1.71	-5.5564	1.70481e-11	4.55507e-09
chr13-2109-0	chr13	70780388	70781746	+	1358	44.4	8.57	-2.20145	0.00188891	0.0151919
chr4-2465-1	chr4	89171706	89172589	-	883	15.6	2.57	-2.39183	0.0143284	0.0719161
chr7-2444-1	chr7	76951532	76952393	-	861	21.6	4.29	-2.14678	0.0111532	0.0595363
chr14-822-0	chr14	46365875	46366815	+	940	64.8	12.86	-2.16718	0.000574421	0.00590234
chr6-1290-0	chr6	59135376	59136102	+	726	50.4	11.14	-2.00986	0.00182136	0.0148351
chr2-117-0	chr2	6083812	6084422	+	610	16.8	0.86	-3.96024	0.00276842	0.0204446
chr6-1207-0	chr6	54730039	54732655	+	2616	88.8	6.86	-3.51627	2.7327e-07	1.15769e-05
chr5-109-1	chr5	150115485	150116016	-	531	42	8.57	-2.12152	0.0028277	0.0207897
chr3-588-1	chr3	132624806	132626461	-	1655	176.41	5.14	-4.91226	1.19481e-12	5.51257e-10
chr19-1692-0	chr19	55195199	55196630	+	1431	70.8	2.57	-4.5645	1.01796e-08	8.08063e-07
chr9-376-1	chr9	115698742	115699840	-	1098	9.6	0	-6.19401	0.00823669	0.0473281
chr2-3230-0	chr2	116768280	116769468	+	1188	52.8	5.14	-3.17456	1.58967e-05	0.000314477
chr12-1008-0	chr12	55414304	55415508	+	1204	116.41	9.43	-3.45354	4.3812e-08	2.63037e-06
chr6-1464-0	chr6	72227332	72228970	+	1638	159.61	21.43	-2.73417	1.67936e-06	5.01384e-05
chr1-1916-0	chr1	89504154	89505624	+	1470	214.81	24	-2.99975	7.06824e-08	3.83539e-06
chr1-2494-0	chr1	121046952	121048329	+	1377	93.6	20.57	-2.0237	0.000475337	0.00508021
chr1-4945-0	chr1	194611866	194614691	+	2825	411.62	66.85	-2.46411	1.57677e-06	4.77681e-05
chr13-1850-0	chr13	60017461	60019232	+	1771	58.8	2.57	-4.29712	1.067e-07	5.41073e-06
chr3-1642-1	chr3	101299965	101301565	-	1600	79.2	2.57	-4.72596	2.15454e-09	2.35637e-07
chr3-1413-1	chr3	106633044	106635217	-	2173	175.21	25.71	-2.6069	2.49859e-06	6.91222e-05
chr18-200-0	chr18	9552313	9553623	+	1310	46.8	0.86	-5.43101	2.52246e-07	1.09051e-05
chr10-2826-1	chr10	41820573	41821671	-	1098	61.2	3.43	-3.95575	3.19819e-07	1.30943e-05
chr17-145-1	chr17	87302832	87303231	-	399	15.6	0.86	-3.85419	0.00421342	0.0282138
chr15-198-0	chr15	8519247	8520122	+	875	72	9.43	-2.76153	1.628e-05	0.000320856
chr1-4740-0	chr1	188231649	188233420	+	1771	114.01	11.14	-3.18528	2.72736e-07	1.15717e-05
chr12-39-1	chr12	119895905	119896406	-	501	33.6	4.29	-2.78106	0.000461926	0.00496137
chr8-2270-1	chr8	64398068	64400569	-	2501	87.6	8.57	-3.17969	7.86382e-07	2.68374e-05
chr1-1471-1	chr1	157340456	157341707	-	1251	88.8	6.86	-3.51627	2.7327e-07	1.15769e-05
chr11-4588-1	chr11	7322705	7323834	-	1129	48	1.71	-4.55839	1.93397e-07	8.76956e-06
chr14-2217-0	chr14	105751167	105752513	+	1346	37.2	7.71	-2.09683	0.00455058	0.0299489
chr8-2509-0	chr8	105796471	105797492	+	1021	49.2	0	-8.53561	1.28397e-08	9.77527e-07
chr16-202-1	chr16	93189608	93190738	-	1130	34.8	6	-2.35727	0.00194477	0.0154469
chr15-1201-1	chr15	78465166	78465940	-	774	33.6	2.57	-3.4922	4.29873e-05	0.000720712
chr3-1400-1	chr3	107070163	107072438	-	2275	25.2	2.57	-3.07906	0.000554765	0.00573102
chr4-4211-0	chr4	151452323	151454816	+	2493	410.42	80.57	-2.19115	1.41049e-05	0.000286759
chr10-2741-1	chr10	44248404	44249316	-	912	74.4	12	-2.46469	8.37157e-05	0.00124815
chr5-1037-0	chr5	40106089	40108242	+	2153	15.6	0.86	-3.85419	0.00421342	0.0282138
chr18-1562-1	chr18	35704037	35704755	-	718	14.4	0.86	-3.73973	0.00646119	0.0393743
chr7-97-1	chr7	151073206	151074284	-	1078	34.8	0	-8.03765	6.11649e-07	2.20413e-05
chr16-1531-0	chr16	47842907	47844027	+	1120	16.8	3.43	-2.09892	0.0251375	0.108719
chr1-4402-1	chr1	43452452	43453743	-	1291	21.6	3.43	-2.45897	0.00466002	0.0304555
chr3-590-0	chr3	37877458	37878587	+	1129	61.2	4.29	-3.64356	1.18212e-06	3.80514e-05
chr9-1075-0	chr9	50259945	50261713	+	1768	242.41	28.28	-2.93809	9.83376e-08	5.05654e-06
chr18-1567-0	chr18	62321921	62322750	+	829	18	3.43	-2.1977	0.0126869	0.0657706
chr13-1574-0	chr13	52234112	52235444	+	1332	93.6	6	-3.78124	4.62441e-08	2.7285e-06
chr7-2261-0	chr7	96774177	96775080	+	903	15.6	1.71	-2.94515	0.0143284	0.0719161
chr8-736-0	chr8	33262240	33264296	+	2056	118.81	15.43	-2.77948	3.84776e-06	9.96852e-05
chr13-2770-0	chr13	100074234	100076357	+	2123	138.01	11.14	-3.46062	2.12288e-08	1.48376e-06
chr2-3138-0	chr2	112955378	112957198	+	1820	129.61	18	-2.68407	3.68115e-06	9.61061e-05
chr14-2109-0	chr14	92479632	92481567	+	1935	38.4	6.86	-2.30965	0.00193774	0.0154463
chr1-1936-1	chr1	137842200	137843108	-	908	25.2	5.14	-2.11141	0.00983892	0.054164
chr17-2883-0	chr17	87593051	87594892	+	1841	16.8	3.43	-2.09892	0.0251375	0.108719
chr19-1150-1	chr19	28120824	28121527	-	703	36	4.29	-2.88021	0.000269237	0.00322993
chr17-2100-1	chr17	28649164	28650246	-	1082	39.6	3.43	-3.32942	3.93101e-05	0.000667545
chr4-2723-1	chr4	81808780	81810103	-	1323	24	3.43	-2.61009	0.00243379	0.01849
chr6-1373-0	chr6	67088470	67090284	+	1814	172.81	14.57	-3.40136	1.34052e-08	1.00786e-06
chr12-2716-1	chr12	8462275	8464104	-	1829	115.21	19.71	-2.38391	3.57405e-05	0.000615343
chr13-2951-0	chr13	104747497	104749469	+	1972	28.8	2.57	-3.27076	0.000205346	0.00259121
chr1-796-1	chr1	174235685	174236623	-	938	22.8	1.71	-3.48879	0.00110289	0.00991263
chr13-1514-0	chr13	51491173	51492621	+	1448	26.4	4.29	-2.43468	0.00336263	0.0235535
chr13-243-1	chr13	111221247	111222594	-	1347	55.2	12	-2.03496	0.00150695	0.0128003
chr3-2385-0	chr3	102527752	102528546	+	794	27.6	5.14	-2.24199	0.005665	0.0354982
chr8-521-0	chr8	25529889	25532909	+	3020	78	6.86	-3.32949	1.37229e-06	4.24258e-05
chr18-140-0	chr18	5929406	5931063	+	1657	69.6	5.14	-3.57223	7.68109e-07	2.64814e-05
chr15-1408-0	chr15	56651941	56653128	+	1187	80.4	9.43	-2.92045	5.24932e-06	0.000129216
chr17-2816-1	chr17	9968156	9969098	-	942	18	3.43	-2.1977	0.0126869	0.0657706
chr9-1442-1	chr9	76422226	76423586	-	1360	37.2	0	-8.13351	3.2072e-07	1.30943e-05
chr3-391-0	chr3	29996111	29997563	+	1452	36	6.86	-2.21687	0.00306617	0.022176
chrX-1793-0	chrX	163211614	163212411	+	797	28.8	3.43	-2.8718	0.000695001	0.00687929
chr1-3919-1	chr1	60645491	60646941	-	1450	52.8	5.14	-3.17456	1.58967e-05	0.000314477
chr16-1923-1	chr16	18722968	18724049	-	1081	40.8	2.57	-3.77131	5.73394e-06	0.000138639
chr3-2976-0	chr3	122019688	122020982	+	1294	94.8	13.71	-2.62286	1.81519e-05	0.000350149
chr2-444-1	chr2	166918325	166919373	-	1048	91.2	13.71	-2.56708	2.68752e-05	0.000489881
chr1-3911-1	chr1	60714729	60715471	-	742	8.4	0	-6.00417	0.01412	0.0712943
chr4-944-0	chr4	53417313	53418006	+	693	15.6	0.86	-3.85419	0.00421342	0.0282138
chr9-1145-1	chr9	89561244	89562489	-	1245	66	2.57	-4.46341	2.31911e-08	1.57696e-06
chr6-1839-1	chr6	87371719	87372477	-	758	10.8	0	-6.36174	0.00487477	0.0315631
chr7-1622-0	chr7	74643166	74645124	+	1958	46.8	8.57	-2.27717	0.00126844	0.01112
chr2-5430-0	chr2	172429171	172429987	+	816	15.6	0	-6.88685	0.000681211	0.00679386
chr12-2441-1	chr12	17230499	17232049	-	1550	42	1.71	-4.36631	7.56916e-07	2.61489e-05
chr19-1201-1	chr19	25510687	25511928	-	1241	25.2	3.43	-2.6801	0.0017689	0.0145327
chr1-3332-1	chr1	78607284	78608146	-	862	104.41	22.28	-2.06619	0.000324477	0.00373959
chr8-225-0	chr8	11689514	11690982	+	1468	115.21	2.57	-5.26578	8.60564e-12	2.61364e-09
chr15-1181-1	chr15	78698122	78699592	-	1470	99.61	21.43	-2.05465	0.000390156	0.00433386
chr15-2604-1	chr15	36896052	36897341	-	1289	66	6.86	-3.08893	9.42992e-06	0.000208371
chr1-2962-0	chr1	136140994	136142812	+	1818	182.41	7.71	-4.38646	8.33014e-12	2.5669e-09
chr14-1824-0	chr14	73799813	73802835	+	3022	106.81	14.57	-2.70785	7.98978e-06	0.00018247
chr14-401-0	chr14	23931702	23932936	+	1234	19.2	3.43	-2.29015	0.00905461	0.0510994
chr17-1933-1	chr17	31898010	31898936	-	926	32.4	5.14	-2.47229	0.00148305	0.0126392
chr18-1194-1	chr18	47387168	47390679	-	3511	139.21	23.14	-2.4266	2.04861e-05	0.000390271
chr18-2033-0	chr18	75947964	75949476	+	1512	61.2	6.86	-2.98022	1.98638e-05	0.000379524
chr15-460-0	chr15	26158702	26160333	+	1631	135.61	6.86	-4.12626	7.40487e-10	9.87691e-08
chr3-2841-1	chr3	60044014	60044834	-	820	33.6	1.71	-4.04552	8.28724e-06	0.000186489
chr6-1534-0	chr6	72887632	72888733	+	1101	178.81	4.29	-5.18825	2.40158e-13	1.62216e-10
chr3-3576-0	chr3	143062133	143062905	+	772	15.6	0.86	-3.85419	0.00421342	0.0282138
chr2-4128-1	chr2	39154496	39155812	-	1316	163.21	12.86	-3.49797	8.0512e-09	6.72291e-07
chr17-483-0	chr17	15599227	15600882	+	1655	82.8	10.29	-2.83879	6.89601e-06	0.000161019
chr11-487-0	chr11	19739151	19740553	+	1402	43.2	9.43	-2.02634	0.00230963	0.0177812
chr2-1783-0	chr2	59199649	59201142	+	1493	30	3.43	-2.93043	0.000380023	0.00422965
chr14-2255-1	chr14	22539198	22540223	-	1025	28.8	6	-2.08539	0.00677294	0.0407331
chr4-886-0	chr4	47616771	47617667	+	896	24	3.43	-2.61009	0.00243379	0.01849
chr14-710-1	chr14	73504545	73506359	-	1814	128.41	10.29	-3.47091	2.65988e-08	1.75933e-06
chr1-169-1	chr1	193277858	193278616	-	758	25.2	4.29	-2.36791	0.00451911	0.0298198
chr11-3951-0	chr11	108759525	108760332	+	807	55.2	3.43	-3.80723	9.64584e-07	3.18879e-05
chr7-2038-0	chr7	89144484	89145841	+	1357	54	0.86	-5.63691	4.21035e-08	2.54102e-06
chr18-1861-0	chr18	69008296	69009093	+	797	43.2	1.71	-4.40683	5.71872e-07	2.09386e-05
chr3-3382-1	chr3	38120262	38121021	-	759	30	3.43	-2.93043	0.000380023	0.00422965
chr9-2970-1	chr9	40422930	40424665	-	1735	60	10.29	-2.375	0.00024907	0.00304422
chr11-3281-1	chr11	59177851	59179070	-	1219	27.6	5.14	-2.24199	0.005665	0.0354982
chr3-2212-0	chr3	97484673	97486771	+	2098	80.4	15.43	-2.21699	0.000275181	0.00327011
chr17-2697-0	chr17	83509411	83510333	+	922	15.6	2.57	-2.39183	0.0143284	0.0719161
chr1-2686-0	chr1	130403296	130404152	+	856	26.4	2.57	-3.14583	0.000396399	0.00438241
chr5-1190-0	chr5	51432234	51434081	+	1847	20.4	4.29	-2.06484	0.015149	0.0748251
chr5-652-0	chr5	31295457	31296568	+	1111	54	0	-8.66957	3.47644e-09	3.35071e-07
chr6-3354-0	chr6	140904677	140905792	+	1115	14.4	0	-6.77239	0.00109407	0.00987854
chr5-2152-1	chr5	96414262	96414922	-	660	44.4	5.14	-2.92527	9.66422e-05	0.00139697
chr12-535-0	chr12	25893714	25894610	+	896	45.6	2.57	-3.93128	1.96644e-06	5.67626e-05
chr13-2604-1	chr13	31583079	31584447	-	1368	38.4	1.71	-4.23746	2.4184e-06	6.74311e-05
chr19-1313-0	chr19	42312280	42313655	+	1375	54	6.86	-2.80006	7.78438e-05	0.00117115
chr8-1852-0	chr8	80418667	80419929	+	1262	45.6	6	-2.74591	0.000187086	0.002405
chr10-2764-1	chr10	43413696	43414422	-	726	28.8	1.71	-3.82408	0.000205346	0.00259121
chr9-3711-0	chr9	122019095	122020202	+	1107	51.6	0.86	-5.57149	8.89497e-08	4.64166e-06
chr10-1355-0	chr10	54911317	54912198	+	881	25.2	0.86	-4.54142	0.000124298	0.00171091
chr13-1632-1	chr13	56774792	56775309	-	517	30	2.57	-3.32938	0.000108391	0.00154589
chr14-1967-0	chr14	77160406	77161469	+	1063	18	0	-7.09167	0.000272943	0.00324991
chr1-1679-0	chr1	78607814	78610216	+	2402	96.01	12.86	-2.73326	8.95439e-06	0.000199009
chr3-1402-1	chr3	107065713	107069897	-	4184	134.41	7.71	-3.94626	2.26985e-09	2.43827e-07
chr3-1120-0	chr3	60044278	60045385	+	1107	40.8	1.71	-4.32463	1.34182e-06	4.16824e-05
chr2-5398-0	chr2	170271564	170272877	+	1313	22.8	3.43	-2.53651	0.00336139	0.0235535
chr13-344-1	chr13	108283511	108284435	-	924	40.8	0.86	-5.23367	1.34182e-06	4.16824e-05
chr1-3093-0	chr1	137689253	137693004	+	3751	306.02	63.43	-2.11237	3.49156e-05	0.000604096
chr11-285-0	chr11	7323309	7324152	+	843	54	1.71	-4.72787	4.21035e-08	2.54102e-06
chr2-2735-1	chr2	103336502	103337255	-	753	33.6	3.43	-3.09325	0.00015802	0.00209813
chr4-2650-1	chr4	83664335	83666874	-	2539	85.2	15.43	-2.30051	0.000162267	0.0021454
chr6-911-0	chr6	43262559	43264194	+	1635	108.01	9.43	-3.34561	1.23068e-07	6.0801e-06
chr6-1433-1	chr6	100120354	100121119	-	765	30	6	-2.14402	0.00525705	0.0334307
chr12-2452-0	chr12	106736687	106737767	+	1080	64.8	6	-3.25163	4.57623e-06	0.000114551
chr6-3021-0	chr6	127285598	127288334	+	2736	80.4	12	-2.5764	3.96542e-05	0.000672981
chr7-3488-0	chr7	135506457	135508385	+	1928	37.2	5.14	-2.67084	0.000530589	0.00556367
chr1-1820-0	chr1	87662969	87664127	+	1158	66	3.43	-4.06446	1.12125e-07	5.63845e-06
chr4-2193-1	chr4	100964467	100964833	-	366	30	4.29	-2.61824	0.00106197	0.00968404
chr13-1532-0	chr13	51976800	51979753	+	2953	170.41	20.57	-2.88712	4.55033e-07	1.71209e-05
chr17-246-0	chr17	9944756	9946370	+	1614	75.6	16.29	-2.05091	0.000824852	0.00790689
chr17-2211-0	chr17	68457058	68458464	+	1406	109.21	7.71	-3.64703	4.49195e-08	2.67088e-06
chr17-46-1	chr17	88716805	88718160	-	1355	38.4	4.29	-2.97299	0.00015881	0.00210365
chr12-2231-0	chr12	100872085	100872723	+	638	12	1.71	-2.57029	0.046114	0.169762
chr6-3187-0	chr6	134979328	134979732	+	404	19.2	1.71	-3.24243	0.00321129	0.0229135
chr16-1204-0	chr16	35907783	35908544	+	761	20.4	4.29	-2.06484	0.015149	0.0748251
chr8-589-0	chr8	26548917	26550526	+	1609	32.4	0	-7.93496	1.19212e-06	3.81154e-05
chr11-763-0	chr11	31286584	31287266	+	682	30	3.43	-2.93043	0.000380023	0.00422965
chr3-2461-0	chr3	104109980	104112133	+	2153	134.41	13.71	-3.12584	2.35495e-07	1.03829e-05
chr2-5291-0	chr2	167674374	167675352	+	978	24	5.14	-2.0414	0.0130055	0.0668215
chr14-1137-0	chr14	56346849	56348564	+	1715	33.6	2.57	-3.4922	4.29873e-05	0.000720712
chr8-2865-1	chr8	35751495	35751942	-	447	15.6	2.57	-2.39183	0.0143284	0.0719161
chr3-3403-1	chr3	37646242	37647474	-	1232	49.2	0.86	-5.50296	1.48789e-07	7.05761e-06
chr3-455-1	chr3	138156847	138158595	-	1748	79.2	13.71	-2.36387	0.000138336	0.00188418
chr13-498-1	chr13	103027298	103028394	-	1096	21.6	3.43	-2.45897	0.00466002	0.0304555
chr5-123-1	chr5	149954923	149955905	-	982	63.6	6	-3.22472	5.53794e-06	0.000134516
chr15-1819-0	chr15	66877081	66879292	+	2211	38.4	6	-2.49877	0.000942369	0.00878105
chr10-622-1	chr10	111301716	111303288	-	1572	111.61	8.57	-3.52856	3.44322e-08	2.17116e-06
chr3-1123-0	chr3	60114409	60115177	+	768	19.2	2.57	-2.6891	0.00321129	0.0229135
chr5-1260-1	chr5	119916941	119917696	-	755	60	0.86	-5.78856	1.28333e-08	9.77527e-07
chr3-677-1	chr3	130754979	130757390	-	2411	123.61	18.86	-2.54907	9.93591e-06	0.000217503
chr6-148-1	chr6	146469971	146470872	-	901	8.4	0	-6.00417	0.01412	0.0712943
chrX-833-1	chrX	96533744	96534661	-	917	31.2	0.86	-4.84809	1.57894e-05	0.000313531
chr9-441-1	chr9	113361803	113362445	-	642	16.8	0	-6.99289	0.000428911	0.00465533
chr7-2693-1	chr7	71156207	71156894	-	687	25.2	5.14	-2.11141	0.00983892	0.054164
chr17-831-0	chr17	26588658	26589226	+	568	24	2.57	-3.00905	0.000780248	0.0075835
chr1-1468-1	chr1	157374001	157374786	-	785	61.2	2.57	-4.3547	6.81814e-08	3.73326e-06
chr4-1990-0	chr4	95150441	95151371	+	930	61.2	6.86	-2.98022	1.98638e-05	0.000379524
chr11-1785-1	chr11	89887104	89888291	-	1187	16.8	2.57	-2.49788	0.00978697	0.05409
chr1-3153-0	chr1	138510208	138511466	+	1258	97.21	17.14	-2.33944	6.47311e-05	0.00101212
chr5-2889-0	chr5	118985184	118986128	+	944	90	17.14	-2.22857	0.000153326	0.00205453
chr12-1360-1	chr12	77567586	77568468	-	882	24	3.43	-2.61009	0.00243379	0.01849
chr3-2840-0	chr3	116779790	116780855	+	1065	31.2	2.57	-3.38572	7.92878e-05	0.00118822
chr4-3279-1	chr4	55605086	55606492	-	1406	19.2	0.86	-4.15147	0.000820847	0.00787923
chr11-310-1	chr11	117795998	117797378	-	1380	44.4	6.86	-2.51843	0.000510269	0.00538859
chr15-202-0	chr15	8577282	8578762	+	1480	70.8	1.71	-5.11782	1.44409e-09	1.70767e-07
chr15-2881-1	chr15	28110759	28111890	-	1131	16.8	0.86	-3.96024	0.00276842	0.0204446
chr15-2554-1	chr15	38257731	38258678	-	947	43.2	5.14	-2.88586	0.000122363	0.00169621
chr16-224-1	chr16	92953440	92955779	-	2339	116.41	13.71	-2.91861	1.55857e-06	4.72336e-05
chr13-1597-1	chr13	58553858	58554768	-	910	25.2	3.43	-2.6801	0.0017689	0.0145327
chr10-3583-0	chr10	120083328	120085896	+	2568	111.61	24	-2.05592	0.00031174	0.00361302
chr2-944-0	chr2	30403423	30403881	+	458	19.2	0.86	-4.15147	0.000820847	0.00787923
chr5-3253-1	chr5	36757167	36757840	-	673	14.4	0	-6.77239	0.00109407	0.00987854
chr4-3370-0	chr4	133858166	133858651	+	485	45.6	5.14	-2.96363	7.65094e-05	0.00115809
chr13-810-0	chr13	32510734	32512142	+	1408	57.6	8.57	-2.57597	0.000188015	0.00241181
chr11-652-0	chr11	24271951	24273354	+	1403	9.6	0.86	-3.16135	0.0384939	0.148849
chr6-1091-0	chr6	52029109	52030059	+	950	129.61	18.86	-2.61739	5.94967e-06	0.000143526
chr8-422-0	chr8	17590311	17591607	+	1296	40.8	0	-8.26632	1.26463e-07	6.20202e-06
chr8-3117-0	chr8	123471231	123471879	+	648	64.8	1.71	-4.99032	4.17925e-09	3.89043e-07
chr4-171-1	chr4	150291001	150291992	-	991	55.2	8.57	-2.51471	0.000272409	0.00324991
chr3-1101-0	chr3	58529912	58531284	+	1372	105.61	12	-2.96917	1.4897e-06	4.56213e-05
chr2-1741-1	chr2	128863835	128864601	-	766	30	2.57	-3.32938	0.000108391	0.00154589
chr9-2867-0	chr9	96700699	96702286	+	1587	102.01	21.43	-2.08896	0.000281904	0.00333809
chr3-638-1	chr3	131575343	131576713	-	1370	56.4	11.14	-2.17173	0.000753283	0.0073638
chr13-239-1	chr13	111334464	111335904	-	1440	34.8	4.29	-2.83149	0.000352128	0.00399125
chr10-1300-1	chr10	86477488	86479031	-	1543	126.01	4.29	-4.68377	5.81549e-11	1.22143e-08
chr8-3145-0	chr8	123807267	123808679	+	1412	56.4	0	-8.73215	2.10963e-09	2.31626e-07
chr2-5347-1	chr2	12620035	12621941	-	1906	134.41	30	-2.00332	0.000281513	0.00333809
chr2-3932-0	chr2	129230866	129232418	+	1552	42	3.43	-3.41404	1.77592e-05	0.0003447
chr16-765-0	chr16	25200558	25202148	+	1590	73.2	12.86	-2.34269	0.000169518	0.00222524
chr3-528-0	chr3	36436345	36437592	+	1247	67.2	13.71	-2.12726	0.000687118	0.00682526
chr12-2702-0	chr12	113938841	113940121	+	1280	58.8	12	-2.12589	0.000910608	0.00857129
chr18-512-1	chr18	69008136	69008965	-	829	42	1.71	-4.36631	7.56916e-07	2.61489e-05
chr4-3485-1	chr4	47163819	47164673	-	854	24	0	-7.50406	2.21027e-05	0.000413144
chr2-5198-0	chr2	166902453	166904182	+	1729	94.8	13.71	-2.62286	1.81519e-05	0.000350149
chr3-1307-0	chr3	68466477	68468178	+	1701	44.4	3.43	-3.49396	1.06217e-05	0.000226769
chr6-1648-1	chr6	91592114	91593715	-	1601	98.41	4.29	-4.3275	2.25752e-09	2.43122e-07
chr9-3118-1	chr9	32643855	32644330	-	475	15.6	2.57	-2.39183	0.0143284	0.0719161
chr12-1868-1	chr12	55352818	55353425	-	607	48	6.86	-2.63058	0.000268307	0.00322993
chr11-482-0	chr11	19541331	19542006	+	675	57.6	4.29	-3.55629	2.23231e-06	6.32479e-05
chr1-1344-0	chr1	69245716	69246885	+	1169	10.8	0.86	-3.32909	0.0243739	0.106767
chr1-2795-0	chr1	133629907	133631037	+	1130	97.21	18	-2.26952	0.000101542	0.00146004
chr11-2691-1	chr11	70560182	70562023	-	1841	20.4	1.71	-3.32931	0.00223741	0.0173231
chr13-2544-1	chr13	32702080	32703592	-	1512	49.2	6	-2.85523	9.65315e-05	0.00139697
chr19-299-1	chr19	53581641	53582258	-	617	27.6	1.71	-3.76297	0.000284623	0.00334558
chr16-1546-1	chr16	30396579	30398069	-	1490	148.81	21.43	-2.63317	4.06184e-06	0.00010443
chr1-1040-0	chr1	58671394	58672597	+	1203	40.8	6.86	-2.39682	0.000986367	0.00912667
chr15-486-0	chr15	27342529	27343500	+	971	44.4	5.14	-2.92527	9.66422e-05	0.00139697
chr5-1273-1	chr5	119258787	119259882	-	1095	26.4	1.71	-3.69915	0.000396399	0.00438241
chr13-2747-0	chr13	99870645	99871892	+	1247	33.6	0.86	-4.95456	8.28724e-06	0.000186489
chr17-477-0	chr17	15493765	15495240	+	1475	133.21	20.57	-2.5321	9.79454e-06	0.000215077
chr18-2185-0	chr18	80731241	80733361	+	2120	39.6	1.71	-4.2817	1.79758e-06	5.27792e-05
chr1-4529-0	chr1	183480219	183482679	+	2460	218.41	18.86	-3.36969	4.87115e-09	4.44628e-07
chr15-2577-0	chr15	81088695	81089849	+	1154	20.4	4.29	-2.06484	0.015149	0.0748251
chr18-1318-0	chr18	55232875	55234256	+	1381	32.4	6.86	-2.06546	0.00617918	0.037924
chr11-4000-0	chr11	109718492	109719302	+	810	50.4	1.71	-4.62859	1.14854e-07	5.72793e-06
chr9-1311-1	chr9	81517595	81520696	-	3101	124.81	18	-2.62968	5.57729e-06	0.000135356
chr13-2326-1	chr13	37756777	37758582	-	1805	170.41	35.14	-2.11798	7.94345e-05	0.00119021
chr8-1238-1	chr8	97732756	97734061	-	1305	62.4	6	-3.1973	6.71305e-06	0.000157662
chr6-2173-1	chr6	72443210	72444777	-	1567	28.8	6	-2.08539	0.00677294	0.0407331
chr9-1070-0	chr9	49789126	49789651	+	525	25.2	1.71	-3.63238	0.000554765	0.00573102
chr3-1306-0	chr3	68461033	68463694	+	2661	110.41	10.29	-3.25325	2.12482e-07	9.4999e-06
chr10-2812-0	chr10	93058676	93059384	+	708	26.4	0.86	-4.60819	8.68659e-05	0.00128671
chr11-918-0	chr11	42717300	42717787	+	487	22.8	4.29	-2.22432	0.00823126	0.0473281
chr7-953-1	chr7	124233983	124234572	-	589	19.2	0.86	-4.15147	0.000820847	0.00787923
chr6-1081-0	chr6	51710541	51711308	+	767	7.2	0	-5.78552	0.0245793	0.107003
chr6-854-0	chr6	41504416	41505942	+	1526	38.4	2.57	-3.68414	1.32827e-05	0.000273134
chr6-3226-0	chr6	135291008	135291775	+	767	21.6	1.71	-3.41125	0.00156686	0.0131322
chr12-2720-1	chr12	8440530	8443705	-	3175	324.02	71.14	-2.0295	7.00734e-05	0.00108519
chr8-1241-1	chr8	97682694	97683760	-	1066	80.4	4.29	-4.03648	3.73198e-08	2.32202e-06
chr3-2708-1	chr3	65664994	65665651	-	657	57.6	6.86	-2.89295	4.29223e-05	0.000720712
chr9-1364-1	chr9	78360534	78362075	-	1541	110.41	20.57	-2.26154	9.14068e-05	0.00133848
chr2-5248-0	chr2	167387735	167389005	+	1270	51.6	10.29	-2.15793	0.000879111	0.00833054
chr1-4616-0	chr1	185627448	185629786	+	2338	96.01	17.14	-2.32154	7.30824e-05	0.00112662
chr5-2895-0	chr5	119259852	119260656	+	804	55.2	2.57	-4.20618	2.12879e-07	9.4999e-06
chr5-373-1	chr5	142789548	142790105	-	557	48	0.86	-5.46743	1.93397e-07	8.76956e-06
chr3-2917-0	chr3	121300316	121303231	+	2915	34.8	6.86	-2.16815	0.00386674	0.0263373
chr9-2630-0	chr9	87316136	87317237	+	1101	22.8	0.86	-4.39783	0.000259302	0.00314154
chr9-439-1	chr9	113432151	113433779	-	1628	54	0	-8.66957	3.47644e-09	3.35071e-07
chr1-3967-1	chr1	59531687	59533443	-	1756	50.4	8.57	-2.3838	0.000581378	0.00595209
chr2-3134-0	chr2	112899261	112900677	+	1416	27.6	0.86	-4.67201	6.10714e-05	0.00096652
chr1-1531-0	chr1	73871090	73871910	+	820	32.4	3.43	-3.04099	0.000210936	0.00264194
chr3-2626-1	chr3	68565819	68567041	-	1222	19.2	0.86	-4.15147	0.000820847	0.00787923
chr3-3511-0	chr3	138157609	138159458	+	1849	97.21	14.57	-2.57215	2.41267e-05	0.000443516
chr10-2176-1	chr10	67308273	67309005	-	732	99.61	17.14	-2.37458	5.08749e-05	0.000827165
chr10-30-0	chr10	5092619	5093534	+	915	93.6	18.86	-2.14847	0.000220722	0.00274746
chr7-1850-0	chr7	85741038	85743698	+	2660	78	3.43	-4.30502	1.32768e-08	9.99978e-07
chr2-5125-1	chr2	21158330	21158750	-	420	19.2	1.71	-3.24243	0.00321129	0.0229135
chr4-2732-1	chr4	81571767	81573399	-	1632	78	11.14	-2.63857	2.88788e-05	0.000519782
chr11-4112-1	chr11	31697030	31698283	-	1253	20.4	2.57	-2.77598	0.00223741	0.0173231
chr7-791-1	chr7	132736908	132737564	-	656	27.6	0.86	-4.67201	6.10714e-05	0.00096652
chr1-4360-0	chr1	179485759	179487408	+	1649	105.61	11.14	-3.07499	7.49282e-07	2.61095e-05
chr8-2025-0	chr8	86271683	86275032	+	3349	303.62	55.71	-2.28772	9.11714e-06	0.000202201
chr5-4086-0	chr5	150115586	150116589	+	1003	46.8	8.57	-2.27717	0.00126844	0.01112
chr16-1832-1	chr16	21402520	21403772	-	1252	20.4	2.57	-2.77598	0.00223741	0.0173231
chr13-175-0	chr13	12226057	12226608	+	551	68.4	6.86	-3.14035	6.55713e-06	0.000154613
chr1-1002-1	chr1	168019239	168020099	-	860	28.8	6	-2.08539	0.00677294	0.0407331
chr10-3725-0	chr10	126571921	126572982	+	1061	40.8	4.29	-3.06016	7.35288e-05	0.00112938
chr3-3776-0	chr3	148085248	148086630	+	1382	20.4	3.43	-2.37703	0.00648419	0.039449
chr3-1404-1	chr3	107055665	107057360	-	1695	27.6	2.57	-3.20964	0.000284623	0.00334558
chr12-2427-0	chr12	106142560	106143284	+	724	13.2	0	-6.64805	0.00177786	0.0145397
chr11-689-0	chr11	29245737	29246888	+	1151	12	1.71	-2.57029	0.046114	0.169762
chr10-3289-0	chr10	111373589	111375276	+	1687	54	8.57	-2.48308	0.000328572	0.00377083
chr16-1895-1	chr16	20445525	20446215	-	690	27.6	2.57	-3.20964	0.000284623	0.00334558
chr15-3411-0	chr15	101163794	101164779	+	985	46.8	7.71	-2.42698	0.000673206	0.0067458
chr15-3185-1	chr15	10851365	10853686	-	2321	117.61	4.29	-4.58434	1.67385e-10	2.95045e-08
chr17-2561-0	chr17	79764136	79765472	+	1336	51.6	11.14	-2.04372	0.0015233	0.0129064
chr15-908-0	chr15	38574067	38575276	+	1209	46.8	2.57	-3.96864	1.51749e-06	4.62376e-05
chr11-514-1	chr11	115595115	115595531	-	416	58.8	10.29	-2.34592	0.000297148	0.00346913
chr3-743-0	chr3	49497636	49498636	+	1000	16.8	1.71	-3.0512	0.00978697	0.05409
chr16-422-1	chr16	87245680	87246907	-	1227	58.8	12	-2.12589	0.000910608	0.00857129
chr15-2085-1	chr15	55795835	55798518	-	2683	57.6	12	-2.09621	0.00107606	0.00977346
chr1-721-1	chr1	179485014	179486353	-	1339	103.21	12	-2.93604	1.92368e-06	5.57411e-05
chr3-1403-1	chr3	107062164	107064309	-	2145	186.01	12.86	-3.68649	1.20564e-09	1.49328e-07
chr8-743-0	chr8	33330743	33332328	+	1585	44.4	6.86	-2.51843	0.000510269	0.00538859
chr9-3057-0	chr9	103801199	103802545	+	1346	22.8	0	-7.43048	3.28845e-05	0.000572474
chr8-2320-0	chr8	94776709	94777880	+	1171	55.2	5.14	-3.23853	1.03478e-05	0.000223221
chr2-3169-0	chr2	113605228	113607076	+	1848	31.2	0.86	-4.84809	1.57894e-05	0.000313531
chr6-746-0	chr6	38831647	38832885	+	1238	14.4	1.71	-2.83069	0.0210717	0.095729
chr15-114-1	chr15	102185199	102186074	-	875	39.6	0	-8.2234	1.71629e-07	7.94459e-06
chr15-298-0	chr15	11495263	11495945	+	682	12	0	-6.51199	0.00292486	0.021353
chr3-3763-1	chr3	19307063	19308638	-	1575	69.6	12	-2.36866	0.000181002	0.0023389
chr2-3870-0	chr2	128278497	128279262	+	765	42	7.71	-2.27132	0.00155038	0.0130575
chr5-2339-0	chr5	106375908	106376441	+	533	31.2	6	-2.20036	0.00408795	0.0275462
chr4-4212-0	chr4	151457818	151460286	+	2468	217.21	15.43	-3.64924	4.66027e-10	6.89975e-08
chr15-3197-1	chr15	10708391	10710480	-	2089	24	1.71	-3.56237	0.000780248	0.0075835
chr15-2827-1	chr15	32166433	32177141	-	10708	646.83	107.14	-2.4366	1.25792e-06	3.98168e-05
chr8-779-0	chr8	35089172	35090436	+	1264	57.6	6.86	-2.89295	4.29223e-05	0.000720712
chr13-1650-1	chr13	56452313	56453962	-	1649	86.4	0	-9.34631	5.61451e-12	1.82325e-09
chr10-1588-1	chr10	80395409	80396471	-	1062	79.2	12	-2.55474	4.59599e-05	0.000759391
chr8-489-1	chr8	123806465	123807784	-	1319	56.4	0	-8.73215	2.10963e-09	2.31626e-07
chr6-2052-0	chr6	91509036	91510610	+	1574	18	2.57	-2.59666	0.00463264	0.0303588
chr13-820-0	chr13	32570989	32572383	+	1394	115.21	22.28	-2.20804	0.000116049	0.00162978
chr2-5232-0	chr2	167212018	167213554	+	1536	36	6	-2.406	0.00152434	0.0129064
chr6-1885-1	chr6	86560497	86560896	-	399	34.8	1.71	-4.09595	6.04853e-06	0.000144753
chr13-1849-0	chr13	59988829	59990357	+	1528	21.6	4.29	-2.14678	0.0111532	0.0595363
chr17-1279-1	chr17	48111754	48113303	-	1549	55.2	2.57	-4.20618	2.12879e-07	9.4999e-06
chr17-1126-0	chr17	31807140	31807944	+	804	24	3.43	-2.61009	0.00243379	0.01849
chr11-3378-1	chr11	57271997	57273530	-	1533	51.6	9.43	-2.28195	0.000480009	0.00511783
chr10-2362-1	chr10	60857056	60857806	-	750	34.8	6	-2.35727	0.00194477	0.0154469
chr16-2300-0	chr16	93002840	93005561	+	2721	199.21	25.71	-2.79198	4.77075e-07	1.79183e-05
chr8-1207-0	chr8	50432309	50434072	+	1763	68.4	12	-2.34361	0.0002118	0.00264733
chr17-1025-0	chr17	29289164	29290377	+	1213	46.8	4.29	-3.2575	2.15372e-05	0.000406353
chr2-5200-0	chr2	166919081	166920464	+	1383	80.4	9.43	-2.92045	5.24932e-06	0.000129216
chr3-595-0	chr3	37976105	37977440	+	1335	34.8	0	-8.03765	6.11649e-07	2.20413e-05
chr5-3571-1	chr5	31324659	31325952	-	1293	56.4	2.57	-4.23713	1.68661e-07	7.90255e-06
chr11-4070-0	chr11	112318551	112319893	+	1342	16.8	0	-6.99289	0.000428911	0.00465533
chr1-405-1	chr1	186094846	186095729	-	883	22.8	4.29	-2.22432	0.00823126	0.0473281
chr1-3703-1	chr1	67032115	67032806	-	691	76.8	4.29	-3.9705	6.38769e-08	3.54353e-06
chr14-1041-0	chr14	54844685	54845874	+	1189	85.2	3.43	-4.43219	3.80275e-09	3.59653e-07
chr10-3311-1	chr10	24781187	24781803	-	616	34.8	2.57	-3.54263	3.18551e-05	0.00055962
chr8-1376-1	chr8	94776342	94777098	-	756	50.4	5.14	-3.10762	3.07576e-05	0.000542722
chr18-621-0	chr18	32484299	32485310	+	1011	26.4	2.57	-3.14583	0.000396399	0.00438241
chr18-1859-0	chr18	68954254	68955349	+	1095	76.8	0.86	-6.14401	3.13717e-11	7.35772e-09
chr11-3017-1	chr11	63595037	63596394	-	1357	140.41	10.29	-3.59968	7.6816e-09	6.44032e-07
chr11-3263-0	chr11	97265725	97267261	+	1536	61.2	8.57	-2.66323	9.10391e-05	0.00133379
chr12-1000-0	chr12	55361564	55362588	+	1024	37.2	0.86	-5.10086	3.26788e-06	8.70044e-05
chr15-1063-1	chr15	79788182	79789030	-	848	45.6	6	-2.74591	0.000187086	0.002405
chr3-986-0	chr3	54981403	54982832	+	1429	62.4	1.71	-4.93598	6.49754e-09	5.60368e-07
chr14-763-1	chr14	72195410	72196579	-	1169	13.2	0.86	-3.6154	0.00998336	0.0546425
chr9-2350-0	chr9	77463912	77465442	+	1530	58.8	0.86	-5.75948	1.61857e-08	1.18628e-06
chr1-2091-1	chr1	135730472	135731147	-	675	34.8	6	-2.35727	0.00194477	0.0154469
chr14-2025-0	chr14	78786962	78788232	+	1270	18	3.43	-2.1977	0.0126869	0.0657706
chr7-3022-1	chr7	52860762	52861410	-	648	14.4	0.86	-3.73973	0.00646119	0.0393743
chr10-844-1	chr10	98089178	98092838	-	3660	56.4	7.71	-2.69547	0.000112919	0.00160046
chr2-4622-0	chr2	153399072	153399543	+	471	12	0.86	-3.47934	0.0155419	0.0761541
chr15-1053-1	chr15	79892298	79893560	-	1262	24	3.43	-2.61009	0.00243379	0.01849
chr8-1913-0	chr8	82136476	82137740	+	1264	54	3.43	-3.7756	1.21157e-06	3.85584e-05
chr3-3379-1	chr3	38153485	38154019	-	534	37.2	4.29	-2.92735	0.000206474	0.00259768
chr16-851-0	chr16	28963489	28965688	+	2199	16.8	0.86	-3.96024	0.00276842	0.0204446
chr10-649-1	chr10	110958472	110959587	-	1115	21.6	0.86	-4.32029	0.000378171	0.00422965
chr1-1373-0	chr1	71050017	71052273	+	2256	26.4	3.43	-2.74687	0.00129061	0.0112292
chr15-2737-0	chr15	84493623	84494226	+	603	50.4	9.43	-2.2481	0.000581378	0.00595209
chr18-142-0	chr18	5941543	5942656	+	1113	33.6	3.43	-3.09325	0.00015802	0.00209813
chr14-1903-1	chr14	32704408	32704980	-	572	97.21	2.57	-5.02097	1.12758e-10	2.10629e-08
chr5-3936-1	chr5	20257050	20257858	-	808	49.2	4.29	-3.32945	1.34243e-05	0.00027544
chr15-1593-1	chr15	69104125	69106630	-	2505	188.41	24	-2.81068	4.41667e-07	1.66642e-05
chr14-1834-1	chr14	34806373	34807369	-	996	32.4	1.71	-3.99327	1.14102e-05	0.000239888
chr3-1635-1	chr3	101339392	101340583	-	1191	88.8	10.29	-2.93956	3.28341e-06	8.72874e-05
chr6-2593-1	chr6	52016777	52017925	-	1148	102.01	7.71	-3.54875	1.17106e-07	5.81618e-06
chr13-2017-0	chr13	64445095	64446136	+	1041	97.21	12	-2.84974	4.2194e-06	0.000108119
chr10-1922-0	chr10	69519982	69520895	+	913	84	7.71	-3.26905	1.25169e-06	3.96408e-05
chr18-730-0	chr18	35178803	35180339	+	1536	40.8	5.14	-2.80365	0.000197582	0.00251648
chr5-2984-0	chr5	122542998	122543867	+	869	40.8	0	-8.26632	1.26463e-07	6.20202e-06
chr7-1857-0	chr7	85829339	85830310	+	971	9.6	0.86	-3.16135	0.0384939	0.148849
chr17-2618-0	chr17	80231529	80233013	+	1484	50.4	9.43	-2.2481	0.000581378	0.00595209
chr3-294-1	chr3	145329045	145329398	-	353	24	1.71	-3.56237	0.000780248	0.0075835
chr3-2320-0	chr3	101317699	101318715	+	1016	38.4	7.71	-2.14247	0.00365839	0.0252172
chr12-2318-1	chr12	28074446	28075419	-	973	46.8	10.29	-2.01744	0.00224411	0.017348
chr17-2373-0	chr17	73315488	73317423	+	1935	61.2	9.43	-2.52753	9.10391e-05	0.00133379
chr12-413-1	chr12	109045611	109046643	-	1032	66	0.86	-5.92578	3.36377e-09	3.28335e-07
chr3-1227-0	chr3	65673747	65674842	+	1095	44.4	8.57	-2.20145	0.00188891	0.0151919
chr4-2656-1	chr4	83587021	83587883	-	862	22.8	1.71	-3.48879	0.00110289	0.00991263
chr1-96-1	chr1	194623278	194625571	-	2293	243.61	36.86	-2.56475	1.79367e-06	5.27792e-05
chr14-1733-0	chr14	71482307	71484295	+	1988	60	2.57	-4.3262	8.51886e-08	4.4954e-06
chr14-1420-0	chr14	63874499	63875194	+	695	52.8	1.71	-4.69553	5.38596e-08	3.06847e-06
chr15-1639-0	chr15	61363789	61365424	+	1635	28.8	3.43	-2.8718	0.000695001	0.00687929
chr13-3305-0	chr13	117317530	117317832	+	302	21.6	0	-7.35294	4.93267e-05	0.000805405
chr4-125-1	chr4	151452899	151454150	-	1251	104.41	10.29	-3.17273	4.07969e-07	1.58589e-05
chr11-3919-1	chr11	43746356	43747128	-	772	19.2	2.57	-2.6891	0.00321129	0.0229135
chr10-3074-0	chr10	98666633	98668004	+	1371	106.81	4.29	-4.44553	6.8157e-10	9.20742e-08
chr14-1415-1	chr14	55775642	55776357	-	715	38.4	1.71	-4.23746	2.4184e-06	6.74311e-05
chr16-722-0	chr16	24136153	24137606	+	1453	31.2	6.86	-2.01124	0.00782908	0.0456329
chr15-2395-0	chr15	79038911	79039947	+	1036	34.8	2.57	-3.54263	3.18551e-05	0.00055962
chr10-820-1	chr10	98666223	98667414	-	1191	105.61	3.43	-4.74144	1.80014e-10	3.11454e-08
chr1-683-0	chr1	43462162	43462916	+	754	14.4	1.71	-2.83069	0.0210717	0.095729
chr10-2674-0	chr10	87783492	87785012	+	1520	171.61	14.57	-3.39131	1.60279e-08	1.18086e-06
chr2-5348-1	chr2	12617574	12619086	-	1512	69.6	13.71	-2.17779	0.000509681	0.00538859
chr13-2613-0	chr13	97457207	97458101	+	894	19.2	3.43	-2.29015	0.00905461	0.0510994
chr17-581-1	chr17	73601744	73603227	-	1483	37.2	2.57	-3.63849	1.77089e-05	0.000344675
chr11-1849-0	chr11	66977321	66978941	+	1620	97.21	0.86	-6.48333	9.7341e-13	4.61724e-10
chr14-389-1	chr14	88798537	88799272	-	735	24	5.14	-2.0414	0.0130055	0.0668215
chr6-2199-1	chr6	72203691	72204956	-	1265	32.4	2.57	-3.43994	5.82553e-05	0.000930851
chr14-1947-0	chr14	77016060	77017303	+	1243	33.6	3.43	-3.09325	0.00015802	0.00209813
chr17-22-0	chr17	4497779	4499224	+	1445	98.41	2.57	-5.03865	9.60097e-11	1.84058e-08
chr1-4072-1	chr1	56736944	56738332	-	1388	55.2	12	-2.03496	0.00150695	0.0128003
chr2-3893-1	chr2	52223018	52223419	-	401	55.2	1.71	-4.7595	3.30113e-08	2.1039e-06
chr14-129-0	chr14	15471362	15473540	+	2178	34.8	6.86	-2.16815	0.00386674	0.0263373
chr2-4521-1	chr2	31918094	31920631	-	2537	108.01	5.14	-4.20513	2.16959e-09	2.3667e-07
chr13-2663-1	chr13	30094378	30095386	-	1008	37.2	4.29	-2.92735	0.000206474	0.00259768
chr18-89-0	chr18	5367880	5369757	+	1877	37.2	5.14	-2.67084	0.000530589	0.00556367
chrX-415-0	chrX	33930185	33931408	+	1223	48	7.71	-2.4634	0.000548622	0.00572503
chr12-1396-0	chr12	74615815	74617949	+	2134	50.4	0.86	-5.53763	1.14854e-07	5.72793e-06
chr1-2617-1	chr1	107329857	107331775	-	1918	14.4	1.71	-2.83069	0.0210717	0.095729
chr16-2444-0	chr16	96326483	96327300	+	817	25.2	1.71	-3.63238	0.000554765	0.00573102
chr14-838-1	chr14	70486139	70487349	-	1210	20.4	2.57	-2.77598	0.00223741	0.0173231
chr4-3261-0	chr4	132159347	132160838	+	1491	37.2	3.43	-3.23954	6.78726e-05	0.00105439
chr7-157-1	chr7	149784107	149787014	-	2907	207.61	38.57	-2.2688	2.34168e-05	0.000433579
chr19-560-1	chr19	44974384	44975629	-	1245	118.81	17.14	-2.62859	6.465e-06	0.000152889
chrX-832-1	chrX	96544931	96545928	-	997	48	0.86	-5.46743	1.93397e-07	8.76956e-06
chr15-2626-1	chr15	36747615	36748645	-	1030	9.6	0.86	-3.16135	0.0384939	0.148849
chr8-2437-1	chr8	55532195	55533305	-	1110	19.2	2.57	-2.6891	0.00321129	0.0229135
chr9-185-0	chr9	13863347	13864127	+	780	48	10.29	-2.05387	0.00185619	0.0150462
chr7-379-0	chr7	20456404	20457185	+	781	12	0	-6.51199	0.00292486	0.021353
chr14-2507-1	chr14	10378379	10380743	-	2364	26.4	5.14	-2.17818	0.00745793	0.0438837
chr12-486-1	chr12	105291840	105294197	-	2357	82.8	18	-2.03854	0.000499052	0.00529991
chr1-1338-0	chr1	67032050	67033389	+	1339	93.6	6	-3.78124	4.62441e-08	2.7285e-06
chr2-4395-0	chr2	147839319	147839833	+	514	7.2	0	-5.78552	0.0245793	0.107003
chr1-1651-0	chr1	75585719	75586750	+	1031	32.4	2.57	-3.43994	5.82553e-05	0.000930851
chr15-136-1	chr15	101874866	101876297	-	1431	38.4	6	-2.49877	0.000942369	0.00878105
chr11-3773-1	chr11	46206955	46208202	-	1247	46.8	0.86	-5.43101	2.52246e-07	1.09051e-05
chr8-1277-1	chr8	97257164	97257865	-	701	44.4	0.86	-5.35528	4.33718e-07	1.65251e-05
chr17-790-1	chr17	68455879	68457373	-	1494	88.8	9.43	-3.06359	1.54029e-06	4.67637e-05
chr10-1039-0	chr10	39871723	39873673	+	1950	260.41	34.28	-2.7649	3.07371e-07	1.28031e-05
chr18-244-0	chr18	11309954	11310912	+	958	14.4	1.71	-2.83069	0.0210717	0.095729
chr16-111-1	chr16	95989942	95991596	-	1654	70.8	13.71	-2.2024	0.000379292	0.00422965
chr14-2241-0	chr14	106005716	106007444	+	1728	57.6	11.14	-2.20203	0.000633393	0.0064008
chr13-1652-1	chr13	56431441	56432291	-	850	13.2	0.86	-3.6154	0.00998336	0.0546425
chr2-4072-0	chr2	132031411	132032958	+	1547	76.8	12.86	-2.41183	0.000108848	0.00155076
chr14-1657-1	chr14	47849043	47850411	-	1368	80.4	5.14	-3.77997	1.26491e-07	6.20202e-06
chr1-2209-1	chr1	133628331	133630300	-	1969	126.01	17.14	-2.71338	3.04103e-06	8.26392e-05
chr17-1416-1	chr17	46080096	46082366	-	2270	118.81	24	-2.14601	0.000173667	0.00227173
chr1-3488-1	chr1	73317968	73319758	-	1790	30	0.86	-4.79175	3.07135e-05	0.000542722
chr10-157-1	chr10	126564051	126565477	-	1426	67.2	9.43	-2.66218	3.78882e-05	0.000649011
chr15-1779-1	chr15	62489514	62490987	-	1473	31.2	2.57	-3.38572	7.92878e-05	0.00118822
chr13-3127-0	chr13	111332124	111334504	+	2380	190.81	35.14	-2.281	2.14379e-05	0.000405567
chr9-2190-0	chr9	72017718	72018394	+	676	27.6	5.14	-2.24199	0.005665	0.0354982
chr6-1662-1	chr6	91508514	91509508	-	994	15.6	0	-6.88685	0.000681211	0.00679386
chr16-2268-1	chr16	10350636	10353415	-	2779	106.81	2.57	-5.15668	2.77243e-11	6.66899e-09
chr18-508-1	chr18	69150785	69151294	-	509	22.8	2.57	-2.93546	0.00110289	0.00991263
chr1-2249-0	chr1	94668862	94671168	+	2306	108.01	18.86	-2.35465	4.97583e-05	0.000812139
chr15-820-0	chr15	36896384	36898154	+	1770	84	11.14	-2.74531	1.17714e-05	0.000246561
chr9-487-0	chr9	23371601	23372783	+	1182	14.4	0.86	-3.73973	0.00646119	0.0393743
chr13-2614-1	chr13	31257377	31258501	-	1124	22.8	4.29	-2.22432	0.00823126	0.0473281
chr7-2514-1	chr7	74589904	74590942	-	1038	70.8	9.43	-2.73733	2.2739e-05	0.000423164
chr4-762-1	chr4	136786175	136787672	-	1497	93.6	8.57	-3.27513	3.19629e-07	1.30943e-05
chr10-3080-0	chr10	98750868	98751806	+	938	16.8	0.86	-3.96024	0.00276842	0.0204446
chr8-2343-1	chr8	63249404	63252147	-	2743	102.01	17.14	-2.40889	3.56077e-05	0.000613807
chr6-852-1	chr6	122494934	122496168	-	1234	79.2	0	-9.22098	2.11265e-11	5.37274e-09
chr17-10-1	chr17	94400356	94402599	-	2243	39.6	1.71	-4.2817	1.79758e-06	5.27792e-05
chr11-4042-0	chr11	110559554	110560786	+	1232	12	0	-6.51199	0.00292486	0.021353
chr3-1509-1	chr3	104109360	104111196	-	1836	128.41	12	-3.25088	1.204e-07	5.96222e-06
chr17-1045-0	chr17	29547110	29547933	+	823	51.6	0.86	-5.57149	8.89497e-08	4.64166e-06
chr10-1829-1	chr10	76663558	76664930	-	1372	57.6	5.14	-3.29979	6.79162e-06	0.000158713
chr14-1247-0	chr14	59064667	59065994	+	1327	9.6	0.86	-3.16135	0.0384939	0.148849
chr12-612-0	chr12	31744454	31745608	+	1154	7.2	0	-5.78552	0.0245793	0.107003
chr10-284-1	chr10	120952865	120953481	-	616	21.6	3.43	-2.45897	0.00466002	0.0304555
chr5-516-1	chr5	139158823	139159712	-	889	39.6	6.86	-2.35389	0.00123316	0.0109012
chr6-3109-0	chr6	129186266	129189451	+	3185	699.64	107.14	-2.54979	4.20726e-07	1.62699e-05
chr3-1640-1	chr3	101312479	101314856	-	2377	199.21	35.14	-2.34311	1.34682e-05	0.000276275
chr9-2089-1	chr9	61492814	61494052	-	1238	176.41	27.43	-2.52405	4.819e-06	0.000120297
chrX-1096-0	chrX	100890804	100892209	+	1405	57.6	9.43	-2.44027	0.000188015	0.00241181
chr2-4102-0	chr2	133497519	133498541	+	1022	22.8	0	-7.43048	3.28845e-05	0.000572474
chr2-3928-0	chr2	129156201	129157419	+	1218	15.6	1.71	-2.94515	0.0143284	0.0719161
chr16-733-0	chr16	24220952	24221894	+	942	36	5.14	-2.62371	0.000683473	0.00679386
chr4-321-1	chr4	148686977	148688149	-	1172	60	4.29	-3.61505	1.45806e-06	4.48302e-05
chr12-142-0	chr12	8452331	8454391	+	2060	171.61	9.43	-4.01297	1.63085e-10	2.94222e-08
chr16-1963-0	chr16	80408731	80409656	+	925	9.6	0.86	-3.16135	0.0384939	0.148849
chr2-70-1	chr2	180101027	180104190	-	3163	302.42	4.29	-5.94592	3.11769e-17	1.71458e-13
chrX-1310-1	chrX	48584950	48586214	-	1264	44.4	3.43	-3.49396	1.06217e-05	0.000226769
chr2-1973-1	chr2	124770857	124771757	-	900	10.8	0.86	-3.32909	0.0243739	0.106767
chr10-398-1	chr10	118484511	118487628	-	3117	142.81	19.71	-2.69345	2.6544e-06	7.30496e-05
chr4-3285-0	chr4	132500304	132502988	+	2684	249.61	21.43	-3.37889	3.2136e-09	3.18838e-07
chr13-3193-1	chr13	12224789	12226104	-	1315	109.21	23.14	-2.0768	0.000302171	0.00351272
chr15-3261-1	chr15	8518553	8519438	-	885	80.4	11.14	-2.68222	2.13282e-05	0.000404489
chr9-123-1	chr9	121449208	121450581	-	1373	20.4	2.57	-2.77598	0.00223741	0.0173231
chr11-814-0	chr11	32236575	32237402	+	827	10.8	0.86	-3.32909	0.0243739	0.106767
chr17-835-0	chr17	26621779	26623151	+	1372	111.61	21.43	-2.21856	0.000108883	0.00155076
chr10-226-0	chr10	12608179	12608578	+	399	52.8	5.14	-3.17456	1.58967e-05	0.000314477
chr9-2644-1	chr9	50264928	50266581	-	1653	148.81	12.86	-3.36482	3.16874e-08	2.03455e-06
chr11-1722-1	chr11	94002241	94003084	-	843	64.8	12	-2.26577	0.000341361	0.00389232
chr9-557-0	chr9	30457616	30458707	+	1091	38.4	6	-2.49877	0.000942369	0.00878105
chr3-591-0	chr3	37913919	37915536	+	1617	80.4	11.14	-2.68222	2.13282e-05	0.000404489
chr13-2327-1	chr13	37748249	37750150	-	1901	157.21	16.29	-3.10574	9.71725e-08	5.00578e-06
chr10-201-1	chr10	125578107	125580107	-	2000	204.01	33.43	-2.44934	5.41068e-06	0.000132377
chr15-412-0	chr15	24349170	24351187	+	2017	66	9.43	-2.63624	4.50317e-05	0.000746831
chr10-320-1	chr10	120082151	120084117	-	1966	88.8	19.71	-2.0089	0.000587639	0.00599946
chr11-4736-1	chr11	4175735	4176676	-	941	45.6	0.86	-5.39364	3.30164e-07	1.3338e-05
chr3-3371-0	chr3	132628123	132629177	+	1054	68.4	2.57	-4.51484	1.53009e-08	1.13224e-06
chr5-3917-1	chr5	20653485	20654510	-	1025	51.6	9.43	-2.28195	0.000480009	0.00511783
chr4-1673-0	chr4	83625174	83626928	+	1754	50.4	0.86	-5.53763	1.14854e-07	5.72793e-06
chr2-4103-0	chr2	133541473	133543101	+	1628	42	1.71	-4.36631	7.56916e-07	2.61489e-05
chr7-2820-1	chr7	59052403	59053408	-	1005	21.6	1.71	-3.41125	0.00156686	0.0131322
chr6-1680-0	chr6	84193719	84194947	+	1228	75.6	6.86	-3.28448	1.92401e-06	5.57411e-05
chr2-4923-1	chr2	26396161	26397272	-	1111	33.6	0.86	-4.95456	8.28724e-06	0.000186489
chr16-767-0	chr16	25250625	25252240	+	1615	80.4	1.71	-5.30094	2.43117e-10	4.00112e-08
chr4-2271-0	chr4	105875183	105875759	+	576	12	0.86	-3.47934	0.0155419	0.0761541
chr13-672-0	chr13	29009851	29010731	+	880	40.8	2.57	-3.77131	5.73394e-06	0.000138639
chr3-1405-1	chr3	107049650	107050607	-	957	25.2	0.86	-4.54142	0.000124298	0.00171091
chr10-3005-0	chr10	96745187	96746784	+	1597	34.8	2.57	-3.54263	3.18551e-05	0.00055962
chr10-2175-1	chr10	67327748	67328885	-	1137	18	3.43	-2.1977	0.0126869	0.0657706
chr19-914-0	chr19	29962148	29963002	+	854	16.8	2.57	-2.49788	0.00978697	0.05409
chr4-264-1	chr4	149231997	149232966	-	969	8.4	0	-6.00417	0.01412	0.0712943
chr18-1867-0	chr18	69277971	69278972	+	1001	84	13.71	-2.44862	6.89469e-05	0.00106951
chr7-3485-0	chr7	135461258	135464897	+	3639	243.61	12	-4.17405	8.23334e-12	2.54637e-09
chr11-2648-1	chr11	72096547	72099770	-	3223	206.41	25.71	-2.84318	2.88962e-07	1.21442e-05
chr11-2869-1	chr11	68488160	68489143	-	983	51.6	2.57	-4.10913	4.35067e-07	1.65392e-05
chr9-1066-0	chr9	49732271	49735786	+	3515	216.01	44.57	-2.118	5.90792e-05	0.000943444
chr2-1785-1	chr2	128279893	128280455	-	562	57.6	9.43	-2.44027	0.000188015	0.00241181
chr3-2799-1	chr3	61050291	61051452	-	1161	58.8	7.71	-2.75545	7.72392e-05	0.00116663
chr1-1071-0	chr1	59474963	59477072	+	2109	92.4	0	-9.44303	2.29324e-12	9.26427e-10
chr13-3063-0	chr13	109087950	109088567	+	617	22.8	0.86	-4.39783	0.000259302	0.00314154
chr17-605-1	chr17	73314649	73316029	-	1380	75.6	7.71	-3.1173	4.55069e-06	0.000114182
chr2-4370-1	chr2	33994518	33995212	-	694	62.4	0	-8.87768	6.37639e-10	8.82129e-08
chr16-1488-0	chr16	45379833	45381489	+	1656	86.4	11.14	-2.78589	8.79565e-06	0.000195791
chr8-1335-0	chr8	63664189	63665176	+	987	139.21	11.14	-3.4731	1.90371e-08	1.36331e-06
chr1-2958-0	chr1	136057217	136059206	+	1989	235.21	5.14	-5.32702	1.0097e-14	1.55002e-11
chr15-1633-0	chr15	60989348	60991190	+	1842	54	6.86	-2.80006	7.78438e-05	0.00117115
chr2-2483-1	chr2	113055946	113057392	-	1446	121.21	10.29	-3.38774	6.10509e-08	3.42851e-06
chr8-3075-1	chr8	27996883	27997905	-	1022	36	7.71	-2.04969	0.00566802	0.0354982
chr4-201-1	chr4	150065948	150069106	-	3158	176.41	31.71	-2.31544	2.41589e-05	0.00044401
chr8-809-0	chr8	35593333	35594984	+	1651	16.8	3.43	-2.09892	0.0251375	0.108719
chr10-3438-1	chr10	21552980	21553675	-	695	13.2	0.86	-3.6154	0.00998336	0.0546425
chr1-3635-0	chr1	157837725	157838672	+	947	52.8	1.71	-4.69553	5.38596e-08	3.06847e-06
chr6-1487-0	chr6	72456176	72456988	+	812	48	3.43	-3.60611	5.02424e-06	0.00012411
chr1-1526-0	chr1	73317521	73318384	+	863	16.8	0	-6.99289	0.000428911	0.00465533
chr13-1242-1	chr13	71500503	71501363	-	860	24	0.86	-4.47141	0.00017896	0.00231713
chr1-407-1	chr1	186083246	186085267	-	2021	127.21	26.57	-2.09832	0.000157917	0.00209813
chr7-2149-1	chr7	87518376	87520495	-	2119	109.21	17.14	-2.50717	1.77222e-05	0.0003447
chr11-688-1	chr11	110642610	110643407	-	797	19.2	0.86	-4.15147	0.000820847	0.00787923
chr8-1040-1	chr8	109104331	109105805	-	1474	91.2	10.29	-2.97798	2.45699e-06	6.82396e-05
chr11-638-0	chr11	23414977	23415983	+	1006	80.4	10.29	-2.79642	1.0896e-05	0.000231497
chr18-451-1	chr18	70411493	70413923	-	2430	84	9.43	-2.98354	2.8191e-06	7.7005e-05
chr13-1556-0	chr13	52144802	52145785	+	983	54	1.71	-4.72787	4.21035e-08	2.54102e-06
chr17-607-1	chr17	73307308	73309146	-	1838	85.2	16.29	-2.22309	0.000254422	0.00309798
chr10-2819-1	chr10	42012814	42013880	-	1066	76.8	7.71	-3.13998	3.85618e-06	9.97503e-05
chr1-4271-0	chr1	174236374	174237514	+	1140	37.2	6	-2.45313	0.00119728	0.0106488
chr3-2268-0	chr3	100137612	100138171	+	559	36	5.14	-2.62371	0.000683473	0.00679386
chr4-1679-0	chr4	83661817	83662749	+	932	57.6	0.86	-5.7298	2.0469e-08	1.43661e-06
chr1-2690-0	chr1	130463835	130465116	+	1281	126.01	9.43	-3.56774	1.45271e-08	1.0864e-06
chr14-2141-0	chr14	100026992	100028525	+	1533	18	0.86	-4.05902	0.00183262	0.0148852
chr9-3271-1	chr9	23291420	23293004	-	1584	43.2	5.14	-2.88586	0.000122363	0.00169621
chr12-2606-0	chr12	112259477	112260222	+	745	50.4	6	-2.88991	7.77389e-05	0.00117115
chr6-3490-0	chr6	145331586	145332395	+	809	22.8	4.29	-2.22432	0.00823126	0.0473281
chr14-1440-0	chr14	64088383	64090484	+	2101	115.21	3.43	-4.86682	4.9121e-11	1.06617e-08
chr10-826-1	chr10	98543414	98544357	-	943	32.4	3.43	-3.04099	0.000210936	0.00264194
chr15-176-0	chr15	7813172	7815157	+	1985	189.61	25.71	-2.72077	9.25113e-07	3.08976e-05
chr16-1483-0	chr16	45356772	45358418	+	1646	67.2	4.29	-3.77821	3.50169e-07	1.39856e-05
chr11-1948-0	chr11	69058926	69059920	+	994	20.4	3.43	-2.37703	0.00648419	0.039449
chr11-1755-0	chr11	63572417	63574172	+	1755	42	2.57	-3.81299	4.36526e-06	0.000111182
chr6-3143-1	chr6	31322326	31322974	-	648	61.2	12.86	-2.08489	0.000921223	0.0086548
chr10-471-0	chr10	18781925	18782734	+	809	24	4.29	-2.2979	0.00609066	0.0375061
chr11-1526-1	chr11	96723921	96725056	-	1135	64.8	13.71	-2.0749	0.000929316	0.00871725
chr15-816-0	chr15	36854008	36855513	+	1505	103.21	17.14	-2.42574	3.16524e-05	0.000557447
chr11-2941-1	chr11	66919341	66920668	-	1327	188.41	8.57	-4.28332	1.38832e-11	3.84323e-09
chr3-3443-1	chr3	36435815	36436904	-	1089	67.2	11.14	-2.42395	0.000139789	0.00190182
chrX-1550-1	chrX	18656196	18657458	-	1262	24	4.29	-2.2979	0.00609066	0.0375061
chr1-3586-1	chr1	72151432	72153907	-	2475	26.4	4.29	-2.43468	0.00336263	0.0235535
chr15-1062-1	chr15	79821994	79825430	-	3436	43.2	3.43	-3.45455	1.37134e-05	0.000279471
chr2-1728-1	chr2	129017700	129018737	-	1037	21.6	0.86	-4.32029	0.000378171	0.00422965
chr6-147-1	chr6	146474957	146476335	-	1378	90	12.86	-2.64028	1.99902e-05	0.000381426
chr3-479-0	chr3	34394739	34395605	+	866	18	3.43	-2.1977	0.0126869	0.0657706
chr13-1264-0	chr13	43780063	43780495	+	432	20.4	0	-7.271	7.46224e-05	0.00114119
chr8-2661-1	chr8	45177863	45180377	-	2514	57.6	12	-2.09621	0.00107606	0.00977346
chr2-2156-1	chr2	119698230	119698989	-	759	36	1.71	-4.14468	4.43562e-06	0.000111894
chr8-2357-1	chr8	63105758	63106881	-	1123	19.2	2.57	-2.6891	0.00321129	0.0229135
chr2-5436-0	chr2	172883416	172884151	+	735	52.8	0.86	-5.60457	5.38596e-08	3.06847e-06
chrX-837-1	chrX	96480799	96481498	-	699	50.4	5.14	-3.10762	3.07576e-05	0.000542722
chr9-594-0	chr9	31462040	31463220	+	1180	32.4	3.43	-3.04099	0.000210936	0.00264194
chr10-1792-1	chr10	77036373	77037510	-	1137	40.8	6	-2.58594	0.000465368	0.00498692
chr8-2655-0	chr8	109085227	109086310	+	1083	144.01	30.86	-2.06228	0.000177801	0.00231311
chr6-2146-1	chr6	72887053	72888209	-	1156	181.21	3.43	-5.51966	4.01782e-14	4.18806e-11
chr1-4196-1	chr1	52653200	52654889	-	1689	86.4	10.29	-2.90009	4.4049e-06	0.000111894
chr11-1758-0	chr11	63596007	63597400	+	1393	87.6	12.86	-2.60135	2.62938e-05	0.000479801
chr10-3299-1	chr10	25033333	25034400	-	1067	31.2	3.43	-2.98677	0.000282602	0.00333809
chr16-1648-0	chr16	55949215	55949657	+	442	13.2	1.71	-2.70636	0.0311164	0.127282
chr8-3140-0	chr8	123751805	123752673	+	868	31.2	4.29	-2.67458	0.000802182	0.00773349
chr2-5421-0	chr2	172101913	172102499	+	586	13.2	0.86	-3.6154	0.00998336	0.0546425
chr10-3453-0	chr10	117532108	117533514	+	1406	52.8	10.29	-2.19101	0.000731484	0.00719234
chr6-2605-1	chr6	51657635	51659010	-	1375	20.4	4.29	-2.06484	0.015149	0.0748251
chr1-3907-1	chr1	60759102	60760163	-	1061	64.8	10.29	-2.48579	0.000104948	0.0015016
chr2-3254-1	chr2	77154503	77155303	-	800	56.4	1.71	-4.79046	2.59576e-08	1.72844e-06
chr1-3619-0	chr1	157374670	157375586	+	916	50.4	4.29	-3.36412	1.06385e-05	0.000226769
chr6-1823-0	chr6	86772326	86772987	+	661	52.8	10.29	-2.19101	0.000731484	0.00719234
chr13-1715-1	chr13	54924632	54926028	-	1396	24	3.43	-2.61009	0.00243379	0.01849
chr18-219-1	chr18	77970882	77972354	-	1472	84	15.43	-2.28008	0.000184984	0.00238387
chr15-2470-0	chr15	79788930	79789969	+	1039	74.4	12.86	-2.36611	0.000146117	0.00197423
chr2-636-1	chr2	163415359	163416259	-	900	46.8	9.43	-2.14147	0.00126844	0.01112
chr2-1730-1	chr2	129009184	129010300	-	1116	42	2.57	-3.81299	4.36526e-06	0.000111182
chr4-1559-1	chr4	119842688	119843448	-	760	18	1.71	-3.14998	0.00671687	0.0404911
chr13-1671-0	chr13	54403998	54405548	+	1550	61.2	6.86	-2.98022	1.98638e-05	0.000379524
chr12-432-1	chr12	106837823	106841424	-	3601	258.01	17.14	-3.74655	1.17917e-10	2.18812e-08
chr8-2434-1	chr8	55578898	55579628	-	730	30	3.43	-2.93043	0.000380023	0.00422965
chr8-2656-0	chr8	109087551	109088726	+	1175	74.4	16.29	-2.02786	0.000942951	0.00878105
chr17-247-0	chr17	9949653	9951471	+	1818	114.01	15.43	-2.72005	6.03391e-06	0.000144753
chr11-3816-0	chr11	105820778	105821678	+	900	56.4	6.86	-2.86265	5.22552e-05	0.000844889
chr15-481-0	chr15	27271293	27272644	+	1351	45.6	0.86	-5.39364	3.30164e-07	1.3338e-05
chr8-2419-0	chr8	97311511	97312886	+	1375	68.4	4.29	-3.8037	2.87822e-07	1.21023e-05
chr2-4819-1	chr2	27993569	27994751	-	1182	36	6.86	-2.21687	0.00306617	0.022176
chr9-3053-0	chr9	103310887	103311653	+	766	38.4	2.57	-3.68414	1.32827e-05	0.000273134
chr2-323-1	chr2	167882908	167884299	-	1391	21.6	1.71	-3.41125	0.00156686	0.0131322
chr5-2238-0	chr5	104073015	104074129	+	1114	15.6	0.86	-3.85419	0.00421342	0.0282138
chr10-425-1	chr10	118092105	118092706	-	601	38.4	0.86	-5.1465	2.4184e-06	6.74311e-05
chr3-1633-1	chr3	101354135	101356094	-	1959	109.21	10.29	-3.2375	2.41707e-07	1.05685e-05
chr16-590-1	chr16	77329235	77331562	-	2327	350.42	30.86	-3.34443	1.41357e-09	1.68812e-07
chr19-710-0	chr19	23532138	23532945	+	807	28.8	2.57	-3.27076	0.000205346	0.00259121
chr1-3301-0	chr1	146824130	146826037	+	1907	181.21	30.86	-2.39352	1.2469e-05	0.00025969
chr1-2113-0	chr1	92797135	92798176	+	1041	25.2	1.71	-3.63238	0.000554765	0.00573102
chr3-1716-1	chr3	99476932	99478327	-	1395	20.4	1.71	-3.32931	0.00223741	0.0173231
chr1-3717-0	chr1	159639403	159640647	+	1244	33.6	6.86	-2.11772	0.00488426	0.0315631
chr4-938-0	chr4	53230420	53231748	+	1328	111.61	12	-3.0488	7.96357e-07	2.71449e-05
chr9-608-0	chr9	32402643	32403906	+	1263	38.4	7.71	-2.14247	0.00365839	0.0252172
chr2-116-0	chr2	6081947	6082600	+	653	50.4	11.14	-2.00986	0.00182136	0.0148351
chr2-1527-1	chr2	134285773	134286730	-	957	32.4	0	-7.93496	1.19212e-06	3.81154e-05
chr9-1428-1	chr9	77406663	77407514	-	851	30	5.14	-2.36173	0.0025168	0.0189039
chr15-83-0	chr15	6030913	6031980	+	1067	55.2	11.14	-2.14078	0.000896839	0.00846528
chr1-1875-1	chr1	140230405	140231533	-	1128	15.6	0	-6.88685	0.000681211	0.00679386
chr15-1898-0	chr15	69104859	69107098	+	2239	186.01	24	-2.7922	5.14996e-07	1.91636e-05
chr1-3443-0	chr1	153105191	153107014	+	1823	34.8	6	-2.35727	0.00194477	0.0154469
chr6-1604-1	chr6	93206733	93207850	-	1117	20.4	4.29	-2.06484	0.015149	0.0748251
chr8-8-1	chr8	131189855	131190842	-	987	38.4	7.71	-2.14247	0.00365839	0.0252172
chr10-1807-0	chr10	67401903	67402689	+	786	31.2	1.71	-3.93905	1.57894e-05	0.000313531
chr2-2443-1	chr2	113809309	113811733	-	2424	170.41	18.86	-3.01189	1.70885e-07	7.94459e-06
chr1-1750-1	chr1	147802487	147805501	-	3014	175.21	31.71	-2.3056	2.59696e-05	0.000474294
chr3-3781-1	chr3	18459682	18460593	-	911	22.8	3.43	-2.53651	0.00336139	0.0235535
chr6-2066-0	chr6	91629244	91629979	+	735	44.4	6	-2.70755	0.000234216	0.00288691
chr3-739-0	chr3	49436328	49436973	+	645	24	2.57	-3.00905	0.000780248	0.0075835
chr11-4089-1	chr11	32219741	32221358	-	1617	166.81	27.43	-2.44338	9.67179e-06	0.000212659
chr10-3404-1	chr10	22796101	22797151	-	1050	134.41	18.86	-2.6698	3.60375e-06	9.45237e-05
chr16-2388-1	chr16	4473574	4479622	-	6048	206.41	34.28	-2.42981	6.39432e-06	0.000151824
chr6-3499-0	chr6	145661608	145662601	+	993	42	1.71	-4.36631	7.56916e-07	2.61489e-05
chr1-4435-1	chr1	41189545	41190971	-	1426	14.4	1.71	-2.83069	0.0210717	0.095729
chr10-2188-1	chr10	67158579	67159543	-	964	51.6	6	-2.92376	5.07183e-05	0.000825255
chr9-1582-1	chr9	72031428	72032112	-	684	27.6	3.43	-2.81069	0.000945269	0.00878105
chr9-1420-1	chr9	77520306	77521207	-	901	18	3.43	-2.1977	0.0126869	0.0657706
chr10-13-1	chr10	129156022	129158573	-	2551	355.22	16.29	-4.28109	3.27944e-13	1.99201e-10
chr1-2250-0	chr1	94671353	94674965	+	3612	321.62	21.43	-3.74437	6.39077e-11	1.31606e-08
chr19-758-0	chr19	25069524	25070845	+	1321	60	10.29	-2.375	0.00024907	0.00304422
chr3-576-0	chr3	37704579	37706062	+	1483	37.2	5.14	-2.67084	0.000530589	0.00556367
chr6-1904-0	chr6	88139682	88140459	+	777	28.8	6	-2.08539	0.00677294	0.0407331
chr10-1236-0	chr10	44411446	44412806	+	1360	61.2	5.14	-3.38705	3.66556e-06	9.57285e-05
chr10-3689-0	chr10	125578866	125580446	+	1580	189.61	32.57	-2.38114	1.03236e-05	0.000223155
chr11-355-1	chr11	117395668	117398443	-	2775	344.42	66	-2.22562	1.34166e-05	0.00027544
chr13-1558-1	chr13	60016945	60018037	-	1092	51.6	3.43	-3.71017	1.92601e-06	5.57411e-05
chr3-1163-1	chr3	116549272	116552066	-	2794	96.01	17.14	-2.32154	7.30824e-05	0.00112662
chr13-2907-0	chr13	103464344	103465149	+	805	20.4	2.57	-2.77598	0.00223741	0.0173231
chr1-3419-1	chr1	74863037	74863575	-	538	30	0	-7.8244	3.39013e-06	8.93647e-05
chr12-1126-0	chr12	61393678	61394437	+	759	40.8	0.86	-5.23367	1.34182e-06	4.16824e-05
chr3-2635-1	chr3	68486672	68487737	-	1065	68.4	10.29	-2.56364	6.33867e-05	0.000997179
chr7-2508-1	chr7	74643786	74645951	-	2165	67.2	11.14	-2.42395	0.000139789	0.00190182
chr3-3389-1	chr3	37876478	37877577	-	1099	58.8	2.57	-4.29712	1.067e-07	5.41073e-06
chr2-729-0	chr2	26914112	26914962	+	850	115.21	12	-3.09455	4.88733e-07	1.83236e-05
chr9-1046-1	chr9	94506907	94508439	-	1532	115.21	9.43	-3.4386	4.97125e-08	2.92496e-06
chr6-3031-1	chr6	34893905	34895040	-	1135	25.2	5.14	-2.11141	0.00983892	0.054164
chr11-2945-0	chr11	88683979	88684758	+	779	52.8	7.71	-2.60054	0.000201899	0.00256316
chr13-1054-1	chr13	85497797	85499083	-	1286	64.8	4.29	-3.72585	5.21222e-07	1.92932e-05
chr2-1706-1	chr2	129229756	129230865	-	1109	42	0	-8.30801	6.96116e-08	3.78457e-06
chr17-2542-1	chr17	17604530	17605346	-	816	25.2	5.14	-2.11141	0.00983892	0.054164
chr6-2513-1	chr6	53808583	53809396	-	813	45.6	1.71	-4.4846	3.30164e-07	1.3338e-05
chr13-2337-1	chr13	37665447	37666199	-	752	62.4	3.43	-3.98371	2.08951e-07	9.38414e-06
chr15-454-1	chr15	97389665	97390745	-	1080	8.4	0	-6.00417	0.01412	0.0712943
chr16-2003-0	chr16	85346817	85347789	+	972	13.2	0	-6.64805	0.00177786	0.0145397
chr15-141-1	chr15	101842670	101846814	-	4144	58.8	12	-2.12589	0.000910608	0.00857129
chr11-1958-0	chr11	69089656	69090283	+	627	46.8	10.29	-2.01744	0.00224411	0.017348
chr3-2282-1	chr3	87315927	87316661	-	734	24	5.14	-2.0414	0.0130055	0.0668215
chr14-1479-1	chr14	54846442	54847791	-	1349	120.01	11.14	-3.2592	1.48477e-07	7.05761e-06
chr15-2740-1	chr15	33972788	33974004	-	1216	68.4	10.29	-2.56364	6.33867e-05	0.000997179
chr10-3388-1	chr10	23168005	23170568	-	2563	368.42	60.85	-2.4396	2.40328e-06	6.74311e-05
chr3-3021-0	chr3	122590942	122591904	+	962	27.6	2.57	-3.20964	0.000284623	0.00334558
chr13-1048-0	chr13	37711704	37712442	+	738	73.2	2.57	-4.6125	5.60722e-09	4.96507e-07
chr3-931-0	chr3	53743819	53744144	+	325	13.2	0	-6.64805	0.00177786	0.0145397
chr15-2608-1	chr15	36852960	36854720	-	1760	124.81	17.14	-2.69959	3.38172e-06	8.93647e-05
chr5-839-0	chr5	35508852	35512530	+	3678	62.4	3.43	-3.98371	2.08951e-07	9.38414e-06
chr13-2321-0	chr13	83032035	83032994	+	959	9.6	0	-6.19401	0.00823669	0.0473281
chr15-1641-0	chr15	61440126	61440672	+	546	16.8	0	-6.99289	0.000428911	0.00465533
chr2-852-0	chr2	28794679	28797139	+	2460	31.2	4.29	-2.67458	0.000802182	0.00773349
chr4-1558-0	chr4	81571873	81573809	+	1936	81.6	12.86	-2.49915	5.2933e-05	0.000854866
chr10-2579-0	chr10	84728683	84730268	+	1585	87.6	14.57	-2.42234	7.69938e-05	0.00116431
chr2-1531-1	chr2	134166979	134168469	-	1490	20.4	0	-7.271	7.46224e-05	0.00114119
chr12-2335-1	chr12	25892841	25893978	-	1137	44.4	2.57	-3.89292	2.55658e-06	7.0573e-05
chr11-481-1	chr11	115956030	115957009	-	979	34.8	7.71	-2.00096	0.00706902	0.0421237
chr1-2969-0	chr1	136179835	136183293	+	3458	418.82	79.71	-2.23578	9.78216e-06	0.000214973
chr11-4082-0	chr11	112694894	112696999	+	2105	79.2	11.14	-2.66056	2.48056e-05	0.000454709
chr1-2386-0	chr1	107868256	107869188	+	932	120.01	12	-3.15338	3.03226e-07	1.2668e-05
chr12-1179-1	chr12	81241892	81242652	-	760	26.4	4.29	-2.43468	0.00336263	0.0235535
chr1-2438-1	chr1	121985236	121985898	-	662	32.4	5.14	-2.47229	0.00148305	0.0126392
chr10-3053-0	chr10	98017214	98018094	+	880	9.6	0.86	-3.16135	0.0384939	0.148849
chr1-1459-1	chr1	157836731	157838122	-	1391	63.6	1.71	-4.9634	5.20473e-09	4.66008e-07
chr7-788-0	chr7	35331853	35332469	+	616	38.4	0.86	-5.1465	2.4184e-06	6.74311e-05
chr8-2463-1	chr8	50431455	50434703	-	3248	174.01	35.14	-2.14812	6.42859e-05	0.00100626
chr9-3655-0	chr9	120746354	120747480	+	1126	12	0	-6.51199	0.00292486	0.021353
chr13-3182-1	chr13	12461040	12462149	-	1109	88.8	0.86	-6.35312	3.90541e-12	1.39131e-09
chr2-3907-0	chr2	128864191	128865102	+	911	31.2	2.57	-3.38572	7.92878e-05	0.00118822
chr17-407-1	chr17	79900101	79902121	-	2020	81.6	14.57	-2.32014	0.000150418	0.00202038
chr14-694-1	chr14	73800659	73802404	-	1745	66	8.57	-2.77194	4.50317e-05	0.000746831
chr14-596-1	chr14	76654527	76655433	-	906	54	2.57	-4.17455	2.69409e-07	1.14478e-05
chr6-1034-1	chr6	117380711	117381791	-	1080	22.8	3.43	-2.53651	0.00336139	0.0235535
chr1-524-1	chr1	183983895	183985560	-	1665	55.2	9.43	-2.37901	0.000272409	0.00324991
chr14-1452-0	chr14	64581706	64582104	+	398	25.2	1.71	-3.63238	0.000554765	0.00573102
chr17-1647-1	chr17	36134383	36135669	-	1286	48	4.29	-3.29392	1.69819e-05	0.000332672
chr5-2443-1	chr5	81112364	81113147	-	783	15.6	1.71	-2.94515	0.0143284	0.0719161
chr17-261-0	chr17	10057211	10058077	+	866	42	1.71	-4.36631	7.56916e-07	2.61489e-05
chr10-981-1	chr10	95167030	95167803	-	773	8.4	0	-6.00417	0.01412	0.0712943
chr2-4107-0	chr2	134168661	134169430	+	769	8.4	0	-6.00417	0.01412	0.0712943
chr13-1664-0	chr13	54344460	54345720	+	1260	66	13.71	-2.10132	0.000798773	0.00772089
chr9-1779-1	chr9	66906831	66907824	-	993	42	0	-8.30801	6.96116e-08	3.78457e-06
chr18-2063-1	chr18	11742771	11743775	-	1004	25.2	0.86	-4.54142	0.000124298	0.00171091
chr13-168-0	chr13	11384293	11386006	+	1713	20.4	2.57	-2.77598	0.00223741	0.0173231
chr1-4053-1	chr1	57566978	57567786	-	808	57.6	6	-3.08208	1.80348e-05	0.000348447
chr10-1575-0	chr10	60531528	60532526	+	998	93.6	6	-3.78124	4.62441e-08	2.7285e-06
chr3-2261-0	chr3	99619142	99620845	+	1703	67.2	6	-3.30399	3.14035e-06	8.47654e-05
chr19-1570-1	chr19	10402253	10403631	-	1378	31.2	2.57	-3.38572	7.92878e-05	0.00118822
chr6-344-1	chr6	142285824	142288360	-	2536	46.8	4.29	-3.2575	2.15372e-05	0.000406353
chr1-1120-0	chr1	60661471	60661865	+	394	31.2	5.14	-2.41807	0.0019296	0.0154018
chr8-2988-0	chr8	120761118	120762703	+	1585	46.8	7.71	-2.42698	0.000673206	0.0067458
chr1-219-0	chr1	16954644	16955254	+	610	15.6	1.71	-2.94515	0.0143284	0.0719161
chr9-831-0	chr9	41468305	41469413	+	1108	19.2	3.43	-2.29015	0.00905461	0.0510994
chr7-1668-1	chr7	103300442	103301737	-	1295	26.4	1.71	-3.69915	0.000396399	0.00438241
chr14-1098-1	chr14	64087860	64090039	-	2179	115.21	2.57	-5.26578	8.60564e-12	2.61364e-09
chr11-1716-1	chr11	94042057	94043091	-	1034	36	0	-8.08637	4.41746e-07	1.66642e-05
chr9-2189-0	chr9	72006426	72007464	+	1038	27.6	5.14	-2.24199	0.005665	0.0354982
chr12-2174-1	chr12	33692930	33693693	-	763	91.2	6	-3.74382	7.35216e-08	3.97922e-06
chr2-5512-0	chr2	174268057	174269386	+	1329	26.4	2.57	-3.14583	0.000396399	0.00438241
chr7-2260-1	chr7	85790296	85791009	-	713	16.8	2.57	-2.49788	0.00978697	0.05409
chr2-3246-1	chr2	77213358	77215060	-	1702	114.01	14.57	-2.80186	3.50621e-06	9.2051e-05
chr2-1527-0	chr2	48171923	48172663	+	740	27.6	5.14	-2.24199	0.005665	0.0354982
chr9-2671-1	chr9	49623607	49624872	-	1265	54	3.43	-3.7756	1.21157e-06	3.85584e-05
chr3-3408-1	chr3	37552682	37553578	-	896	115.21	18	-2.51433	1.4623e-05	0.000295865
chr6-1909-1	chr6	86268350	86269085	-	735	13.2	0	-6.64805	0.00177786	0.0145397
chr6-2061-0	chr6	91593235	91594076	+	841	78	6.86	-3.32949	1.37229e-06	4.24258e-05
chr13-2350-0	chr13	85569846	85572193	+	2347	121.21	10.29	-3.38774	6.10509e-08	3.42851e-06
chr10-1235-0	chr10	44405120	44406385	+	1265	33.6	2.57	-3.4922	4.29873e-05	0.000720712
chr1-2280-1	chr1	130683320	130684092	-	772	61.2	5.14	-3.38705	3.66556e-06	9.57285e-05
chr2-3140-0	chr2	113017704	113018556	+	852	33.6	2.57	-3.4922	4.29873e-05	0.000720712
chr17-2429-1	chr17	24143510	24144668	-	1158	40.8	4.29	-3.06016	7.35288e-05	0.00112938
chr2-372-1	chr2	167555505	167556962	-	1457	15.6	1.71	-2.94515	0.0143284	0.0719161
chr2-3879-0	chr2	128378321	128379582	+	1261	172.81	35.14	-2.13814	6.89698e-05	0.00106967
chr11-4058-0	chr11	111549175	111550788	+	1613	62.4	11.14	-2.31726	0.000270629	0.0032411
chr13-2901-1	chr13	23487335	23488572	-	1237	56.4	7.71	-2.69547	0.000112919	0.00160046
chr6-291-1	chr6	143699157	143699947	-	790	69.6	1.71	-5.09321	1.77814e-09	2.01249e-07
chr3-2641-1	chr3	68441745	68442293	-	548	25.2	5.14	-2.11141	0.00983892	0.054164
chr3-992-1	chr3	122019375	122020623	-	1248	96.01	13.71	-2.64098	1.59497e-05	0.000315304
chr16-233-1	chr16	92901798	92904345	-	2547	219.61	28.28	-2.79566	4.03206e-07	1.57172e-05
chr8-1383-1	chr8	94425031	94426196	-	1165	67.2	3.43	-4.0904	9.14898e-08	4.74488e-06
chr5-3136-1	chr5	43439308	43440119	-	811	20.4	1.71	-3.32931	0.00223741	0.0173231
chr1-2213-0	chr1	94244997	94245896	+	899	18	3.43	-2.1977	0.0126869	0.0657706
chr1-1607-0	chr1	74863517	74864714	+	1197	141.61	4.29	-4.852	1.03445e-11	3.04322e-09
chr8-1485-1	chr8	90615266	90615755	-	489	13.2	0.86	-3.6154	0.00998336	0.0546425
chr6-307-0	chr6	24023809	24024958	+	1149	30	0.86	-4.79175	3.07135e-05	0.000542722
chr5-2798-1	chr5	64826267	64830238	-	3971	242.41	47.14	-2.20355	2.83523e-05	0.000511067
chr19-1422-0	chr19	44974854	44975955	+	1101	120.01	19.71	-2.44274	2.34898e-05	0.000434741
chr4-1596-1	chr4	119184821	119185508	-	687	96.01	1.71	-5.5564	1.70481e-11	4.55507e-09
chr5-2027-0	chr5	96468603	96469989	+	1386	108.01	5.14	-4.20513	2.16959e-09	2.3667e-07
chr1-3082-1	chr1	89503442	89505177	-	1735	217.21	24	-3.01577	6.14498e-08	3.43598e-06
chr1-1330-0	chr1	66964853	66965825	+	972	61.2	2.57	-4.3547	6.81814e-08	3.73326e-06
chr14-984-0	chr14	51762444	51763768	+	1324	55.2	4.29	-3.49504	3.44761e-06	9.05972e-05
chr11-4164-0	chr11	114705594	114707450	+	1856	164.41	17.14	-3.09682	9.06349e-08	4.71212e-06
chr14-1752-0	chr14	72058298	72059371	+	1073	30	5.14	-2.36173	0.0025168	0.0189039
chr11-1753-0	chr11	63066878	63067454	+	576	20.4	0.86	-4.23835	0.000555241	0.00573102
chr1-2624-0	chr1	127559764	127560678	+	914	18	3.43	-2.1977	0.0126869	0.0657706
chr12-224-1	chr12	112931832	112932935	-	1103	33.6	6	-2.30684	0.00248625	0.0188083
chr7-625-1	chr7	135201372	135202252	-	880	32.4	6.86	-2.06546	0.00617918	0.037924
chr13-17-0	chr13	3696325	3696825	+	500	25.2	2.57	-3.07906	0.000554765	0.00573102
chr5-2801-1	chr5	64782388	64785110	-	2722	152.41	9.43	-3.84192	9.91719e-10	1.26294e-07
chr1-4608-0	chr1	185493698	185494372	+	674	22.8	0	-7.43048	3.28845e-05	0.000572474
chr14-1648-1	chr14	47986012	47986972	-	960	88.8	18	-2.13931	0.000267388	0.00322746
chr6-1554-1	chr6	94806967	94808800	-	1833	52.8	9.43	-2.31504	0.000396863	0.00438241
chr16-1586-0	chr16	50784132	50786010	+	1878	63.6	4.29	-3.69894	6.37737e-07	2.27004e-05
chr5-71-1	chr5	150443766	150444542	-	776	40.8	6.86	-2.39682	0.000986367	0.00912667
chr11-605-1	chr11	113472309	113473834	-	1525	38.4	6.86	-2.30965	0.00193774	0.0154463
chr16-2407-0	chr16	94942275	94944197	+	1922	148.81	14.57	-3.18581	1.15467e-07	5.7517e-06
chr16-200-0	chr16	10897653	10898648	+	995	8.4	0	-6.00417	0.01412	0.0712943
chr13-595-1	chr13	100072285	100074513	-	2228	127.21	10.29	-3.45738	2.98908e-08	1.93687e-06
chr2-4795-0	chr2	156205589	156206805	+	1216	73.2	9.43	-2.78533	1.38004e-05	0.000280905
chr13-1750-1	chr13	54342943	54344541	-	1598	72	14.57	-2.13988	0.000526002	0.0055293
chr9-306-1	chr9	117865527	117866526	-	999	58.8	4.29	-3.58597	1.80219e-06	5.27792e-05
chr10-1793-1	chr10	77032595	77033118	-	523	58.8	1.71	-4.85044	1.61857e-08	1.18628e-06
chr7-102-0	chr7	6293218	6293862	+	644	28.8	0.86	-4.73312	4.31873e-05	0.000721628
chr8-3201-1	chr8	25529051	25531752	-	2701	75.6	7.71	-3.1173	4.55069e-06	0.000114182
chr17-231-1	chr17	84551521	84552572	-	1051	32.4	5.14	-2.47229	0.00148305	0.0126392
chr16-2269-1	chr16	10336330	10337371	-	1041	56.4	1.71	-4.79046	2.59576e-08	1.72844e-06
chr17-248-1	chr17	84424012	84425729	-	1717	30	3.43	-2.93043	0.000380023	0.00422965
chr6-459-0	chr6	30585441	30587364	+	1923	69.6	11.14	-2.47448	0.00010112	0.00145497
chr6-185-1	chr6	145939861	145942706	-	2845	128.41	18	-2.67066	4.08112e-06	0.00010483
chr18-265-0	chr18	11743646	11744270	+	624	20.4	3.43	-2.37703	0.00648419	0.039449
chr16-1441-1	chr16	32129796	32130570	-	774	44.4	0	-8.38793	3.89913e-08	2.39336e-06
chr11-313-1	chr11	117783247	117784802	-	1555	134.41	28.28	-2.08787	0.000157921	0.00209813
chr11-1027-1	chr11	103185839	103186703	-	864	28.8	5.14	-2.30311	0.00329064	0.0233189
chr13-1049-0	chr13	37714384	37715138	+	754	25.2	1.71	-3.63238	0.000554765	0.00573102
chr9-1078-0	chr9	50278718	50279984	+	1266	36	7.71	-2.04969	0.00566802	0.0354982
chr17-2259-1	chr17	26621482	26622262	-	780	96.01	18.86	-2.18495	0.000174488	0.00228055
chr3-1335-1	chr3	107961077	107961725	-	648	38.4	0.86	-5.1465	2.4184e-06	6.74311e-05
chr10-3489-0	chr10	118198704	118199839	+	1135	25.2	2.57	-3.07906	0.000554765	0.00573102
chr8-3118-0	chr8	123490525	123491492	+	967	49.2	0	-8.53561	1.28397e-08	9.77527e-07
chr10-2737-1	chr10	44410808	44411614	-	806	42	5.14	-2.84534	0.0001553	0.00207703
chr13-3128-0	chr13	111335530	111336874	+	1344	48	4.29	-3.29392	1.69819e-05	0.000332672
chr18-1855-0	chr18	68737940	68738545	+	605	10.8	0	-6.36174	0.00487477	0.0315631
chr5-2535-0	chr5	111058907	111060119	+	1212	100.81	6	-3.88801	1.88523e-08	1.35122e-06
chr1-3308-1	chr1	79577216	79578225	-	1009	27.6	4.29	-2.4985	0.00250944	0.0189039
chr19-745-0	chr19	24715728	24717524	+	1796	142.81	4.29	-4.86417	9.19438e-12	2.75284e-09
chr17-1650-0	chr17	46065111	46066366	+	1255	58.8	0.86	-5.75948	1.61857e-08	1.18628e-06
chr1-2159-0	chr1	93387031	93388081	+	1050	33.6	6.86	-2.11772	0.00488426	0.0315631
chr19-302-1	chr19	53556444	53557286	-	842	48	1.71	-4.55839	1.93397e-07	8.76956e-06
chr17-554-1	chr17	74437253	74438827	-	1574	69.6	4.29	-3.82874	2.37008e-07	1.04116e-05
chr6-3516-0	chr6	145860831	145861460	+	629	92.4	15.43	-2.41737	6.60812e-05	0.00103093
chr8-2900-1	chr8	35292051	35292787	-	736	13.2	0.86	-3.6154	0.00998336	0.0546425
chr11-1562-0	chr11	59454892	59455164	+	272	16.8	1.71	-3.0512	0.00978697	0.05409
chrX-1561-1	chrX	17123985	17125093	-	1108	45.6	6	-2.74591	0.000187086	0.002405
chr4-2462-1	chr4	89180599	89182882	-	2283	129.61	22.28	-2.37778	3.23882e-05	0.000567345
chr2-68-1	chr2	180118705	180120074	-	1369	67.2	1.71	-5.04268	2.71369e-09	2.77336e-07
chr12-1191-1	chr12	81114654	81115491	-	837	37.2	7.71	-2.09683	0.00455058	0.0299489
chr13-134-1	chr13	114130286	114131611	-	1325	69.6	12	-2.36866	0.000181002	0.0023389
chr17-85-1	chr17	87929347	87931227	-	1880	46.8	6	-2.78328	0.000149748	0.00201394
chr14-403-0	chr14	23951011	23953120	+	2109	127.21	15.43	-2.87794	1.6068e-06	4.85385e-05
chr10-224-1	chr10	123685753	123686767	-	1014	64.8	11.14	-2.37159	0.00019408	0.00248356
chr15-1826-1	chr15	61071455	61073411	-	1956	68.4	0	-9.00986	1.65814e-10	2.95042e-08
chr7-1421-0	chr7	70961406	70963764	+	2358	170.41	17.14	-3.14849	5.80696e-08	3.28394e-06
chr15-1564-1	chr15	71963522	71965862	-	2340	38.4	2.57	-3.68414	1.32827e-05	0.000273134
chr8-2862-1	chr8	35814927	35817203	-	2276	39.6	3.43	-3.32942	3.93101e-05	0.000667545
chr16-1666-1	chr16	25249386	25251558	-	2172	92.4	3.43	-4.54906	1.37985e-09	1.65196e-07
chr2-4557-0	chr2	152232038	152232494	+	456	40.8	6	-2.58594	0.000465368	0.00498692
chr9-1097-1	chr9	92268662	92269763	-	1101	34.8	7.71	-2.00096	0.00706902	0.0421237
chr18-1911-0	chr18	70413260	70414783	+	1523	48	6	-2.81971	0.000120108	0.00167013
chr9-3583-0	chr9	119382686	119384475	+	1789	93.6	5.14	-3.99895	1.49865e-08	1.1119e-06
chr9-2129-0	chr9	70825373	70825842	+	469	33.6	6.86	-2.11772	0.00488426	0.0315631
chrX-1794-0	chrX	163216807	163218917	+	2110	67.2	11.14	-2.42395	0.000139789	0.00190182
chr12-1709-0	chr12	81185158	81187158	+	2000	105.61	8.57	-3.44893	6.73676e-08	3.71036e-06
chr11-919-0	chr11	42719329	42720799	+	1470	30	3.43	-2.93043	0.000380023	0.00422965
chr14-900-1	chr14	69602322	69603634	-	1312	15.6	2.57	-2.39183	0.0143284	0.0719161
chr5-2930-1	chr5	53793410	53794232	-	822	31.2	6.86	-2.01124	0.00782908	0.0456329
chr13-139-1	chr13	114048689	114049688	-	999	14.4	0	-6.77239	0.00109407	0.00987854
chr14-2540-1	chr14	9126586	9127026	-	440	31.2	5.14	-2.41807	0.0019296	0.0154018
chr6-1057-1	chr6	117021002	117022206	-	1204	61.2	0.86	-5.81707	1.02022e-08	8.08063e-07
chr6-591-0	chr6	34533643	34534290	+	647	26.4	4.29	-2.43468	0.00336263	0.0235535
chr2-5566-0	chr2	180040432	180041168	+	736	21.6	2.57	-2.85793	0.00156686	0.0131322
chr1-3811-1	chr1	64274181	64274882	-	701	14.4	0	-6.77239	0.00109407	0.00987854
chr17-2804-0	chr17	85303159	85304288	+	1129	37.2	0	-8.13351	3.2072e-07	1.30943e-05
chr5-2148-1	chr5	96471013	96472527	-	1514	51.6	0.86	-5.57149	8.89497e-08	4.64166e-06
chr6-613-1	chr6	129180524	129183076	-	2552	600.03	73.71	-2.86706	2.63469e-08	1.74746e-06
chr5-3410-1	chr5	33898176	33899285	-	1109	57.6	0.86	-5.7298	2.0469e-08	1.43661e-06
chr1-1895-1	chr1	138975308	138976551	-	1243	19.2	2.57	-2.6891	0.00321129	0.0229135
chr4-2808-1	chr4	72287512	72288488	-	976	63.6	11.14	-2.34468	0.000229055	0.00283157
chr19-922-0	chr19	29991997	29993512	+	1515	74.4	12.86	-2.36611	0.000146117	0.00197423
chr13-481-1	chr13	103459003	103460276	-	1273	32.4	6	-2.25458	0.00318492	0.02288
chr8-1233-0	chr8	55579017	55579882	+	865	31.2	5.14	-2.41807	0.0019296	0.0154018
chr4-2251-0	chr4	105492571	105493601	+	1030	21.6	3.43	-2.45897	0.00466002	0.0304555
chr15-564-1	chr15	94446219	94446738	-	519	12	0.86	-3.47934	0.0155419	0.0761541
chr8-1196-0	chr8	49912993	49913614	+	621	15.6	2.57	-2.39183	0.0143284	0.0719161
chr1-932-1	chr1	170639011	170640231	-	1220	19.2	0	-7.18412	0.000113897	0.00160196
chr13-1068-0	chr13	37893174	37894384	+	1210	24	3.43	-2.61009	0.00243379	0.01849
chr12-174-0	chr12	8899627	8901579	+	1952	106.81	6.86	-3.78219	2.27085e-08	1.55249e-06
chr4-1556-0	chr4	81543589	81544984	+	1395	26.4	2.57	-3.14583	0.000396399	0.00438241
chr3-3916-0	chr3	153953517	153953810	+	293	31.2	0.86	-4.84809	1.57894e-05	0.000313531
chr3-2636-1	chr3	68481095	68483905	-	2810	610.83	131.14	-2.06269	3.03371e-05	0.00054027
chr13-1591-0	chr13	52402585	52403375	+	790	20.4	3.43	-2.37703	0.00648419	0.039449
chr10-2186-1	chr10	67179626	67180485	-	859	28.8	3.43	-2.8718	0.000695001	0.00687929
chr10-2521-0	chr10	82678437	82679444	+	1007	9.6	0	-6.19401	0.00823669	0.0473281
chr17-2231-0	chr17	69657221	69658040	+	819	42	6.86	-2.43851	0.000790387	0.0076521
chr1-2356-1	chr1	127559182	127559949	-	767	19.2	2.57	-2.6891	0.00321129	0.0229135
chr6-3230-0	chr6	135345605	135346156	+	551	24	3.43	-2.61009	0.00243379	0.01849
chr14-1480-1	chr14	54844178	54844718	-	540	94.8	9.43	-3.15778	6.41408e-07	2.27831e-05
chr7-2046-0	chr7	89327826	89328841	+	1015	52.8	10.29	-2.19101	0.000731484	0.00719234
chr14-652-0	chr14	32807175	32808245	+	1070	111.61	24.86	-2.00554	0.00031174	0.00361302
chr5-3979-0	chr5	147679204	147679770	+	566	130.81	23.14	-2.3369	4.28966e-05	0.000720712
chr1-786-1	chr1	174352246	174353736	-	1490	54	9.43	-2.34738	0.000328572	0.00377083
chr5-3797-0	chr5	142790007	142790693	+	686	36	0	-8.08637	4.41746e-07	1.66642e-05
chr17-1782-0	chr17	48113146	48114302	+	1156	81.6	0.86	-6.23132	1.43369e-11	3.94297e-09
chr2-2492-1	chr2	112898546	112899817	-	1271	52.8	0.86	-5.60457	5.38596e-08	3.06847e-06
chr11-2847-0	chr11	87387437	87388219	+	782	52.8	0.86	-5.60457	5.38596e-08	3.06847e-06
chr15-2617-1	chr15	36801697	36805975	-	4278	506.43	107.14	-2.08364	2.94888e-05	0.000528956
chr4-2230-0	chr4	104951368	104952385	+	1017	55.2	1.71	-4.7595	3.30113e-08	2.1039e-06
chr4-2964-0	chr4	124836278	124836978	+	700	48	8.57	-2.3136	0.00104154	0.00955968
chr7-3339-0	chr7	133391870	133392551	+	681	54	2.57	-4.17455	2.69409e-07	1.14478e-05
chr10-2753-1	chr10	43790445	43791080	-	635	26.4	3.43	-2.74687	0.00129061	0.0112292
chr5-3769-0	chr5	140937621	140938046	+	425	19.2	0.86	-4.15147	0.000820847	0.00787923
chr10-1799-0	chr10	67308907	67309935	+	1028	62.4	4.29	-3.67151	7.81828e-07	2.67577e-05
chr1-2565-0	chr1	122202618	122203362	+	744	15.6	1.71	-2.94515	0.0143284	0.0719161
chr3-3168-1	chr3	51308873	51309681	-	808	30	3.43	-2.93043	0.000380023	0.00422965
chr8-849-1	chr8	113962750	113963292	-	542	32.4	3.43	-3.04099	0.000210936	0.00264194
chr17-240-0	chr17	9838086	9839143	+	1057	49.2	7.71	-2.49893	0.000447797	0.00483422
chr14-1114-0	chr14	55956996	55958641	+	1645	104.41	0	-9.61895	3.10993e-13	1.94502e-10
chr2-5216-0	chr2	167086597	167087772	+	1175	56.4	6	-3.05177	2.20949e-05	0.000413144
chr9-1209-0	chr9	54984542	54985915	+	1373	91.2	15.43	-2.39854	7.498e-05	0.00114459
chr3-2318-1	chr3	85733015	85733908	-	893	46.8	10.29	-2.01744	0.00224411	0.017348
chr8-2415-0	chr8	97259475	97260251	+	776	79.2	4.29	-4.01482	4.45725e-08	2.65585e-06
chr9-464-1	chr9	111206026	111206731	-	705	73.2	15.43	-2.08187	0.000711945	0.00702641
chr14-1304-1	chr14	58371785	58372775	-	990	90	6.86	-3.53561	2.34075e-07	1.03257e-05
chr1-1942-1	chr1	137821930	137822722	-	792	50.4	6	-2.88991	7.77389e-05	0.00117115
chr14-747-0	chr14	36950054	36952016	+	1962	34.8	3.43	-3.14368	0.000118807	0.00165752
chr10-607-0	chr10	23169404	23171209	+	1805	271.21	45.43	-2.41873	4.50114e-06	0.000113208
chr15-690-0	chr15	34001588	34002685	+	1097	62.4	6	-3.1973	6.71305e-06	0.000157662
chr18-717-0	chr18	35015010	35015846	+	836	40.8	8.57	-2.07983	0.00346637	0.024126
chr18-2249-1	chr18	5385784	5387206	-	1422	94.8	4.29	-4.27381	3.60448e-09	3.44313e-07
chr3-940-1	chr3	122590625	122591648	-	1023	27.6	2.57	-3.20964	0.000284623	0.00334558
chr9-2899-1	chr9	41428631	41429574	-	943	22.8	1.71	-3.48879	0.00110289	0.00991263
chr12-414-0	chr12	17200372	17201452	+	1080	22.8	0	-7.43048	3.28845e-05	0.000572474
chr1-4485-1	chr1	40278275	40279092	-	817	14.4	0.86	-3.73973	0.00646119	0.0393743
chr15-873-0	chr15	38253870	38254618	+	748	55.2	10.29	-2.25498	0.000508295	0.00538272
chr12-2456-0	chr12	106784540	106787076	+	2536	67.2	12	-2.31813	0.000248082	0.00303566
chr11-3606-0	chr11	102476882	102477940	+	1058	40.8	0.86	-5.23367	1.34182e-06	4.16824e-05
chr3-990-0	chr3	55017842	55018563	+	721	32.4	6.86	-2.06546	0.00617918	0.037924
chr1-397-1	chr1	186207324	186208109	-	785	14.4	0	-6.77239	0.00109407	0.00987854
chr7-616-1	chr7	135461018	135464146	-	3128	234.01	12.86	-4.01748	3.43327e-11	7.92016e-09
chr10-2761-0	chr10	92005471	92006337	+	866	24	0.86	-4.47141	0.00017896	0.00231713
chr4-2082-1	chr4	105651546	105652252	-	706	60	5.14	-3.35855	4.49337e-06	0.000113046
chr2-3916-0	chr2	129018253	129019640	+	1387	19.2	1.71	-3.24243	0.00321129	0.0229135
chrX-1734-0	chrX	160317502	160318647	+	1145	54	8.57	-2.48308	0.000328572	0.00377083
chr16-1777-1	chr16	23135828	23136961	-	1133	34.8	7.71	-2.00096	0.00706902	0.0421237
chr1-2721-1	chr1	94614408	94615295	-	887	44.4	3.43	-3.49396	1.06217e-05	0.000226769
chr14-880-0	chr14	47986678	47988636	+	1958	134.41	22.28	-2.43019	2.01773e-05	0.000384735
chr7-3979-0	chr7	150955534	150956883	+	1349	19.2	0	-7.18412	0.000113897	0.00160196
chr10-3726-0	chr10	126587749	126588057	+	308	31.2	5.14	-2.41807	0.0019296	0.0154018
chr15-2912-1	chr15	27357001	27358966	-	1965	39.6	4.29	-3.01723	0.000122507	0.00169621
chr1-1916-1	chr1	138149413	138150274	-	861	48	6	-2.81971	0.000120108	0.00167013
chr2-1030-0	chr2	31397217	31397866	+	649	26.4	3.43	-2.74687	0.00129061	0.0112292
chr10-2394-1	chr10	60389725	60391821	-	2096	30	4.29	-2.61824	0.00106197	0.00968404
chr13-1808-1	chr13	52636433	52637475	-	1042	28.8	1.71	-3.82408	0.000205346	0.00259121
chr8-1067-0	chr8	46533872	46534756	+	884	30	5.14	-2.36173	0.0025168	0.0189039
chr18-347-0	chr18	14221809	14223217	+	1408	136.81	3.43	-5.11449	3.58438e-12	1.31581e-09
chr16-582-0	chr16	20803531	20805798	+	2267	157.21	29.14	-2.27084	3.79382e-05	0.000649737
chr1-623-0	chr1	40724270	40724968	+	698	31.2	0	-7.88074	1.67869e-06	5.01363e-05
chr5-3319-1	chr5	35527468	35528680	-	1212	45.6	6.86	-2.55679	0.00041111	0.00452082
chr8-1847-0	chr8	80296390	80297558	+	1168	32.4	6.86	-2.06546	0.00617918	0.037924
chr5-337-0	chr5	20654155	20654719	+	564	52.8	11.14	-2.07681	0.00127536	0.0111564
chr17-2369-0	chr17	73308295	73310335	+	2040	82.8	16.29	-2.18193	0.000328974	0.00377134
chr13-2298-1	chr13	38214948	38215632	-	684	10.8	0	-6.36174	0.00487477	0.0315631
chr4-3399-1	chr4	53230011	53231182	-	1171	109.21	11.14	-3.1233	5.10051e-07	1.89963e-05
chr13-3199-1	chr13	11524328	11525579	-	1251	24	3.43	-2.61009	0.00243379	0.01849
chr11-48-0	chr11	3480478	3481611	+	1133	66	12.86	-2.1936	0.000491613	0.00522637
chr1-3162-0	chr1	138592706	138594511	+	1805	66	1.71	-5.01673	3.36377e-09	3.28335e-07
chr2-949-1	chr2	154541937	154543055	-	1118	67.2	9.43	-2.66218	3.78882e-05	0.000649011
chr4-4134-0	chr4	150068644	150070436	+	1792	193.21	33.43	-2.37092	1.05781e-05	0.000226769
chr3-3598-1	chr3	29995861	29996837	-	976	28.8	4.29	-2.55961	0.00187833	0.0151472
chr7-3854-1	chr7	19596849	19597906	-	1057	42	0	-8.30801	6.96116e-08	3.78457e-06
chr6-2062-0	chr6	91597080	91599019	+	1939	199.21	23.14	-2.94325	2.08222e-07	9.36133e-06
chr10-3057-0	chr10	98090813	98093403	+	2590	58.8	7.71	-2.75545	7.72392e-05	0.00116663
chr6-3030-0	chr6	127820431	127820966	+	535	30	0	-7.8244	3.39013e-06	8.93647e-05
chr15-976-1	chr15	81088057	81089317	-	1260	16.8	3.43	-2.09892	0.0251375	0.108719
chr6-1297-1	chr6	108655401	108656187	-	786	13.2	0.86	-3.6154	0.00998336	0.0546425
chr3-2627-1	chr3	68562606	68563574	-	968	32.4	0.86	-4.90231	1.14102e-05	0.000239888
chr15-2518-1	chr15	38642890	38644381	-	1491	30	4.29	-2.61824	0.00106197	0.00968404
chr18-1917-0	chr18	70550288	70552627	+	2339	70.8	12.86	-2.29468	0.000228769	0.00283052
chr5-983-1	chr5	125434395	125435544	-	1149	21.6	4.29	-2.14678	0.0111532	0.0595363
chr3-1611-0	chr3	84573437	84574760	+	1323	93.6	16.29	-2.35854	9.33272e-05	0.00136234
chr8-1236-1	chr8	97749064	97751042	-	1978	79.2	6	-3.5406	4.42106e-07	1.66642e-05
chr17-2956-1	chr17	7368029	7370183	-	2154	54	11.14	-2.10915	0.00106891	0.00973362
chrX-1151-1	chrX	69338706	69340358	-	1652	31.2	3.43	-2.98677	0.000282602	0.00333809
chr17-1001-1	chr17	63289531	63290060	-	529	27.6	0	-7.70466	7.02592e-06	0.000162435
chr8-590-0	chr8	26550669	26552451	+	1782	103.21	18.86	-2.28914	7.79476e-05	0.00117167
chr11-2982-0	chr11	90081798	90083524	+	1726	60	12	-2.15497	0.000654014	0.00657299
chr10-2449-1	chr10	59432178	59433454	-	1276	127.21	18	-2.65713	4.52671e-06	0.000113784
chr11-4393-0	chr11	117467156	117467875	+	719	75.6	13.71	-2.29687	0.000212108	0.00264843
chr6-2604-1	chr6	51660330	51661272	-	942	33.6	0	-7.98722	8.51511e-07	2.87579e-05
chr11-2939-0	chr11	88619868	88621125	+	1257	25.2	1.71	-3.63238	0.000554765	0.00573102
chr6-3108-0	chr6	129179514	129184299	+	4785	1136.46	201.42	-2.33957	2.00383e-06	5.75468e-05
chr3-3361-0	chr3	132518620	132520197	+	1577	39.6	8.57	-2.03691	0.0042545	0.0284212
chr2-4335-1	chr2	34774745	34775872	-	1127	48	0.86	-5.46743	1.93397e-07	8.76956e-06
chr15-2335-0	chr15	78378192	78379293	+	1101	19.2	3.43	-2.29015	0.00905461	0.0510994
chr15-1839-1	chr15	60486452	60486893	-	441	22.8	2.57	-2.93546	0.00110289	0.00991263
chr8-2967-1	chr8	33330501	33331881	-	1380	43.2	6.86	-2.47902	0.000634492	0.00640347
chr6-1441-0	chr6	72018472	72019342	+	870	58.8	11.14	-2.23171	0.000533166	0.00558445
chr2-2563-1	chr2	109695246	109695908	-	662	16.8	2.57	-2.49788	0.00978697	0.05409
chr10-580-0	chr10	22796965	22797987	+	1022	127.21	17.14	-2.72704	2.73605e-06	7.51741e-05
chr8-1509-1	chr8	90018348	90021083	-	2735	31.2	4.29	-2.67458	0.000802182	0.00773349
chr6-1676-0	chr6	84175054	84176279	+	1225	79.2	12.86	-2.45615	8.13689e-05	0.00121768
chr10-3276-0	chr10	111162195	111164127	+	1932	176.41	36	-2.13322	7.25673e-05	0.00112031
chr15-3208-0	chr15	98717191	98718533	+	1342	97.21	4.29	-4.30983	2.63544e-09	2.77228e-07
chr18-447-1	chr18	70530681	70532708	-	2027	69.6	12	-2.36866	0.000181002	0.0023389
chr5-783-0	chr5	33898509	33900143	+	1634	81.6	2.57	-4.76896	1.48779e-09	1.74711e-07
chr2-214-1	chr2	172081637	172083145	-	1508	7.2	0	-5.78552	0.0245793	0.107003
chr6-2311-0	chr6	101376506	101378939	+	2433	98.41	1.71	-5.59197	1.22668e-11	3.51088e-09
chr10-498-0	chr10	19290236	19290757	+	521	25.2	2.57	-3.07906	0.000554765	0.00573102
chr16-2499-0	chr16	97938396	97939776	+	1380	15.6	0.86	-3.85419	0.00421342	0.0282138
chr2-1418-0	chr2	39155382	39157700	+	2318	199.21	13.71	-3.69306	8.95185e-10	1.15569e-07
chr12-485-0	chr12	21478532	21479527	+	995	25.2	5.14	-2.11141	0.00983892	0.054164
chr6-1649-1	chr6	91587228	91588657	-	1429	58.8	5.14	-3.32947	5.51881e-06	0.000134497
chr15-3436-0	chr15	101876349	101877079	+	730	38.4	1.71	-4.23746	2.4184e-06	6.74311e-05
chr1-1666-0	chr1	78212413	78215719	+	3306	103.21	18.86	-2.28914	7.79476e-05	0.00117167
chr15-1609-0	chr15	59627398	59628411	+	1013	39.6	8.57	-2.03691	0.0042545	0.0284212
chr9-1684-1	chr9	69889479	69890203	-	724	34.8	3.43	-3.14368	0.000118807	0.00165752
chr6-3344-1	chr6	24022926	24023940	-	1014	51.6	0.86	-5.57149	8.89497e-08	4.64166e-06
chr7-2047-0	chr7	89337632	89338257	+	625	15.6	2.57	-2.39183	0.0143284	0.0719161
chr16-2281-0	chr16	92904450	92907021	+	2571	345.62	28.28	-3.44957	5.20054e-10	7.58363e-08
chr6-1298-1	chr6	108642404	108643341	-	937	48	10.29	-2.05387	0.00185619	0.0150462
chr9-489-0	chr9	23493988	23494739	+	751	9.6	0	-6.19401	0.00823669	0.0473281
chr9-3584-0	chr9	119386969	119389343	+	2374	204.01	12.86	-3.81967	2.91945e-10	4.7041e-08
chr11-1273-0	chr11	53297199	53298058	+	859	84	10.29	-2.85951	5.93296e-06	0.000143164
chr3-1785-1	chr3	97100761	97101890	-	1129	76.8	1.71	-5.23497	4.32704e-10	6.47767e-08
chr19-809-0	chr19	27013603	27014176	+	573	13.2	0	-6.64805	0.00177786	0.0145397
chr5-3431-0	chr5	136097689	136098307	+	618	74.4	10.29	-2.68472	2.38574e-05	0.000440002
chr18-1229-0	chr18	51204713	51206674	+	1961	43.2	1.71	-4.40683	5.71872e-07	2.09386e-05
chr10-104-0	chr10	6820892	6822607	+	1715	32.4	6.86	-2.06546	0.00617918	0.037924
chr1-4388-1	chr1	43771093	43771885	-	792	43.2	1.71	-4.40683	5.71872e-07	2.09386e-05
chr4-908-0	chr4	48767461	48769086	+	1625	104.41	9.43	-3.29676	1.83744e-07	8.44524e-06
chr15-1204-1	chr15	78377925	78379806	-	1881	20.4	3.43	-2.37703	0.00648419	0.039449
chr7-2274-1	chr7	82931577	82933320	-	1743	57.6	7.71	-2.72577	9.33196e-05	0.00136234
chr8-1243-1	chr8	97672879	97673592	-	713	45.6	1.71	-4.4846	3.30164e-07	1.3338e-05
chr11-868-1	chr11	106225806	106227015	-	1209	139.21	4.29	-4.82736	1.31216e-11	3.68918e-09
chr15-1924-1	chr15	58940543	58940936	-	393	27.6	2.57	-3.20964	0.000284623	0.00334558
chr10-3452-0	chr10	117485974	117488346	+	2372	84	15.43	-2.28008	0.000184984	0.00238387
chr11-3836-0	chr11	106217221	106218593	+	1372	96.01	12	-2.83185	4.82288e-06	0.000120297
chr1-1466-1	chr1	157379484	157380428	-	944	31.2	3.43	-2.98677	0.000282602	0.00333809
chr2-1526-1	chr2	134305749	134307628	-	1879	81.6	1.71	-5.32228	2.0134e-10	3.41355e-08
chr13-1509-0	chr13	51418003	51419494	+	1491	20.4	2.57	-2.77598	0.00223741	0.0173231
chr13-809-0	chr13	32508893	32509913	+	1020	18	2.57	-2.59666	0.00463264	0.0303588
chr13-170-0	chr13	11525168	11525953	+	785	16.8	1.71	-3.0512	0.00978697	0.05409
chr5-3107-0	chr5	124493551	124494353	+	802	57.6	11.14	-2.20203	0.000633393	0.0064008
chr16-2327-1	chr16	5185337	5186566	-	1229	60	2.57	-4.3262	8.51886e-08	4.4954e-06
chr5-154-1	chr5	149458382	149459467	-	1085	13.2	1.71	-2.70636	0.0311164	0.127282
chrX-1797-0	chrX	163369045	163370200	+	1155	38.4	4.29	-2.97299	0.00015881	0.00210365
chr3-596-0	chr3	38120113	38120993	+	880	37.2	3.43	-3.23954	6.78726e-05	0.00105439
chr10-2689-0	chr10	88178422	88179590	+	1168	38.4	3.43	-3.28518	5.15666e-05	0.000835675
chr5-4225-0	chr5	152215757	152217222	+	1465	64.8	12	-2.26577	0.000341361	0.00389232
chr5-1237-0	chr5	53301425	53302399	+	974	64.8	5.14	-3.46934	1.65411e-06	4.98072e-05
chr16-858-1	chr16	55550520	55551174	-	654	22.8	2.57	-2.93546	0.00110289	0.00991263
chr8-2368-0	chr8	96656147	96657080	+	933	21.6	2.57	-2.85793	0.00156686	0.0131322
chr3-988-1	chr3	122042815	122043770	-	955	22.8	4.29	-2.22432	0.00823126	0.0473281
chr1-3803-1	chr1	64365322	64366359	-	1037	7.2	0	-5.78552	0.0245793	0.107003
chr16-2097-0	chr16	87246450	87247233	+	783	55.2	10.29	-2.25498	0.000508295	0.00538272
chr10-3447-0	chr10	117424734	117425604	+	870	38.4	6	-2.49877	0.000942369	0.00878105
chr4-768-0	chr4	45182339	45183256	+	917	50.4	7.71	-2.5336	0.000299741	0.00348736
chr18-1158-1	chr18	51199150	51200313	-	1163	25.2	1.71	-3.63238	0.000554765	0.00573102
chr15-469-1	chr15	96994746	96995319	-	573	24	0.86	-4.47141	0.00017896	0.00231713
chr8-1314-0	chr8	63242886	63246127	+	3241	69.6	11.14	-2.47448	0.00010112	0.00145497
chr4-1672-0	chr4	83620654	83622535	+	1881	132.01	15.43	-2.93132	9.47103e-07	3.15074e-05
chr16-976-0	chr16	31327765	31328663	+	898	49.2	0	-8.53561	1.28397e-08	9.77527e-07
chr3-1883-1	chr3	95754050	95755192	-	1142	232.81	6.86	-4.9054	1.55567e-13	1.16237e-10
chr8-886-0	chr8	36975938	36976971	+	1033	7.2	0	-5.78552	0.0245793	0.107003
chr8-588-1	chr8	122376890	122378192	-	1302	42	0.86	-5.27536	7.56916e-07	2.61489e-05
chr16-2284-0	chr16	92926610	92930346	+	3736	175.21	15.43	-3.33943	2.08672e-08	1.46091e-06
chr6-1390-1	chr6	101376242	101377477	-	1235	58.8	0.86	-5.75948	1.61857e-08	1.18628e-06
chr8-795-1	chr8	116046349	116047653	-	1304	22.8	0	-7.43048	3.28845e-05	0.000572474
chr4-3356-0	chr4	133617544	133618687	+	1143	62.4	2.57	-4.38266	4.3989e-08	2.63037e-06
chr6-2358-0	chr6	107444767	107447177	+	2410	90	18.86	-2.09197	0.000355483	0.00402496
chr16-1728-1	chr16	24175235	24176274	-	1039	84	5.14	-3.84306	6.40809e-08	3.54786e-06
chr4-1403-1	chr4	124852918	124854286	-	1368	168.01	9.43	-3.9824	2.17949e-10	3.63674e-08
chr8-3120-0	chr8	123496162	123497181	+	1019	80.4	3.43	-4.34867	9.21561e-09	7.5443e-07
chr9-3234-0	chr9	108177053	108180215	+	3162	291.62	36	-2.85793	1.13941e-07	5.72634e-06
chr2-4725-0	chr2	155430892	155432820	+	1928	199.21	9.43	-4.22798	1.54946e-11	4.19308e-09
chr3-2863-1	chr3	58529649	58530472	-	823	82.8	9.43	-2.96282	3.28771e-06	8.73468e-05
chr3-2570-0	chr3	107159844	107161286	+	1442	22.8	3.43	-2.53651	0.00336139	0.0235535
chr3-477-0	chr3	34231170	34232484	+	1314	12	1.71	-2.57029	0.046114	0.169762
chr2-3450-0	chr2	119698034	119699341	+	1307	45.6	1.71	-4.4846	3.30164e-07	1.3338e-05
chr5-840-0	chr5	35528079	35529335	+	1256	68.4	6.86	-3.14035	6.55713e-06	0.000154613
chr3-2358-1	chr3	84792206	84793157	-	951	43.2	8.57	-2.16204	0.00230963	0.0177812
chr13-2324-1	chr13	37771467	37772962	-	1495	75.6	3.43	-4.26001	1.92552e-08	1.36848e-06
chr14-590-1	chr14	76709182	76710303	-	1121	27.6	3.43	-2.81069	0.000945269	0.00878105
chr14-587-1	chr14	76772626	76775499	-	2873	190.81	20.57	-3.05013	9.72585e-08	5.00715e-06
chr1-5008-0	chr1	195369659	195370016	+	357	18	3.43	-2.1977	0.0126869	0.0657706
chr10-2898-1	chr10	40395069	40395956	-	887	18	1.71	-3.14998	0.00671687	0.0404911
chr15-875-0	chr15	38258257	38259413	+	1156	46.8	7.71	-2.42698	0.000673206	0.0067458
chr15-2379-0	chr15	78875515	78876524	+	1009	51.6	5.14	-3.14148	1.97657e-05	0.000378255
chr13-1398-0	chr13	47489918	47491151	+	1233	14.4	0.86	-3.73973	0.00646119	0.0393743
chr4-3258-0	chr4	132144621	132146767	+	2146	66	9.43	-2.63624	4.50317e-05	0.000746831
chr3-2466-0	chr3	104168031	104168908	+	877	19.2	2.57	-2.6891	0.00321129	0.0229135
chr14-238-1	chr14	106005539	106006467	-	928	48	9.43	-2.1779	0.00104154	0.00955968
chr3-3558-0	chr3	142102620	142103844	+	1224	105.61	18	-2.38895	3.99949e-05	0.000677809
chr8-655-1	chr8	120772552	120773604	-	1052	63.6	4.29	-3.69894	6.37737e-07	2.27004e-05
chr6-611-1	chr6	129184561	129188117	-	3556	736.84	94.28	-2.80872	3.90332e-08	2.39336e-06
chr6-1460-0	chr6	72204379	72205762	+	1383	20.4	4.29	-2.06484	0.015149	0.0748251
chr8-713-1	chr8	119659934	119661520	-	1586	159.61	13.71	-3.37354	2.32474e-08	1.57696e-06
chr17-2374-0	chr17	73319761	73321964	+	2203	184.81	39.43	-2.06946	0.000112781	0.00160046
chr16-2425-0	chr16	95990797	95991733	+	936	78	13.71	-2.34188	0.00015939	0.00210967
chr5-3718-0	chr5	139971006	139971636	+	630	20.4	2.57	-2.77598	0.00223741	0.0173231
chr18-1671-1	chr18	33451577	33452811	-	1234	70.8	14.57	-2.11567	0.000606748	0.00617468
chr4-2121-0	chr4	99728793	99729560	+	767	60	3.43	-3.92724	3.96988e-07	1.5525e-05
chr10-1415-1	chr10	83955805	83957367	-	1562	14.4	0	-6.77239	0.00109407	0.00987854
chr6-2265-0	chr6	100133571	100134678	+	1107	61.2	6.86	-2.98022	1.98638e-05	0.000379524
chrX-63-1	chrX	163368311	163369216	-	905	26.4	2.57	-3.14583	0.000396399	0.00438241
chr1-1268-0	chr1	64802680	64803828	+	1148	34.8	3.43	-3.14368	0.000118807	0.00165752
chr10-3090-0	chr10	99001475	99002586	+	1111	9.6	0	-6.19401	0.00823669	0.0473281
chr2-702-0	chr2	26388931	26391086	+	2155	118.81	8.57	-3.61865	1.39341e-08	1.04483e-06
chr13-1911-1	chr13	51292992	51293875	-	883	70.8	10.29	-2.6133	3.86887e-05	0.000660846
chr5-1467-0	chr5	66328471	66329418	+	947	45.6	4.29	-3.22013	2.73853e-05	0.000494905
chr7-270-1	chr7	147514942	147515969	-	1027	46.8	6.86	-2.59416	0.000331821	0.00379573
chr11-1526-0	chr11	58952328	58953502	+	1174	121.21	6.86	-3.96446	4.0685e-09	3.82104e-07
chr1-2710-1	chr1	94684604	94687811	-	3207	422.42	80.57	-2.23271	9.88909e-06	0.000217041
chr11-1844-1	chr11	88064892	88066736	-	1844	214.81	30	-2.67925	1.0667e-06	3.48949e-05
chr7-2131-0	chr7	90886826	90889214	+	2388	72	6	-3.40334	1.2596e-06	3.98168e-05
chr5-3205-1	chr5	37833593	37834812	-	1219	27.6	0	-7.70466	7.02592e-06	0.000162435
chr7-1440-0	chr7	71286480	71287554	+	1074	16.8	3.43	-2.09892	0.0251375	0.108719
chr15-2619-1	chr15	36796394	36797914	-	1520	28.8	1.71	-3.82408	0.000205346	0.00259121
chr13-240-1	chr13	111330678	111333142	-	2464	219.61	48.86	-2.00972	0.000113893	0.00160196
chr13-1843-0	chr13	59954935	59955920	+	985	16.8	0.86	-3.96024	0.00276842	0.0204446
chr3-3388-0	chr3	133289682	133291059	+	1377	13.2	0	-6.64805	0.00177786	0.0145397
chr13-2533-0	chr13	94747180	94747988	+	808	20.4	0.86	-4.23835	0.000555241	0.00573102
chr8-1040-0	chr8	45179157	45182223	+	3066	57.6	12	-2.09621	0.00107606	0.00977346
chr17-401-0	chr17	14309836	14311762	+	1926	73.2	13.71	-2.25041	0.000283178	0.00334302
chr2-5001-0	chr2	163413587	163414201	+	614	25.2	3.43	-2.6801	0.0017689	0.0145327
chr14-2199-0	chr14	103868289	103869823	+	1534	54	11.14	-2.10915	0.00106891	0.00973362
chr3-2620-0	chr3	107651164	107652423	+	1259	20.4	1.71	-3.32931	0.00223741	0.0173231
chr17-2818-1	chr17	9957449	9958243	-	794	111.61	10.29	-3.26883	1.86936e-07	8.57792e-06
chr8-1533-1	chr8	89100459	89102156	-	1697	85.2	1.71	-5.38447	9.6354e-11	1.84058e-08
chr7-3813-0	chr7	147515540	147517217	+	1677	56.4	6.86	-2.86265	5.22552e-05	0.000844889
chr3-3491-1	chr3	34341944	34343030	-	1086	13.2	0.86	-3.6154	0.00998336	0.0546425
chr13-3284-1	chr13	5885384	5886308	-	924	27.6	4.29	-2.4985	0.00250944	0.0189039
chr16-735-0	chr16	24231715	24233618	+	1903	81.6	14.57	-2.32014	0.000150418	0.00202038
chr4-3144-1	chr4	58287886	58288573	-	687	18	3.43	-2.1977	0.0126869	0.0657706
chr2-5126-1	chr2	21151563	21152993	-	1430	93.6	9.43	-3.13943	7.40418e-07	2.58326e-05
chr9-2658-1	chr9	49757941	49758604	-	663	24	1.71	-3.56237	0.000780248	0.0075835
chr4-3361-1	chr4	53811266	53813446	-	2180	134.41	14.57	-3.0391	4.33112e-07	1.65251e-05
chr9-945-0	chr9	44373539	44374556	+	1017	46.8	9.43	-2.14147	0.00126844	0.01112
chr1-2729-1	chr1	94565415	94566953	-	1538	45.6	6	-2.74591	0.000187086	0.002405
chr10-3224-0	chr10	110315568	110316867	+	1299	32.4	6	-2.25458	0.00318492	0.02288
chr11-2939-1	chr11	66933570	66934485	-	915	48	0	-8.50008	1.6852e-08	1.22343e-06
chr17-1523-0	chr17	44617675	44618977	+	1302	15.6	0.86	-3.85419	0.00421342	0.0282138
chr6-1659-1	chr6	91526461	91527782	-	1321	33.6	3.43	-3.09325	0.00015802	0.00209813
chr16-2210-1	chr16	11270240	11270960	-	720	10.8	0.86	-3.32909	0.0243739	0.106767
chr6-3444-1	chr6	17001191	17001758	-	567	27.6	4.29	-2.4985	0.00250944	0.0189039
chr13-2537-0	chr13	94766506	94768047	+	1541	45.6	6.86	-2.55679	0.00041111	0.00452082
chr10-3444-0	chr10	117377891	117378447	+	556	55.2	3.43	-3.80723	9.64584e-07	3.18879e-05
chr17-1359-0	chr17	35680524	35681256	+	732	44.4	1.71	-4.44624	4.33718e-07	1.65251e-05
chr17-594-1	chr17	73415739	73418157	-	2418	85.2	15.43	-2.30051	0.000162267	0.0021454
chr12-519-0	chr12	25648359	25648775	+	416	9.6	0.86	-3.16135	0.0384939	0.148849
chr1-3172-0	chr1	139790527	139791356	+	829	46.8	1.71	-4.52197	2.52246e-07	1.09051e-05
chr8-1849-0	chr8	80328982	80330865	+	1883	103.21	18.86	-2.28914	7.79476e-05	0.00117167
chr11-4578-1	chr11	8264931	8265661	-	730	21.6	0	-7.35294	4.93267e-05	0.000805405
chr17-2603-1	chr17	15493084	15494331	-	1247	92.4	15.43	-2.41737	6.60812e-05	0.00103093
chrX-838-1	chrX	96434511	96437270	-	2759	157.21	22.28	-2.65605	3.05616e-06	8.29971e-05
chr8-12-1	chr8	131173842	131174635	-	793	44.4	3.43	-3.49396	1.06217e-05	0.000226769
chr2-681-0	chr2	26165413	26165870	+	457	82.8	1.71	-5.34331	1.67034e-10	2.95042e-08
chr11-348-1	chr11	117450530	117451597	-	1067	32.4	6	-2.25458	0.00318492	0.02288
chr6-1745-0	chr6	85336672	85337611	+	939	16.8	1.71	-3.0512	0.00978697	0.05409
chr8-3567-1	chr8	11097697	11098783	-	1086	76.8	9.43	-2.85447	8.4668e-06	0.000189269
chr1-695-0	chr1	43779378	43780210	+	832	34.8	6	-2.35727	0.00194477	0.0154469
chr11-1756-0	chr11	63575232	63576065	+	833	36	2.57	-3.59136	2.37033e-05	0.00043783
chr6-2633-0	chr6	115956828	115958375	+	1547	69.6	12.86	-2.27007	0.000309831	0.00359385
chr10-983-1	chr10	95150025	95150715	-	690	9.6	0	-6.19401	0.00823669	0.0473281
chr2-3060-0	chr2	109282995	109284267	+	1272	42	3.43	-3.41404	1.77592e-05	0.0003447
chr2-4991-0	chr2	163307524	163309007	+	1483	103.21	6.86	-3.73279	3.44916e-08	2.17166e-06
chr5-3151-1	chr5	40106446	40108055	-	1609	9.6	0.86	-3.16135	0.0384939	0.148849
chr4-2471-1	chr4	88890461	88892523	-	2062	10.8	0	-6.36174	0.00487477	0.0315631
chr14-479-1	chr14	78797503	78798124	-	621	16.8	3.43	-2.09892	0.0251375	0.108719
chr8-2921-1	chr8	35084223	35084653	-	430	8.4	0	-6.00417	0.01412	0.0712943
chr17-2826-1	chr17	9875354	9877161	-	1807	37.2	6.86	-2.26401	0.00243542	0.01849
chr7-1766-1	chr7	97757926	97759053	-	1127	100.81	7.71	-3.5317	1.34777e-07	6.54678e-06
chr5-4050-0	chr5	149459538	149460292	+	754	20.4	0.86	-4.23835	0.000555241	0.00573102
chr8-3449-1	chr8	13693641	13696463	-	2822	367.22	81.43	-2.01549	6.33515e-05	0.000997179
chr5-911-1	chr5	129713973	129714985	-	1012	30	3.43	-2.93043	0.000380023	0.00422965
chr11-2190-1	chr11	79898593	79899123	-	530	18	0	-7.09167	0.000272943	0.00324991
chr12-2719-1	chr12	8445115	8452315	-	7200	564.03	30	-4.0714	4.07068e-13	2.30668e-10
chr6-2114-0	chr6	94355415	94356547	+	1132	22.8	2.57	-2.93546	0.00110289	0.00991263
chr13-2642-0	chr13	98180315	98181798	+	1483	32.4	2.57	-3.43994	5.82553e-05	0.000930851
chr13-1769-0	chr13	56597117	56597983	+	866	16.8	1.71	-3.0512	0.00978697	0.05409
chr1-3366-1	chr1	75592513	75593474	-	961	37.2	0.86	-5.10086	3.26788e-06	8.70044e-05
chr8-661-1	chr8	120684819	120686324	-	1505	97.21	6.86	-3.64649	8.16769e-08	4.35913e-06
chr2-3914-0	chr2	129005693	129006677	+	984	33.6	1.71	-4.04552	8.28724e-06	0.000186489
chr4-3206-1	chr4	57464618	57465635	-	1017	42	4.29	-3.10185	5.7206e-05	0.000917034
chr6-1092-1	chr6	115955974	115958042	-	2068	105.61	14.57	-2.69157	9.01002e-06	0.00019993
chr5-192-1	chr5	148103283	148104884	-	1601	102.01	12	-2.91919	2.18849e-06	6.22778e-05
chr7-1848-1	chr7	96775242	96776900	-	1658	99.61	16.29	-2.44806	3.13926e-05	0.000553118
chr7-2427-1	chr7	77778046	77779179	-	1133	45.6	0.86	-5.39364	3.30164e-07	1.3338e-05
chr5-3993-0	chr5	148103794	148105331	+	1537	97.21	12	-2.84974	4.2194e-06	0.000108119
chr4-1680-0	chr4	83664814	83667127	+	2313	84	13.71	-2.44862	6.89469e-05	0.00106951
chr13-1702-0	chr13	54882180	54882753	+	573	15.6	2.57	-2.39183	0.0143284	0.0719161
chr3-1579-0	chr3	84128021	84129291	+	1270	16.8	2.57	-2.49788	0.00978697	0.05409
chr1-2584-1	chr1	108303504	108304665	-	1161	20.4	0	-7.271	7.46224e-05	0.00114119
chr11-1877-1	chr11	87563500	87565422	-	1922	127.21	25.71	-2.14541	0.0001141	0.00160428
chr14-1856-1	chr14	34025621	34028208	-	2587	94.8	7.71	-3.44329	2.76099e-07	1.16558e-05
chr9-194-0	chr9	14020074	14020448	+	374	49.2	4.29	-3.32945	1.34243e-05	0.00027544
chr13-2562-1	chr13	32510178	32511263	-	1085	56.4	6.86	-2.86265	5.22552e-05	0.000844889
chr15-3088-0	chr15	96931369	96932447	+	1078	28.8	5.14	-2.30311	0.00329064	0.0233189
chr15-688-0	chr15	33987152	33988486	+	1334	66	3.43	-4.06446	1.12125e-07	5.63845e-06
chr2-2370-1	chr2	116847497	116847960	-	463	28.8	5.14	-2.30311	0.00329064	0.0233189
chr8-2594-1	chr8	46961999	46963221	-	1222	45.6	7.71	-2.38961	0.00082738	0.00792034
chr8-3507-0	chr8	129383702	129384550	+	848	48	1.71	-4.55839	1.93397e-07	8.76956e-06
chr1-230-0	chr1	17479038	17480453	+	1415	21.6	2.57	-2.85793	0.00156686	0.0131322
chr2-1045-0	chr2	31722969	31724080	+	1111	57.6	12	-2.09621	0.00107606	0.00977346
chr10-3384-0	chr10	116175757	116176842	+	1085	38.4	5.14	-2.71648	0.000412938	0.00452794
chr10-2654-0	chr10	86478365	86480015	+	1650	160.81	7.71	-4.20476	5.94159e-11	1.24188e-08
chr11-3610-0	chr11	102498393	102499235	+	842	36	4.29	-2.88021	0.000269237	0.00322993
chr10-3382-0	chr10	116170631	116171660	+	1029	72	13.71	-2.22661	0.000327597	0.00377083
chr10-468-1	chr10	117485581	117487533	-	1952	69.6	6.86	-3.1654	5.48003e-06	0.000133841
chr14-861-1	chr14	70213397	70216206	-	2809	224.41	29.14	-2.78394	4.1776e-07	1.61907e-05
chr10-679-1	chr10	110315193	110316773	-	1580	34.8	6	-2.35727	0.00194477	0.0154469
chr16-61-0	chr16	4537894	4538784	+	890	75.6	15.43	-2.12833	0.000540777	0.00565575
chr15-2951-1	chr15	26196975	26197770	-	795	31.2	0.86	-4.84809	1.57894e-05	0.000313531
chrX-224-0	chrX	12013029	12013880	+	851	33.6	6	-2.30684	0.00248625	0.0188083
chr2-2506-1	chr2	112284102	112285841	-	1739	81.6	6.86	-3.39447	8.34738e-07	2.8373e-05
chr5-1239-0	chr5	53433476	53434721	+	1245	76.8	15.43	-2.15101	0.000471787	0.0050461
chr5-127-1	chr5	149889930	149890797	-	867	33.6	6	-2.30684	0.00248625	0.0188083
chr4-2584-0	chr4	116339282	116340238	+	956	60	12.86	-2.05638	0.00108021	0.00979847
chr6-2419-1	chr6	55394127	55395084	-	957	12	0.86	-3.47934	0.0155419	0.0761541
chr13-2154-0	chr13	72852391	72853468	+	1077	13.2	0.86	-3.6154	0.00998336	0.0546425
chr9-1381-0	chr9	57837205	57838832	+	1627	25.2	2.57	-3.07906	0.000554765	0.00573102
chr13-736-1	chr13	98126457	98127204	-	747	48	5.14	-3.03742	4.82892e-05	0.000793684
chr3-3385-1	chr3	37975144	37975940	-	796	36	3.43	-3.1924	8.96418e-05	0.00131674
chr13-308-0	chr13	16812156	16812979	+	823	25.2	2.57	-3.07906	0.000554765	0.00573102
chr13-3135-0	chr13	111433262	111435030	+	1768	174.01	23.14	-2.74826	1.22298e-06	3.88922e-05
chr17-114-1	chr17	87635062	87636568	-	1506	60	9.43	-2.49903	0.000130478	0.00178695
chr15-1677-0	chr15	62490522	62491829	+	1307	24	4.29	-2.2979	0.00609066	0.0375061
chr13-1836-1	chr13	52233387	52234653	-	1266	110.41	9.43	-3.37728	9.46057e-08	4.88249e-06
chr8-662-1	chr8	120681987	120683808	-	1821	68.4	2.57	-4.51484	1.53009e-08	1.13224e-06
chr6-2143-1	chr6	72925600	72927065	-	1465	99.61	14.57	-2.60729	1.87853e-05	0.00036113
chr13-730-0	chr13	30095116	30095551	+	435	30	5.14	-2.36173	0.0025168	0.0189039
chr17-1788-0	chr17	48575841	48578340	+	2499	259.21	56.57	-2.03775	7.57656e-05	0.00115553
chr7-2057-1	chr7	89143482	89145010	-	1528	61.2	1.71	-4.90803	1.02022e-08	8.08063e-07
chr3-928-0	chr3	53650488	53652018	+	1530	78	4.29	-3.99283	5.33168e-08	3.06847e-06
chr3-2977-0	chr3	122024399	122026409	+	2010	70.8	10.29	-2.6133	3.86887e-05	0.000660846
chr6-3210-1	chr6	30295999	30297715	-	1716	34.8	7.71	-2.00096	0.00706902	0.0421237
chr11-812-0	chr11	32220695	32221486	+	791	129.61	20.57	-2.49261	1.44738e-05	0.000293079
chr15-3022-0	chr15	95833567	95834724	+	1157	57.6	12	-2.09621	0.00107606	0.00977346
chr3-868-0	chr3	52405041	52405480	+	439	25.2	1.71	-3.63238	0.000554765	0.00573102
chr13-2272-1	chr13	38884719	38885543	-	824	7.2	0	-5.78552	0.0245793	0.107003
chr1-3683-0	chr1	158967036	158967837	+	801	34.8	4.29	-2.83149	0.000352128	0.00399125
chr2-11-1	chr2	181457227	181458127	-	900	39.6	1.71	-4.2817	1.79758e-06	5.27792e-05
chr15-2956-1	chr15	25972549	25974107	-	1558	31.2	5.14	-2.41807	0.0019296	0.0154018
chr3-2325-0	chr3	101337499	101338593	+	1094	60	5.14	-3.35855	4.49337e-06	0.000113046
chr15-598-1	chr15	93480517	93481849	-	1332	25.2	3.43	-2.6801	0.0017689	0.0145327
chr9-1197-0	chr9	54635627	54636619	+	992	105.61	18	-2.38895	3.99949e-05	0.000677809
chr16-1953-1	chr16	18162896	18163614	-	718	48	0.86	-5.46743	1.93397e-07	8.76956e-06
chr12-2342-1	chr12	25816177	25817189	-	1012	33.6	1.71	-4.04552	8.28724e-06	0.000186489
chr2-3183-0	chr2	113810867	113812942	+	2075	136.81	14.57	-3.06462	3.51494e-07	1.40318e-05
chr18-440-1	chr18	70603736	70604900	-	1164	37.2	4.29	-2.92735	0.000206474	0.00259768
chr7-2703-1	chr7	70978354	70978861	-	507	27.6	6	-2.02428	0.0112999	0.060103
chr7-3393-0	chr7	134210058	134211391	+	1333	21.6	2.57	-2.85793	0.00156686	0.0131322
chr2-1887-0	chr2	61236742	61237965	+	1223	38.4	4.29	-2.97299	0.00015881	0.00210365
chr10-1790-0	chr10	67158691	67160515	+	1824	90	8.57	-3.21863	5.80038e-07	2.11641e-05
chr2-4776-1	chr2	28793945	28795422	-	1477	28.8	3.43	-2.8718	0.000695001	0.00687929
chr12-255-0	chr12	10135280	10136577	+	1297	7.2	0	-5.78552	0.0245793	0.107003
chr12-140-0	chr12	8442545	8445116	+	2571	337.22	66.85	-2.17657	2.06956e-05	0.000393729
chr3-1621-1	chr3	101872796	101873937	-	1141	82.8	0.86	-6.25235	1.18435e-11	3.41287e-09
chr5-1373-1	chr5	116485568	116486784	-	1216	48	3.43	-3.60611	5.02424e-06	0.00012411
chr8-488-1	chr8	123809336	123810946	-	1610	52.8	4.29	-3.43106	5.3728e-06	0.000131708
chr17-417-1	chr17	79816536	79817479	-	943	32.4	4.29	-2.7288	0.0006078	0.00617468
chr18-1786-0	chr18	67130587	67131439	+	852	38.4	2.57	-3.68414	1.32827e-05	0.000273134
chr13-2252-1	chr13	41089266	41090670	-	1404	175.21	23.14	-2.75816	1.12888e-06	3.6631e-05
chr12-83-1	chr12	117507354	117508253	-	899	19.2	3.43	-2.29015	0.00905461	0.0510994
chr2-2919-1	chr2	92369305	92369704	-	399	46.8	3.43	-3.56969	6.4296e-06	0.000152148
chr2-3232-1	chr2	78865184	78867429	-	2245	63.6	8.57	-2.71861	6.38606e-05	0.00100128
chr1-2277-1	chr1	130751118	130753842	-	2724	122.41	1.71	-5.90646	4.51036e-13	2.48901e-10
chr10-3449-1	chr10	21378705	21380112	-	1407	277.21	46.28	-2.42339	4.41748e-06	0.000111894
chr1-412-1	chr1	185994282	185995633	-	1351	42	6	-2.62763	0.000369395	0.00415573
chr2-4924-1	chr2	26388506	26390360	-	1854	108.01	8.57	-3.48131	5.13722e-08	2.99548e-06
chr10-335-0	chr10	16190557	16191658	+	1101	36	7.71	-2.04969	0.00566802	0.0354982
chr2-5003-0	chr2	163421961	163423316	+	1355	157.21	31.71	-2.14932	9.18574e-05	0.00134438
chr1-1900-0	chr1	89151859	89152903	+	1044	18	2.57	-2.59666	0.00463264	0.0303588
chr15-2040-1	chr15	56663652	56664464	-	812	26.4	5.14	-2.17818	0.00745793	0.0438837
chr13-345-1	chr13	108273930	108275931	-	2001	74.4	1.71	-5.18924	6.41495e-10	8.82129e-08
chr10-3229-0	chr10	110468582	110469290	+	708	32.4	2.57	-3.43994	5.82553e-05	0.000930851
chr2-28-1	chr2	181205506	181206152	-	646	63.6	0.86	-5.87245	5.20473e-09	4.66008e-07
chr13-777-0	chr13	31271290	31272221	+	931	37.2	0.86	-5.10086	3.26788e-06	8.70044e-05
chr1-1606-0	chr1	74853305	74855781	+	2476	367.22	30.86	-3.41197	6.75451e-10	9.16876e-08
chr15-2616-1	chr15	36806662	36808621	-	1959	32.4	3.43	-3.04099	0.000210936	0.00264194
chr1-1953-1	chr1	137709114	137710609	-	1495	154.81	31.71	-2.12715	0.000107046	0.0015298
chr7-3340-0	chr7	133394208	133396362	+	2154	104.41	4.29	-4.41278	9.13479e-10	1.17393e-07
chr17-2913-0	chr17	87930004	87931446	+	1442	42	3.43	-3.41404	1.77592e-05	0.0003447
chr12-1704-0	chr12	81133631	81134405	+	774	26.4	0	-7.64084	1.02195e-05	0.000221131
chr16-1480-1	chr16	31347098	31348093	-	995	38.4	5.14	-2.71648	0.000412938	0.00452794
chr9-1571-1	chr9	72244970	72245784	-	814	20.4	4.29	-2.06484	0.015149	0.0748251
chr9-603-1	chr9	108176626	108177953	-	1327	190.81	35.14	-2.281	2.14379e-05	0.000405567
chr13-1053-1	chr13	85515691	85516849	-	1158	26.4	0	-7.64084	1.02195e-05	0.000221131
chr5-1409-0	chr5	65105611	65106395	+	784	60	6.86	-2.95171	2.91043e-05	0.000522392
chr10-2140-0	chr10	76664884	76665919	+	1035	25.2	5.14	-2.11141	0.00983892	0.054164
chr15-2115-0	chr15	75988317	75989851	+	1534	46.8	8.57	-2.27717	0.00126844	0.01112
chr5-206-1	chr5	147678380	147679528	-	1148	135.61	24.86	-2.28626	3.88756e-05	0.000663904
chr7-3373-1	chr7	35352019	35352817	-	798	67.2	2.57	-4.48936	1.88173e-08	1.351e-06
chr2-1773-1	chr2	128377464	128379083	-	1619	154.81	29.14	-2.24866	4.44674e-05	0.000740673
chrX-303-0	chrX	16175579	16176629	+	1050	24	2.57	-3.00905	0.000780248	0.0075835
chr10-784-0	chr10	27708080	27709167	+	1087	37.2	7.71	-2.09683	0.00455058	0.0299489
chr13-731-1	chr13	98176346	98176926	-	580	28.8	4.29	-2.55961	0.00187833	0.0151472
chr6-2870-0	chr6	122495511	122497219	+	1708	52.8	0	-8.63723	4.4841e-09	4.13772e-07
chr19-1620-1	chr19	10012669	10013773	-	1104	24	3.43	-2.61009	0.00243379	0.01849
chr3-3703-1	chr3	21696140	21697311	-	1171	80.4	2.57	-4.74762	1.78887e-09	2.01923e-07
chr9-2675-1	chr9	49610290	49611511	-	1221	60	4.29	-3.61505	1.45806e-06	4.48302e-05
chr15-479-0	chr15	27252152	27253692	+	1540	94.8	7.71	-3.44329	2.76099e-07	1.16558e-05
chr1-451-1	chr1	185626346	185628589	-	2243	115.21	25.71	-2.00261	0.000320953	0.00370859
chr9-910-1	chr9	99066234	99066633	-	399	9.6	0.86	-3.16135	0.0384939	0.148849
chr15-1922-0	chr15	72038204	72039913	+	1709	12	0.86	-3.47934	0.0155419	0.0761541
chr16-1730-1	chr16	24164898	24166326	-	1428	62.4	4.29	-3.67151	7.81828e-07	2.67577e-05
chr13-1676-0	chr13	54441472	54442499	+	1027	31.2	6	-2.20036	0.00408795	0.0275462
chr2-2092-0	chr2	71377270	71380752	+	3482	409.22	79.71	-2.20233	1.31145e-05	0.00027053
chr12-438-1	chr12	106783588	106785587	-	1999	68.4	12	-2.34361	0.0002118	0.00264733
chr1-682-0	chr1	43453235	43453885	+	650	24	3.43	-2.61009	0.00243379	0.01849
chr12-2810-0	chr12	119896176	119897056	+	880	28.8	2.57	-3.27076	0.000205346	0.00259121
chr7-1932-0	chr7	87316223	87316960	+	737	45.6	8.57	-2.23981	0.00154686	0.0130526
chr12-540-0	chr12	25953828	25954599	+	771	22.8	0.86	-4.39783	0.000259302	0.00314154
chr2-3264-0	chr2	117423614	117425566	+	1952	25.2	4.29	-2.36791	0.00451911	0.0298198
chr11-2892-0	chr11	88065912	88067386	+	1474	229.21	34.28	-2.58088	1.69767e-06	5.06137e-05
chrX-552-0	chrX	48585549	48586449	+	900	37.2	3.43	-3.23954	6.78726e-05	0.00105439
chr13-667-0	chr13	28946081	28946731	+	650	32.4	0.86	-4.90231	1.14102e-05	0.000239888
chr9-252-1	chr9	119381547	119384270	-	2723	103.21	5.14	-4.13962	3.85746e-09	3.6431e-07
chr15-3383-1	chr15	6030805	6031666	-	861	51.6	10.29	-2.15793	0.000879111	0.00833054
chr5-3241-0	chr5	127018641	127020370	+	1729	21.6	2.57	-2.85793	0.00156686	0.0131322
chr13-1572-0	chr13	52219659	52220772	+	1113	40.8	7.71	-2.22964	0.00191727	0.0153411
chr3-3454-0	chr3	136118048	136118736	+	688	19.2	2.57	-2.6891	0.00321129	0.0229135
chr4-2748-0	chr4	119185480	119186703	+	1223	129.61	0.86	-6.89788	1.09437e-14	1.62106e-11
chr6-2341-0	chr6	107001861	107002898	+	1037	24	0.86	-4.47141	0.00017896	0.00231713
chr1-2495-1	chr1	121152087	121153572	-	1485	52.8	9.43	-2.31504	0.000396863	0.00438241
chr10-741-0	chr10	26481998	26482788	+	790	19.2	3.43	-2.29015	0.00905461	0.0510994
chr16-2293-0	chr16	92975556	92976744	+	1188	20.4	0.86	-4.23835	0.000555241	0.00573102
chr1-1394-0	chr1	71806788	71807748	+	960	22.8	3.43	-2.53651	0.00336139	0.0235535
chr6-1148-0	chr6	53809145	53810487	+	1342	69.6	1.71	-5.09321	1.77814e-09	2.01249e-07
chrX-1796-0	chrX	163239104	163248050	+	8946	574.83	51.43	-3.32353	4.05523e-10	6.11412e-08
chr13-2333-1	chr13	37711288	37711991	-	703	50.4	0.86	-5.53763	1.14854e-07	5.72793e-06
chr15-3435-0	chr15	101869106	101869861	+	755	24	2.57	-3.00905	0.000780248	0.0075835
chr11-2885-0	chr11	88028805	88029412	+	607	15.6	1.71	-2.94515	0.0143284	0.0719161
chr10-1775-0	chr10	66760067	66760990	+	923	45.6	0.86	-5.39364	3.30164e-07	1.3338e-05
chr6-3098-0	chr6	128792854	128794497	+	1643	204.01	23.14	-2.97758	1.44362e-07	6.93332e-06
chr18-2106-0	chr18	77971305	77972888	+	1583	91.2	18	-2.17773	0.00018517	0.00238509
chr8-1765-1	chr8	82136205	82137144	-	939	52.8	3.43	-3.74326	1.52563e-06	4.63352e-05
chr14-400-0	chr14	23903112	23904994	+	1882	67.2	9.43	-2.66218	3.78882e-05	0.000649011
chr1-1445-0	chr1	72191232	72192569	+	1337	38.4	7.71	-2.14247	0.00365839	0.0252172
chr18-975-1	chr18	57996280	57997254	-	974	24	3.43	-2.61009	0.00243379	0.01849
chr18-143-0	chr18	5946449	5947544	+	1095	30	5.14	-2.36173	0.0025168	0.0189039
chr11-893-1	chr11	105808872	105809888	-	1016	13.2	0.86	-3.6154	0.00998336	0.0546425
chr9-3661-0	chr9	120836171	120836974	+	803	31.2	0.86	-4.84809	1.57894e-05	0.000313531
chr9-1770-0	chr9	63727599	63728262	+	663	40.8	7.71	-2.22964	0.00191727	0.0153411
chr5-906-1	chr5	129804530	129805520	-	990	24	0.86	-4.47141	0.00017896	0.00231713
chr1-1996-1	chr1	137113422	137114433	-	1011	36	0.86	-5.05372	4.43562e-06	0.000111894
chr11-4034-0	chr11	110466787	110468151	+	1364	37.2	6.86	-2.26401	0.00243542	0.01849
chr9-1048-1	chr9	94483448	94484510	-	1062	27.6	6	-2.02428	0.0112999	0.060103
chr13-1603-0	chr13	52637183	52637888	+	705	21.6	1.71	-3.41125	0.00156686	0.0131322
chr13-3236-1	chr13	9031044	9031767	-	723	24	4.29	-2.2979	0.00609066	0.0375061
chr13-2551-1	chr13	32570015	32572217	-	2202	124.81	24	-2.21702	9.80187e-05	0.00141447
chr19-1103-0	chr19	36608961	36609842	+	881	33.6	5.14	-2.52455	0.00114267	0.0102256
chr15-1367-1	chr15	76087422	76088168	-	746	34.8	2.57	-3.54263	3.18551e-05	0.00055962
chr10-2099-0	chr10	76113579	76114354	+	775	34.8	5.14	-2.57498	0.000882625	0.00834137
chr13-2103-0	chr13	69909595	69910453	+	858	10.8	0.86	-3.32909	0.0243739	0.106767
chr13-1059-0	chr13	37768905	37773972	+	5067	559.23	109.71	-2.19251	1.15194e-05	0.000242062
chr9-1076-0	chr9	50265883	50267581	+	1698	140.41	10.29	-3.59968	7.6816e-09	6.44032e-07
chr5-1054-1	chr5	124287045	124287708	-	663	46.8	5.14	-3.00099	6.07128e-05	0.000964822
chr11-3792-1	chr11	45839122	45839694	-	572	39.6	0.86	-5.19074	1.79758e-06	5.27792e-05
chr13-525-1	chr13	102293681	102294296	-	615	19.2	3.43	-2.29015	0.00905461	0.0510994
chr11-4071-0	chr11	112331831	112333212	+	1381	45.6	1.71	-4.4846	3.30164e-07	1.3338e-05
chr11-744-0	chr11	30572932	30573714	+	782	40.8	6.86	-2.39682	0.000986367	0.00912667
chr4-998-1	chr4	133597307	133599082	-	1775	330.02	15.43	-4.25238	5.72285e-13	3.00119e-10
chr9-440-1	chr9	113366126	113367604	-	1478	79.2	1.71	-5.27929	2.94088e-10	4.72061e-08
chr14-356-1	chr14	99724431	99725436	-	1005	32.4	3.43	-3.04099	0.000210936	0.00264194
chr19-1661-0	chr19	53640532	53641285	+	753	19.2	2.57	-2.6891	0.00321129	0.0229135
chr17-704-1	chr17	71273525	71274339	-	814	33.6	2.57	-3.4922	4.29873e-05	0.000720712
chr2-64-1	chr2	180190167	180190877	-	710	45.6	7.71	-2.38961	0.00082738	0.00792034
chr2-2485-1	chr2	113016717	113017928	-	1211	22.8	3.43	-2.53651	0.00336139	0.0235535
chr1-2707-0	chr1	130721680	130722658	+	978	31.2	6.86	-2.01124	0.00782908	0.0456329
chr10-3723-0	chr10	126564774	126565918	+	1144	52.8	9.43	-2.31504	0.000396863	0.00438241
chr6-3089-0	chr6	128544813	128545526	+	713	10.8	0.86	-3.32909	0.0243739	0.106767
chr17-2676-1	chr17	14308826	14310012	-	1186	52.8	6	-2.95685	4.10868e-05	0.000692977
chr8-3469-1	chr8	13214747	13215940	-	1193	63.6	5.14	-3.44243	2.01261e-06	5.76305e-05
chr3-2922-0	chr3	121320475	121321523	+	1048	27.6	6	-2.02428	0.0112999	0.060103
chr2-5568-0	chr2	180097458	180099860	+	2402	217.21	4.29	-5.46873	9.29186e-15	1.48792e-11
chr1-4515-1	chr1	39805345	39806764	-	1419	48	7.71	-2.4634	0.000548622	0.00572503
chr11-1055-0	chr11	45839647	45841121	+	1474	74.4	5.14	-3.66827	3.05716e-07	1.27468e-05
chr17-506-0	chr17	16130798	16131527	+	729	88.8	14.57	-2.44194	6.74887e-05	0.00105114
chr11-4098-0	chr11	112872314	112872796	+	482	40.8	5.14	-2.80365	0.000197582	0.00251648
chr14-2133-0	chr14	99848407	99849709	+	1302	39.6	1.71	-4.2817	1.79758e-06	5.27792e-05
chr3-2238-0	chr3	98158066	98159326	+	1260	39.6	0.86	-5.19074	1.79758e-06	5.27792e-05
chr16-2291-0	chr16	92961073	92965215	+	4142	266.41	6.86	-5.0998	1.52833e-14	1.97139e-11
chr6-1089-0	chr6	52017277	52018176	+	899	58.8	4.29	-3.58597	1.80219e-06	5.27792e-05
chr11-891-1	chr11	105819573	105821043	-	1470	62.4	8.57	-2.69119	7.6198e-05	0.00115795
chr4-980-1	chr4	133855084	133856540	-	1456	43.2	4.29	-3.14236	4.46298e-05	0.000742061
chr15-1917-0	chr15	71964752	71967766	+	3014	46.8	3.43	-3.56969	6.4296e-06	0.000152148
chr17-745-1	chr17	70353493	70354168	-	675	20.4	2.57	-2.77598	0.00223741	0.0173231
chr18-1681-0	chr18	64963778	64964656	+	878	55.2	3.43	-3.80723	9.64584e-07	3.18879e-05
chrX-65-1	chrX	163238150	163243734	-	5584	469.22	39.43	-3.41306	2.43578e-10	4.00112e-08
chr6-1242-0	chr6	55611628	55612380	+	752	19.2	0	-7.18412	0.000113897	0.00160196
chr5-4076-0	chr5	149955676	149956308	+	632	60	6	-3.14084	1.20816e-05	0.000252244
chr5-1202-0	chr5	51999106	52000246	+	1140	88.8	19.71	-2.0089	0.000587639	0.00599946
chr13-1742-1	chr13	54403991	54404959	-	968	54	4.29	-3.46341	4.29893e-06	0.00010989
chr15-1566-1	chr15	71946006	71949243	-	3237	22.8	2.57	-2.93546	0.00110289	0.00991263
chr13-1268-0	chr13	44401716	44402771	+	1055	67.2	2.57	-4.48936	1.88173e-08	1.351e-06
chr2-1095-0	chr2	32383004	32384232	+	1228	148.81	18.86	-2.81651	1.02974e-06	3.38299e-05
chr1-2051-1	chr1	136055557	136058137	-	2580	230.41	4.29	-5.5538	3.49898e-15	7.03394e-12
chr13-2146-0	chr13	71515376	71515822	+	446	10.8	0	-6.36174	0.00487477	0.0315631
chr16-1737-1	chr16	24072058	24073962	-	1904	103.21	18.86	-2.28914	7.79476e-05	0.00117167
chr1-2279-1	chr1	130720730	130722187	-	1457	36	6	-2.406	0.00152434	0.0129064
chr13-3222-0	chr13	114053150	114054473	+	1323	49.2	0.86	-5.50296	1.48789e-07	7.05761e-06
chr7-3584-0	chr7	139620214	139622101	+	1887	18	0.86	-4.05902	0.00183262	0.0148852
chr5-2983-1	chr5	51998055	51999138	-	1083	34.8	6	-2.35727	0.00194477	0.0154469
chr10-1234-0	chr10	44249319	44250552	+	1233	78	10.29	-2.75277	1.48593e-05	0.000299929
chr14-1039-0	chr14	54833802	54834974	+	1172	57.6	5.14	-3.29979	6.79162e-06	0.000158713
chr7-1922-0	chr7	87274351	87275458	+	1107	16.8	0	-6.99289	0.000428911	0.00465533
chr18-105-0	chr18	5463309	5464670	+	1361	34.8	6	-2.35727	0.00194477	0.0154469
chr3-2316-0	chr3	101297991	101300221	+	2230	169.21	28.28	-2.41977	1.16257e-05	0.000243991
chr6-3067-1	chr6	34464647	34465773	-	1126	62.4	9.43	-2.55549	7.6198e-05	0.00115795
chr4-34-0	chr4	4653129	4654410	+	1281	19.2	3.43	-2.29015	0.00905461	0.0510994
chr6-1531-1	chr6	96019623	96021680	-	2057	85.2	14.57	-2.38232	0.000100426	0.00144621
chr2-4921-1	chr2	26411371	26412373	-	1002	25.2	4.29	-2.36791	0.00451911	0.0298198
chr12-1102-1	chr12	83173640	83174039	-	399	25.2	5.14	-2.11141	0.00983892	0.054164
chr18-1331-0	chr18	56518590	56519284	+	694	24	1.71	-3.56237	0.000780248	0.0075835
chr10-526-0	chr10	21131518	21133185	+	1667	94.8	12	-2.81373	5.51715e-06	0.000134497
chr1-3626-1	chr1	71877383	71878242	-	859	18	1.71	-3.14998	0.00671687	0.0404911
chr14-353-1	chr14	99855264	99856224	-	960	33.6	0	-7.98722	8.51511e-07	2.87579e-05
chr13-1851-0	chr13	60026936	60028699	+	1763	51.6	4.29	-3.39798	6.73062e-06	0.000157812
chr5-1388-0	chr5	64933073	64934083	+	1010	52.8	8.57	-2.45074	0.000396863	0.00438241
chr2-3789-1	chr2	59253689	59255841	-	2152	42	0.86	-5.27536	7.56916e-07	2.61489e-05
chr13-1564-1	chr13	59957093	59958174	-	1081	44.4	7.71	-2.35125	0.00101846	0.00938041
chrX-70-1	chrX	163213718	163217595	-	3877	124.81	14.57	-2.9323	1.13747e-06	3.68388e-05
chrX-968-0	chrX	96394658	96395424	+	766	58.8	10.29	-2.34592	0.000297148	0.00346913
chr8-2212-0	chr8	90038207	90039111	+	904	34.8	0	-8.03765	6.11649e-07	2.20413e-05
chr1-691-0	chr1	43752099	43753115	+	1016	27.6	1.71	-3.76297	0.000284623	0.00334558
chrX-1640-1	chrX	12014228	12016757	-	2529	68.4	6	-3.32948	2.60777e-06	7.17897e-05
chr15-807-0	chr15	36802916	36805048	+	2132	282.01	59.14	-2.09532	4.61885e-05	0.000762571
chr10-115-1	chr10	127359111	127364026	-	4915	307.22	54	-2.34971	6.55949e-06	0.000154615
chr9-2691-0	chr9	89764541	89766071	+	1530	22.8	2.57	-2.93546	0.00110289	0.00991263
chr13-2549-1	chr13	32583894	32588610	-	4716	111.61	17.14	-2.53849	1.25999e-05	0.000262028
chr14-1711-1	chr14	46400136	46401818	-	1682	124.81	10.29	-3.42993	3.78223e-08	2.34982e-06
chr4-4287-1	chr4	4652164	4653737	-	1573	16.8	3.43	-2.09892	0.0251375	0.108719
chr3-265-0	chr3	21696773	21698111	+	1338	93.6	2.57	-4.9666	1.84101e-10	3.15294e-08
chr6-3555-0	chr6	146475782	146477088	+	1306	104.41	16.29	-2.51587	1.71818e-05	0.000336432
chr6-2697-0	chr6	117494657	117495651	+	994	18	2.57	-2.59666	0.00463264	0.0303588
chr15-371-1	chr15	98717119	98717685	-	566	70.8	2.57	-4.5645	1.01796e-08	8.08063e-07
chr17-1936-1	chr17	31882794	31885295	-	2501	196.81	18.86	-3.21955	2.19859e-08	1.52279e-06
chr8-3084-1	chr8	27922014	27923782	-	1768	49.2	9.43	-2.21342	0.000856396	0.00813813
chr15-105-0	chr15	6490108	6491268	+	1160	18	1.71	-3.14998	0.00671687	0.0404911
chr2-5272-0	chr2	167556836	167557597	+	761	12	0.86	-3.47934	0.0155419	0.0761541
chr1-2402-0	chr1	108303682	108305129	+	1447	21.6	0	-7.35294	4.93267e-05	0.000805405
chr10-2133-1	chr10	68257800	68258507	-	707	30	2.57	-3.32938	0.000108391	0.00154589
chr3-1141-1	chr3	116778035	116780638	-	2603	60	1.71	-4.87952	1.28333e-08	9.77527e-07
chr12-141-0	chr12	8450103	8452171	+	2068	321.62	24	-3.58173	1.75445e-10	3.06057e-08
chr3-3230-0	chr3	129148894	129149824	+	930	31.2	1.71	-3.93905	1.57894e-05	0.000313531
chr17-249-0	chr17	9957869	9959579	+	1710	91.2	8.57	-3.23771	4.98965e-07	1.86163e-05
chr1-4893-0	chr1	193456702	193457548	+	846	13.2	0.86	-3.6154	0.00998336	0.0546425
chr15-487-0	chr15	27344730	27346549	+	1819	34.8	1.71	-4.09595	6.04853e-06	0.000144753
chr8-1568-1	chr8	87656128	87658242	-	2114	21.6	4.29	-2.14678	0.0111532	0.0595363
chr11-573-1	chr11	114704552	114705667	-	1115	169.21	35.14	-2.10779	9.15614e-05	0.00134051
chr10-2658-1	chr10	51680451	51681649	-	1198	85.2	18	-2.0797	0.000388138	0.00431542
chr9-1057-0	chr9	49624539	49625333	+	794	40.8	1.71	-4.32463	1.34182e-06	4.16824e-05
chr14-652-1	chr14	75361997	75362798	-	801	22.8	0	-7.43048	3.28845e-05	0.000572474
chr16-580-0	chr16	20746855	20747599	+	744	58.8	6.86	-2.92263	3.53152e-05	0.000609637
chr2-3251-0	chr2	117272766	117273623	+	857	8.4	0	-6.00417	0.01412	0.0712943
chr10-3457-1	chr10	21130744	21131824	-	1080	93.6	12.86	-2.69678	1.16662e-05	0.000244721
chr14-341-0	chr14	22635850	22636881	+	1031	16.8	3.43	-2.09892	0.0251375	0.108719
chr6-2144-0	chr6	94808189	94809043	+	854	32.4	6.86	-2.06546	0.00617918	0.037924
chr3-682-1	chr3	130635080	130635867	-	787	51.6	6	-2.92376	5.07183e-05	0.000825255
chr1-1353-1	chr1	159638268	159639509	-	1241	69.6	9.43	-2.71271	2.69237e-05	0.000489919
chr6-3212-1	chr6	30288520	30290695	-	2175	114.01	1.71	-5.80401	1.21764e-12	5.54603e-10
chr2-3869-0	chr2	128270055	128271386	+	1331	22.8	2.57	-2.93546	0.00110289	0.00991263
chr10-3775-0	chr10	127361731	127364306	+	2575	283.21	48.86	-2.37646	5.16585e-06	0.000127496
chr5-3263-0	chr5	129714935	129715692	+	757	22.8	3.43	-2.53651	0.00336139	0.0235535
chr11-4139-1	chr11	31286050	31286955	-	905	31.2	3.43	-2.98677	0.000282602	0.00333809
chr11-148-0	chr11	4761583	4763032	+	1449	33.6	6	-2.30684	0.00248625	0.0188083
chr1-542-1	chr1	183479834	183483116	-	3282	432.02	91.71	-2.07851	3.4648e-05	0.000600575
chr9-206-1	chr9	120427845	120428974	-	1129	55.2	8.57	-2.51471	0.000272409	0.00324991
chr14-1112-0	chr14	55776269	55777140	+	871	81.6	3.43	-4.37001	7.69646e-09	6.44032e-07
chr3-1411-1	chr3	106677655	106679005	-	1350	39.6	5.14	-2.76073	0.000322178	0.00371715
chr14-598-1	chr14	76625691	76626678	-	987	37.2	1.71	-4.19181	3.26788e-06	8.70044e-05
chr1-2201-0	chr1	94074787	94075645	+	858	75.6	16.29	-2.05091	0.000824852	0.00790689
chr8-2397-0	chr8	96982601	96983450	+	849	46.8	0.86	-5.43101	2.52246e-07	1.09051e-05
chr11-4086-1	chr11	32235795	32236744	-	949	34.8	1.71	-4.09595	6.04853e-06	0.000144753
chr2-2344-1	chr2	117421925	117424359	-	2434	39.6	5.14	-2.76073	0.000322178	0.00371715
chr2-4645-1	chr2	30483411	30484144	-	733	14.4	1.71	-2.83069	0.0210717	0.095729
chr9-880-0	chr9	43114088	43114550	+	462	39.6	7.71	-2.18671	0.00237455	0.0181765
chr4-2595-1	chr4	85691245	85691976	-	731	37.2	2.57	-3.63849	1.77089e-05	0.000344675
chr1-2437-0	chr1	114555859	114556707	+	848	57.6	8.57	-2.57597	0.000188015	0.00241181
chr11-105-0	chr11	4176490	4177749	+	1259	52.8	0.86	-5.60457	5.38596e-08	3.06847e-06
chr6-3015-0	chr6	127216163	127216998	+	835	43.2	6.86	-2.47902	0.000634492	0.00640347
chr17-2953-0	chr17	88717867	88718644	+	777	44.4	8.57	-2.20145	0.00188891	0.0151919
chr2-1244-1	chr2	146379123	146380246	-	1123	39.6	1.71	-4.2817	1.79758e-06	5.27792e-05
chr15-3039-1	chr15	24348063	24349743	-	1680	63.6	8.57	-2.71861	6.38606e-05	0.00100128
chr10-311-1	chr10	120156508	120157387	-	879	18	1.71	-3.14998	0.00671687	0.0404911
chr2-1636-0	chr2	50871085	50871940	+	855	21.6	0	-7.35294	4.93267e-05	0.000805405
chr6-1079-0	chr6	51665471	51666281	+	810	21.6	0	-7.35294	4.93267e-05	0.000805405
chr16-1621-0	chr16	55550871	55552736	+	1865	37.2	4.29	-2.92735	0.000206474	0.00259768
chr16-1907-0	chr16	76655471	76656252	+	781	27.6	5.14	-2.24199	0.005665	0.0354982
chr1-692-0	chr1	43755386	43756658	+	1272	73.2	14.57	-2.16368	0.000456339	0.00491575
chr12-424-0	chr12	17345349	17346364	+	1015	37.2	2.57	-3.63849	1.77089e-05	0.000344675
chr14-2182-1	chr14	23949939	23952619	-	2680	158.41	18	-2.97331	2.69195e-07	1.14478e-05
chr10-618-1	chr10	111372567	111374105	-	1538	81.6	7.71	-3.22729	2.01289e-06	5.76305e-05
chr3-3253-1	chr3	41356331	41357341	-	1010	20.4	4.29	-2.06484	0.015149	0.0748251
chr1-2881-1	chr1	92530001	92531159	-	1158	45.6	4.29	-3.22013	2.73853e-05	0.000494905
chr18-1914-0	chr18	70531514	70533427	+	1913	70.8	15.43	-2.03386	0.000939825	0.00878105
chr10-3092-0	chr10	99023936	99024928	+	992	42	0	-8.30801	6.96116e-08	3.78457e-06
chr16-2286-0	chr16	92939996	92940890	+	894	24	5.14	-2.0414	0.0130055	0.0668215
chr7-3374-1	chr7	35331019	35331852	-	833	68.4	4.29	-3.8037	2.87822e-07	1.21023e-05
chr1-4852-0	chr1	193010539	193011292	+	753	21.6	3.43	-2.45897	0.00466002	0.0304555
chr16-11-0	chr16	3807968	3808836	+	868	60	7.71	-2.78453	6.40257e-05	0.00100238
chr2-398-1	chr2	167387562	167388693	-	1131	49.2	9.43	-2.21342	0.000856396	0.00813813
chr8-3448-1	chr8	13703003	13704502	-	1499	40.8	7.71	-2.22964	0.00191727	0.0153411
chr16-2285-0	chr16	92930472	92932901	+	2429	134.41	12.86	-3.21812	1.23222e-07	6.08059e-06
chr3-3211-0	chr3	128693619	128694182	+	563	26.4	5.14	-2.17818	0.00745793	0.0438837
chr1-2055-1	chr1	135982309	135983929	-	1620	248.41	18.86	-3.55528	6.99307e-10	9.43194e-08
chr8-3468-1	chr8	13226699	13227508	-	809	18	1.71	-3.14998	0.00671687	0.0404911
chr6-1369-0	chr6	67078766	67081157	+	2391	122.41	21.43	-2.35168	3.94195e-05	0.000669268
chr1-2743-1	chr1	94244262	94245156	-	894	15.6	0.86	-3.85419	0.00421342	0.0282138
chr12-1719-0	chr12	81242167	81242963	+	796	20.4	0.86	-4.23835	0.000555241	0.00573102
chr9-2663-1	chr9	49719216	49720545	-	1329	46.8	0.86	-5.43101	2.52246e-07	1.09051e-05
chr16-267-1	chr16	92138813	92140000	-	1187	121.21	18	-2.5875	8.51678e-06	0.000190285
chr19-813-0	chr19	27334762	27335926	+	1164	20.4	1.71	-3.32931	0.00223741	0.0173231
chrX-717-1	chrX	100735487	100736561	-	1074	28.8	4.29	-2.55961	0.00187833	0.0151472
chr3-2564-0	chr3	107067623	107070672	+	3049	135.61	3.43	-5.10179	4.05397e-12	1.43216e-09
chr1-3283-1	chr1	80217404	80218027	-	623	38.4	0.86	-5.1465	2.4184e-06	6.74311e-05
chr13-513-1	chr13	102648824	102650212	-	1388	30	1.71	-3.88271	2.19629e-05	0.000412449
chr11-2112-0	chr11	72095244	72096427	+	1183	18	0.86	-4.05902	0.00183262	0.0148852
chr8-2471-1	chr8	50193467	50194637	-	1170	44.4	6.86	-2.51843	0.000510269	0.00538859
chr6-79-0	chr6	6494220	6494705	+	485	18	1.71	-3.14998	0.00671687	0.0404911
chr9-1971-1	chr9	63727234	63728045	-	811	40.8	8.57	-2.07983	0.00346637	0.024126
chr9-964-1	chr9	96699879	96701127	-	1248	112.81	20.57	-2.29253	6.65603e-05	0.00103782
chr2-705-0	chr2	26411813	26413364	+	1551	52.8	3.43	-3.74326	1.52563e-06	4.63352e-05
chr9-2999-0	chr9	101341106	101341611	+	505	55.2	0.86	-5.66855	3.30113e-08	2.1039e-06
chr13-2593-1	chr13	31855560	31857634	-	2074	73.2	4.29	-3.90136	1.10913e-07	5.59751e-06
chr3-2825-0	chr3	116551240	116553361	+	2121	81.6	15.43	-2.23832	0.000240895	0.00296059
chr10-64-1	chr10	127941297	127942460	-	1163	43.2	7.71	-2.31184	0.00125561	0.0110465
chr2-3446-0	chr2	119667828	119668493	+	665	22.8	2.57	-2.93546	0.00110289	0.00991263
chr15-3262-1	chr15	8461164	8462212	-	1048	120.01	24.86	-2.11012	0.000157734	0.00209813
chr17-2101-1	chr17	28638720	28639372	-	652	22.8	3.43	-2.53651	0.00336139	0.0235535
chr3-208-0	chr3	19306556	19308898	+	2342	162.01	22.28	-2.69941	1.99426e-06	5.74086e-05
chr18-380-0	chr18	17047824	17048982	+	1158	16.8	1.71	-3.0512	0.00978697	0.05409
chr2-4369-1	chr2	34004888	34006259	-	1371	76.8	2.57	-4.68164	3.1417e-09	3.13546e-07
chr5-2786-1	chr5	64958052	64959304	-	1252	28.8	6	-2.08539	0.00677294	0.0407331
chr5-3139-1	chr5	42243543	42244545	-	1002	54	7.71	-2.63288	0.000166089	0.00218328
chr2-1722-0	chr2	55670678	55671293	+	615	44.4	6	-2.70755	0.000234216	0.00288691
chr18-780-0	chr18	35704168	35705354	+	1186	13.2	1.71	-2.70636	0.0311164	0.127282
chr10-2739-1	chr10	44404361	44405304	-	943	31.2	0.86	-4.84809	1.57894e-05	0.000313531
chr18-2267-0	chr18	84064469	84066327	+	1858	24	4.29	-2.2979	0.00609066	0.0375061
chr12-1313-1	chr12	78748305	78749028	-	723	15.6	0.86	-3.85419	0.00421342	0.0282138
chr1-3105-0	chr1	137822315	137823402	+	1087	72	12	-2.41747	0.000113631	0.00160196
chr18-53-1	chr18	84064264	84064819	-	555	19.2	3.43	-2.29015	0.00905461	0.0510994
chr9-1559-0	chr9	60544425	60545234	+	809	36	6	-2.406	0.00152434	0.0129064
chr6-2295-1	chr6	67087237	67088866	-	1629	181.21	7.71	-4.37695	9.14965e-12	2.75284e-09
chr4-865-0	chr4	47164763	47165491	+	728	22.8	0	-7.43048	3.28845e-05	0.000572474
chr13-2712-1	chr13	29009000	29009995	-	995	22.8	1.71	-3.48879	0.00110289	0.00991263
chr2-5571-0	chr2	180120288	180126994	+	6706	604.83	15.43	-5.12611	1.41235e-17	1.18922e-13
chr13-486-1	chr13	103353174	103354225	-	1051	19.2	2.57	-2.6891	0.00321129	0.0229135
chr13-1924-1	chr13	51055451	51056465	-	1014	68.4	7.71	-2.97317	1.50393e-05	0.000301471
chr15-812-0	chr15	36823364	36824840	+	1476	76.8	14.57	-2.23282	0.000299312	0.00348621
chr10-2973-0	chr10	95736717	95738362	+	1645	24	0.86	-4.47141	0.00017896	0.00231713
chr5-1208-0	chr5	52273607	52274874	+	1267	26.4	5.14	-2.17818	0.00745793	0.0438837
chr15-618-1	chr15	91481715	91482111	-	396	28.8	0.86	-4.73312	4.31873e-05	0.000721628
chr8-2457-0	chr8	97749978	97751775	+	1797	79.2	5.14	-3.75831	1.50462e-07	7.12095e-06
chr9-702-1	chr9	106307090	106307788	-	698	36	6	-2.406	0.00152434	0.0129064
chr6-231-0	chr6	17353277	17354020	+	743	15.6	0	-6.88685	0.000681211	0.00679386
chr8-2986-0	chr8	120683801	120684597	+	796	22.8	1.71	-3.48879	0.00110289	0.00991263
chr4-602-0	chr4	40836476	40836875	+	399	21.6	4.29	-2.14678	0.0111532	0.0595363
chr3-3370-0	chr3	132625675	132627455	+	1780	148.81	2.57	-5.63463	1.60512e-13	1.18648e-10
chr3-2342-0	chr3	101885906	101886473	+	567	32.4	2.57	-3.43994	5.82553e-05	0.000930851
chr3-282-0	chr3	21886839	21887621	+	782	26.4	3.43	-2.74687	0.00129061	0.0112292
chr9-3543-1	chr9	14003524	14005045	-	1521	61.2	10.29	-2.40351	0.000175633	0.00228879
chr10-1357-0	chr10	54914158	54914716	+	558	27.6	0	-7.70466	7.02592e-06	0.000162435
chr10-3663-1	chr10	16190047	16191430	-	1383	36	7.71	-2.04969	0.00566802	0.0354982
chr6-1268-1	chr6	112159723	112160809	-	1086	38.4	2.57	-3.68414	1.32827e-05	0.000273134
chr1-2952-0	chr1	135983348	135984633	+	1285	234.01	18	-3.53585	9.50927e-10	1.21465e-07
chr8-1300-1	chr8	96898682	96899749	-	1067	54	7.71	-2.63288	0.000166089	0.00218328
chr5-3321-1	chr5	35509614	35511272	-	1658	30	1.71	-3.88271	2.19629e-05	0.000412449
chr5-2466-1	chr5	77509470	77510519	-	1049	67.2	6.86	-3.11487	7.85752e-06	0.000179596
chr8-2414-0	chr8	97257911	97258545	+	634	34.8	0.86	-5.00499	6.04853e-06	0.000144753
chr5-3134-1	chr5	43471910	43473749	-	1839	60	5.14	-3.35855	4.49337e-06	0.000113046
chr2-2377-1	chr2	116767398	116768472	-	1074	45.6	0	-8.42629	2.93638e-08	1.90984e-06
chr6-3144-1	chr6	31319884	31321344	-	1460	72	14.57	-2.13988	0.000526002	0.0055293
chr4-1063-0	chr4	56134729	56136283	+	1554	28.8	1.71	-3.82408	0.000205346	0.00259121
chr6-3207-1	chr6	30308611	30310414	-	1803	163.21	14.57	-3.31896	3.03285e-08	1.95473e-06
chr3-2367-1	chr3	84572777	84573686	-	909	82.8	16.29	-2.18193	0.000328974	0.00377134
chr3-2704-1	chr3	65687982	65689762	-	1780	15.6	1.71	-2.94515	0.0143284	0.0719161
chr4-965-0	chr4	53812264	53813879	+	1615	140.41	12	-3.37965	3.5998e-08	2.24806e-06
chr8-493-1	chr8	123751567	123753705	-	2138	58.8	12.86	-2.0273	0.0014891	0.012669
chr10-3853-1	chr10	7007641	7009650	-	2009	157.21	32.57	-2.11099	9.18574e-05	0.00134438
chr10-3760-1	chr10	12607337	12608308	-	971	40.8	2.57	-3.77131	5.73394e-06	0.000138639
chr5-442-1	chr5	139970602	139971467	-	865	20.4	3.43	-2.37703	0.00648419	0.039449
chr16-1727-1	chr16	24176160	24177772	-	1612	70.8	7.71	-3.02283	1.06176e-05	0.000226769
chr6-2820-1	chr6	41503713	41504963	-	1250	31.2	0	-7.88074	1.67869e-06	5.01363e-05
chr13-1505-0	chr13	51391329	51392887	+	1558	43.2	7.71	-2.31184	0.00125561	0.0110465
chr16-598-1	chr16	76815203	76816950	-	1747	117.61	25.71	-2.03232	0.000265116	0.00320417
chr19-882-1	chr19	36762759	36763825	-	1066	55.2	5.14	-3.23853	1.03478e-05	0.000223221
chr10-2067-1	chr10	69547387	69548455	-	1068	37.2	3.43	-3.23954	6.78726e-05	0.00105439
chr3-1552-1	chr3	103209804	103210537	-	733	34.8	7.71	-2.00096	0.00706902	0.0421237
chr5-933-1	chr5	127017652	127018970	-	1318	22.8	0.86	-4.39783	0.000259302	0.00314154
chr19-640-0	chr19	19321419	19322376	+	957	13.2	1.71	-2.70636	0.0311164	0.127282
chr9-1982-0	chr9	67053177	67054047	+	870	32.4	2.57	-3.43994	5.82553e-05	0.000930851
chr3-44-1	chr3	154354543	154355477	-	934	37.2	4.29	-2.92735	0.000206474	0.00259768
chr4-3252-1	chr4	56134152	56135996	-	1844	26.4	4.29	-2.43468	0.00336263	0.0235535
chr6-2063-0	chr6	91605324	91607371	+	2047	56.4	2.57	-4.23713	1.68661e-07	7.90255e-06
chr5-1576-1	chr5	112262998	112264942	-	1944	73.2	10.29	-2.6613	2.79977e-05	0.000505323
chr2-1573-1	chr2	132030433	132032392	-	1959	75.6	12.86	-2.38915	0.000126058	0.0017326
chr8-2990-0	chr8	120765684	120766386	+	702	42	3.43	-3.41404	1.77592e-05	0.0003447
chr18-448-1	chr18	70514854	70515689	-	835	58.8	3.43	-3.89816	4.93898e-07	1.8468e-05
chr12-1003-0	chr12	55384833	55385943	+	1110	72	1.71	-5.14202	1.17531e-09	1.46167e-07
chr16-164-0	chr16	10336582	10338541	+	1959	94.8	4.29	-4.27381	3.60448e-09	3.44313e-07
chr3-571-0	chr3	37571301	37572069	+	768	61.2	3.43	-3.95575	3.19819e-07	1.30943e-05
chr11-346-1	chr11	117467164	117467641	-	477	67.2	12.86	-2.21954	0.000421117	0.00460746
chr5-1596-1	chr5	112048537	112049218	-	681	57.6	1.71	-4.82076	2.0469e-08	1.43661e-06
chr10-3271-0	chr10	111122033	111123260	+	1227	19.2	0.86	-4.15147	0.000820847	0.00787923
chr8-617-1	chr8	121953190	121954880	-	1690	135.61	19.71	-2.61888	5.19323e-06	0.000128097
chr12-1021-1	chr12	86015568	86016557	-	989	44.4	6	-2.70755	0.000234216	0.00288691
chr12-2656-1	chr12	9101141	9102096	-	955	16.8	1.71	-3.0512	0.00978697	0.05409
chr6-1416-1	chr6	100453312	100453631	-	319	14.4	0	-6.77239	0.00109407	0.00987854
chr19-1575-0	chr19	47560614	47562176	+	1562	103.21	12.86	-2.83746	3.63307e-06	9.51609e-05
chr8-2954-0	chr8	119660917	119662191	+	1274	93.6	11.14	-2.9012	3.26511e-06	8.70044e-05
chr18-1897-0	chr18	70058645	70059264	+	619	38.4	6	-2.49877	0.000942369	0.00878105
chr1-3078-0	chr1	137599188	137601293	+	2105	73.2	8.57	-2.92103	6.36161e-06	0.000151175
chr2-4537-1	chr2	31722075	31723252	-	1177	56.4	11.14	-2.17173	0.000753283	0.0073638
chr12-188-1	chr12	113754844	113755333	-	489	9.6	0.86	-3.16135	0.0384939	0.148849
chr16-918-0	chr16	30475876	30477809	+	1933	136.81	29.14	-2.07049	0.000179088	0.00231735
chr13-1565-1	chr13	59954625	59955402	-	777	25.2	0.86	-4.54142	0.000124298	0.00171091
chr9-2495-1	chr9	54983965	54984745	-	780	111.61	22.28	-2.16229	0.000157302	0.00209813
chr1-1947-1	chr1	137752527	137753884	-	1357	72	1.71	-5.14202	1.17531e-09	1.46167e-07
chr15-3086-0	chr15	96920226	96920979	+	753	33.6	6.86	-2.11772	0.00488426	0.0315631
chr14-60-0	chr14	10379113	10381252	+	2139	34.8	6	-2.35727	0.00194477	0.0154469
chr3-2984-1	chr3	55028641	55030923	-	2282	177.61	11.14	-3.82428	5.29051e-10	7.62267e-08
chr2-2104-0	chr2	71505186	71506430	+	1244	46.8	0	-8.46366	2.22019e-08	1.52279e-06
chr2-5348-0	chr2	168438799	168439659	+	860	46.8	6	-2.78328	0.000149748	0.00201394
chr2-4670-0	chr2	154542426	154543635	+	1209	82.8	7.71	-3.24832	1.46476e-06	4.49677e-05
chr10-1174-1	chr10	92404562	92405833	-	1271	24	3.43	-2.61009	0.00243379	0.01849
chr2-1787-0	chr2	59254426	59255115	+	689	12	0	-6.51199	0.00292486	0.021353
chr13-2331-1	chr13	37714143	37714863	-	720	27.6	1.71	-3.76297	0.000284623	0.00334558
chr2-641-1	chr2	163305535	163307880	-	2345	127.21	12.86	-3.13876	2.65919e-07	1.13912e-05
chr5-2949-1	chr5	53283069	53283974	-	905	40.8	0.86	-5.23367	1.34182e-06	4.16824e-05
chr2-71-1	chr2	180095254	180098144	-	2890	285.61	10.29	-4.62344	1.06095e-13	8.45077e-11
chr10-2795-0	chr10	92806306	92808359	+	2053	24	2.57	-3.00905	0.000780248	0.0075835
chrX-130-1	chrX	160316437	160318180	-	1743	57.6	9.43	-2.44027	0.000188015	0.00241181
chr13-729-1	chr13	98204254	98206244	-	1990	34.8	7.71	-2.00096	0.00706902	0.0421237
chr3-2563-0	chr3	107063870	107065452	+	1582	225.61	9.43	-4.40742	2.03188e-12	8.40959e-10
chr17-1129-0	chr17	31866086	31868984	+	2898	241.21	18	-3.57955	6.28876e-10	8.82129e-08
chr5-2991-0	chr5	122596131	122597621	+	1490	97.21	9.43	-3.1938	4.82719e-07	1.81142e-05
chrX-619-1	chrX	109368468	109369392	-	924	50.4	9.43	-2.2481	0.000581378	0.00595209
chr9-2506-1	chr9	54634772	54635786	-	1014	91.2	8.57	-3.23771	4.98965e-07	1.86163e-05
chr13-2803-1	chr13	24870308	24871012	-	704	18	2.57	-2.59666	0.00463264	0.0303588
chr8-656-1	chr8	120765752	120766608	-	856	60	2.57	-4.3262	8.51886e-08	4.4954e-06
chr18-733-0	chr18	35186933	35189731	+	2798	110.41	12.86	-2.93463	1.72486e-06	5.13156e-05
chr7-2256-1	chr7	85829168	85830009	-	841	10.8	0.86	-3.32909	0.0243739	0.106767
chr13-2336-1	chr13	37679729	37680918	-	1189	72	0.86	-6.05106	1.17531e-09	1.46167e-07
chr17-1043-0	chr17	29530649	29531744	+	1095	78	15.43	-2.17334	0.000411879	0.00452692
chr14-1968-0	chr14	77161624	77163638	+	2014	38.4	6.86	-2.30965	0.00193774	0.0154463
chr16-1539-1	chr16	30474895	30476206	-	1311	97.21	17.14	-2.33944	6.47311e-05	0.00101212
chr3-991-1	chr3	122024124	122025606	-	1482	68.4	11.14	-2.44944	0.000118829	0.00165752
chrX-1740-1	chrX	9728910	9729752	-	842	48	7.71	-2.4634	0.000548622	0.00572503
chr6-1662-0	chr6	83817102	83818320	+	1218	25.2	4.29	-2.36791	0.00451911	0.0298198
chr14-784-1	chr14	71480844	71482402	-	1558	57.6	2.57	-4.26744	1.33978e-07	6.52365e-06
chr12-1352-0	chr12	74084196	74085402	+	1206	30	2.57	-3.32938	0.000108391	0.00154589
chr15-3412-0	chr15	101166912	101169083	+	2171	132.01	11.14	-3.39656	4.13223e-08	2.51929e-06
chr10-539-1	chr10	116172555	116173047	-	492	27.6	1.71	-3.76297	0.000284623	0.00334558
chr6-1711-0	chr6	84485113	84486198	+	1085	75.6	3.43	-4.26001	1.92552e-08	1.36848e-06
chr1-1078-0	chr1	59532608	59533990	+	1382	51.6	9.43	-2.28195	0.000480009	0.00511783
chr2-3654-0	chr2	124840960	124842394	+	1434	67.2	6.86	-3.11487	7.85752e-06	0.000179596
chr19-647-0	chr19	20479669	20480579	+	910	28.8	3.43	-2.8718	0.000695001	0.00687929
chr6-1130-1	chr6	115472542	115473475	-	933	18	0.86	-4.05902	0.00183262	0.0148852
chr5-1845-0	chr5	89140361	89141413	+	1052	72	14.57	-2.13988	0.000526002	0.0055293
chrX-59-1	chrX	163486725	163487619	-	894	31.2	4.29	-2.67458	0.000802182	0.00773349
chr2-1767-1	chr2	128517863	128518840	-	977	51.6	3.43	-3.71017	1.92601e-06	5.57411e-05
chr14-355-1	chr14	99847641	99848669	-	1028	50.4	2.57	-4.07527	7.10661e-07	2.4918e-05
chr11-660-1	chr11	112692488	112693250	-	762	34.8	2.57	-3.54263	3.18551e-05	0.00055962
chr11-4132-1	chr11	31429148	31429857	-	709	25.2	2.57	-3.07906	0.000554765	0.00573102
chr15-1552-0	chr15	58940838	58941706	+	868	22.8	0	-7.43048	3.28845e-05	0.000572474
chr2-268-0	chr2	12618936	12620962	+	2026	157.21	6.86	-4.33931	8.11584e-11	1.60854e-08
chr5-3264-0	chr5	129724069	129725513	+	1444	68.4	4.29	-3.8037	2.87822e-07	1.21023e-05
chr4-124-1	chr4	151457107	151457920	-	813	73.2	7.71	-3.07084	6.36161e-06	0.000151175
chr8-2523-1	chr8	48546382	48547158	-	776	37.2	1.71	-4.19181	3.26788e-06	8.70044e-05
chr16-922-1	chr16	50009245	50010874	-	1629	19.2	3.43	-2.29015	0.00905461	0.0510994
chr15-1551-0	chr15	58937579	58940033	+	2454	189.61	18	-3.23249	2.22516e-08	1.52496e-06
chr18-1857-0	chr18	68880563	68881625	+	1062	34.8	0	-8.03765	6.11649e-07	2.20413e-05
chr8-2987-0	chr8	120686290	120687798	+	1508	81.6	6	-3.5836	3.15372e-07	1.30912e-05
chr13-572-1	chr13	100416888	100418020	-	1132	40.8	3.43	-3.37235	2.30706e-05	0.000427921
chr1-2853-1	chr1	92795507	92797227	-	1720	45.6	0.86	-5.39364	3.30164e-07	1.3338e-05
chr7-614-1	chr7	135505889	135508160	-	2271	36	6	-2.406	0.00152434	0.0129064
chr10-2346-1	chr10	61099218	61099978	-	760	12	0.86	-3.47934	0.0155419	0.0761541
chr3-3275-0	chr3	130755499	130756039	+	540	19.2	0.86	-4.15147	0.000820847	0.00787923
chr2-474-0	chr2	21152016	21153659	+	1643	88.8	7.71	-3.34909	6.75008e-07	2.38362e-05
chr11-293-0	chr11	8265154	8266269	+	1115	21.6	0.86	-4.32029	0.000378171	0.00422965
chr18-1870-0	chr18	69327963	69329344	+	1381	45.6	5.14	-2.96363	7.65094e-05	0.00115809
chr13-2283-0	chr13	78949128	78949901	+	773	14.4	1.71	-2.83069	0.0210717	0.095729
chr8-594-1	chr8	122321760	122322763	-	1003	39.6	6.86	-2.35389	0.00123316	0.0109012
chr3-2621-0	chr3	107653116	107655038	+	1922	163.21	3.43	-5.36883	2.29384e-13	1.56189e-10
chr15-199-0	chr15	8527114	8528066	+	952	51.6	0	-8.60414	7.53517e-09	6.3621e-07
chr15-2509-0	chr15	80000047	80001848	+	1801	54	7.71	-2.63288	0.000166089	0.00218328
chr11-576-1	chr11	114674983	114676814	-	1831	122.41	0.86	-6.8155	2.85986e-14	3.21952e-11
chr2-415-1	chr2	167201221	167202067	-	846	40.8	5.14	-2.80365	0.000197582	0.00251648
chr11-2940-0	chr11	88627036	88628331	+	1295	33.6	3.43	-3.09325	0.00015802	0.00209813
chr10-900-1	chr10	96794869	96796905	-	2036	174.01	36	-2.11347	8.3348e-05	0.00124465
chr12-527-0	chr12	25817038	25817687	+	649	33.6	2.57	-3.4922	4.29873e-05	0.000720712
chr17-1132-0	chr17	31883746	31886942	+	3196	222.01	19.71	-3.32953	6.71963e-09	5.75992e-07
chrX-1700-1	chrX	11330012	11330644	-	632	26.4	1.71	-3.69915	0.000396399	0.00438241
chr11-3691-1	chr11	50377669	50379622	-	1953	112.81	12	-3.06421	6.22998e-07	2.23046e-05
chr1-3967-0	chr1	166501803	166503090	+	1287	39.6	2.57	-3.72838	1.00013e-05	0.000217973
chr3-1583-0	chr3	84149047	84150392	+	1345	50.4	9.43	-2.2481	0.000581378	0.00595209
chr5-1561-1	chr5	112672098	112673915	-	1817	15.6	0.86	-3.85419	0.00421342	0.0282138
chr4-1131-0	chr4	57464970	57466189	+	1219	56.4	5.14	-3.26948	8.37472e-06	0.000187807
chr5-1235-0	chr5	53283499	53284333	+	834	39.6	0.86	-5.19074	1.79758e-06	5.27792e-05
chr11-4254-1	chr11	23413715	23415518	-	1803	69.6	3.43	-4.14093	6.12757e-08	3.42851e-06
chr7-1939-1	chr7	91248319	91249493	-	1174	48	10.29	-2.05387	0.00185619	0.0150462
chr2-182-0	chr2	9415538	9415923	+	385	15.6	0	-6.88685	0.000681211	0.00679386
chr15-2620-1	chr15	36784076	36785502	-	1426	320.42	44.57	-2.68655	4.02563e-07	1.57067e-05
chr5-276-1	chr5	144518102	144519194	-	1092	106.81	20.57	-2.21377	0.000126049	0.0017326
chr13-821-0	chr13	32585206	32588149	+	2943	85.2	12.86	-2.56133	3.46989e-05	0.00060121
chr16-861-1	chr16	55519521	55522618	-	3097	40.8	7.71	-2.22964	0.00191727	0.0153411
chr18-2085-1	chr18	11309286	11310260	-	974	14.4	1.71	-2.83069	0.0210717	0.095729
chr9-946-0	chr9	44375792	44376731	+	939	68.4	6	-3.32948	2.60777e-06	7.17897e-05
chr6-695-1	chr6	127284812	127285658	-	846	28.8	3.43	-2.8718	0.000695001	0.00687929
chr18-1592-0	chr18	63060995	63061692	+	697	19.2	0	-7.18412	0.000113897	0.00160196
chr19-284-1	chr19	53736328	53736939	-	611	46.8	1.71	-4.52197	2.52246e-07	1.09051e-05
chr8-1208-0	chr8	50433964	50435589	+	1625	150.01	30.86	-2.12112	0.000119448	0.00166459
chr1-4817-1	chr1	23651821	23652148	-	327	15.6	1.71	-2.94515	0.0143284	0.0719161
chr2-3837-1	chr2	57081952	57082501	-	549	13.2	1.71	-2.70636	0.0311164	0.127282
chr1-1868-1	chr1	140281291	140283289	-	1998	42	2.57	-3.81299	4.36526e-06	0.000111182
chr2-898-1	chr2	155430085	155432275	-	2190	171.61	8.57	-4.14867	6.19985e-11	1.27987e-08
chr12-435-1	chr12	106794799	106795689	-	890	36	0.86	-5.05372	4.43562e-06	0.000111894
chr4-3657-0	chr4	137393905	137394397	+	492	15.6	1.71	-2.94515	0.0143284	0.0719161
chr1-4368-0	chr1	179609021	179610236	+	1215	37.2	4.29	-2.92735	0.000206474	0.00259768
chr17-708-1	chr17	71243917	71244532	-	615	56.4	10.29	-2.28594	0.000424492	0.00463417
chr4-2814-1	chr4	70202956	70203835	-	879	62.4	4.29	-3.67151	7.81828e-07	2.67577e-05
chr3-1318-0	chr3	68568921	68570519	+	1598	31.2	5.14	-2.41807	0.0019296	0.0154018
chr5-1203-0	chr5	52141693	52144452	+	2759	26.4	1.71	-3.69915	0.000396399	0.00438241
chr14-209-0	chr14	20804500	20805327	+	827	33.6	0.86	-4.95456	8.28724e-06	0.000186489
chr10-3590-0	chr10	120156984	120158553	+	1569	26.4	1.71	-3.69915	0.000396399	0.00438241
chr12-296-1	chr12	111963134	111963954	-	820	10.8	0	-6.36174	0.00487477	0.0315631
chr10-2019-0	chr10	74841632	74842109	+	477	55.2	5.14	-3.23853	1.03478e-05	0.000223221
chr1-3195-0	chr1	140280134	140281456	+	1322	31.2	0.86	-4.84809	1.57894e-05	0.000313531
chr11-659-1	chr11	112693953	112695736	-	1783	50.4	4.29	-3.36412	1.06385e-05	0.000226769
chr6-2674-0	chr6	117021464	117022345	+	881	55.2	0.86	-5.66855	3.30113e-08	2.1039e-06
chr10-1507-0	chr10	59432611	59433679	+	1068	132.01	12.86	-3.19215	1.70756e-07	7.94459e-06
chr17-602-1	chr17	73331022	73331660	-	638	22.8	0.86	-4.39783	0.000259302	0.00314154
chr11-923-0	chr11	42939400	42940372	+	972	9.6	0	-6.19401	0.00823669	0.0473281
chr18-1987-0	chr18	75081165	75082083	+	918	138.01	25.71	-2.26286	4.6176e-05	0.000762571
chr9-1208-0	chr9	54973740	54975135	+	1395	13.2	0.86	-3.6154	0.00998336	0.0546425
chr18-1228-0	chr18	51200332	51201167	+	835	21.6	0	-7.35294	4.93267e-05	0.000805405
chr13-1056-0	chr13	37758630	37760989	+	2359	159.61	27.43	-2.37977	1.68807e-05	0.000331845
chr12-2458-0	chr12	106795550	106796781	+	1231	26.4	1.71	-3.69915	0.000396399	0.00438241
chr14-2222-0	chr14	105769048	105771061	+	2013	141.61	22.28	-2.50541	1.0568e-05	0.000226769
chr3-1699-1	chr3	100136212	100137606	-	1394	34.8	7.71	-2.00096	0.00706902	0.0421237
chr16-724-0	chr16	24157026	24158220	+	1194	31.2	3.43	-2.98677	0.000282602	0.00333809
chr7-3320-0	chr7	132737440	132738276	+	836	40.8	1.71	-4.32463	1.34182e-06	4.16824e-05
chr18-1924-1	chr18	20940576	20941045	-	469	21.6	4.29	-2.14678	0.0111532	0.0595363
chr6-1429-1	chr6	100138013	100139591	-	1578	162.01	30.86	-2.23206	4.71486e-05	0.000777055
chr6-220-0	chr6	17152065	17152844	+	779	34.8	0	-8.03765	6.11649e-07	2.20413e-05
chr7-1618-0	chr7	74606876	74608612	+	1736	109.21	14.57	-2.73987	6.2948e-06	0.000150051
chr11-4385-0	chr11	117396353	117397746	+	1393	139.21	18.86	-2.72038	2.4324e-06	6.77572e-05
chr1-2191-1	chr1	133991717	133992490	-	773	45.6	6	-2.74591	0.000187086	0.002405
chr5-1051-0	chr5	43473211	43474340	+	1129	40.8	5.14	-2.80365	0.000197582	0.00251648
chr14-1927-0	chr14	76654893	76655692	+	799	37.2	0.86	-5.10086	3.26788e-06	8.70044e-05
chr3-3276-0	chr3	130756707	130758492	+	1785	123.61	18.86	-2.54907	9.93591e-06	0.000217503
chr2-5303-0	chr2	167750382	167751265	+	883	91.2	12.86	-2.65936	1.52469e-05	0.000305199
chr15-1632-0	chr15	60940508	60942035	+	1527	33.6	1.71	-4.04552	8.28724e-06	0.000186489
chr14-1221-1	chr14	61528634	61529508	-	874	52.8	11.14	-2.07681	0.00127536	0.0111564
chr14-2434-1	chr14	15470976	15472996	-	2020	30	6	-2.14402	0.00525705	0.0334307
chr6-1647-1	chr6	91595919	91597693	-	1774	166.81	19.71	-2.91738	3.64767e-07	1.44864e-05
chr3-1618-0	chr3	84932632	84933586	+	954	93.6	8.57	-3.27513	3.19629e-07	1.30943e-05
chr13-1830-0	chr13	59494379	59495308	+	929	12	0	-6.51199	0.00292486	0.021353
chr9-1955-1	chr9	63931807	63932894	-	1087	160.81	2.57	-5.74643	4.63439e-14	4.64582e-11
chr3-1581-0	chr3	84137668	84138751	+	1083	24	3.43	-2.61009	0.00243379	0.01849
chr13-1571-0	chr13	52216393	52217679	+	1286	74.4	12	-2.46469	8.37157e-05	0.00124815
chr16-717-0	chr16	24073317	24075087	+	1770	123.61	18.86	-2.54907	9.93591e-06	0.000217503
chr19-1002-0	chr19	33027002	33027664	+	662	20.4	2.57	-2.77598	0.00223741	0.0173231
chr12-998-0	chr12	55352996	55354124	+	1128	49.2	7.71	-2.49893	0.000447797	0.00483422
chr8-405-0	chr8	15496434	15497783	+	1349	36	6.86	-2.21687	0.00306617	0.022176
chr6-3362-0	chr6	142287721	142289062	+	1341	18	0	-7.09167	0.000272943	0.00324991
chr6-145-1	chr6	146480854	146482028	-	1174	16.8	3.43	-2.09892	0.0251375	0.108719
chr19-1590-1	chr19	10245804	10246559	-	755	26.4	0.86	-4.60819	8.68659e-05	0.00128671
chr1-1970-1	chr1	137598823	137599875	-	1052	72	9.43	-2.76153	1.628e-05	0.000320856
chr1-242-0	chr1	20645336	20647512	+	2176	190.81	3.43	-5.59408	1.69256e-14	2.10156e-11
chr12-2677-1	chr12	8898988	8900193	-	1205	92.4	5.14	-3.98036	2.05182e-08	1.43767e-06
chr14-690-0	chr14	34807358	34808402	+	1044	40.8	1.71	-4.32463	1.34182e-06	4.16824e-05
chr17-2823-1	chr17	9942777	9944811	-	2034	97.21	11.14	-2.95557	2.16381e-06	6.17002e-05
chr16-24-1	chr16	97937559	97938449	-	890	32.4	3.43	-3.04099	0.000210936	0.00264194
chrX-717-0	chrX	70566665	70567563	+	898	43.2	1.71	-4.40683	5.71872e-07	2.09386e-05
chr14-2077-0	chr14	86936224	86938473	+	2249	68.4	10.29	-2.56364	6.33867e-05	0.000997179
chr13-1500-0	chr13	51293765	51294693	+	928	26.4	4.29	-2.43468	0.00336263	0.0235535
chr2-1574-1	chr2	132028450	132029836	-	1386	36	4.29	-2.88021	0.000269237	0.00322993
chr5-1292-1	chr5	118898322	118899244	-	922	31.2	4.29	-2.67458	0.000802182	0.00773349
chr6-1743-1	chr6	89014477	89015212	-	735	33.6	3.43	-3.09325	0.00015802	0.00209813
chr2-1678-0	chr2	52231638	52232696	+	1058	37.2	0.86	-5.10086	3.26788e-06	8.70044e-05
chr6-3270-1	chr6	29257607	29258769	-	1162	32.4	4.29	-2.7288	0.0006078	0.00617468
chr11-766-1	chr11	109216427	109217682	-	1255	26.4	1.71	-3.69915	0.000396399	0.00438241
chr9-3144-1	chr9	32401915	32403304	-	1389	38.4	7.71	-2.14247	0.00365839	0.0252172
chr12-2453-0	chr12	106749604	106751059	+	1455	32.4	0.86	-4.90231	1.14102e-05	0.000239888
chr8-1831-1	chr8	80296058	80296669	-	611	31.2	4.29	-2.67458	0.000802182	0.00773349
chr10-3383-0	chr10	116172818	116173902	+	1084	28.8	1.71	-3.82408	0.000205346	0.00259121
chr16-559-0	chr16	20445924	20447017	+	1093	34.8	3.43	-3.14368	0.000118807	0.00165752
chr3-2722-0	chr3	109110430	109114282	+	3852	326.42	64.28	-2.18611	1.88686e-05	0.000362566
chr16-1484-0	chr16	45365930	45368157	+	2227	87.6	10.29	-2.91996	3.80117e-06	9.86597e-05
chr10-916-1	chr10	96288014	96289258	-	1244	27.6	4.29	-2.4985	0.00250944	0.0189039
chr9-825-1	chr9	102591988	102592585	-	597	69.6	0.86	-6.00225	1.77814e-09	2.01249e-07
chr1-2713-1	chr1	94668367	94673159	-	4792	349.22	34.28	-3.18804	4.39789e-09	4.08495e-07
chr5-2519-1	chr5	76564053	76564918	-	865	24	3.43	-2.61009	0.00243379	0.01849
chr3-992-0	chr3	55030479	55031755	+	1276	187.21	6.86	-4.59109	5.24421e-12	1.7296e-09
chr13-827-0	chr13	32703022	32704071	+	1049	51.6	3.43	-3.71017	1.92601e-06	5.57411e-05
chr17-2828-1	chr17	9836528	9838278	-	1750	45.6	7.71	-2.38961	0.00082738	0.00792034
chr17-1133-0	chr17	31890519	31891696	+	1177	52.8	11.14	-2.07681	0.00127536	0.0111564
chr15-317-0	chr15	12041220	12042382	+	1162	18	0.86	-4.05902	0.00183262	0.0148852
chr8-1884-1	chr8	77393113	77396213	-	3100	205.21	35.14	-2.3859	9.10866e-06	0.000202066
chr5-2040-1	chr5	99816517	99817762	-	1245	46.8	2.57	-3.96864	1.51749e-06	4.62376e-05
chr10-1789-0	chr10	67114317	67115410	+	1093	26.4	4.29	-2.43468	0.00336263	0.0235535
chr16-2434-1	chr16	3699163	3699483	-	320	24	5.14	-2.0414	0.0130055	0.0668215
chr4-1813-1	chr4	114775862	114776449	-	587	16.8	0.86	-3.96024	0.00276842	0.0204446
chr2-3691-1	chr2	61236515	61237380	-	865	33.6	2.57	-3.4922	4.29873e-05	0.000720712
chr16-16-1	chr16	97999694	98000574	-	880	20.4	4.29	-2.06484	0.015149	0.0748251
chr11-225-1	chr11	119167957	119168581	-	624	62.4	7.71	-2.84099	3.67922e-05	0.000632419
chr7-3989-0	chr7	151124553	151125465	+	912	19.2	0	-7.18412	0.000113897	0.00160196
chr10-2686-0	chr10	88093942	88095285	+	1343	133.21	11.14	-3.4096	3.30168e-08	2.1039e-06
chr4-2659-1	chr4	83562101	83563181	-	1080	57.6	1.71	-4.82076	2.0469e-08	1.43661e-06
chr12-1789-0	chr12	82779143	82780804	+	1661	30	4.29	-2.61824	0.00106197	0.00968404
chr17-2951-0	chr17	88661347	88662915	+	1568	30	5.14	-2.36173	0.0025168	0.0189039
chr12-1098-1	chr12	83222996	83223727	-	731	10.8	0.86	-3.32909	0.0243739	0.106767
chr15-2393-0	chr15	79007410	79008283	+	873	36	1.71	-4.14468	4.43562e-06	0.000111894
chr4-1859-0	chr4	89181871	89183545	+	1674	130.81	18	-2.69735	3.32197e-06	8.82292e-05
chr15-2322-0	chr15	78309957	78310870	+	913	74.4	3.43	-4.23697	2.32482e-08	1.57696e-06
chr17-2821-1	chr17	9947374	9949729	-	2355	148.81	18	-2.88319	6.21837e-07	2.23037e-05
chr10-1132-0	chr10	41821048	41822095	+	1047	50.4	2.57	-4.07527	7.10661e-07	2.4918e-05
chr13-3138-0	chr13	111547673	111548456	+	783	24	0.86	-4.47141	0.00017896	0.00231713
chr9-3378-0	chr9	113432581	113433815	+	1234	46.8	0	-8.46366	2.22019e-08	1.52279e-06
chr1-2727-1	chr1	94572198	94573450	-	1252	74.4	0.86	-6.09828	6.41495e-10	8.82129e-08
chr7-2089-0	chr7	90242512	90243128	+	616	26.4	3.43	-2.74687	0.00129061	0.0112292
chr9-3706-0	chr9	121932098	121933151	+	1053	62.4	4.29	-3.67151	7.81828e-07	2.67577e-05
chr14-420-1	chr14	86934788	86936749	-	1961	97.21	6.86	-3.64649	8.16769e-08	4.35913e-06
chr2-583-0	chr2	24966916	24967783	+	867	31.2	6	-2.20036	0.00408795	0.0275462
chr6-3502-0	chr6	145693840	145694986	+	1146	34.8	6.86	-2.16815	0.00386674	0.0263373
chr3-82-0	chr3	9173790	9175571	+	1781	151.21	24	-2.49359	7.05357e-06	0.000163029
chr14-1099-1	chr14	64085693	64086379	-	686	22.8	3.43	-2.53651	0.00336139	0.0235535
chr15-805-0	chr15	36784647	36786430	+	1783	363.62	43.71	-2.8969	5.04395e-08	2.95129e-06
chr2-3793-1	chr2	59201441	59202723	-	1282	39.6	1.71	-4.2817	1.79758e-06	5.27792e-05
chr18-586-1	chr18	67125485	67130586	-	5101	283.21	26.57	-3.25221	4.6299e-09	4.23065e-07
chr3-1708-1	chr3	99617599	99619157	-	1558	40.8	4.29	-3.06016	7.35288e-05	0.00112938
chr8-3359-0	chr8	126396614	126397687	+	1073	68.4	11.14	-2.44944	0.000118829	0.00165752
chr6-1046-1	chr6	117156549	117157705	-	1156	57.6	8.57	-2.57597	0.000188015	0.00241181
chr14-826-0	chr14	46404011	46404848	+	837	24	0	-7.50406	2.21027e-05	0.000413144
chr17-1273-0	chr17	34206132	34207493	+	1361	100.81	13.71	-2.71127	9.57648e-06	0.000210618
chr1-3429-1	chr1	74799209	74800853	-	1644	51.6	0	-8.60414	7.53517e-09	6.3621e-07
chr16-1559-1	chr16	30134845	30135462	-	617	27.6	3.43	-2.81069	0.000945269	0.00878105
chr15-1459-1	chr15	74943523	74945661	-	2138	142.81	12	-3.40408	2.62042e-08	1.7421e-06
chr7-1510-0	chr7	72891959	72892911	+	952	28.8	3.43	-2.8718	0.000695001	0.00687929
chr11-4133-0	chr11	113473302	113474116	+	814	33.6	1.71	-4.04552	8.28724e-06	0.000186489
chr8-421-0	chr8	17587272	17588339	+	1067	43.2	7.71	-2.31184	0.00125561	0.0110465
chr19-288-1	chr19	53639630	53640965	-	1335	25.2	0.86	-4.54142	0.000124298	0.00171091
chr14-1750-0	chr14	71988734	71989790	+	1056	33.6	5.14	-2.52455	0.00114267	0.0102256
chr17-1055-0	chr17	29604562	29605714	+	1152	61.2	12	-2.18348	0.000555076	0.00573102
chr6-221-0	chr6	17161418	17162866	+	1448	34.8	6	-2.35727	0.00194477	0.0154469
chr13-2019-0	chr13	64479064	64480011	+	947	14.4	1.71	-2.83069	0.0210717	0.095729
chr10-948-1	chr10	95689686	95690571	-	885	24	4.29	-2.2979	0.00609066	0.0375061
chr18-2321-0	chr18	89130651	89131070	+	419	56.4	6	-3.05177	2.20949e-05	0.000413144
chr14-1229-0	chr14	58512984	58514045	+	1061	63.6	7.71	-2.86842	3.06775e-05	0.000542722
chr2-201-1	chr2	172468269	172470232	-	1963	336.02	48	-2.64847	4.30478e-07	1.65251e-05
chr2-69-1	chr2	180110393	180111555	-	1162	49.2	0.86	-5.50296	1.48789e-07	7.05761e-06
chr4-2781-0	chr4	119842975	119843784	+	809	19.2	2.57	-2.6891	0.00321129	0.0229135
chr5-1102-1	chr5	123459419	123460463	-	1044	22.8	1.71	-3.48879	0.00110289	0.00991263
chr4-3391-1	chr4	53417011	53417548	-	537	20.4	1.71	-3.32931	0.00223741	0.0173231
chr8-3146-0	chr8	123810222	123811343	+	1121	25.2	3.43	-2.6801	0.0017689	0.0145327
chr13-3038-0	chr13	108274754	108275801	+	1047	37.2	1.71	-4.19181	3.26788e-06	8.70044e-05
chr14-1808-0	chr14	73505428	73507060	+	1632	104.41	7.71	-3.58226	7.72487e-08	4.14112e-06
chr13-1614-1	chr13	58215964	58216779	-	815	10.8	0.86	-3.32909	0.0243739	0.106767
chr8-1306-0	chr8	63106819	63108040	+	1221	27.6	4.29	-2.4985	0.00250944	0.0189039
chr16-2182-0	chr16	91363875	91364243	+	368	27.6	4.29	-2.4985	0.00250944	0.0189039
chr16-232-1	chr16	92904262	92906128	-	1866	366.02	43.71	-2.90638	4.63334e-08	2.73186e-06
chr1-2102-1	chr1	135567697	135568691	-	994	40.8	1.71	-4.32463	1.34182e-06	4.16824e-05
chr4-1357-0	chr4	63363240	63363768	+	528	33.6	6.86	-2.11772	0.00488426	0.0315631
chr1-101-1	chr1	194606836	194607762	-	926	46.8	7.71	-2.42698	0.000673206	0.0067458
chr15-2914-1	chr15	27346224	27348566	-	2342	54	8.57	-2.48308	0.000328572	0.00377083
chr3-454-1	chr3	138177316	138179134	-	1818	82.8	15.43	-2.25935	0.000211025	0.00264194
chr9-3731-0	chr9	122434458	122435670	+	1212	87.6	18.86	-2.05303	0.000452598	0.00488167
chr8-1848-0	chr8	80298961	80300029	+	1068	48	7.71	-2.4634	0.000548622	0.00572503
chr11-350-1	chr11	117435903	117436392	-	489	50.4	7.71	-2.5336	0.000299741	0.00348736
chr11-4391-0	chr11	117450823	117451783	+	960	27.6	6	-2.02428	0.0112999	0.060103
chr18-1061-0	chr18	42782168	42783760	+	1592	33.6	0.86	-4.95456	8.28724e-06	0.000186489
chr3-3887-1	chr3	9171504	9174531	-	3027	147.61	30	-2.13836	0.00010518	0.00150466
chr16-893-1	chr16	50783292	50784634	-	1342	75.6	3.43	-4.26001	1.92552e-08	1.36848e-06
chr15-2614-1	chr15	36823137	36824110	-	973	91.2	15.43	-2.39854	7.498e-05	0.00114459
chr2-2334-1	chr2	117500080	117501167	-	1087	18	3.43	-2.1977	0.0126869	0.0657706
chr5-1526-1	chr5	113646906	113650271	-	3365	87.6	18	-2.11972	0.000302578	0.00351503
chr17-2426-0	chr17	74437526	74439131	+	1605	76.8	5.14	-3.71399	2.13829e-07	9.52216e-06
chr10-3510-0	chr10	118453405	118454583	+	1178	33.6	0.86	-4.95456	8.28724e-06	0.000186489
chr18-2249-0	chr18	82991443	82992027	+	584	10.8	0	-6.36174	0.00487477	0.0315631
chrX-1163-0	chrX	105859655	105860756	+	1101	33.6	4.29	-2.78106	0.000461926	0.00496137
chr7-2643-1	chr7	72532284	72533795	-	1511	86.4	14.57	-2.40247	8.79008e-05	0.00129953
chr16-236-1	chr16	92877474	92878557	-	1083	52.8	4.29	-3.43106	5.3728e-06	0.000131708
chr3-1730-1	chr3	98158417	98160752	-	2335	189.61	16.29	-3.37589	6.91581e-09	5.9041e-07
chr16-991-1	chr16	45356304	45357528	-	1224	58.8	6	-3.11176	1.47478e-05	0.000298034
chr4-4104-0	chr4	149386102	149386957	+	855	115.21	25.71	-2.00261	0.000320953	0.00370859
chr3-781-0	chr3	51168804	51170162	+	1358	40.8	6.86	-2.39682	0.000986367	0.00912667
chr3-1024-0	chr3	57056933	57057392	+	459	39.6	7.71	-2.18671	0.00237455	0.0181765
chr10-1272-1	chr10	87782303	87784833	-	2530	189.61	18.86	-3.16581	3.82714e-08	2.37598e-06
chr3-2414-0	chr3	103210023	103211476	+	1453	46.8	10.29	-2.01744	0.00224411	0.017348
chr14-1298-1	chr14	58512906	58513395	-	489	55.2	6	-3.02082	2.71191e-05	0.000492413
chr15-1821-1	chr15	61363020	61364653	-	1633	25.2	2.57	-3.07906	0.000554765	0.00573102
chr11-1816-1	chr11	88682992	88684485	-	1493	64.8	9.43	-2.60982	5.35912e-05	0.000863365
chr19-1651-0	chr19	53582059	53582538	+	479	15.6	0.86	-3.85419	0.00421342	0.0282138
chr8-1789-0	chr8	77503979	77505068	+	1089	26.4	1.71	-3.69915	0.000396399	0.00438241
chr13-234-1	chr13	111432519	111434126	-	1607	157.21	21.43	-2.71233	1.99821e-06	5.74963e-05
chr3-3529-0	chr3	138817043	138817742	+	699	42	4.29	-3.10185	5.7206e-05	0.000917034
chrX-640-1	chrX	105859012	105859969	-	957	38.4	4.29	-2.97299	0.00015881	0.00210365
chr1-4386-1	chr1	43774753	43776421	-	1668	42	8.57	-2.12152	0.0028277	0.0207897
chr4-2090-1	chr4	105492157	105492849	-	692	24	4.29	-2.2979	0.00609066	0.0375061
chr5-1371-0	chr5	64829163	64831727	+	2564	134.41	12.86	-3.21812	1.23222e-07	6.08059e-06
chr13-1875-1	chr13	51975820	51977454	-	1634	156.01	6.86	-4.32826	9.01454e-11	1.74568e-08
chr1-1749-1	chr1	147806617	147808170	-	1553	30	3.43	-2.93043	0.000380023	0.00422965
chr16-2279-0	chr16	92900789	92902553	+	1764	80.4	15.43	-2.21699	0.000275181	0.00327011
chr2-130-1	chr2	174267638	174269054	-	1416	27.6	1.71	-3.76297	0.000284623	0.00334558
chr15-2595-0	chr15	81342189	81342996	+	807	13.2	0	-6.64805	0.00177786	0.0145397
chr17-1042-1	chr17	59216303	59218067	-	1764	46.8	7.71	-2.42698	0.000673206	0.0067458
chr8-2980-0	chr8	120661904	120662993	+	1089	25.2	3.43	-2.6801	0.0017689	0.0145327
chr18-1984-1	chr18	14223989	14225064	-	1075	36	4.29	-2.88021	0.000269237	0.00322993
chr7-3382-1	chr7	35100398	35101047	-	649	18	2.57	-2.59666	0.00463264	0.0303588
chr13-1562-0	chr13	52170481	52171690	+	1209	21.6	4.29	-2.14678	0.0111532	0.0595363
chr19-1062-0	chr19	35201133	35202153	+	1020	28.8	4.29	-2.55961	0.00187833	0.0151472
chr3-2355-1	chr3	84931363	84932654	-	1291	75.6	5.14	-3.69131	2.55482e-07	1.10056e-05
chr10-2998-0	chr10	96337379	96339828	+	2449	61.2	3.43	-3.95575	3.19819e-07	1.30943e-05
chr8-184-1	chr8	127794256	127795408	-	1152	48	0.86	-5.46743	1.93397e-07	8.76956e-06
chr2-1537-0	chr2	48353663	48355633	+	1970	31.2	6.86	-2.01124	0.00782908	0.0456329
chr1-4459-0	chr1	182129849	182130661	+	812	51.6	2.57	-4.10913	4.35067e-07	1.65392e-05
chr18-446-1	chr18	70548067	70551076	-	3009	67.2	9.43	-2.66218	3.78882e-05	0.000649011
chr13-1135-0	chr13	41089443	41090805	+	1362	174.01	23.14	-2.74826	1.22298e-06	3.88922e-05
chr16-1731-1	chr16	24155411	24156865	-	1454	40.8	2.57	-3.77131	5.73394e-06	0.000138639
chr3-396-0	chr3	30044041	30045139	+	1098	48	8.57	-2.3136	0.00104154	0.00955968
chr2-3309-0	chr2	117830022	117831386	+	1364	14.4	1.71	-2.83069	0.0210717	0.095729
chr13-1582-1	chr13	59494233	59495349	-	1116	12	0	-6.51199	0.00292486	0.021353
chr3-2632-1	chr3	68512067	68513303	-	1236	7.2	0	-5.78552	0.0245793	0.107003
chr10-3850-0	chr10	128414759	128415648	+	889	28.8	6	-2.08539	0.00677294	0.0407331
chr15-477-1	chr15	96919487	96920277	-	790	34.8	6.86	-2.16815	0.00386674	0.0263373
chr10-426-1	chr10	118077028	118078360	-	1332	106.81	11.14	-3.09127	6.58619e-07	2.33062e-05
chr11-1823-1	chr11	88580955	88582487	-	1532	50.4	10.29	-2.12407	0.00105781	0.00968061
chr11-483-0	chr11	19566815	19567730	+	915	19.2	0.86	-4.15147	0.000820847	0.00787923
chr19-164-1	chr19	56777378	56778311	-	933	24	3.43	-2.61009	0.00243379	0.01849
chr4-127-1	chr4	151445852	151448068	-	2216	123.61	14.57	-2.91838	1.26973e-06	4.00918e-05
chr2-4088-0	chr2	132433567	132434474	+	907	15.6	2.57	-2.39183	0.0143284	0.0719161
chr18-1517-0	chr18	61780249	61782453	+	2204	201.61	42	-2.10402	6.54075e-05	0.00102098
chr8-1200-0	chr8	50194172	50195072	+	900	40.8	6.86	-2.39682	0.000986367	0.00912667
chr8-2202-0	chr8	89595300	89596357	+	1057	45.6	2.57	-3.93128	1.96644e-06	5.67626e-05
chr14-359-1	chr14	99694544	99695499	-	955	48	2.57	-4.00507	1.17478e-06	3.78729e-05
chr1-2048-1	chr1	136139809	136141794	-	1985	148.81	8.57	-3.94316	5.31078e-10	7.63884e-08
chr1-3312-0	chr1	147805112	147806907	+	1795	103.21	11.14	-3.04187	9.72044e-07	3.2122e-05
chr8-2389-0	chr8	96899554	96900584	+	1030	51.6	6	-2.92376	5.07183e-05	0.000825255
chr2-4465-1	chr2	32382917	32383430	-	513	124.81	16.29	-2.77307	1.99237e-06	5.73736e-05
chr8-3026-0	chr8	121954659	121955578	+	919	153.61	18	-2.92895	3.88974e-07	1.53109e-05
chr5-1672-1	chr5	111057841	111058944	-	1103	72	0.86	-6.05106	1.17531e-09	1.46167e-07
chr11-2647-1	chr11	72099758	72101700	-	1942	158.41	9.43	-3.89758	5.33693e-10	7.65039e-08
chr8-1215-0	chr8	50716755	50717484	+	729	42	7.71	-2.27132	0.00155038	0.0130575
chr14-1439-0	chr14	64086195	64087522	+	1327	34.8	3.43	-3.14368	0.000118807	0.00165752
chr8-1273-1	chr8	97312660	97313826	-	1166	34.8	0	-8.03765	6.11649e-07	2.20413e-05
chr1-2712-1	chr1	94677117	94680219	-	3102	324.02	57.43	-2.33788	5.88927e-06	0.000142191
chr11-3755-0	chr11	104890503	104891434	+	931	37.2	5.14	-2.67084	0.000530589	0.00556367
chr3-2341-0	chr3	101873398	101874659	+	1261	68.4	0	-9.00986	1.65814e-10	2.95042e-08
chr8-2412-0	chr8	97235101	97235994	+	893	40.8	2.57	-3.77131	5.73394e-06	0.000138639
chr2-1245-1	chr2	146358398	146359503	-	1105	84	13.71	-2.44862	6.89469e-05	0.00106951
chr10-2416-0	chr10	80817505	80819608	+	2103	118.81	16.29	-2.70206	3.84776e-06	9.96852e-05
chr7-1671-1	chr7	102886376	102887846	-	1470	32.4	5.14	-2.47229	0.00148305	0.0126392
chr11-1530-1	chr11	96697622	96698909	-	1287	99.61	21.43	-2.05465	0.000390156	0.00433386
chr10-110-0	chr10	7008831	7010380	+	1549	133.21	28.28	-2.07494	0.000172135	0.00225538
chr9-2687-0	chr9	89562443	89563239	+	796	22.8	0	-7.43048	3.28845e-05	0.000572474
chr10-3941-1	chr10	5092036	5092902	-	866	116.41	21.43	-2.27924	7.21509e-05	0.00111429
chr6-349-1	chr6	140904297	140905283	-	986	14.4	0	-6.77239	0.00109407	0.00987854
chr2-368-1	chr2	167577585	167578916	-	1331	40.8	3.43	-3.37235	2.30706e-05	0.000427921
chr13-1819-1	chr13	52429679	52430459	-	780	14.4	0.86	-3.73973	0.00646119	0.0393743
chr2-4938-1	chr2	26164320	26165621	-	1301	112.81	1.71	-5.78876	1.63224e-12	6.96026e-10
chr14-476-1	chr14	78857790	78859317	-	1527	24	5.14	-2.0414	0.0130055	0.0668215
chr18-1884-0	chr18	69864619	69865799	+	1180	16.8	3.43	-2.09892	0.0251375	0.108719
chr19-1541-1	chr19	10833686	10834943	-	1257	27.6	1.71	-3.76297	0.000284623	0.00334558
chr8-2326-1	chr8	63663636	63664843	-	1207	153.61	12	-3.50917	9.40378e-09	7.67872e-07
chr12-2649-1	chr12	9161650	9163403	-	1753	15.6	2.57	-2.39183	0.0143284	0.0719161
chr10-2396-1	chr10	60362949	60363929	-	980	15.6	0.86	-3.85419	0.00421342	0.0282138
chr18-505-1	chr18	69277016	69278527	-	1511	87.6	16.29	-2.26311	0.000197261	0.00251648
chr17-2551-0	chr17	79698472	79700141	+	1669	33.6	4.29	-2.78106	0.000461926	0.00496137
chr3-3407-1	chr3	37570371	37571478	-	1107	68.4	3.43	-4.11589	7.48008e-08	4.0381e-06
chr18-1065-1	chr18	55209080	55210369	-	1289	24	3.43	-2.61009	0.00243379	0.01849
chr16-1050-1	chr16	44062639	44063618	-	979	40.8	6.86	-2.39682	0.000986367	0.00912667
chr14-1036-1	chr14	65945150	65945744	-	594	60	6.86	-2.95171	2.91043e-05	0.000522392
chr1-2390-0	chr1	107960627	107961337	+	710	52.8	1.71	-4.69553	5.38596e-08	3.06847e-06
chr3-2256-0	chr3	99478230	99479581	+	1351	22.8	1.71	-3.48879	0.00110289	0.00991263
chr6-2060-0	chr6	91587855	91589026	+	1171	51.6	5.14	-3.14148	1.97657e-05	0.000378255
chr8-509-1	chr8	123495208	123497244	-	2036	111.61	3.43	-4.82107	8.65935e-11	1.69242e-08
chr12-1006-0	chr12	55394506	55395249	+	743	33.6	0	-7.98722	8.51511e-07	2.87579e-05
chr12-1859-1	chr12	55412407	55414297	-	1890	86.4	17.14	-2.16976	0.000223955	0.00278319
chr15-686-0	chr15	33973560	33974432	+	872	51.6	4.29	-3.39798	6.73062e-06	0.000157812
chr1-1131-0	chr1	60759621	60760895	+	1274	61.2	10.29	-2.40351	0.000175633	0.00228879
chr18-1130-1	chr18	53099568	53100461	-	893	21.6	1.71	-3.41125	0.00156686	0.0131322
chr10-467-1	chr10	117531675	117532190	-	515	49.2	6.86	-2.66611	0.000217341	0.00270716
chr17-1825-0	chr17	50546050	50548203	+	2153	63.6	11.14	-2.34468	0.000229055	0.00283157
chr14-556-1	chr14	77099479	77100349	-	870	13.2	0	-6.64805	0.00177786	0.0145397
[truncated: 912 more rows]

## Sheet: MT.KO.Down-regulated.eRNA.GO
Supplementary Data 3. GRO-seq analysis in WT vs MyoD-/- C2C12 cells
GO analysis of neighboring genes (within ± 150 kb) associated with down-regulated eRNAs in MyoD-/- vs WT (MT)
Category	Count	%	Pvalue	List Total	Pop Hits	Pop Total	Fold Enrichment	Bonferroni	Benjamini	FDR	Term	Genes
GOTERM_BP_FAT	246	22.3433	3.46737e-22	985	2468	17911	1.81248	2.70906e-18	2.70906e-18	6.90858e-19	GO:0009966~regulation of signal transduction	Snai1, Igf2, Foxo3, Cops8, Emp2, Trim72, Bmi1, Bcl6, Sox11, Egr1, Lamtor5, Siah2, Trib1, Ngef, Casq2, Sh3rf1, Calm2, Dlx2, Fn1, Runx1, Trio, Itga6, Arhgef7, Tob1, Eya4, Abr, Kras, Zfp703, Akap7, Plcl2, Fam110c, Dag1, Fgfbp1, Mtdh, Dusp6, Il12a, Htr1b, Dusp10, Apcdd1, Sipa1l1, Inhbb, Hes1, Adora1, Cd24a, Ufm1, Map4k4, Il1r1, Nrep, Atf3, Steap3, Sesn3, Herpud1, Jade1, Wnt9a, App, Zeb1, Depdc1b, Pak…
GOTERM_BP_FAT	266	24.1599	2.66933e-21	985	2794	17911	1.73117	2.08555e-17	1.04277e-17	5.31851e-18	GO:0010604~positive regulation of macromolecule metabolic process	Snai1, Zfp36l1, Epm2aip1, Zfp36l2, Igf2, Foxo3, Cops8, Emp2, Sdpr, Bmi1, Bcl6, Sox11, Egr1, Trib1, Adarb1, Dlx2, Calm2, Fn1, Runx1, Zfand2a, Itga6, Tob1, Eya4, Kras, Elf2, Dag1, E2f3, Zbtb38, Il12a, Foxn2, Inhbb, Fzd7, Hes1, Tbl1xr1, Gcat, Adora1, Fam20a, Cd24a, Nufip1, Foxj2, Atf3, Ets2, Ppp2r5a, Herpud1, App, Zeb1, Actc1, Tcf4, Msx1, Tfrc, Btg2, Met, Zfp326, Trp63, Sertad2, Prickle1, Gsap, Nsmf…
GOTERM_BP_FAT	136	12.3524	7.92165e-21	985	1062	17911	2.32862	6.18919e-17	2.06306e-17	1.57835e-17	GO:0072358~cardiovascular system development	Snai1, Zfp36l1, Anks6, Emp2, Sox11, Syk, Egr1, Pdgfb, Gata2, Rbm20, Dll1, Fn1, Runx1, Shb, Slc4a7, Olfm1, Plxnd1, Myh10, Hopx, Ece1, Rbm15, Adam19, Mtdh, Xdh, Ets1, Errfi1, Itgb1, Unc5b, Lmo4, Tnni1, Hes1, Ctdp1, Vegfa, Gna13, Tnnt2, Fgfr1, Zfand5, Cdh2, Adrb2, Gata4, Socs3, Jam3, Actc1, Tcf4, Msx1, Met, Adra1b, Cdh13, Lgals3, Foxs1, Prickle1, Sik1, Cx3cl1, Klf5, Sox4, Cyr61, Egr3, Jak1, Cxcl12, …
GOTERM_BP_FAT	136	12.3524	7.92165e-21	985	1062	17911	2.32862	6.18919e-17	2.06306e-17	1.57835e-17	GO:0072359~circulatory system development	Snai1, Zfp36l1, Anks6, Emp2, Sox11, Syk, Egr1, Pdgfb, Gata2, Rbm20, Dll1, Fn1, Runx1, Shb, Slc4a7, Olfm1, Plxnd1, Myh10, Hopx, Ece1, Rbm15, Adam19, Mtdh, Xdh, Ets1, Errfi1, Itgb1, Unc5b, Lmo4, Tnni1, Hes1, Ctdp1, Vegfa, Gna13, Tnnt2, Fgfr1, Zfand5, Cdh2, Adrb2, Gata4, Socs3, Jam3, Actc1, Tcf4, Msx1, Met, Adra1b, Cdh13, Lgals3, Foxs1, Prickle1, Sik1, Cx3cl1, Klf5, Sox4, Cyr61, Egr3, Jak1, Cxcl12, …
GOTERM_BP_FAT	152	13.8056	1.15538e-20	985	1263	17911	2.18839	9.027e-17	2.25675e-17	2.30204e-17	GO:0048646~anatomical structure formation involved in morphogenesis	Snai1, Dusp5, Bcl6, Sox11, Syk, Gata2, Casq2, Rgs19, Dll1, Fn1, Runx1, Rdh10, Cep162, Shb, Itga6, Irx2, Olfm1, Pkhd1, Il4ra, Plxnd1, Cep41, Myh10, Snx10, Hopx, Rbm15, Dag1, Cbln1, Sh3pxd2a, Mtdh, Dusp6, Ets1, Tanc1, Spry1, Tmem8c, Itgb1, Tnrc6c, Unc5b, Lmo4, Fzd7, Socs7, Hes1, Lmod3, Vegfa, Fam20a, Gna13, Tnnt2, Fgfr1, Adrb2, Gata4, Jam3, Ets2, Tjp1, Actc1, Tcf4, Msx1, Gorab, Neb, Cdh13, Bcl10, L…
GOTERM_BP_FAT	158	14.3506	2.68008e-20	985	1350	17911	2.12817	2.09395e-16	4.18789e-17	5.33993e-17	GO:0048585~negative regulation of response to stimulus	Snai1, Bdkrb2, Igf2, Foxo3, Trim72, Bmi1, Bcl6, Tldc1, Egr1, Pdgfb, Siah2, Gata2, Trib1, Casq2, Rgs19, Sh3rf1, Dlx2, Itga6, Gas6, Rasa3, Tob1, Eif4a3, Eya4, Hlx, Abr, Pkhd1, 1810011O10Rik, Rgs10, Il4ra, Sema4b, Il33, Plcl2, Itch, Dag1, Xdh, Dusp6, Ets1, Errfi1, Dkk2, Spry1, Htr1b, Park7, Dusp10, Os9, Apcdd1, Itgb1, Unc5b, Txn1, Dact2, Socs7, Anxa1, Adora1, Vegfa, Cdh2, Adrb2, Gata4, Socs3, Rab7b,…
GOTERM_BP_FAT	261	23.7057	6.55796e-20	985	2785	17911	1.70412	5.12373e-16	8.53956e-17	1.30664e-16	GO:0010646~regulation of cell communication	Snai1, Igf2, Foxo3, Cops8, Emp2, Trim72, Bmi1, Bcl6, Sox11, Egr1, Lamtor5, Siah2, Ngef, Trib1, Casq2, Sh3rf1, Dlx2, Calm2, Fn1, Runx1, Trio, Itga6, Arhgef7, Tob1, Eya4, Abr, Kras, Zfp703, Akap7, Plcl2, Fam110c, Dag1, Fgfbp1, Mtdh, Dusp6, Il12a, Htr1b, Dusp10, Apcdd1, Sipa1l1, Inhbb, Hes1, Anxa1, Adora1, Cd24a, Ufm1, Map4k4, Il1r1, Nrep, Atf3, Steap3, Sesn3, Herpud1, Jade1, Wnt9a, App, Zeb1, Depdc…
GOTERM_BP_FAT	275	24.9773	1.16499e-19	985	3004	17911	1.66462	9.10204e-16	1.30029e-16	2.32118e-16	GO:0009893~positive regulation of metabolic process	Snai1, Zfp36l1, Epm2aip1, Zfp36l2, Igf2, Foxo3, Cops8, Emp2, Sdpr, Bmi1, Bcl6, Sox11, Egr1, Trib1, Adarb1, Dlx2, Calm2, Fn1, Runx1, Zfand2a, Itga6, Tob1, Eya4, Kras, Elf2, Dag1, E2f3, Zbtb38, Il12a, Foxn2, Inhbb, Fzd7, Hes1, Anxa1, Tbl1xr1, Gcat, Adora1, Fam20a, Cd24a, Nufip1, Foxj2, Atf3, Ets2, Ppp2r5a, Herpud1, App, Zeb1, Actc1, Tcf4, Msx1, Stard4, Tfrc, Btg2, Met, Zfp326, Trp63, Sertad2, Prick…
GOTERM_BP_FAT	259	23.5241	1.25804e-19	985	2769	17911	1.70083	9.82909e-16	1.22864e-16	2.50659e-16	GO:0031325~positive regulation of cellular metabolic process	Snai1, Zfp36l1, Epm2aip1, Zfp36l2, Igf2, Foxo3, Cops8, Emp2, Sdpr, Bmi1, Bcl6, Sox11, Egr1, Trib1, Adarb1, Calm2, Dlx2, Runx1, Zfand2a, Itga6, Tob1, Eya4, Kras, Dag1, Elf2, E2f3, Zbtb38, Il12a, Foxn2, Inhbb, Fzd7, Hes1, Anxa1, Tbl1xr1, Gcat, Adora1, Fam20a, Cd24a, Nufip1, Foxj2, Atf3, Ets2, Ppp2r5a, Herpud1, App, Zeb1, Tcf4, Msx1, Stard4, Tfrc, Btg2, Met, Zfp326, Trp63, Sertad2, Prickle1, Gsap, N…
GOTERM_CC_DIRECT	485	44.0509	1.86881e-19	1037	6631	19662	1.38679	1.17922e-16	1.17922e-16	2.77912e-16	GO:0005737~cytoplasm	Snai1, Anks6, Epm2aip1, Rassf3, Foxo3, Rbm38, Neurl1b, Pdcd6ip, Ddias, Egr1, Arpp21, Ngef, Trib1, Bard1, Adarb1, Runx1, Zfand2a, Trio, Sgk1, Rybp, Sh3gl3, Myh3, Cep41, Zfp703, Hspa9, Mkln1, Akap7, Myh10, Plcl2, Mob1b, Snx10, Hopx, Dag1, Elf2, Cntrob, Mtdh, Dusp6, Camk1g, Bin1, Dusp10, Arhgap32, Sipa1l1, Rabep1, Ipo5, Map1b, Map4k4, Vps37b, Ywhaz, Azi2, Nrep, Tjp1, Steap3, Jade1, Zeb1, Zfp174, Act…
GOTERM_BP_FAT	261	23.7057	2.00003e-19	985	2808	17911	1.69016	1.56262e-15	1.73624e-16	3.98496e-16	GO:0023051~regulation of signaling	Snai1, Igf2, Foxo3, Cops8, Emp2, Trim72, Bmi1, Bcl6, Sox11, Egr1, Lamtor5, Siah2, Ngef, Trib1, Casq2, Sh3rf1, Dlx2, Calm2, Fn1, Runx1, Trio, Itga6, Arhgef7, Tob1, Eya4, Abr, Kras, Zfp703, Akap7, Plcl2, Fam110c, Dag1, Fgfbp1, Mtdh, Dusp6, Il12a, Htr1b, Dusp10, Apcdd1, Sipa1l1, Inhbb, Hes1, Anxa1, Adora1, Cd24a, Ufm1, Map4k4, Il1r1, Nrep, Atf3, Steap3, Sesn3, Herpud1, Jade1, Wnt9a, App, Zeb1, Depdc…
GOTERM_BP_FAT	305	27.7021	2.4667e-19	985	3474	17911	1.59644	1.92723e-15	1.92723e-16	4.91478e-16	GO:0006464~cellular protein modification process	Zfp36l1, Zfp36l2, Igf2, Anapc4, Cops8, Neurl1b, Trim72, Emp2, Bmi1, Bcl6, Egr1, Siah2, Trib1, Pigt, Adarb1, Bard1, Sh3rf1, Calm2, Fn1, Trio, Pdp1, March11, Shb, Sgk1, Eya4, Rybp, B4galt5, Kras, N4bp1, Cep41, Plcl2, Mob1b, Hopx, Dag1, St3gal5, Dusp6, Il12a, Camk1g, Pkdcc, Gtpbp4, Dusp10, Os9, Inhbb, Hes1, Anxa1, Tbl1xr1, Mgat3, Adora1, Fam20a, Cd24a, Ppp6c, Ufm1, Map4k4, Atf3, Sbk1, Ptprk, Ppp2r5a…
GOTERM_BP_FAT	305	27.7021	2.4667e-19	985	3474	17911	1.59644	1.92723e-15	1.92723e-16	4.91478e-16	GO:0036211~protein modification process	Zfp36l1, Zfp36l2, Igf2, Anapc4, Cops8, Neurl1b, Trim72, Emp2, Bmi1, Bcl6, Egr1, Siah2, Trib1, Pigt, Adarb1, Bard1, Sh3rf1, Calm2, Fn1, Trio, Pdp1, March11, Shb, Sgk1, Eya4, Rybp, B4galt5, Kras, N4bp1, Cep41, Plcl2, Mob1b, Hopx, Dag1, St3gal5, Dusp6, Il12a, Camk1g, Pkdcc, Gtpbp4, Dusp10, Os9, Inhbb, Hes1, Anxa1, Tbl1xr1, Mgat3, Adora1, Fam20a, Cd24a, Ppp6c, Ufm1, Map4k4, Atf3, Sbk1, Ptprk, Ppp2r5a…
GOTERM_BP_FAT	127	11.535	2.84222e-18	985	1025	17911	2.25301	2.22063e-14	2.01875e-15	5.66299e-15	GO:0009968~negative regulation of signal transduction	Snai1, Bdkrb2, Foxo3, Trim72, Bmi1, Bcl6, Egr1, Gata2, Siah2, Trib1, Casq2, Rgs19, Sh3rf1, Dlx2, Itga6, Gas6, Rasa3, Tob1, Eif4a3, Eya4, 1810011O10Rik, Pkhd1, Rgs10, Plcl2, Itch, Dag1, Xdh, Dusp6, Errfi1, Dkk2, Htr1b, Spry1, Park7, Dusp10, Apcdd1, Itgb1, Unc5b, Dact2, Socs7, Vegfa, Cdh2, Gata4, Adrb2, Socs3, Rab7b, Atf3, Sesn3, Herpud1, Jade1, Pak1ip1, Wnt9a, Adra1b, Lgals3, Prickle1, Lrpap1, Lat…
GOTERM_BP_FAT	145	13.1698	3.31867e-18	985	1252	17911	2.10595	2.59288e-14	2.16073e-15	6.6123e-15	GO:0051094~positive regulation of developmental process	Snai1, Zfp36l1, Igf2, Foxo3, Kidins220, Bmi1, Bcl6, Sox11, Tmsb4x, Syk, Egr1, Pdgfb, Gata2, Trib1, Enc1, Dll1, Fn1, Runx1, Tead3, Eef1e1, Shb, Sgk1, Gas6, Arhgef7, Olfm1, Musk, Hlx, Kras, Il4ra, Zfp703, Cux1, Itch, Hopx, Dag1, Cbln1, Klf10, Mtdh, Ets1, Il12a, Sema7a, Nedd4l, Bin1, Foxo6, Eef1a1, Adgre5, Spry1, Pkdcc, Itgb1, Tenm3, Hes1, Anxa1, Vegfa, Cd24a, Map1b, Fgfr1, Adrb2, Gata4, Rab7b, Il1r…
GOTERM_BP_FAT	94	8.53769	4.58728e-18	985	645	17911	2.65004	3.58404e-14	2.75696e-15	9.13995e-15	GO:0061061~muscle structure development	Mbnl3, Gpcpd1, Zfp36l1, Igf2, Murc, Cxcl12, Rbm38, Foxc1, Mkl1, Trim72, Sox11, Tmsb4x, Egr1, Pdgfb, Smarca2, Utrn, Smad3, Casq2, Dll1, Dcn, Smad6, Tbx1, Mbnl1, Pten, Notch1, Ctnnb1, Hlx, Kras, Il4ra, Six1, Hmgcr, Myh10, S1pr1, Npnt, Hdac4, Pdlim5, Hopx, Grem1, Cxcl14, Rbm24, Wnt4, Mtss1, Hey1, Tanc1, Bin1, Cd53, Foxn2, Tmem8c, Rxrb, Itgb1, Myl6b, Lef1, Myl2, Klhl31, Zbtb18, Tnni1, Hes1, Lmod3, Fo…
GOTERM_BP_FAT	190	17.257	2.86261e-17	985	1888	17911	1.82993	2.23656e-13	1.59754e-14	5.70363e-14	GO:2000026~regulation of multicellular organismal development	Snai1, Zfp36l1, Zfp36l2, Foxo3, Emp2, Kidins220, Bmi1, Bcl6, Sox11, Eif4e, Syk, Egr1, Pdgfb, Gata2, Trib1, Ngef, S1pr3, Enc1, Dll1, Dlx2, Fn1, Runx1, Ank, Ccsap, Shb, Idh2, Sgk1, Gas6, Ttl, Olfm1, Musk, Hlx, 1810011O10Rik, Il4ra, Sema4b, Plxnd1, Zfp703, Hspa9, Cux1, Itch, Hdac4, Hopx, Rbm15, Dag1, Cbln1, Klf10, Mtdh, Dusp6, Xdh, Il12a, Ets1, Sema7a, Errfi1, Nedd4l, Bin1, Foxo6, Eef1a1, Adgre5, Sp…
GOTERM_BP_FAT	165	14.9864	3.9508e-17	985	1552	17911	1.9332	3.08676e-13	2.05784e-14	7.87179e-14	GO:1902531~regulation of intracellular signal transduction	Snai1, Bdkrb2, Igf2, Cops8, Bcl6, Sox11, Arhgap18, Syk, Lamtor5, Pdgfb, Trib1, Ngef, Gadd45g, Casq2, Sh3rf1, Calm2, Fn1, Zfp622, Tnfsf15, Trio, Eef1e1, Gas6, Rasa3, Arhgef7, Abr, Pkhd1, 1810011O10Rik, Kras, Slc20a1, Cat, Akap7, Fam110c, Itch, Ece1, Dag1, Mtdh, Dusp6, Xdh, Il12a, Sipa1l2, Sema7a, Errfi1, Rap1b, Spry1, Park7, Dusp10, Itgb1, Sipa1l1, Unc5b, Inhbb, Socs7, Hes1, Adora1, Vegfa, Cd24a, …
GOTERM_BP_FAT	135	12.2616	3.96579e-17	985	1160	17911	2.11621	3.09847e-13	1.93654e-14	7.90165e-14	GO:0010648~negative regulation of cell communication	Snai1, Bdkrb2, Foxo3, Trim72, Bmi1, Bcl6, Egr1, Siah2, Gata2, Trib1, Casq2, Rgs19, Sh3rf1, Dlx2, Itga6, Gas6, Rasa3, Tob1, Eif4a3, Eya4, Pkhd1, 1810011O10Rik, Rgs10, Plcl2, Itch, Kcnq4, Dag1, Xdh, Dusp6, Errfi1, Dkk2, Rap1b, Htr1b, Spry1, Park7, Dusp10, Apcdd1, Itgb1, Unc5b, Dact2, Inhbb, Socs7, Adora1, Vegfa, Cdh2, Gata4, Adrb2, Socs3, Rab7b, Map4k4, Atf3, Sesn3, Herpud1, Jade1, Pak1ip1, Wnt9a, …
GOTERM_BP_FAT	224	20.3451	4.51589e-17	985	2380	17911	1.71141	3.52826e-13	2.07545e-14	8.9977e-14	GO:0035556~intracellular signal transduction	Snai1, Zfp36l1, Zfp36l2, Igf2, Cdc42ep3, Foxo3, Cops8, Sox11, Bcl6, Lamtor5, Trib1, Ngef, Casq2, Sh3rf1, Calm2, Fn1, Trio, Sgk1, Arhgef7, Abr, Kras, Akap7, Plcl2, Mob1b, Fam110c, Dag1, Mtdh, Dusp6, Il12a, Dusp10, Arhgap32, Sipa1l1, Inhbb, Hes1, Adora1, Cd24a, Gna13, Map4k4, Azi2, Atf3, Steap3, Sesn3, Herpud1, Depdc1b, Msx1, Met, Trp63, Rhebl1, Cx3cl1, Arl2bp, Arl1, Dyrk1a, Jak1, Klf4, Pld1, Sfrp1…
GOTERM_BP_FAT	135	12.2616	5.25546e-17	985	1164	17911	2.10894	4.10609e-13	2.28116e-14	1.04713e-13	GO:0023057~negative regulation of signaling	Snai1, Bdkrb2, Foxo3, Trim72, Bmi1, Bcl6, Egr1, Siah2, Gata2, Trib1, Casq2, Rgs19, Sh3rf1, Dlx2, Itga6, Gas6, Rasa3, Tob1, Eif4a3, Eya4, Pkhd1, 1810011O10Rik, Rgs10, Plcl2, Itch, Kcnq4, Dag1, Xdh, Dusp6, Errfi1, Dkk2, Rap1b, Htr1b, Spry1, Park7, Dusp10, Apcdd1, Itgb1, Unc5b, Dact2, Inhbb, Socs7, Adora1, Vegfa, Cdh2, Gata4, Adrb2, Socs3, Rab7b, Map4k4, Atf3, Sesn3, Herpud1, Jade1, Pak1ip1, Wnt9a, …
GOTERM_BP_FAT	197	17.8928	1.82086e-16	985	2003	17911	1.78842	1.73483e-12	9.12603e-14	4.44089e-13	GO:0008219~cell death	Snai1, Zfp36l1, Rassf3, Foxo3, Emp2, Pdcd6ip, Sox11, Bcl6, Bmi1, Egr1, Ddias, Lamtor5, Siah2, Pigt, Bard1, Sh3rf1, Fn1, Shb, Sgk1, Itga6, Arhgef7, Rybp, Eya4, Kras, Cpeb4, Mtdh, Dusp6, Il12a, Bin1, Osgin1, Inhbb, Anxa1, Itm2b, Adora1, Dus2, Rabep1, Cd24a, Map4k4, Atf3, Steap3, Herpud1, Wnt9a, App, Jade1, Actc1, Msx1, Btg2, Met, Lgals3, Trp63, Nsmf, Cx3cl1, Klf4, Mkl1, Xaf1, Sfrp1, Hmga2, Smad3, F…
GOTERM_BP_FAT	169	15.3497	1.91592e-16	985	1618	17911	1.89929	1.73483e-12	8.67084e-14	4.44089e-13	GO:0031399~regulation of protein modification process	Twf1, Bdkrb2, Igf2, Cops8, Emp2, Kidins220, Bmi1, Bcl6, Syk, Egr1, Rbpms, Pdgfb, Siah2, Gata2, Trib1, Prkab1, Gadd45g, Adarb1, Sh3rf1, Calm2, Fn1, Zfp622, Tnfsf15, Shb, Gas6, Musk, Pkhd1, Kras, N4bp1, Rap2b, Plcl2, Mob1b, Itch, Cemip, Hdac4, Ece1, Dag1, Dusp6, Ctcfl, Xdh, Il12a, Sema7a, Errfi1, Rap1b, Spry1, Park7, Gtpbp4, Dusp10, Itgb1, Txn1, Inhbb, Socs7, Hes1, Adora1, Vegfa, Fam20a, Cd24a, Tri…
GOTERM_BP_FAT	93	8.44687	4.23555e-16	985	677	17911	2.49792	3.46967e-12	1.65201e-13	8.88178e-13	GO:0001944~vasculature development	Zfp36l1, Cyr61, Egr3, Jak1, Cxcl12, Klf4, Foxc1, Emp2, Egr1, Syk, Pdgfb, Gata2, Smarca2, Fzd5, Dll1, Dcn, Hs6st1, Runx1, Fn1, Itga7, Has2, Smad6, Tbx1, Zbtb14, Shb, Hmgb1, Pten, Notch1, Col18a1, Slc4a7, Ctnnb1, Ang, Six1, Plxnd1, Rasa1, S1pr1, Myh10, Hoxa1, Rbm15, Grem1, Cxcr4, Smad5, F3, Vav3, Ptgis, Wnt4, Aqp1, Mtdh, Xdh, Ets1, Hey1, Egfl7, Errfi1, Zc3h12a, B4galt1, Dhcr7, Itgb1, Unc5b, Lef1, T…
GOTERM_BP_FAT	168	15.2589	7.48003e-16	985	1633	17911	1.87071	6.07192e-12	2.76001e-13	1.54321e-12	GO:0051174~regulation of phosphorus metabolic process	Twf1, Bdkrb2, Igf2, Cops8, Emp2, Kidins220, Syk, Rbpms, Slc25a33, Pdgfb, Trib1, Prkab1, Gadd45g, Bard1, Adarb1, Sh3rf1, Calm2, Fn1, Zfp622, Tnfsf15, Shb, Itga6, Gas6, Musk, Pkhd1, Kras, Me2, Rap2b, Plcl2, Mob1b, Itch, Cemip, Hdac4, Ece1, Irs2, Dag1, Dusp6, Xdh, Il12a, Sema7a, Errfi1, Rap1b, Spry1, Htr1b, Park7, Gtpbp4, Dusp10, Itgb1, Txn1, Inhbb, Lmo4, Fzd7, Socs7, Hes1, Tbl1xr1, Gcat, Adora1, Ve…
GOTERM_MF_DIRECT	328	29.7911	7.69466e-16	944	4092	17446	1.48137	8.34666e-13	8.34666e-13	1.24345e-12	GO:0005515~protein binding	Snai1, Zfp36l1, Epm2aip1, Igf2, Cdc42ep3, Foxo3, Cops8, Neurl1b, Trim72, Bmi1, Bcl6, Pdcd6ip, Siah2, Ngef, Mfap5, Sh3rf1, Dlx2, Syn2, Fn1, Runx1, Zfand2a, Sgk1, Dhx9, Itga6, Arhgef7, Tob1, Rybp, Atp1a1, Sh3gl3, Kras, Mis18bp1, Stc2, Gnai3, N4bp1, Sema4b, Plxnd1, Hspa9, Akap7, Mkln1, Myh10, Hopx, Elf2, Dag1, Cbln1, E2f3, Mtdh, Dusp6, Smarce1, Bin1, Os9, Fzd7, Hes1, Anxa1, Tbl1xr1, Adora1, Itm2b, R…
GOTERM_BP_FAT	222	20.1635	8.80664e-16	985	2399	17911	1.6827	6.93934e-12	3.01759e-13	1.76525e-12	GO:0051128~regulation of cellular component organization	Snai1, Igf2, Cdc42ep3, Anapc4, Tbc1d1, Bcl6, Pdcd6ip, Ngef, Kif18a, Fn1, Sgk1, Grtp1, Arhgef7, Dtwd2, Abr, Inf2, Sema4b, Plxnd1, Zfp703, Mkln1, Myh10, Fam110c, Dag1, Cbln1, Mrgpre, Bin1, Osgin1, Pkdcc, Sipa1l1, Hes1, Anxa1, Palm2, Preb, Psmb7, Cd24a, Gna13, Map1b, Vps37b, Map4k4, Ppp2r5a, Ddhd1, Msx1, Met, Lgals3, Myo10, Sertad2, Asap1, Cdc45, Phldb2, Nsmf, Rreb1, Fkbp4, Apod, Klf4, Fitm2, Xaf1, …
GOTERM_BP_FAT	151	13.7148	9.49677e-16	985	1407	17911	1.95149	7.80676e-12	3.25295e-13	1.9873e-12	GO:0042325~regulation of phosphorylation	Twf1, Bdkrb2, Igf2, Cops8, Kidins220, Emp2, Syk, Rbpms, Pdgfb, Slc25a33, Trib1, Prkab1, Gadd45g, Bard1, Adarb1, Sh3rf1, Fn1, Zfp622, Tnfsf15, Shb, Itga6, Gas6, Musk, Pkhd1, Kras, Rap2b, Plcl2, Mob1b, Itch, Cemip, Hdac4, Ece1, Irs2, Dag1, Xdh, Dusp6, Il12a, Sema7a, Errfi1, Rap1b, Spry1, Park7, Gtpbp4, Dusp10, Itgb1, Txn1, Inhbb, Lmo4, Fzd7, Socs7, Hes1, Adora1, Vegfa, Fam20a, Cd24a, Trib3, Ppp1r14…
GOTERM_BP_FAT	80	7.26612	1.05584e-15	985	540	17911	2.69389	8.67417e-12	3.46945e-13	2.20934e-12	GO:0048514~blood vessel morphogenesis	Zfp36l1, Cyr61, Egr3, Cxcl12, Jak1, Klf4, Foxc1, Syk, Pdgfb, Gata2, Fzd5, Dll1, Dcn, Hs6st1, Runx1, Fn1, Itga7, Smad6, Has2, Tbx1, Shb, Hmgb1, Pten, Notch1, Col18a1, Ctnnb1, Ang, Six1, Plxnd1, Rasa1, S1pr1, Hoxa1, Rbm15, Cxcr4, Grem1, Smad5, F3, Vav3, Ptgis, Wnt4, Aqp1, Mtdh, Xdh, Ets1, Hey1, Egfl7, Zc3h12a, B4galt1, Itgb1, Unc5b, Lef1, Thbs1, Hes1, Hipk2, Vegfa, Elk3, Gna13, Tnfaip2, Rtn4, Fgfr1…
GOTERM_BP_FAT	175	15.8946	1.19052e-15	985	1737	17911	1.83198	9.54159e-12	3.6704e-13	2.43139e-12	GO:0006468~protein phosphorylation	Zfp36l1, Twf1, Bdkrb2, Zfp36l2, Igf2, Cops8, Emp2, Kidins220, Syk, Rbpms, Pdgfb, Trib1, Prkab1, Gadd45g, Adarb1, Sh3rf1, Fn1, Zfp622, Tnfsf15, Trio, Shb, Sgk1, Gas6, Musk, Pkhd1, Kras, Rap2b, Plcl2, Mob1b, Itch, Cemip, Ece1, Dag1, Dyrk2, Dusp6, Xdh, Il12a, Sema7a, Errfi1, Camk1g, Rap1b, Spry1, Pkdcc, Park7, Gtpbp4, Dusp10, Itgb1, Txn1, Inhbb, Socs7, Hes1, Cdk19, Adora1, Vegfa, Fam20a, Cd24a, Trib…
GOTERM_BP_FAT	253	22.9791	1.44275e-15	985	2869	17911	1.60352	1.12764e-11	4.17666e-13	2.87548e-12	GO:0006796~phosphate-containing compound metabolic process	Zfp36l1, Zfp36l2, Igf2, Atp5k, Cops8, Emp2, Trib1, Adss, Pigt, Adarb1, Bard1, Sh3rf1, Calm2, Fn1, Trio, Pdp1, Shb, Idh2, Sgk1, Itga6, Entpd4, Ndufa10, Eya4, Kras, Myh3, Gnai3, Plcl2, Mob1b, Dag1, Dusp6, Il12a, Camk1g, Htr1b, Pkdcc, Gtpbp4, Dusp10, Inhbb, Fzd7, Hes1, Tbl1xr1, Gcat, Adora1, Fam20a, Cd24a, Ppp6c, Map4k4, Sbk1, Atf3, Ptprk, Ppp2r5a, App, Met, Ror1, Nsmf, Cx3cl1, Lclat1, Arl2bp, Dyrk1…
GOTERM_BP_FAT	167	15.168	1.62163e-15	985	1632	17911	1.86072	1.30113e-11	4.64739e-13	3.31957e-12	GO:0019220~regulation of phosphate metabolic process	Twf1, Bdkrb2, Igf2, Cops8, Emp2, Kidins220, Syk, Rbpms, Slc25a33, Pdgfb, Trib1, Prkab1, Gadd45g, Bard1, Adarb1, Sh3rf1, Calm2, Fn1, Zfp622, Tnfsf15, Shb, Itga6, Gas6, Musk, Pkhd1, Kras, Me2, Rap2b, Plcl2, Mob1b, Itch, Cemip, Hdac4, Ece1, Irs2, Dag1, Dusp6, Xdh, Il12a, Sema7a, Errfi1, Rap1b, Spry1, Htr1b, Park7, Gtpbp4, Dusp10, Itgb1, Txn1, Inhbb, Lmo4, Fzd7, Socs7, Hes1, Tbl1xr1, Gcat, Adora1, Ve…
GOTERM_BP_FAT	253	22.9791	1.6754e-15	985	2873	17911	1.60128	1.30113e-11	4.48641e-13	3.31957e-12	GO:0006793~phosphorus metabolic process	Zfp36l1, Zfp36l2, Igf2, Atp5k, Cops8, Emp2, Trib1, Adss, Pigt, Adarb1, Bard1, Sh3rf1, Calm2, Fn1, Trio, Pdp1, Shb, Idh2, Sgk1, Itga6, Entpd4, Ndufa10, Eya4, Kras, Myh3, Gnai3, Plcl2, Mob1b, Dag1, Dusp6, Il12a, Camk1g, Htr1b, Pkdcc, Gtpbp4, Dusp10, Inhbb, Fzd7, Hes1, Tbl1xr1, Gcat, Adora1, Fam20a, Cd24a, Ppp6c, Map4k4, Sbk1, Atf3, Ptprk, Ppp2r5a, App, Met, Ror1, Nsmf, Cx3cl1, Lclat1, Arl2bp, Dyrk1…
GOTERM_BP_FAT	166	15.0772	1.7054e-15	985	1620	17911	1.86327	1.30113e-11	4.33653e-13	3.31957e-12	GO:0010941~regulation of cell death	Snai1, Zfp36l1, Bdkrb2, Rassf3, Foxo3, Bmi1, Bcl6, Sox11, Tldc1, Egr1, Ddias, Lamtor5, Siah2, Gadd45g, Bard1, Egln3, Sh3rf1, Dll1, Fn1, Zfp622, Tnfsf15, Eef1e1, Sgk1, Itga6, Shq1, Mcfd2, Gas6, Arhgef7, Musk, Eya4, Pkhd1, Kras, Cat, Itch, Hdac4, Irs2, Cpeb4, Mtdh, Dusp6, Xdh, Il12a, Bin1, Osgin1, Eef1a1, Park7, Itgb1, Unc5b, Txn1, Inhbb, Anxa1, Cdk19, Adora1, Vegfa, Dus2, Cd24a, Fgfr1, Adrb2, Gata…
GOTERM_BP_FAT	121	10.99	2.36739e-15	985	1033	17911	2.12995	1.82158e-11	5.87641e-13	4.64073e-12	GO:0022603~regulation of anatomical structure morphogenesis	Snai1, Cdc42ep3, Emp2, Arhgap18, Gata2, Ngef, Dll1, Runx1, Fn1, Sgk1, Arhgef7, Ttl, Olfm1, Abr, Inf2, Il4ra, Sema4b, Plxnd1, Zfp703, Mkln1, Myh10, Cux1, Dag1, Mtdh, Xdh, Dusp6, Ets1, Sema7a, Nedd4l, Spry1, Sipa1l1, Fzd7, Hes1, Anxa1, Palm2, Vegfa, Gna13, Map1b, Fgfr1, Cdh2, Gata4, Adrb2, Csnk1a1, Spp1, Ddhd1, Tcf4, Msx1, Met, Lgals3, Pakap, Myo10, Phldb2, Rreb1, Nsmf, Cx3cl1, Lrrk2, Cxcl12, Jak1,…
GOTERM_BP_FAT	177	16.0763	2.57997e-15	985	1779	17911	1.80918	1.99506e-11	6.23501e-13	5.08482e-12	GO:0006915~apoptotic process	Snai1, Zfp36l1, Bdkrb2, Foxo3, Bmi1, Bcl6, Pdcd6ip, Egr1, Ddias, Lamtor5, Siah2, Eva1a, Pigt, Gadd45g, Bard1, Egln3, Sh3rf1, Dll1, Fn1, Zfp622, Tnfsf15, Eef1e1, Shb, Sgk1, Itga6, Shq1, Gas6, Nptx1, Arhgef7, Musk, Eya4, Rybp, Pkhd1, 1810011O10Rik, Kras, Cat, Il33, Itch, Hdac4, Ece1, Irs2, Dyrk2, Cpeb4, Mtdh, Dusp6, Xdh, Il12a, Bin1, Osgin1, Park7, Itgb1, Unc5b, Inhbb, Anxa1, Cdk19, Itm2b, Adora1, …
GOTERM_BP_FAT	88	7.99273	3.34088e-15	985	641	17911	2.49637	2.60225e-11	7.88591e-13	6.63913e-12	GO:0001568~blood vessel development	Zfp36l1, Cyr61, Egr3, Cxcl12, Jak1, Klf4, Foxc1, Egr1, Syk, Pdgfb, Gata2, Fzd5, Dll1, Dcn, Hs6st1, Runx1, Fn1, Itga7, Has2, Smad6, Tbx1, Zbtb14, Shb, Hmgb1, Pten, Notch1, Col18a1, Ctnnb1, Ang, Six1, Plxnd1, Rasa1, S1pr1, Myh10, Hoxa1, Rbm15, Cxcr4, Grem1, Smad5, F3, Vav3, Ptgis, Wnt4, Aqp1, Mtdh, Xdh, Ets1, Hey1, Egfl7, Zc3h12a, B4galt1, Dhcr7, Itgb1, Unc5b, Lef1, Thbs1, Antxr1, Hes1, Hipk2, Vegf…
GOTERM_BP_FAT	206	18.7103	4.42135e-15	985	2201	17911	1.70189	3.46967e-11	1.02052e-12	8.84848e-12	GO:0065009~regulation of molecular function	Epm2aip1, Igf2, Cops8, Tbc1d1, Emp2, Sox11, Bcl6, Bmi1, Lamtor5, Siah2, Trib1, Ngef, Adarb1, Casq2, Sh3rf1, Calm2, Shb, Sgk1, Grtp1, Itga6, Arhgef7, Kras, Plxnd1, Akap7, Plcl2, Hopx, Dag1, Mtdh, Dusp6, Bin1, Gtpbp4, Dusp10, Sipa1l1, Hes1, Anxa1, Gcat, Adora1, Cd24a, Gna13, Herpud1, Ppp2r5a, Wnt9a, App, Msx1, Met, Foxs1, Trp63, Rhebl1, Cx3cl1, Arl1, Klf4, Mkl1, Rfc4, Sfrp1, Hmgn1, Hmga2, Fzd5, Sma…
GOTERM_BP_FAT	182	16.5304	7.87069e-15	985	1870	17911	1.76976	6.15866e-11	1.75959e-12	1.57097e-11	GO:0012501~programmed cell death	Snai1, Zfp36l1, Bdkrb2, Rassf3, Foxo3, Bmi1, Bcl6, Pdcd6ip, Egr1, Ddias, Lamtor5, Siah2, Eva1a, Pigt, Gadd45g, Bard1, Egln3, Sh3rf1, Dll1, Fn1, Zfp622, Tnfsf15, Eef1e1, Shb, Sgk1, Itga6, Shq1, Gas6, Nptx1, Arhgef7, Slc4a7, Musk, Eya4, Rybp, Pkhd1, 1810011O10Rik, Kras, Cat, Il33, Itch, Hdac4, Ece1, Irs2, Dyrk2, Cpeb4, Mtdh, Dusp6, Xdh, Il12a, Bin1, Osgin1, Park7, Itgb1, Unc5b, Inhbb, Anxa1, Cdk19,…
GOTERM_BP_FAT	177	16.0763	8.82508e-15	985	1802	17911	1.78608	6.8526e-11	1.90348e-12	1.74749e-11	GO:0045595~regulation of cell differentiation	Snai1, Zfp36l1, Zfp36l2, Foxo3, Rbm38, Emp2, Kidins220, Trim72, Bmi1, Bcl6, Sox11, Tmsb4x, Eif4e, Syk, Pdgfb, Gata2, Trib1, Ngef, S1pr3, Enc1, Dll1, Dlx2, Fn1, Runx1, Shb, Idh2, Sgk1, Gas6, Rtfdc1, Arhgef7, Tob1, Ttl, Olfm1, Hlx, Kras, Il4ra, Sema4b, Plxnd1, Zfp703, Hspa9, Cux1, Hdac4, Hopx, Rbm15, Dag1, Cxcl14, Klf10, Dusp6, Xdh, Il12a, Ets1, Sema7a, Errfi1, Nedd4l, Bin1, Foxo6, Eef1a1, Pkdcc, D…
GOTERM_BP_FAT	115	10.445	1.20354e-14	985	981	17911	2.13163	9.36811e-11	2.53197e-12	2.3892e-11	GO:0045597~positive regulation of cell differentiation	Snai1, Zfp36l1, Foxo3, Kidins220, Bmi1, Sox11, Bcl6, Tmsb4x, Syk, Gata2, Trib1, Enc1, Runx1, Fn1, Shb, Sgk1, Gas6, Arhgef7, Olfm1, Hlx, Il4ra, Zfp703, Cux1, Hopx, Dag1, Klf10, Ets1, Il12a, Sema7a, Nedd4l, Bin1, Foxo6, Eef1a1, Pkdcc, Itgb1, Tenm3, Hes1, Anxa1, Vegfa, Cd24a, Map1b, Fgfr1, Cebpb, Gata4, Socs3, Rab7b, Il1r1, Zeb1, Wnt9a, Fndc3b, Tcf4, Rcor1, Met, Trp63, Rreb1, Nsmf, Cx3cl1, Klf5, Cyr…
GOTERM_BP_FAT	147	13.3515	1.20734e-14	985	1397	17911	1.91339	9.45485e-11	2.48812e-12	2.4114e-11	GO:0051254~positive regulation of RNA metabolic process	Snai1, Zfp36l1, Fubp3, Zfp36l2, Igf2, Foxo3, Sdpr, Sox11, Tmsb4x, Egr1, Pdgfb, Gata2, Rbm20, Adarb1, Dll1, Dlx2, Runx1, Klf6, Nfe2l1, Tead3, Med10, Itga6, Tob1, Eif4a3, Supt4a, Il33, Lbh, Hdac4, Rbm15, Elf2, E2f3, Zbtb38, Ctcfl, Ets1, Cbx7, Aff1, Foxn2, Park7, Tnrc6c, Lmo4, Fzd7, Hes1, Tbl1xr1, Pcbd1, Gcat, Pcgf5, Vegfa, Fgfr1, Adrb2, Cebpb, Gata4, Nufip1, Foxj2, Atf3, Ets2, Zeb1, App, Klf7, Tcf4…
GOTERM_BP_FAT	104	9.44596	1.31198e-14	985	846	17911	2.23536	1.02355e-10	2.62446e-12	2.61013e-11	GO:0051270~regulation of cellular component movement	Snai1, Emp2, Bcl6, Tmsb4x, Egr1, Arhgap18, Pdgfb, Trib1, Adarb1, Casq2, Fn1, Ccsap, Idh2, Itga6, Gas6, Arhgef7, Olfm1, Atp1a1, Abr, Pkhd1, Rap2b, Sema4b, Plxnd1, Zfp703, Il33, Fam110c, Cemip, Hdac4, Irs2, Dag1, Cxcl14, Igsf8, Ets1, Il12a, Sema7a, Gtpbp4, Itgb1, Lmo4, Anxa1, Adora1, Vegfa, Gna13, Tnnt2, Fgfr1, Gata4, Jam3, Il1r1, Ptprk, Met, Cdh13, Lgals3, Phldb2, Rreb1, Nsmf, Cx3cl1, Med23, Cyr61…
GOTERM_BP_FAT	154	13.9873	1.82812e-14	985	1498	17911	1.86936	1.43124e-10	3.57814e-12	3.65041e-11	GO:0043067~regulation of programmed cell death	Snai1, Zfp36l1, Bdkrb2, Rassf3, Foxo3, Bmi1, Bcl6, Egr1, Ddias, Lamtor5, Siah2, Gadd45g, Bard1, Egln3, Sh3rf1, Dll1, Fn1, Zfp622, Tnfsf15, Eef1e1, Sgk1, Shq1, Itga6, Gas6, Arhgef7, Musk, Eya4, Pkhd1, Kras, Cat, Itch, Hdac4, Irs2, Cpeb4, Mtdh, Xdh, Dusp6, Il12a, Bin1, Osgin1, Park7, Itgb1, Unc5b, Inhbb, Anxa1, Cdk19, Adora1, Vegfa, Cd24a, Fgfr1, Adrb2, Cebpb, Gata4, Socs3, Map4k4, Spp1, Atf3, Gpam…
GOTERM_BP_FAT	161	14.6231	2.02956e-14	985	1596	17911	1.83433	1.58737e-10	3.87168e-12	4.04787e-11	GO:0051240~positive regulation of multicellular organismal process	Snai1, Zfp36l1, Igf2, Foxo3, Kidins220, Bmi1, Bcl6, Sox11, Syk, Egr1, Pdgfb, Gata2, Trib1, Enc1, Dll1, Fn1, Runx1, Tnfsf15, Tead3, Shb, Sgk1, Hilpda, Gas6, Olfm1, Musk, Atp1a1, Hlx, Il4ra, Zfp703, Il33, Cux1, Itch, Ece1, Dag1, Cbln1, Klf10, Mtdh, Il12a, Ets1, Sema7a, Nedd4l, Bin1, Foxo6, Eef1a1, Adgre5, Spry1, Pkdcc, Park7, Itgb1, Inhbb, Tenm3, Hes1, Anxa1, Vegfa, Cd24a, Map1b, Fgfr1, Adrb2, Cebp…
GOTERM_BP_FAT	194	17.6203	2.30886e-14	985	2063	17911	1.70996	1.80423e-10	4.29579e-12	4.60076e-11	GO:0016310~phosphorylation	Zfp36l1, Zfp36l2, Igf2, Cops8, Emp2, Trib1, Adarb1, Sh3rf1, Fn1, Trio, Shb, Sgk1, Itga6, Ndufa10, Kras, Plcl2, Mob1b, Dag1, Dusp6, Il12a, Camk1g, Pkdcc, Gtpbp4, Dusp10, Inhbb, Fzd7, Hes1, Adora1, Fam20a, Cd24a, Map4k4, Sbk1, Atf3, Ppp2r5a, App, Met, Ror1, Cx3cl1, Arl2bp, Dyrk1a, Fam20c, Jak1, Klf4, Sfrp1, Hmga2, Fzd5, Pan3, Tyro3, Hmgb1, Prr5, Map3k14, Ctnnb1, Lpar1, Ptpn1, H2afy, Dusp1, Ezr, Dab…
GOTERM_BP_FAT	152	13.8056	3.34338e-14	985	1482	17911	1.865	2.61093e-10	6.07192e-12	6.65801e-11	GO:0042981~regulation of apoptotic process	Snai1, Zfp36l1, Bdkrb2, Rassf3, Foxo3, Bmi1, Bcl6, Egr1, Ddias, Lamtor5, Siah2, Gadd45g, Bard1, Egln3, Sh3rf1, Dll1, Fn1, Zfp622, Tnfsf15, Eef1e1, Sgk1, Shq1, Itga6, Gas6, Arhgef7, Musk, Eya4, Pkhd1, Kras, Cat, Itch, Hdac4, Irs2, Cpeb4, Mtdh, Xdh, Dusp6, Il12a, Bin1, Osgin1, Park7, Itgb1, Unc5b, Inhbb, Anxa1, Cdk19, Adora1, Vegfa, Cd24a, Fgfr1, Adrb2, Cebpb, Gata4, Socs3, Map4k4, Spp1, Atf3, Gpam…
GOTERM_BP_FAT	91	8.26521	3.48708e-14	985	702	17911	2.35715	2.72369e-10	6.19016e-12	6.94556e-11	GO:0035295~tube development	Zfp36l1, Cxcl12, Foxc1, Bmi1, Sox11, Eif4e, Sfrp1, Gata2, Hmga2, Enah, Kif18a, Smad3, Dll1, Hs6st1, Smad6, Rdh10, Cdkn1a, Atoh8, Tbx1, Hmgb1, Itga6, Irx2, Notch1, Ctnnb1, Hlx, Kras, Adamts2, Phgdh, Six1, Plxnd1, Cat, Npnt, Hoxa1, Cux1, Hopx, Rbm15, Cxcr4, Dag1, Grem1, Smad5, Slc12a2, Id2, Wnt4, Aqp1, Mtss1, Hey1, Errfi1, Gdnf, Foxl1, B4galt1, Nipbl, Tgif1, Dhcr7, Spry1, Pkdcc, Dact2, Lef1, Lmo4, …
GOTERM_BP_FAT	139	12.6249	3.77737e-14	985	1309	17911	1.9309	2.94922e-10	6.55387e-12	7.52065e-11	GO:0001932~regulation of protein phosphorylation	Twf1, Bdkrb2, Igf2, Cops8, Kidins220, Emp2, Syk, Rbpms, Pdgfb, Trib1, Prkab1, Gadd45g, Adarb1, Sh3rf1, Fn1, Zfp622, Tnfsf15, Shb, Gas6, Musk, Pkhd1, Kras, Rap2b, Plcl2, Mob1b, Itch, Cemip, Ece1, Dag1, Xdh, Dusp6, Il12a, Sema7a, Errfi1, Rap1b, Spry1, Park7, Gtpbp4, Dusp10, Itgb1, Txn1, Inhbb, Socs7, Hes1, Adora1, Fam20a, Vegfa, Cd24a, Trib3, Fgfr1, Cdh2, Adrb2, Gata4, Socs3, Map4k4, Nenf, Atf3, Ap…
GOTERM_BP_FAT	222	20.1635	3.78182e-14	985	2483	17911	1.62577	2.95789e-10	6.43019e-12	7.54286e-11	GO:0051246~regulation of protein metabolic process	Zfp36l1, Zfp36l2, Igf2, Foxo3, Cops8, Emp2, Bmi1, Bcl6, Egr1, Lamtor5, Siah2, Trib1, Adarb1, Sh3rf1, Calm2, Fn1, Zfand2a, Shb, Tob1, Kras, N4bp1, Plcl2, Mob1b, Dag1, Cpeb4, Dusp6, Il12a, Gtpbp4, Dusp10, Os9, Inhbb, Hes1, Itm2b, Adora1, Fam20a, Cd24a, Map4k4, Atf3, Herpud1, Ppp2r5a, Wnt9a, App, Ddx6, Btg2, Met, Trp63, Prickle1, Gsap, Nsmf, Cx3cl1, Arl2bp, Zfp706, Dyrk1a, Klf4, Mkl1, Sfrp1, Fzd5, S…
GOTERM_BP_FAT	130	11.8074	6.54929e-14	985	1199	17911	1.97155	5.11776e-10	1.08888e-11	1.30507e-10	GO:0016477~cell migration	Snai1, Emp2, Tmsb4x, Syk, Egr1, Pdgfb, Gata2, Trib1, Adarb1, Fn1, Idh2, Itga6, Gas6, Arhgef7, Olfm1, Abr, Rap2b, Sema4b, Plxnd1, Zfp703, Il33, Myh10, Fam110c, Cemip, Hdac4, Irs2, Dag1, Pomgnt2, Cxcl14, Ets1, Il12a, Sema7a, Gtpbp4, Apcdd1, Itgb1, Cd47, Socs7, Hes1, Anxa1, Adora1, Vegfa, Cd24a, Fgfr1, Cdh2, Zfand5, Jam3, Il1r1, Spp1, Ptprk, Depdc1b, Fndc3b, Met, Dock8, Cdh13, Lgals3, Phldb2, Rreb1,…
GOTERM_BP_FAT	127	11.535	7.08869e-14	985	1161	17911	1.98909	5.53412e-10	1.15294e-11	1.41132e-10	GO:0009790~embryo development	Snai1, Zfp36l1, Dusp5, Kidins220, Bmi1, Sox11, Pdgfb, Gata2, Rgs19, Dll1, Dlx2, Runx1, Fn1, Rdh10, Eef1e1, Mbnl1, Irx2, Eif4a3, Eya4, Hlx, Abr, Phgdh, Myh10, Hopx, Ece1, Kcnq4, Dag1, Dusp6, Pkdcc, Sp8, Tnrc6c, Itgb1, Lmo4, Fzd7, Impad1, Zbtb18, Hes1, Vegfa, Gna13, Fgfr1, Zfand5, Cebpb, Gata4, Socs3, Ets2, Tjp1, Zeb1, Wnt9a, Tpra1, Msx1, Gorab, Bcl10, Prickle1, Trp63, Lats2, Phldb2, Dad1, Kif1b, S…
GOTERM_BP_FAT	140	12.7157	1.00045e-13	985	1339	17911	1.90121	7.81543e-10	1.59499e-11	1.99307e-10	GO:1903508~positive regulation of nucleic acid-templated transcription	Snai1, Fubp3, Igf2, Foxo3, Sdpr, Sox11, Tmsb4x, Egr1, Pdgfb, Gata2, Dll1, Dlx2, Runx1, Klf6, Nfe2l1, Tead3, Med10, Itga6, Eif4a3, Supt4a, Il33, Lbh, Hdac4, Rbm15, Elf2, E2f3, Zbtb38, Ctcfl, Ets1, Cbx7, Aff1, Foxn2, Park7, Lmo4, Fzd7, Hes1, Tbl1xr1, Pcbd1, Gcat, Pcgf5, Vegfa, Fgfr1, Adrb2, Cebpb, Gata4, Nufip1, Foxj2, Atf3, Ets2, Zeb1, App, Klf7, Tcf4, Msx1, Met, Bcl9, Cdh13, Bcl10, Zfp326, Trp63,…
GOTERM_BP_FAT	140	12.7157	1.00045e-13	985	1339	17911	1.90121	7.81543e-10	1.59499e-11	1.99307e-10	GO:0045893~positive regulation of transcription, DNA-templated	Snai1, Fubp3, Igf2, Foxo3, Sdpr, Sox11, Tmsb4x, Egr1, Pdgfb, Gata2, Dll1, Dlx2, Runx1, Klf6, Nfe2l1, Tead3, Med10, Itga6, Eif4a3, Supt4a, Il33, Lbh, Hdac4, Rbm15, Elf2, E2f3, Zbtb38, Ctcfl, Ets1, Cbx7, Aff1, Foxn2, Park7, Lmo4, Fzd7, Hes1, Tbl1xr1, Pcbd1, Gcat, Pcgf5, Vegfa, Fgfr1, Adrb2, Cebpb, Gata4, Nufip1, Foxj2, Atf3, Ets2, Zeb1, App, Klf7, Tcf4, Msx1, Met, Bcl9, Cdh13, Bcl10, Zfp326, Trp63,…
GOTERM_BP_FAT	140	12.7157	1.25123e-13	985	1343	17911	1.89555	9.77579e-10	1.95516e-11	2.49301e-10	GO:1902680~positive regulation of RNA biosynthetic process	Snai1, Fubp3, Igf2, Foxo3, Sdpr, Sox11, Tmsb4x, Egr1, Pdgfb, Gata2, Dll1, Dlx2, Runx1, Klf6, Nfe2l1, Tead3, Med10, Itga6, Eif4a3, Supt4a, Il33, Lbh, Hdac4, Rbm15, Elf2, E2f3, Zbtb38, Ctcfl, Ets1, Cbx7, Aff1, Foxn2, Park7, Lmo4, Fzd7, Hes1, Tbl1xr1, Pcbd1, Gcat, Pcgf5, Vegfa, Fgfr1, Adrb2, Cebpb, Gata4, Nufip1, Foxj2, Atf3, Ets2, Zeb1, App, Klf7, Tcf4, Msx1, Met, Bcl9, Cdh13, Bcl10, Zfp326, Trp63,…
GOTERM_BP_FAT	85	7.72025	1.3076e-13	985	647	17911	2.3889	1.02182e-09	2.00356e-11	2.6058e-10	GO:0048729~tissue morphogenesis	Snai1, Cyr61, Cxcl12, Klf4, Foxc1, Sema3a, Sox11, Sfrp1, Pdgfb, Arhgap12, Foxq1, Hmga2, Enah, Fzd5, Smad3, Dll1, Runx1, Fst, Rdh10, Tbx1, Irx2, Notch1, Ctnnb1, Kras, Dab2, Six1, Plxnd1, S1pr1, Npnt, Rbm15, Wnt10a, Grem1, Dag1, Cxcr4, Slc12a2, Wnt4, Mtss1, Hey1, Gdnf, Foxl1, B4galt1, Tgif1, Spry1, Itgb1, Lef1, Myl2, Lmo4, Tnni1, Hes1, Runx3, Sox9, Vegfa, Gna13, Fmn1, Tnnt2, Fgfr1, Tpm1, Ctsl, Gata…
GOTERM_BP_FAT	85	7.72025	1.42642e-13	985	648	17911	2.38521	1.11463e-09	2.14352e-11	2.8425e-10	GO:0048598~embryonic morphogenesis	Snai1, Zfp36l1, Cyr61, Tshz1, Klf4, Foxc1, Dusp5, Bmi1, Sox11, Lrig1, Sfrp1, Cul3, Gata2, Hmga2, Enah, Fzd5, Smad3, Insig1, Dll1, Dlx2, Fn1, Itga7, Rdh10, Atoh8, Tbx1, Mbnl1, Irx2, Notch1, Ctnnb1, Eif4a3, Hlx, Eya4, Dusp1, Abr, Six1, Hoxa1, Ece1, Kcnq4, Dag1, Grem1, Id2, Wnt4, Dusp6, Zfp281, Gdnf, Nipbl, Tgif1, Sp8, Tnfaip3, Itgb1, Tnrc6c, Lef1, Lmo4, Lrig3, Fzd7, Impad1, Hes1, Hipk2, Sox9, Fgfr1…
GOTERM_BP_FAT	206	18.7103	1.48569e-13	985	2278	17911	1.64436	1.1606e-09	2.18981e-11	2.95974e-10	GO:0007166~cell surface receptor signaling pathway	Snai1, Igf2, Foxo3, Neurl1b, Emp2, Trim72, Sox11, Bcl6, Egr1, Siah2, Trib1, Ngef, Sh3rf1, Dlx2, Shb, Itga6, Tob1, Eya4, Kras, Sema4b, Plxnd1, Zfp703, Akap7, Plcl2, Cpeb4, Fgfbp1, Mtdh, Il12a, Apcdd1, Sipa1l1, Inhbb, Fzd7, Hes1, Anxa1, Tbl1xr1, Mgat3, Itm2b, Adora1, Cd24a, Zfand5, Il1r1, Nrep, Atf3, Ptprk, Ppp2r5a, Hexa, Wnt9a, App, Zeb1, Depdc1b, Jade1, Msx1, Met, Lgals3, Prickle1, Trp63, Ror1, C…
GOTERM_BP_FAT	64	5.8129	1.54938e-13	985	414	17911	2.81102	1.21091e-09	2.24244e-11	3.08809e-10	GO:0042692~muscle cell differentiation	Mbnl3, Zfp36l1, Igf2, Murc, Cxcl12, Rbm38, Mkl1, Trim72, Tmsb4x, Pdgfb, Smarca2, Casq2, Dll1, Smad6, Tbx1, Mbnl1, Notch1, Ctnnb1, Kras, Il4ra, Six1, Hmgcr, Myh10, Npnt, Hdac4, Hopx, Pdlim5, Grem1, Cxcl14, Rbm24, Wnt4, Hey1, Tanc1, Bin1, Cd53, Tmem8c, Rxrb, Itgb1, Myl2, Lef1, Hes1, Lmod3, Akap6, Sox9, Vegfa, Ctdp1, Cav2, Tnnt2, Tpm1, Cdh2, Gata4, Myog, Zeb1, Actc1, Msx1, Pik3r1, Mef2a, Ptcd2, Neb,…
GOTERM_BP_FAT	165	14.9864	1.56453e-13	985	1690	17911	1.77534	1.22219e-09	2.22217e-11	3.11684e-10	GO:0033554~cellular response to stress	Snai1, Tmx1, Zfp36l1, Bdkrb2, Foxo3, Mtr, Bcl6, Tldc1, Syk, Egr1, Ddias, Arpp21, Trib1, Gadd45g, Bard1, Egln3, Sh3rf1, Pdia6, Zfp622, Fads1, Nfe2l1, Eef1e1, Sgk1, Dhx9, Gas6, Rasa3, Eya4, 1810011O10Rik, Stc2, Kras, Sec61b, Itch, Ints7, Poll, Dyrk2, Klf10, Cpeb4, Ndrg1, Fgfbp1, Zbtb38, Ano1, Xdh, Fancf, Ets1, Errfi1, Fam178a, Park7, Dusp10, Os9, Nabp1, Txn1, Inhbb, Anxa1, Vegfa, Trib3, Ctsl, Adrb2…
GOTERM_BP_FAT	207	18.8011	1.90828e-13	985	2298	17911	1.63796	1.49109e-09	2.66266e-11	3.80251e-10	GO:0032268~regulation of cellular protein metabolic process	Zfp36l1, Zfp36l2, Igf2, Foxo3, Cops8, Emp2, Bcl6, Bmi1, Egr1, Lamtor5, Siah2, Trib1, Adarb1, Sh3rf1, Calm2, Fn1, Zfand2a, Shb, Tob1, Kras, N4bp1, Plcl2, Mob1b, Dag1, Cpeb4, Dusp6, Il12a, Gtpbp4, Dusp10, Inhbb, Hes1, Adora1, Fam20a, Cd24a, Map4k4, Atf3, Herpud1, Ppp2r5a, Wnt9a, App, Ddx6, Btg2, Met, Prickle1, Nsmf, Cx3cl1, Arl2bp, Zfp706, Dyrk1a, Klf4, Mkl1, Sfrp1, Fzd5, Smad3, Pttg1ip, Hmgb1, Prr…
GOTERM_BP_FAT	167	15.168	2.08508e-13	985	1724	17911	1.76142	1.62901e-09	2.85791e-11	4.15423e-10	GO:0006928~movement of cell or subcellular component	Snai1, Emp2, Bcl6, Tmsb4x, Arhgap18, Syk, Egr1, Pdgfb, Gata2, Trib1, Adarb1, Casq2, Kif18a, Fn1, Ccsap, Kifc3, Idh2, Itga6, Gas6, Arhgef7, Olfm1, Atp1a1, Abr, Pkhd1, Rap2b, Sema4b, Plxnd1, Zfp703, Il33, Myh10, Fam110c, Cemip, Hdac4, Irs2, Dag1, Pomgnt2, Cxcl14, Igsf8, Il12a, Ets1, Sema7a, Nedd4l, Gtpbp4, Cd47, Itgb1, Apcdd1, Unc5b, Lmo4, Socs7, Hes1, Anxa1, Adora1, Vegfa, Cd24a, Gna13, Tnnt2, Map…
GOTERM_BP_FAT	177	16.0763	3.04242e-13	985	1874	17911	1.71746	2.37672e-09	4.0978e-11	6.06104e-10	GO:0008283~cell proliferation	Zfp36l1, Bdkrb2, Igf2, Foxo3, Cops8, Emp2, Bmi1, Bcl6, Sox11, Syk, Egr1, Slc25a33, Pdgfb, Gata2, Trib1, Adarb1, Dll1, Uspl1, Fn1, Runx1, Rpl29, Tead3, Eef1e1, Shb, Idh2, Gas6, Hilpda, Tob1, Hlx, Pkhd1, Kras, Zfp703, Il33, Myh10, Plcl2, Itch, Hdac4, Irs2, Ndrg1, Fgfbp1, E2f3, Xdh, Il12a, Ets1, Errfi1, Rap1b, Spry1, Park7, Gtpbp4, Cd47, Itgb1, Fzd7, Hes1, Anxa1, Adora1, Vegfa, Cd24a, 4930503L19Rik,…
GOTERM_CC_DIRECT	425	38.6013	3.25521e-13	1037	6019	19662	1.33879	2.05401e-10	1.02701e-10	4.84079e-10	GO:0005634~nucleus	Snai1, Epm2aip1, Foxo3, Rbm38, Ddias, Egr1, Trib1, Foxq1, Bard1, Adarb1, Dlx2, Runx1, Rpf2, Zfand2a, Sgk1, Rtfdc1, Irx2, Hlx, Rybp, Mis18bp1, Zfp703, Hspa9, Akap7, Myh10, Mob1b, Snx10, Hopx, Elf2, Dag1, Poll, Zbtb38, Mtdh, Smarce1, Bin1, Dusp10, Tbl1xr1, Noc4l, Preb, Ipo5, Nufip1, Foxj2, Ywhaz, Il1r1, Nrep, Tjp1, Jade1, Zeb1, Pak1ip1, Zfp174, Tcf4, Ddx6, Hnrnpa0, Cchcr1, Rreb1, Nsmf, Med23, Metap…
GOTERM_BP_FAT	66	5.99455	3.94415e-13	985	444	17911	2.70299	3.08193e-09	5.22362e-11	7.85949e-10	GO:0001525~angiogenesis	Cyr61, Egr3, Cxcl12, Jak1, Foxc1, Klf4, Syk, Gata2, Fzd5, Dll1, Dcn, Hs6st1, Fn1, Runx1, Tbx1, Shb, Hmgb1, Pten, Notch1, Col18a1, Ctnnb1, Ang, Plxnd1, S1pr1, Rbm15, Cxcr4, Grem1, Smad5, F3, Vav3, Ptgis, Mtdh, Aqp1, Hey1, Ets1, Egfl7, Zc3h12a, B4galt1, Itgb1, Unc5b, Thbs1, Lef1, Hipk2, Vegfa, Elk3, Gna13, Rtn4, Tnfaip2, Fgfr1, Adrb2, Gata4, Jam3, Pik3cb, Rhob, Lif, Tcf4, Sfrp2, Fbxw7, Cdh13, Lgals…
GOTERM_BP_FAT	159	14.4414	7.52244e-13	985	1637	17911	1.76617	5.87762e-09	9.79603e-11	1.4989e-09	GO:0045935~positive regulation of nucleobase-containing compound metabolic process	Snai1, Zfp36l1, Fubp3, Zfp36l2, Igf2, Foxo3, Sdpr, Sox11, Tmsb4x, Egr1, Pdgfb, Gata2, Rbm20, Adarb1, Dll1, Calm2, Dlx2, Runx1, Klf6, Nfe2l1, Tead3, Med10, Itga6, Tob1, Eif4a3, Eya4, Supt4a, Il33, Lbh, Tnks2, Hdac4, Ece1, Rbm15, Elf2, E2f3, Zbtb38, Ctcfl, Ets1, Cbx7, Fam178a, Aff1, Foxn2, Park7, Tnrc6c, Lmo4, Fzd7, Hes1, Tbl1xr1, Pcbd1, Gcat, Pcgf5, Vegfa, Fgfr1, Adrb2, Cebpb, Gata4, Nufip1, Foxj2…
GOTERM_BP_FAT	94	8.53769	1.11371e-12	985	782	17911	2.18577	8.70106e-09	1.4264e-10	2.21893e-09	GO:2000145~regulation of cell motility	Snai1, Cyr61, Cxcl12, Klf4, Apod, Sema3a, Emp2, Tmsb4x, Pld1, Arhgap18, Egr1, Sfrp1, Pdgfb, Trib1, Adarb1, Smad3, Dcn, Fn1, Has2, Ccsap, Atoh8, Hmgb1, Idh2, Prr5, Itga6, Pten, Gas6, Notch1, Col18a1, Olfm1, Arhgef7, Lpar1, Abr, Rap2b, Sema4b, Dab2, Plxnd1, Zfp703, Il33, S1pr1, Bbs2, Fam110c, Cemip, Hdac4, Irs2, Grem1, Dag1, Cxcr4, F3, Cxcl14, Cxcl13, Wnt4, Aqp1, Igsf8, Ets1, Il12a, Egfl7, Sema7a, …
GOTERM_BP_FAT	93	8.44687	1.23591e-12	985	771	17911	2.19337	9.65609e-09	1.55743e-10	2.46247e-09	GO:0051338~regulation of transferase activity	Epm2aip1, Cyr61, Lrrk2, Igf2, Mmd, Terf1, Arhgef5, Cops8, Klf4, Emp2, Kidins220, Bmi1, Rfc4, Syk, Vldlr, Sfrp1, Pdgfb, Cul3, Trib1, Prkab1, Hmgn1, Gadd45g, Adarb1, Gadd45b, Fzd5, Rtn4r, Dcn, Ccnl1, Zfp622, Tnfsf15, Cdkn1a, Shb, Pten, Ccdc88a, Gas6, Lpar1, Ctnnb1, H2afy, Ptpn1, Dusp1, Kras, Rap2b, Ang, Dab2, Hmgcr, Spred1, Cemip, Prkab2, Ccnd2, Cab39, Irs2, Grem1, Dag1, Hspa2, Vav3, Dusp6, Hsph1, …
GOTERM_BP_FAT	158	14.3506	1.54923e-12	985	1638	17911	1.75399	1.21039e-08	1.92126e-10	3.08672e-09	GO:0022008~neurogenesis	Foxo3, Mtr, Kidins220, Bcl6, Sox11, Efhd1, Eif4e, Pdgfb, Gata2, Ngef, Pigt, Enc1, Dll1, Dlx2, Fn1, Runx1, Ccsap, Hdac11, Tead3, Idh2, Sgk1, Gas6, Nptx1, Arhgef7, Ttl, Slc4a7, Olfm1, Kras, Phgdh, Sema4b, Plxnd1, Il33, Myh10, Cux1, Dag1, Cbln1, Pomgnt2, Ndrg1, Smarce1, Sema7a, Nedd4l, Bin1, Foxo6, Eef1a1, Dusp10, Apcdd1, Itgb1, Sipa1l1, Unc5b, Tenm3, Lmo4, Zbtb18, Socs7, Hes1, Anxa1, Vegfa, Cd24a, …
GOTERM_BP_FAT	137	12.4432	1.60299e-12	985	1348	17911	1.84805	1.25238e-08	1.95684e-10	3.19378e-09	GO:0051674~localization of cell	Snai1, Emp2, Tmsb4x, Syk, Egr1, Pdgfb, Gata2, Trib1, Adarb1, Fn1, Ccsap, Idh2, Itga6, Gas6, Arhgef7, Olfm1, Abr, Rap2b, Sema4b, Plxnd1, Zfp703, Il33, Myh10, Fam110c, Cemip, Hdac4, Irs2, Dag1, Pomgnt2, Cxcl14, Ets1, Il12a, Sema7a, Gtpbp4, Apcdd1, Itgb1, Cd47, Lmo4, Socs7, Hes1, Anxa1, Adora1, Vegfa, Cd24a, Gna13, Fgfr1, Zfand5, Cdh2, Jam3, Il1r1, Spp1, Ptprk, Depdc1b, Fndc3b, Met, Dock8, Cdh13, Lg…
GOTERM_BP_FAT	137	12.4432	1.60299e-12	985	1348	17911	1.84805	1.25238e-08	1.95684e-10	3.19378e-09	GO:0048870~cell motility	Snai1, Emp2, Tmsb4x, Syk, Egr1, Pdgfb, Gata2, Trib1, Adarb1, Fn1, Ccsap, Idh2, Itga6, Gas6, Arhgef7, Olfm1, Abr, Rap2b, Sema4b, Plxnd1, Zfp703, Il33, Myh10, Fam110c, Cemip, Hdac4, Irs2, Dag1, Pomgnt2, Cxcl14, Ets1, Il12a, Sema7a, Gtpbp4, Apcdd1, Itgb1, Cd47, Lmo4, Socs7, Hes1, Anxa1, Adora1, Vegfa, Cd24a, Gna13, Fgfr1, Zfand5, Cdh2, Jam3, Il1r1, Spp1, Ptprk, Depdc1b, Fndc3b, Met, Dock8, Cdh13, Lg…
GOTERM_BP_FAT	201	18.2561	1.70387e-12	985	2261	17911	1.61651	1.33123e-08	2.04804e-10	3.39486e-09	GO:0007399~nervous system development	Zfp36l1, Foxo3, Sox11, Bcl6, Bmi1, Efhd1, Ngef, Pigt, Calm2, Dlx2, Fn1, Runx1, Sgk1, Mbnl1, Idh2, Arhgef7, Hlx, Abr, Kras, Phgdh, Sema4b, Plxnd1, Myh10, Dag1, Cbln1, Smarce1, Bin1, Dusp10, Apcdd1, Sipa1l1, Zbtb18, Hes1, Anxa1, Itm2b, Cd24a, Map1b, Map4k4, Il1r1, Nrep, Ptprk, Hexa, Wnt9a, App, Zeb1, Tcf4, Msx1, Ddx6, Btg2, Met, Prickle1, Trp63, Asap1, Ror1, Nsmf, Cx3cl1, Ppp1cc, Fkbp4, Apod, Klf4,…
GOTERM_BP_FAT	73	6.63034	1.8477e-12	985	538	17911	2.46731	1.44364e-08	2.18734e-10	3.68154e-09	GO:0002009~morphogenesis of an epithelium	Snai1, Cyr61, Cxcl12, Klf4, Sema3a, Sox11, Sfrp1, Pdgfb, Arhgap12, Foxq1, Hmga2, Enah, Fzd5, Smad3, Dll1, Runx1, Fst, Rdh10, Tbx1, Irx2, Notch1, Ctnnb1, Kras, Dab2, Six1, Plxnd1, Npnt, Rbm15, Wnt10a, Cxcr4, Dag1, Grem1, Slc12a2, Wnt4, Mtss1, Hey1, Gdnf, B4galt1, Tgif1, Spry1, Lef1, Lmo4, Hes1, Runx3, Sox9, Vegfa, Gna13, Fmn1, Fgfr1, Ctsl, Gata4, Socs3, Klk14, Ctsz, Rhob, Lif, Traf3ip1, Grb2, Sfrp…
GOTERM_BP_FAT	258	23.4332	1.85007e-12	985	3129	17911	1.49933	1.44546e-08	2.15741e-10	3.6862e-09	GO:0006351~transcription, DNA-templated	Snai1, Klf3, Igf2, Foxo3, Sdpr, Bmi1, Bcl6, Sox11, Egr1, Trib1, Foxq1, Dlx2, Runx1, Itga6, Tob1, Eya4, Hlx, Rybp, Kras, Zfp703, Hopx, Elf2, Prim1, E2f3, Zbtb38, Mtdh, Smarce1, Foxn2, Sp8, Fzd7, Zbtb18, Hes1, Tbl1xr1, Gcat, Preb, Nufip1, Foxj2, Atf3, Ets2, Ptprk, Jade1, App, Zeb1, Zfp174, Tcf4, Msx1, Nelfcd, Btg2, Met, Mxd1, Foxs1, Zfp326, Trp63, Sertad2, Prickle1, Rhebl1, Cdc45, Rreb1, Med23, Zfp…
GOTERM_BP_FAT	90	8.17439	2.21508e-12	985	742	17911	2.20558	1.73067e-08	2.5451e-10	4.41351e-09	GO:0030334~regulation of cell migration	Snai1, Cyr61, Cxcl12, Klf4, Apod, Sema3a, Emp2, Tmsb4x, Pld1, Egr1, Sfrp1, Pdgfb, Trib1, Adarb1, Smad3, Dcn, Fn1, Has2, Atoh8, Hmgb1, Idh2, Prr5, Itga6, Pten, Gas6, Notch1, Col18a1, Olfm1, Arhgef7, Lpar1, Abr, Rap2b, Sema4b, Dab2, Plxnd1, Zfp703, Il33, S1pr1, Fam110c, Cemip, Hdac4, Irs2, Dag1, Cxcr4, Grem1, F3, Cxcl14, Cxcl13, Wnt4, Aqp1, Ets1, Il12a, Egfl7, Sema7a, Zc3h12a, Gtpbp4, Itgb1, Lef1, …
GOTERM_BP_FAT	167	15.168	2.28525e-12	985	1774	17911	1.71177	1.78549e-08	2.58767e-10	4.55332e-09	GO:0006357~regulation of transcription from RNA polymerase II promoter	Snai1, Fubp3, Igf2, Foxo3, Sdpr, Bmi1, Bcl6, Sox11, Egr1, Pdgfb, Gata2, Dll1, Dlx2, Runx1, Klf6, Nfe2l1, Tead3, Med10, Itga6, Tob1, Eif4a3, Rybp, Supt4a, Il33, Cux1, Hdac4, Hopx, Rbm15, Elf2, Zbtb38, Mtdh, Ctcfl, Ets1, Cbx7, Foxo6, Park7, Txn1, Lmo4, Zbtb18, Hes1, Tbl1xr1, Gcat, Pcgf5, Ctdp1, Vegfa, Trib3, Fgfr1, Adrb2, Cebpb, Gata4, Nufip1, Foxj2, Atf3, Ets2, App, Zeb1, Zfp174, Tcf4, Msx1, Rcor1…
GOTERM_BP_FAT	113	10.2634	3.08205e-12	985	1038	17911	1.97954	2.40804e-08	3.44005e-10	6.14092e-09	GO:0009887~organ morphogenesis	Snai1, Igf2, Foxo3, Bmi1, Sox11, Pdgfb, Gata2, Dll1, Dlx2, Gmnn, Rdh10, Itga6, Irx2, Slc4a7, Olfm1, Eif4a3, Eya4, Hlx, Abr, Kras, Plxnd1, Kcnq4, Rbm15, Dag1, Errfi1, Spry1, Tenm3, Impad1, Tnni1, Hes1, Fam20a, Vegfa, Tnnt2, Fgfr1, Ctsl, Cdh2, Zfand5, Cebpb, Gata4, Ctsz, Zeb1, Wnt9a, Actc1, Msx1, Met, Trp63, Sox4, Cyr61, Lrrk2, Fam20c, Tshz1, Foxc1, Sema3a, Lrig1, Sfrp1, Cul3, Hmgn1, Hmga2, Fzd5, S…
GOTERM_BP_FAT	149	13.5332	3.5696e-12	985	1529	17911	1.77199	2.78892e-08	3.92806e-10	7.11224e-09	GO:0040011~locomotion	Snai1, Emp2, Tmsb4x, Arhgap18, Syk, Egr1, Pdgfb, Gata2, Trib1, Adarb1, Fn1, Ccsap, Idh2, Itga6, Gas6, Arhgef7, Olfm1, Abr, Rap2b, Sema4b, Plxnd1, Zfp703, Il33, Myh10, Fam110c, Cemip, Hdac4, Irs2, Dag1, Pomgnt2, Cxcl14, Igsf8, Ets1, Il12a, Sema7a, Gtpbp4, Cd47, Apcdd1, Itgb1, Unc5b, Lmo4, Socs7, Hes1, Anxa1, Adora1, Vegfa, Cd24a, Gna13, Fgfr1, Zfand5, Cdh2, Mycbp2, Jam3, Il1r1, Spp1, Ptprk, Depdc1…
GOTERM_BP_FAT	157	14.2598	3.77799e-12	985	1642	17911	1.73864	2.95173e-08	4.09963e-10	7.52745e-09	GO:0042127~regulation of cell proliferation	Zfp36l1, Bdkrb2, Igf2, Foxo3, Cops8, Emp2, Bmi1, Bcl6, Sox11, Syk, Egr1, Pdgfb, Slc25a33, Gata2, Trib1, Adarb1, Egln3, Dll1, Fn1, Runx1, Eef1e1, Idh2, Sgk1, Hilpda, Gas6, Tob1, Hlx, Pkhd1, Kras, Il4ra, Zfp703, Itch, Hdac4, Irs2, Ndrg1, Fgfbp1, E2f3, Xdh, Ets1, Il12a, Errfi1, Spry1, Gtpbp4, Cd47, Itgb1, Fzd7, Hes1, Anxa1, Adora1, Vegfa, Cd24a, 4930503L19Rik, Ctsl, Fgfr1, Cdh2, Adrb2, Cebpb, Gata4,…
GOTERM_BP_FAT	95	8.62852	6.42779e-12	985	819	17911	2.10923	5.022e-08	6.87945e-10	1.2807e-08	GO:0040012~regulation of locomotion	Snai1, Cyr61, Lrrk2, Cxcl12, Klf4, Apod, Sema3a, Emp2, Tmsb4x, Pld1, Arhgap18, Egr1, Sfrp1, Pdgfb, Trib1, Adarb1, Smad3, Dcn, Fn1, Has2, Ccsap, Atoh8, Hmgb1, Idh2, Prr5, Itga6, Pten, Gas6, Notch1, Col18a1, Olfm1, Arhgef7, Lpar1, Abr, Rap2b, Sema4b, Dab2, Plxnd1, Zfp703, Il33, S1pr1, Bbs2, Fam110c, Cemip, Hdac4, Irs2, Grem1, Dag1, Cxcr4, F3, Cxcl14, Cxcl13, Wnt4, Aqp1, Igsf8, Ets1, Il12a, Egfl7, S…
GOTERM_BP_FAT	163	14.8047	7.54519e-12	985	1742	17911	1.70147	5.89505e-08	7.96629e-10	1.50334e-08	GO:0051173~positive regulation of nitrogen compound metabolic process	Snai1, Zfp36l1, Fubp3, Zfp36l2, Igf2, Foxo3, Sdpr, Sox11, Tmsb4x, Egr1, Pdgfb, Gata2, Rbm20, Adarb1, Dll1, Calm2, Dlx2, Runx1, Klf6, Nfe2l1, Tead3, Med10, Itga6, Tob1, Eif4a3, Eya4, Supt4a, Il33, Lbh, Tnks2, Hdac4, Ece1, Rbm15, Elf2, E2f3, Zbtb38, Ctcfl, Ets1, Cbx7, Fam178a, Aff1, Foxn2, Park7, Tnrc6c, Lmo4, Fzd7, Hes1, Tbl1xr1, Pcbd1, Gcat, Pcgf5, Vegfa, Fgfr1, Adrb2, Cebpb, Gata4, Nufip1, Foxj2…
GOTERM_BP_FAT	83	7.5386	8.25524e-12	985	674	17911	2.23925	6.44985e-08	8.59981e-10	1.64483e-08	GO:0043549~regulation of kinase activity	Cyr61, Lrrk2, Mmd, Arhgef5, Cops8, Emp2, Kidins220, Syk, Vldlr, Sfrp1, Pdgfb, Cul3, Trib1, Prkab1, Gadd45g, Adarb1, Gadd45b, Fzd5, Rtn4r, Dcn, Ccnl1, Zfp622, Tnfsf15, Cdkn1a, Shb, Pten, Ccdc88a, Gas6, Lpar1, H2afy, Ptpn1, Dusp1, Kras, Rap2b, Ang, Dab2, Hmgcr, Spred1, Cemip, Prkab2, Ccnd2, Cab39, Irs2, Grem1, Dag1, Hspa2, Vav3, Dusp6, Hsph1, Errfi1, Spry1, Gtpbp4, Park7, Dusp10, Tnfaip3, Thbs1, Cc…
GOTERM_BP_FAT	120	10.8992	1.4305e-11	985	1157	17911	1.88596	1.11765e-07	1.47059e-09	2.85021e-08	GO:0051241~negative regulation of multicellular organismal process	Snai1, Zfp36l1, Foxo3, Sox11, Bcl6, Eif4e, Pdgfb, Gata2, Trib1, Ngef, Dll1, Dlx2, Fn1, Shb, Idh2, Gas6, Tob1, Olfm1, Atp1a1, Hlx, Abr, Stc2, Il4ra, Trim63, Sema4b, Hspa9, Il33, Hdac4, Rbm15, Xdh, Il12a, Errfi1, Dusp10, Itgb1, Inhbb, Fzd7, Hes1, Anxa1, Adora1, Vegfa, Ctdp1, Cd24a, Fgfr1, Gata4, Adrb2, Map4k4, Spp1, App, Wnt9a, Rab11fip5, Fndc3b, Tcf4, Ddx6, Met, Prickle1, Trp63, Lrpap1, Asap1, Cx3…
GOTERM_BP_FAT	159	14.4414	1.51705e-11	985	1700	17911	1.70072	1.18527e-07	1.53932e-09	3.02266e-08	GO:0006366~transcription from RNA polymerase II promoter	Snai1, Fubp3, Igf2, Foxo3, Sdpr, Bmi1, Bcl6, Sox11, Egr1, Pdgfb, Gata2, Dll1, Dlx2, Runx1, Klf6, Nfe2l1, Tead3, Med10, Itga6, Tob1, Eif4a3, Rybp, Supt4a, Il33, Cux1, Hdac4, Hopx, Rbm15, Zbtb38, Mtdh, Ctcfl, Ets1, Cbx7, Park7, Txn1, Lmo4, Zbtb18, Hes1, Tbl1xr1, Gcat, Pcgf5, Ctdp1, Vegfa, Trib3, Fgfr1, Adrb2, Cebpb, Gata4, Nufip1, Foxj2, Atf3, Ets2, Zeb1, App, Zfp174, Tcf4, Msx1, Rcor1, Btg2, Met, …
GOTERM_BP_FAT	62	5.63124	1.82837e-11	985	438	17911	2.57396	1.42851e-07	1.83142e-09	3.64294e-08	GO:0060537~muscle tissue development	Gpcpd1, Murc, Foxc1, Sox11, Egr1, Smad3, Dll1, Dcn, Tbx1, Mbnl1, Pten, Notch1, Ctnnb1, Hlx, Six1, Hmgcr, S1pr1, Myh10, Hdac4, Pdlim5, Grem1, Id2, Hey1, Foxn2, Rxrb, Itgb1, Myl6b, Myl2, Lef1, Klhl31, Zbtb18, Tnni1, Akap6, Sox9, Vegfa, Ctdp1, Cav2, Gpc1, Tnnt2, Fgfr1, Tpm1, Zfand5, Adrb2, Gata4, Myog, Atf3, Ncam1, Actc1, Mef2a, Btg2, Ptcd2, Met, Bcl9, Nr2f2, 1190002N15Rik, Vgll2, Trp63, Cdon, Sik1,…
GOTERM_BP_FAT	146	13.2607	2.50057e-11	985	1526	17911	1.73973	1.95369e-07	2.47303e-09	4.98226e-08	GO:0048699~generation of neurons	Foxo3, Mtr, Kidins220, Bcl6, Sox11, Efhd1, Eif4e, Pdgfb, Gata2, Ngef, Pigt, Enc1, Dll1, Dlx2, Fn1, Runx1, Ccsap, Tead3, Idh2, Sgk1, Gas6, Nptx1, Ttl, Slc4a7, Olfm1, Phgdh, Sema4b, Plxnd1, Myh10, Cux1, Dag1, Cbln1, Pomgnt2, Sema7a, Nedd4l, Bin1, Foxo6, Eef1a1, Dusp10, Itgb1, Sipa1l1, Unc5b, Tenm3, Lmo4, Zbtb18, Hes1, Vegfa, Cd24a, Map1b, Fgfr1, Cdh2, Cebpb, Mycbp2, Jam3, Map4k4, Il1r1, Nrep, Spp1,…
GOTERM_BP_FAT	74	6.72116	2.98037e-11	985	582	17911	2.31202	2.32856e-07	2.91071e-09	5.93825e-08	GO:0043068~positive regulation of programmed cell death	Cyr61, Lrrk2, Foxo3, Bcl6, Egr1, Sfrp1, Pmaip1, Gadd45g, Hmga2, Gadd45b, Bard1, Egln3, Smad3, Mtch1, Zfp622, Tnfsf15, Cdkn1a, Eef1e1, Pten, Itga6, Shq1, Notch1, Col18a1, Arhgef7, Lpar1, Ctnnb1, Musk, Dusp1, Cck, Tsc22d1, Hmgcr, Hdac4, F3, Ptgis, Xdh, Dusp6, Il12a, Bin1, Zc3h12a, B4galt1, Osgin1, Park7, Nck2, Itgb1, Phlda1, Unc5b, Thbs1, Inhbb, Pak3, Anxa1, Runx3, Cdk19, Gadd45a, Cd24a, Ripk2, Adr…
GOTERM_BP_FAT	119	10.8084	3.03392e-11	985	1157	17911	1.87024	2.3704e-07	2.92642e-09	6.04494e-08	GO:0060429~epithelium development	Snai1, Zfp36l1, Bmi1, Sox11, Pdgfb, S1pr3, Foxq1, Rgs19, Dll1, Runx1, Rdh10, Irx2, Slc4a7, Kras, Phgdh, Plxnd1, Zfp703, Cat, Cux1, Rbm15, Dag1, Xdh, Errfi1, Rap1b, Spry1, Apcdd1, Dact2, Lmo4, Fzd7, Hes1, Anxa1, Vegfa, Cd24a, Gna13, Fgfr1, Ctsl, Cdh2, Cebpb, Gata4, Socs3, Ctsz, Tjp1, Zeb1, Mreg, Fndc3b, Msx1, Gorab, Met, Bcl10, Lgals3, Prickle1, Trp63, Lats2, Phldb2, Rreb1, Orai1, Klf5, Sox4, Cyr6…
GOTERM_BP_FAT	57	5.17711	3.07355e-11	985	388	17911	2.67133	2.40137e-07	2.9285e-09	6.12391e-08	GO:0007517~muscle organ development	Gpcpd1, Murc, Foxc1, Trim72, Sox11, Egr1, Smad3, Dcn, Dll1, Tbx1, Mbnl1, Pten, Notch1, Ctnnb1, Hlx, Six1, Hmgcr, S1pr1, Hdac4, Grem1, Hey1, Mtss1, Foxn2, Tmem8c, Myl6b, Myl2, Lef1, Klhl31, Zbtb18, Tnni1, Foxk1, Akap6, Ctdp1, Cav2, Gpc1, Tnnt2, Fgfr1, Tpm1, Adrb2, Gata4, Myog, Atf3, Jph1, Ncam1, Lif, Actc1, Msx1, Btg2, Met, Ptcd2, Bcl9, Nr2f2, Vgll2, Cdon, Fzd2, Klf5, Pdlim3
GOTERM_BP_FAT	77	6.99364	3.50457e-11	985	620	17911	2.25831	2.73811e-07	3.29893e-09	6.98268e-08	GO:0010942~positive regulation of cell death	Cyr61, Lrrk2, Foxo3, Bcl6, Egr1, Sfrp1, Pmaip1, Gadd45g, Hmga2, Gadd45b, Bard1, Egln3, Smad3, Mtch1, Zfp622, Tnfsf15, Cdkn1a, Eef1e1, Pten, Itga6, Shq1, Notch1, Col18a1, Arhgef7, Lpar1, Ctnnb1, Musk, Dusp1, Cck, Tsc22d1, Hmgcr, Hdac4, F3, Ptgis, Xdh, Dusp6, Il12a, Irf1, Bin1, Zc3h12a, B4galt1, Osgin1, Eef1a1, Nck2, Park7, Itgb1, Phlda1, Unc5b, Thbs1, Inhbb, Pak3, Anxa1, Ddit4, Runx3, Cdk19, Gadd4…
GOTERM_BP_FAT	155	14.0781	3.7034e-11	985	1662	17911	1.69584	2.89346e-07	3.4446e-09	7.37884e-08	GO:0050790~regulation of catalytic activity	Epm2aip1, Igf2, Terf1, Cops8, Tbc1d1, Kidins220, Emp2, Bmi1, Bcl6, Syk, Lamtor5, Pdgfb, Siah2, Trib1, Prkab1, Ngef, Gadd45g, Adarb1, Egln3, Sh3rf1, Calm2, Zfp622, Tnfsf15, Shb, Grtp1, Itga6, Gas6, Rasa3, Arhgef7, Rgs10, Kras, Rap2b, Cemip, Irs2, Dag1, Xdh, Dusp6, Errfi1, Bin1, Spry1, Park7, Gtpbp4, Dusp10, Itgb1, Sipa1l1, Lmo4, Socs7, Anxa1, Gcat, Adora1, Vegfa, Cd24a, Gna13, Trib3, Tnnt2, Fgfr1,…
GOTERM_BP_FAT	149	13.5332	3.77668e-11	985	1577	17911	1.71806	2.95072e-07	3.47143e-09	7.52486e-08	GO:0010557~positive regulation of macromolecule biosynthetic process	Snai1, Epm2aip1, Fubp3, Igf2, Foxo3, Sdpr, Sox11, Tmsb4x, Syk, Egr1, Pdgfb, Gata2, Dll1, Dlx2, Runx1, Klf6, Nfe2l1, Tead3, Med10, Itga6, Eif4a3, Supt4a, Il33, Lbh, Hdac4, Irs2, Rbm15, Elf2, Dyrk2, E2f3, Zbtb38, Ctcfl, Ets1, Cbx7, Aff1, Foxn2, Park7, Lmo4, Fzd7, Hes1, Tbl1xr1, Pcbd1, Gcat, Pcgf5, Vegfa, Fgfr1, Adrb2, Cebpb, Gata4, Nufip1, Foxj2, Atf3, Ets2, Zeb1, App, Klf7, Tcf4, Msx1, Met, Bcl9, …
GOTERM_BP_FAT	135	12.2616	4.07731e-11	985	1382	17911	1.77627	3.18561e-07	3.70419e-09	8.12386e-08	GO:0032989~cellular component morphogenesis	Snai1, Cdc42ep3, Kidins220, Bcl6, Arhgap18, Ngef, Casq2, Fn1, Cep162, Shroom1, Sgk1, Nptx1, Arhgef7, Ttl, Olfm1, Pkhd1, Sema4b, Plxnd1, Cep41, Zfp703, Mkln1, Myh10, Cux1, Snx10, Dag1, Sema7a, Nedd4l, Itgb1, Sipa1l1, Unc5b, Dact2, Tenm3, Fzd7, Hes1, Lmod3, Anxa1, Palm2, Vegfa, Cd24a, Gna13, Tnnt2, Map1b, Cdh2, Mycbp2, Csnk1a1, Spp1, App, Hexa, Klf7, Fndc3b, Actc1, Msx1, Gorab, Met, Neb, Pakap, Myo…
GOTERM_BP_FAT	158	14.3506	4.24876e-11	985	1708	17911	1.6821	3.31955e-07	3.81558e-09	8.46545e-08	GO:0010628~positive regulation of gene expression	Snai1, Fubp3, Igf2, Foxo3, Sdpr, Sox11, Tmsb4x, Egr1, Pdgfb, Gata2, Prkab1, Rbm20, Adarb1, Dll1, Dlx2, Fn1, Runx1, Klf6, Nfe2l1, Tead3, Med10, Itga6, Gas6, Olfm1, Musk, Eif4a3, Kras, Supt4a, Il33, Lbh, Hdac4, Rbm15, Elf2, E2f3, Zbtb38, Ctcfl, Ets1, Cbx7, Aff1, Foxn2, Park7, Lmo4, Fzd7, Hes1, Tbl1xr1, Pcbd1, Gcat, Pcgf5, Vegfa, Fgfr1, Adrb2, Cebpb, Gata4, Nufip1, Foxj2, Atf3, Ets2, Zeb1, App, Klf7…
GOTERM_BP_FAT	138	12.5341	5.01688e-11	985	1428	17911	1.75725	3.91969e-07	4.4542e-09	9.99592e-08	GO:0051247~positive regulation of protein metabolic process	Igf2, Cops8, Emp2, Bmi1, Bcl6, Syk, Egr1, Pdgfb, Rbpms, Trib1, Gadd45g, Egln3, Calm2, Zfp622, Tnfsf15, Zfand2a, Gas6, Musk, Eif4a3, Kras, Rap2b, Il33, Itch, Cemip, Hdac4, Dag1, Xdh, Il12a, Sema7a, Nedd4l, Rap1b, Park7, Itgb1, Txn1, Inhbb, Hes1, Adora1, Fam20a, Vegfa, Cd24a, Trib3, Fgfr1, Cdh2, Rnf144b, Adrb2, Gata4, Nenf, Csnk1a1, Herpud1, Ppp2r5a, Met, Adra1b, Bcl10, Prickle1, Gsap, Magi3, Nsmf,…
GOTERM_BP_FAT	203	18.4378	5.81726e-11	985	2380	17911	1.55097	4.54502e-07	5.10677e-09	1.15906e-07	GO:0031324~negative regulation of cellular metabolic process	Snai1, Zfp36l1, Zfp36l2, Foxo3, Sox11, Bcl6, Bmi1, Egr1, Lamtor5, Siah2, Trib1, Adarb1, Sh3rf1, Dlx2, Runx1, Shb, Tob1, Atp1a1, Rybp, N4bp1, Zfp703, Hopx, Dag1, Cpeb4, Mtdh, Zbtb38, Dusp6, Smarce1, Htr1b, Gtpbp4, Dusp10, Inhbb, Zbtb18, Hes1, Tbl1xr1, Gcat, Itm2b, Atf3, Ets2, Ptprk, Herpud1, Ppp2r5a, Wnt9a, App, Zeb1, Zfp174, Tcf4, Msx1, Btg2, Nelfcd, Met, Mxd1, Foxs1, Trp63, Prickle1, Cdc45, Rreb…
GOTERM_BP_FAT	76	6.90282	6.04618e-11	985	615	17911	2.2471	4.72388e-07	5.24875e-09	1.20467e-07	GO:0045859~regulation of protein kinase activity	Cyr61, Lrrk2, Mmd, Arhgef5, Cops8, Emp2, Kidins220, Syk, Vldlr, Sfrp1, Pdgfb, Cul3, Trib1, Prkab1, Gadd45g, Adarb1, Gadd45b, Fzd5, Rtn4r, Dcn, Ccnl1, Tnfsf15, Cdkn1a, Shb, Pten, Ccdc88a, Gas6, Lpar1, H2afy, Ptpn1, Dusp1, Kras, Rap2b, Ang, Dab2, Spred1, Hmgcr, Cemip, Prkab2, Ccnd2, Cab39, Dag1, Hspa2, Grem1, Dusp6, Hsph1, Errfi1, Spry1, Gtpbp4, Park7, Dusp10, Tnfaip3, Ccny, Thbs1, Socs7, Gadd45a, …
GOTERM_BP_FAT	75	6.81199	6.06487e-11	985	603	17911	2.26166	4.73848e-07	5.20712e-09	1.2084e-07	GO:0007507~heart development	Snai1, Zfp36l1, Anks6, Cyr61, Murc, Foxc1, Sox11, Matr3, Pdgfb, Gata2, Rbm20, Smad3, Dll1, Has2, Smad6, Tbx1, Zbtb14, Pten, Notch1, Olfm1, Ctnnb1, Sh3pxd2b, Six1, Plxnd1, S1pr1, Myh10, Mb, Pdlim5, Hopx, Ece1, Rbm15, Cxcr4, Grem1, Adam19, Id2, Hey1, Foxl1, Bcor, Nipbl, Rxrb, Itgb1, Myl2, Thbs1, Lmo4, Tnni1, Hes1, Akap6, Sox9, Vegfa, Ctdp1, Rtn4, Tnnt2, Fgfr1, Tpm1, Gata4, Foxp4, Ncam1, Actc1, Traf…
GOTERM_BP_FAT	110	9.99092	6.07256e-11	985	1049	17911	1.90678	4.74449e-07	5.15706e-09	1.20993e-07	GO:0045944~positive regulation of transcription from RNA polymerase II promoter	Igf2, Fubp3, Foxo3, Sdpr, Sox11, Egr1, Pdgfb, Gata2, Dll1, Dlx2, Runx1, Klf6, Nfe2l1, Tead3, Itga6, Med10, Eif4a3, Supt4a, Il33, Hdac4, Rbm15, Zbtb38, Ctcfl, Ets1, Cbx7, Park7, Lmo4, Hes1, Tbl1xr1, Gcat, Pcgf5, Vegfa, Fgfr1, Cebpb, Gata4, Adrb2, Nufip1, Foxj2, Atf3, Ets2, Zeb1, App, Tcf4, Msx1, Met, Cdh13, Bcl9, Trp63, Klf5, Sox4, Cyr61, Murc, Gtf2a2, Klf4, Foxc1, Mkl1, Rfx3, Smarca2, Hmga2, Fzd5…
GOTERM_BP_FAT	196	17.802	6.61712e-11	985	2278	17911	1.56454	5.16995e-07	5.55909e-09	1.31843e-07	GO:0048468~cell development	Snai1, Foxo3, Sox11, Bcl6, Efhd1, Ddias, Trib1, Ngef, Casq2, Dlx2, Fn1, Runx1, Shb, Sgk1, Idh2, Arhgef7, Kras, Phgdh, Sema4b, Plxnd1, Zfp703, Myh10, Dag1, Bin1, Dusp10, Sipa1l1, Inhbb, Zbtb18, Fzd7, Hes1, Cd24a, Map1b, Msi2, Map4k4, Il1r1, Nrep, Tjp1, Ptprk, Hexa, App, Zeb1, Fndc3b, Actc1, Tcf4, Msx1, Ddx6, Btg2, Met, Trp63, Asap1, Ror1, Phldb2, Rreb1, Nsmf, Cx3cl1, Fam20c, Fkbp4, Apod, Klf4, Mkl…
GOTERM_BP_FAT	217	19.7094	9.69571e-11	985	2607	17911	1.51357	7.57526e-07	8.05879e-09	1.93183e-07	GO:0070887~cellular response to chemical stimulus	Zfp36l1, Klf3, Zfp36l2, Igf2, Foxo3, Trim72, Bmi1, Sox11, Egr1, Ddias, Lamtor5, Trib1, Casq2, Fn1, Runx1, Zfand2a, Sgk1, Itga6, Tob1, Atp1a1, Stc2, Kras, Zfp703, Akap7, Cxcl14, Cpeb4, Fgfbp1, Mtdh, Dusp6, Il12a, Htr1b, Plscr4, Inhbb, Hes1, Ryr3, Anxa1, Ipo5, Map4k4, Ufm1, Il1r1, Nrep, Tjp1, Atf3, Ptprk, Sesn3, Herpud1, App, Zeb1, Rab11fip5, Tcf4, Msx1, Tfrc, Met, Lgals3, Nsmf, Cx3cl1, Fam20c, Fkb…
GOTERM_BP_FAT	106	9.62761	1.10692e-10	985	1006	17911	1.91598	8.64833e-07	9.10351e-09	2.20548e-07	GO:0060284~regulation of cell development	Snai1, Foxo3, Kidins220, Sox11, Bcl6, Eif4e, Gata2, Ngef, Trib1, S1pr3, Dll1, Enc1, Dlx2, Runx1, Fn1, Shb, Sgk1, Idh2, Arhgef7, Ttl, Olfm1, Sema4b, Plxnd1, Zfp703, Cux1, Hdac4, Dag1, Sema7a, Nedd4l, Bin1, Foxo6, Eef1a1, Dusp10, Itgb1, Sipa1l1, Tenm3, Hes1, Vegfa, Ctdp1, Cd24a, Map1b, Fgfr1, Cdh2, Map4k4, Il1r1, Nrep, Spp1, Zeb1, App, Tcf4, Ddx6, Met, Asap1, Phldb2, Rreb1, Nsmf, Cx3cl1, Lrrk2, Mmd…
GOTERM_BP_FAT	300	27.248	1.1368e-10	985	3924	17911	1.3902	8.88179e-07	9.25187e-09	2.26502e-07	GO:0019219~regulation of nucleobase-containing compound metabolic process	Snai1, Zfp36l1, Klf3, Zfp36l2, Igf2, Foxo3, Rbm38, Sdpr, Bmi1, Bcl6, Sox11, Egr1, Trib1, Foxq1, Adarb1, Dlx2, Calm2, Runx1, Mbnl1, Itga6, Irx2, Tob1, Eya4, Hlx, Rybp, Kras, Zfp703, Hopx, Elf2, E2f3, Zbtb38, Mtdh, Smarce1, Foxn2, Htr1b, Gtpbp4, Sp8, Fzd7, Zbtb18, Hes1, Tbl1xr1, Gcat, Preb, Nufip1, Foxj2, Ets2, Atf3, Ptprk, Jade1, App, Zeb1, Zfp174, Tcf4, Msx1, Tfrc, Nelfcd, Btg2, Met, Mxd1, Zfp275…
GOTERM_BP_FAT	74	6.72116	1.1376e-10	985	599	17911	2.24641	8.88806e-07	9.16295e-09	2.26661e-07	GO:0071363~cellular response to growth factor stimulus	Zfp36l1, Cyr61, Zfp36l2, Egr3, Foxo3, Fam20c, Klf4, Foxc1, Kidins220, Sox11, Egr1, Sfrp1, Pdgfb, Smad3, Dll1, Dcn, Runx1, Fst, Smad6, Has2, Tbx1, Gas6, Notch1, Tob1, Ctnnb1, Ptpn1, Eif4a3, Zfyve27, Dab2, Cat, Zfp703, Rasa1, Npnt, Wnt10a, Grem1, Smad5, Cxcl13, Mtmr4, Fgfbp1, Wnt4, Xdh, Dusp6, Errfi1, Gdnf, Tgif1, Eef1a1, Spry1, Itgb1, Lef1, Thbs1, Hes1, Ddit4, Hipk2, Sox9, Vegfa, Cav2, Gpc1, Fgfr1…
GOTERM_BP_FAT	130	11.8074	1.17578e-10	985	1334	17911	1.77203	9.18633e-07	9.37381e-09	2.34268e-07	GO:0032270~positive regulation of cellular protein metabolic process	Igf2, Cops8, Emp2, Bmi1, Bcl6, Syk, Pdgfb, Rbpms, Trib1, Gadd45g, Egln3, Calm2, Zfp622, Tnfsf15, Zfand2a, Gas6, Musk, Eif4a3, Kras, Rap2b, Il33, Cemip, Hdac4, Dag1, Xdh, Il12a, Sema7a, Rap1b, Park7, Itgb1, Txn1, Inhbb, Hes1, Adora1, Fam20a, Vegfa, Cd24a, Trib3, Fgfr1, Cdh2, Rnf144b, Gata4, Adrb2, Nenf, Csnk1a1, Herpud1, Ppp2r5a, Met, Adra1b, Bcl10, Prickle1, Magi3, Nsmf, Cx3cl1, Arl2bp, Sox4, Dyr…
GOTERM_BP_FAT	165	14.9864	1.19286e-10	985	1834	17911	1.63594	9.31983e-07	9.41397e-09	2.37672e-07	GO:0048584~positive regulation of response to stimulus	Igf2, Foxo3, Cops8, Tspan5, Emp2, Sox11, Syk, Rbpms, Lamtor5, Pdgfb, Gata2, Gadd45g, Dll1, Calm2, Fn1, Zfp622, Tnfsf15, Eef1e1, Shb, Gas6, Eya4, Hlx, 1810011O10Rik, Kras, Il4ra, Slc20a1, Cat, Il33, Plcl2, Fam110c, Tnks2, Hopx, Ece1, Cxcl14, Fgfbp1, Mtdh, Alox5ap, Ano1, Xdh, Il12a, Ets1, Sema7a, Fam178a, Dkk2, Rap1b, Park7, Cd47, Itgb1, Unc5b, Inhbb, Hes1, Anxa1, Cdk19, Adora1, Vegfa, Cd24a, Fgfr1…
GOTERM_BP_FAT	58	5.26794	1.21838e-10	985	413	17911	2.55365	9.5192e-07	9.5192e-09	2.42757e-07	GO:0014706~striated muscle tissue development	Gpcpd1, Murc, Foxc1, Sox11, Egr1, Dll1, Dcn, Tbx1, Mbnl1, Pten, Notch1, Ctnnb1, Hlx, Six1, Hmgcr, S1pr1, Myh10, Hdac4, Pdlim5, Grem1, Id2, Hey1, Foxn2, Rxrb, Itgb1, Myl6b, Myl2, Lef1, Klhl31, Zbtb18, Tnni1, Akap6, Vegfa, Ctdp1, Cav2, Gpc1, Tnnt2, Fgfr1, Tpm1, Adrb2, Gata4, Myog, Atf3, Ncam1, Actc1, Mef2a, Btg2, Ptcd2, Met, Bcl9, Nr2f2, 1190002N15Rik, Vgll2, Cdon, Sik1, Gja5, Klf5, Pdlim3
GOTERM_BP_FAT	72	6.53951	1.32609e-10	985	577	17911	2.26903	1.03607e-06	1.02581e-08	2.64217e-07	GO:0043065~positive regulation of apoptotic process	Cyr61, Foxo3, Bcl6, Egr1, Sfrp1, Pmaip1, Gadd45g, Hmga2, Gadd45b, Bard1, Egln3, Smad3, Mtch1, Zfp622, Tnfsf15, Eef1e1, Pten, Itga6, Shq1, Notch1, Col18a1, Arhgef7, Lpar1, Ctnnb1, Musk, Dusp1, Cck, Tsc22d1, Hmgcr, Hdac4, F3, Ptgis, Xdh, Dusp6, Il12a, Bin1, Zc3h12a, B4galt1, Osgin1, Park7, Nck2, Itgb1, Phlda1, Unc5b, Thbs1, Inhbb, Pak3, Anxa1, Runx3, Cdk19, Gadd45a, Cd24a, Ripk2, Adrb2, Phlda3, Rho…
GOTERM_BP_FAT	133	12.0799	1.39129e-10	985	1379	17911	1.75376	1.08701e-06	1.0657e-08	2.77208e-07	GO:0030182~neuron differentiation	Foxo3, Mtr, Kidins220, Bcl6, Sox11, Efhd1, Eif4e, Pdgfb, Gata2, Ngef, Pigt, Enc1, Dll1, Dlx2, Runx1, Fn1, Ccsap, Sgk1, Nptx1, Ttl, Slc4a7, Olfm1, Phgdh, Sema4b, Plxnd1, Myh10, Cux1, Dag1, Cbln1, Sema7a, Nedd4l, Foxo6, Eef1a1, Itgb1, Sipa1l1, Unc5b, Tenm3, Lmo4, Zbtb18, Hes1, Vegfa, Cd24a, Map1b, Fgfr1, Cdh2, Cebpb, Mycbp2, Jam3, Map4k4, Nrep, Spp1, Ptprk, Zeb1, App, Wnt9a, Hexa, Klf7, Tcf4, Ddx6,…
GOTERM_BP_FAT	126	11.4441	1.5011e-10	985	1283	17911	1.78578	1.17281e-06	1.13865e-08	2.99086e-07	GO:0000902~cell morphogenesis	Snai1, Cdc42ep3, Kidins220, Bcl6, Arhgap18, Ngef, Fn1, Cep162, Shroom1, Sgk1, Nptx1, Arhgef7, Ttl, Olfm1, Pkhd1, Sema4b, Plxnd1, Cep41, Zfp703, Mkln1, Myh10, Cux1, Snx10, Dag1, Sema7a, Nedd4l, Itgb1, Sipa1l1, Unc5b, Dact2, Tenm3, Fzd7, Hes1, Anxa1, Palm2, Vegfa, Cd24a, Gna13, Map1b, Cdh2, Mycbp2, Csnk1a1, Spp1, App, Hexa, Klf7, Fndc3b, Msx1, Gorab, Met, Pakap, Myo10, Asap1, Lats2, Phldb2, Rreb1, …
GOTERM_BP_FAT	156	14.1689	1.55258e-10	985	1709	17911	1.65984	1.21303e-06	1.16638e-08	3.09345e-07	GO:0031328~positive regulation of cellular biosynthetic process	Snai1, Epm2aip1, Fubp3, Igf2, Foxo3, Sdpr, Sox11, Tmsb4x, Syk, Egr1, Pdgfb, Gata2, Dll1, Calm2, Dlx2, Runx1, Klf6, Nfe2l1, Tead3, Med10, Itga6, Eif4a3, Supt4a, Il33, Lbh, Hdac4, Ece1, Irs2, Rbm15, Elf2, Dyrk2, E2f3, Zbtb38, Ctcfl, Ets1, Cbx7, Aff1, Foxn2, Park7, Lmo4, Fzd7, Hes1, Anxa1, Tbl1xr1, Pcbd1, Gcat, Pcgf5, Vegfa, Fgfr1, Adrb2, Cebpb, Gata4, Nufip1, Foxj2, Atf3, Ets2, Gpam, Zeb1, App, Klf…
GOTERM_BP_FAT	125	11.3533	1.5526e-10	985	1270	17911	1.78974	1.21304e-06	1.15528e-08	3.09348e-07	GO:0044093~positive regulation of molecular function	Epm2aip1, Igf2, Ran, Cops8, Tbc1d1, Emp2, Bmi1, Syk, Lamtor5, Pdgfb, Trib1, Gadd45g, Egln3, Calm2, Zfp622, Tnfsf15, Sgk1, Itga6, Grtp1, Gas6, Arhgef7, Rgs10, Kras, Plxnd1, Cat, Akap7, Plcl2, Cemip, Hdac4, Dag1, Mtdh, Xdh, Nedd4l, Bin1, Park7, Itgb1, Sipa1l1, Txn1, Lmo4, Hes1, Adora1, Vegfa, Cd24a, Gna13, Tnnt2, Trib3, Fgfr1, Adrb2, Rab7b, Herpud1, Met, Bcl10, Rhebl1, Magi3, Pinx1, Cx3cl1, Arl1, C…
GOTERM_BP_FAT	149	13.5332	1.55684e-10	985	1608	17911	1.68494	1.21636e-06	1.14751e-08	3.10194e-07	GO:0009719~response to endogenous stimulus	Zfp36l1, Epm2aip1, Zfp36l2, Igf2, Klf3, Foxo3, Ran, Kidins220, Trim72, Bmi1, Sox11, Eif4e, Syk, Egr1, Lamtor5, Pdgfb, Slc25a33, Adss, Casq2, Calm2, Runx1, Fads1, Sgk1, Tob1, Dhx15, Eif4a3, Atp1a1, Stc2, Kras, Trim63, Zfp703, Cat, Akap7, Hdac4, Irs2, Dag1, Klf10, Cpeb4, Fgfbp1, Errfi1, Rap1b, Eef1a1, Spry1, Htr1b, Park7, Itgb1, Inhbb, Socs7, Hes1, Ryr3, Anxa1, Trib3, Ipo5, Ctsl, Fgfr1, Cebpb, Gata…
GOTERM_BP_FAT	111	10.0817	1.84489e-10	985	1082	17911	1.86543	1.44141e-06	1.34711e-08	3.67586e-07	GO:0031401~positive regulation of protein modification process	Igf2, Cops8, Emp2, Bmi1, Bcl6, Syk, Pdgfb, Rbpms, Trib1, Gadd45g, Calm2, Zfp622, Tnfsf15, Gas6, Musk, Kras, Rap2b, Cemip, Hdac4, Dag1, Xdh, Il12a, Sema7a, Rap1b, Park7, Itgb1, Txn1, Inhbb, Hes1, Adora1, Fam20a, Vegfa, Cd24a, Trib3, Fgfr1, Cdh2, Gata4, Adrb2, Nenf, Ppp2r5a, Met, Adra1b, Bcl10, Prickle1, Magi3, Nsmf, Cx3cl1, Arl2bp, Sox4, Dyrk1a, Cyr61, Lrrk2, Mmd, Arhgef5, Vldlr, Gadd45b, Fzd5, Pt…
GOTERM_BP_FAT	69	6.26703	1.98644e-10	985	546	17911	2.29795	1.552e-06	1.43704e-08	3.95789e-07	GO:0080135~regulation of cellular response to stress	Snai1, Nuak1, Lrrk2, Bdkrb2, Eya3, Foxo3, Arhgef5, Cxcl12, Klf4, Polq, Tldc1, Bcl6, Syk, Sfrp1, Pmaip1, Gadd45g, Hmga2, Gadd45b, Fzd5, Pttg1ip, Sh3rf1, Zfp622, Cry1, Eef1e1, Hmgb1, Pten, Ctnnb1, Ptpn1, Eya4, Kras, Hnrnpk, Ezr, Dab2, Spred1, Hmgcr, Itch, Grem1, Xdh, Hsph1, Fam178a, Zc3h12a, Nck2, Park7, Dusp10, Os9, Txn1, Gch1, Gadd45a, Hipk2, Vegfa, Ripk2, Usp25, Rtn4, Spred2, Gata4, Adrb2, Grina…
GOTERM_BP_FAT	72	6.53951	1.98648e-10	985	582	17911	2.24954	1.55204e-06	1.42389e-08	3.95798e-07	GO:0097190~apoptotic signaling pathway	Snai1, Lrrk2, Bdkrb2, Eya3, Foxo3, Cxcl12, Mkl1, Bmi1, Sfrp1, Siah2, Pmaip1, Zc3hc1, Smad3, Pttg1ip, Sh3rf1, Bcl3, Zfp622, Cdkn1a, Eef1e1, Pten, Itga6, Ctnnb1, Ptpn1, Eya4, Vdac2, Hnrnpk, Cck, Dab2, Il33, Ptgis, Dyrk2, Wnt4, Hsph1, Il12a, Gdnf, Nck2, Park7, Tnfaip3, Unc5b, Thbs1, Inhbb, Ddit4, Runx3, Itm2b, Hipk2, Vegfa, Cd24a, Trib3, Fgfr1, Gata4, Cebpb, Grina, Phlda3, Atf3, Steap3, Herpud1, Ddx…
GOTERM_BP_FAT	158	14.3506	1.99919e-10	985	1744	17911	1.64738	1.56197e-06	1.41997e-08	3.9833e-07	GO:0009891~positive regulation of biosynthetic process	Snai1, Epm2aip1, Fubp3, Igf2, Foxo3, Sdpr, Sox11, Tmsb4x, Syk, Egr1, Pdgfb, Gata2, Dll1, Calm2, Dlx2, Runx1, Klf6, Nfe2l1, Tead3, Med10, Itga6, Eif4a3, Supt4a, Il33, Lbh, Hdac4, Ece1, Irs2, Rbm15, Elf2, Dyrk2, E2f3, Zbtb38, Ctcfl, Ets1, Cbx7, Aff1, Foxn2, Park7, Lmo4, Fzd7, Hes1, Anxa1, Tbl1xr1, Pcbd1, Gcat, Pcgf5, Vegfa, Fgfr1, Adrb2, Cebpb, Gata4, Nufip1, Foxj2, Atf3, Ets2, Gpam, Zeb1, App, Klf…
GOTERM_BP_FAT	75	6.81199	2.80592e-10	985	623	17911	2.18906	2.19226e-06	1.97501e-08	5.59067e-07	GO:0070848~response to growth factor	Zfp36l1, Cyr61, Zfp36l2, Egr3, Foxo3, Fam20c, Klf4, Foxc1, Kidins220, Sox11, Egr1, Sfrp1, Pdgfb, Smad3, Dll1, Dcn, Runx1, Fst, Smad6, Has2, Tbx1, Gas6, Notch1, Tob1, Ctnnb1, Ptpn1, Eif4a3, Zfyve27, Dab2, Cat, Zfp703, Rasa1, Npnt, Wnt10a, Grem1, Smad5, Cxcl13, Mtmr4, Fgfbp1, Wnt4, Xdh, Dusp6, Errfi1, Gdnf, Tgif1, Eef1a1, Spry1, Itgb1, Lef1, Thbs1, Hes1, Ddit4, Runx3, Hipk2, Sox9, Vegfa, Cav2, Gpc1…
GOTERM_BP_FAT	218	19.8002	2.85253e-10	985	2654	17911	1.49362	2.22868e-06	1.9899e-08	5.68354e-07	GO:0044085~cellular component biogenesis	Snai1, Cdc42ep3, Cops8, Emp2, Trim72, Pdcd6ip, Casq2, Fn1, Rpf2, Mbnl1, Sgk1, Itga6, Arhgef7, Plxnd1, Cep41, Zfp703, Myh10, Fam110c, Snx10, Dag1, Cbln1, Cntrob, Mtdh, Bin1, Gtpbp4, Denr, Hes1, Ryr3, Noc4l, Preb, Cd24a, Ipo5, Map1b, Col6a2, Nufip1, Vps37b, Ywhaz, Ptprk, App, Actc1, Tcf4, Uxs1, Ddx6, Myo10, Trp63, Asap1, Cdc45, Phldb2, Cx3cl1, Utp14b, Fkbp4, Apod, Rfx3, Xaf1, Kctd15, Pld1, Hmga2, F…
GOTERM_BP_FAT	213	19.346	3.09054e-10	985	2579	17911	1.5018	2.41464e-06	2.13685e-08	6.15776e-07	GO:0009892~negative regulation of metabolic process	Snai1, Zfp36l1, Zfp36l2, Foxo3, Bmi1, Sox11, Bcl6, Egr1, Lamtor5, Siah2, Trib1, Adarb1, Sh3rf1, Dlx2, Runx1, Shb, Tob1, Atp1a1, Rybp, Stc2, N4bp1, Zfp703, Hopx, Dag1, Cpeb4, Mtdh, Zbtb38, Dusp6, Smarce1, Htr1b, Gtpbp4, Dusp10, Os9, Inhbb, Zbtb18, Hes1, Tbl1xr1, Gcat, Itm2b, Adora1, Atf3, Ets2, Ptprk, Herpud1, Ppp2r5a, Wnt9a, App, Zeb1, Zfp174, Tcf4, Msx1, Btg2, Nelfcd, Met, Mxd1, Foxs1, Trp63, Pr…
GOTERM_BP_FAT	115	10.445	3.37744e-10	985	1148	17911	1.82154	2.63879e-06	2.31473e-08	6.7294e-07	GO:0009628~response to abiotic stimulus	Zfp36l1, Bdkrb2, Foxo3, Egr1, Ddias, Arpp21, Adss, Egln3, Dhx9, Sgk1, Rasa3, Musk, Atp1a1, 1810011O10Rik, Kras, Stc2, N4bp1, Trim63, Cat, Hdac4, Ece1, Dag1, Ints7, Cpeb4, Ndrg1, Ano1, Ets1, Il12a, Fundc1, Errfi1, Tanc1, Nedd4l, Htr1b, Itgb1, Txn1, Nabp1, Inhbb, Anxa1, Adora1, Vegfa, Cd24a, Gata4, Adrb2, Il1r1, Tjp1, Ptprk, App, Rab11fip5, Btg2, Adra1b, Ap1s2, Bcl10, Trp63, Sik1, Nsmf, Sox4, Ppp1c…
GOTERM_BP_FAT	118	10.7175	3.38312e-10	985	1189	17911	1.80461	2.64323e-06	2.29846e-08	6.7407e-07	GO:0071495~cellular response to endogenous stimulus	Zfp36l1, Klf3, Zfp36l2, Igf2, Foxo3, Ran, Kidins220, Trim72, Bmi1, Sox11, Syk, Eif4e, Egr1, Lamtor5, Pdgfb, Slc25a33, Casq2, Runx1, Sgk1, Tob1, Eif4a3, Atp1a1, Trim63, Zfp703, Akap7, Hdac4, Irs2, Cpeb4, Klf10, Fgfbp1, Errfi1, Eef1a1, Rap1b, Htr1b, Spry1, Park7, Itgb1, Inhbb, Socs7, Ryr3, Hes1, Anxa1, Ipo5, Trib3, Fgfr1, Cebpb, Gata4, Socs3, Ufm1, Nrep, Gpam, Ptprk, Sesn3, Zeb1, App, Msx1, Cdh13, …
GOTERM_BP_FAT	57	5.17711	3.51179e-10	985	413	17911	2.50962	2.74375e-06	2.36531e-08	6.99707e-07	GO:0035239~tube morphogenesis	Cxcl12, Sox11, Sfrp1, Hmga2, Enah, Smad3, Dll1, Rdh10, Tbx1, Atoh8, Irx2, Notch1, Ctnnb1, Hlx, Kras, Six1, Plxnd1, Hoxa1, Npnt, Rbm15, Cxcr4, Dag1, Grem1, Slc12a2, Id2, Wnt4, Hey1, Mtss1, Gdnf, Tgif1, Nipbl, B4galt1, Spry1, Lef1, Lmo4, Hes1, Vegfa, Sox9, Gna13, Fmn1, Ctsl, Gata4, Foxp4, Ctsz, Rhob, Zeb1, Sfrp2, Met, Stil, Nphp3, Bcl10, Irx3, Prickle1, Trp63, Sema5a, Fzd2, Sox4
GOTERM_BP_FAT	76	6.90282	3.61185e-10	985	639	17911	2.1627	2.82193e-06	2.41191e-08	7.19644e-07	GO:0030155~regulation of cell adhesion	Nuak1, Cyr61, Igf2, Egr3, Cxcl12, Klf4, Apod, Efnb1, Hsd17b12, Emp2, Bmi1, Bcl6, Syk, Smad3, Utrn, Dll1, Fn1, Has2, Shb, Itga6, Pten, Notch1, Arhgef7, Ctnnb1, Hlx, Il4ra, Dab2, Zfp703, Rasa1, S1pr1, Npnt, Itch, Dag1, Grem1, Vav3, Cxcl13, Wnt4, Hsph1, Ets1, Il12a, Irf1, Nck2, Gtpbp4, Tnfaip3, Cd47, Itgb1, Dact2, Lef1, Thbs1, Fzd7, Hes1, Anxa1, Sox9, Vegfa, Ripk2, Cd24a, Fmn1, Tpm1, Adrb2, Cebpb, P…
GOTERM_BP_FAT	118	10.7175	3.73042e-10	985	1191	17911	1.80158	2.91457e-06	2.46998e-08	7.43268e-07	GO:0080134~regulation of response to stress	Snai1, Igf2, Bdkrb2, Foxo3, Tldc1, Bcl6, Syk, Pdgfb, Gadd45g, Sh3rf1, Zfp622, Eef1e1, Hilpda, Eya4, Abr, Kras, Il33, Lbh, Itch, Hopx, Fgfbp1, Alox5ap, Xdh, Ets1, Il12a, Sema7a, Errfi1, Fam178a, Park7, Dusp10, Os9, Cd47, Txn1, Anxa1, Cdk19, Adora1, Vegfa, Cd24a, Gata4, Adrb2, Socs3, Rab7b, Map4k4, Il1r1, Spp1, Steap3, Herpud1, Sesn3, Met, Bcl10, Phldb2, Magi3, Rreb1, Cx3cl1, Dyrk1a, Nuak1, Lrrk2, …
GOTERM_BP_FAT	107	9.71844	3.9369e-10	985	1042	17911	1.86724	3.07589e-06	2.58479e-08	7.84409e-07	GO:0060548~negative regulation of cell death	Snai1, Bdkrb2, Tldc1, Sox11, Bcl6, Bmi1, Ddias, Lamtor5, Siah2, Bard1, Sh3rf1, Dll1, Fn1, Sgk1, Mcfd2, Itga6, Gas6, Eya4, Pkhd1, Kras, Cat, Itch, Irs2, Cpeb4, Mtdh, Park7, Itgb1, Txn1, Unc5b, Adora1, Dus2, Vegfa, Cebpb, Gata4, Socs3, Map4k4, Spp1, Gpam, Herpud1, Wnt9a, Actc1, Msx1, Btg2, Met, Dock8, Bcl10, Lgals3, Trp63, Cx3cl1, Dad1, Sox4, Cyr61, Lrrk2, Egr3, Eya3, Cxcl12, Klf4, Foxc1, Mkl1, Sfr…
GOTERM_BP_FAT	88	7.99273	4.00161e-10	985	792	17911	2.02042	3.12645e-06	2.60538e-08	7.97302e-07	GO:0044087~regulation of cellular component biogenesis	Snai1, Cyr61, Twf1, Lrrk2, Cdc42ep3, Terf1, Arhgef5, Fkbp4, Ice1, Apod, Xaf1, Pdcd6ip, Tmsb4x, Pld1, Arhgap18, Pmaip1, Fzd5, Smad3, Insig1, Pan3, Smad6, Ccsap, Sgk1, Cep97, Shq1, Pten, Notch1, Lpar1, Ctnnb1, Musk, Vdac2, Cck, Ezr, Six1, Mns1, Rasa1, S1pr1, Fam110c, Hdac4, Pdlim5, Grem1, Dag1, Hspa2, Cbln1, Cxcl13, Wnt4, Chmp4b, Mdm1, Aqp1, Rab33b, Mtss1, Nedd4l, Fam178a, Adgre5, Rap1b, Nck2, Lmo4…
GOTERM_BP_FAT	199	18.0745	4.17412e-10	985	2372	17911	1.52553	3.26123e-06	2.69524e-08	8.31673e-07	GO:0010605~negative regulation of macromolecule metabolic process	Snai1, Zfp36l1, Zfp36l2, Foxo3, Sox11, Bcl6, Bmi1, Egr1, Lamtor5, Siah2, Trib1, Adarb1, Sh3rf1, Dlx2, Runx1, Shb, Tob1, Rybp, Stc2, N4bp1, Zfp703, Hopx, Dag1, Cpeb4, Mtdh, Zbtb38, Dusp6, Smarce1, Gtpbp4, Dusp10, Os9, Inhbb, Zbtb18, Hes1, Tbl1xr1, Itm2b, Ets2, Atf3, Ptprk, Herpud1, Wnt9a, App, Zeb1, Zfp174, Tcf4, Msx1, Btg2, Nelfcd, Met, Mxd1, Foxs1, Prickle1, Trp63, Cdc45, Rreb1, Zfp706, Dyrk1a, …
GOTERM_BP_FAT	80	7.26612	5.49401e-10	985	695	17911	2.09309	4.29246e-06	3.51842e-08	1.09466e-06	GO:0023014~signal transduction by protein phosphorylation	Zfp36l1, Cyr61, Lrrk2, Igf2, Zfp36l2, Arhgef5, Klf4, Syk, Sfrp1, Pdgfb, Trib1, Gadd45g, Gadd45b, Fzd5, Sh3rf1, Zfp622, Fn1, Tbx1, Hmgb1, Pten, Gas6, Lpar1, Ctnnb1, Ptpn1, Dusp1, Pkhd1, Kras, Ezr, Dab2, Hmgcr, Spred1, Igfbp4, Npnt, Itch, Cab39, Ece1, Grem1, Dag1, Xdh, Dusp6, Hsph1, Sema7a, Errfi1, Zc3h12a, Rap1b, Spry1, Dusp10, Itgb1, C1qtnf3, Thbs1, Gadd45a, Hipk2, Adora1, Sox9, Vegfa, Cav2, Ripk…
GOTERM_BP_FAT	76	6.90282	7.40545e-10	985	649	17911	2.12938	5.78586e-06	4.70397e-08	1.4755e-06	GO:0008285~negative regulation of cell proliferation	Bdkrb2, Cops8, Klf4, Apod, Sox11, Bcl6, Sfrp1, Gata2, Trib1, Smarca2, Pmaip1, Adarb1, Dpt, Fzd5, Smad3, Dll1, Runx1, Smad6, Cdkn1a, Atoh8, Eef1e1, Idh2, Pten, Notch1, Tob1, Ctnnb1, Dab2, Ang, Ptgds, Itch, Hdac4, Grem1, Id2, Ndrg1, E2f3, Xdh, Mtss1, Il12a, Irf1, Tes, Skap2, B4galt1, Tgif1, Spry1, Gtpbp4, Tnfaip3, Itgb1, Thbs1, Hes1, Etv3, Runx3, Adora1, Sox9, Cav2, Cd24a, 4930503L19Rik, Tpm1, Ctsl…
GOTERM_BP_FAT	52	4.72298	7.58998e-10	985	365	17911	2.59056	5.93004e-06	4.7823e-08	1.51227e-06	GO:0003012~muscle system process	Bdkrb2, Klf4, Trim72, Tnnc2, Atp1b1, Casq2, Smad3, Calm2, Fxyd1, Calm1, Atp1a1, Myh3, Trim63, Npnt, Bbs2, Mb, Hdac4, Pdlim5, Ece1, Cxcr4, Smad5, Lmcd1, Mtmr4, Nedd4l, Errfi1, Gdnf, Zc3h12a, Myl6b, Myl2, Tnni1, Ryr3, Anxa1, Lmod3, Akap6, Adora1, Ctdp1, Tnnt2, Tpm1, Myh2, Adrb2, Gata4, Myog, Actc1, Mef2a, Srl, Met, Adra1b, Myl1, Atp2b4, Akap1, Gja5, Rap1gds1
GOTERM_BP_FAT	88	7.99273	7.97676e-10	985	803	17911	1.99274	6.23222e-06	4.98579e-08	1.58933e-06	GO:0000904~cell morphogenesis involved in differentiation	Snai1, Lrrk2, Cxcl12, Efnb1, Sema3a, Kidins220, Vldlr, Sfrp1, Cul3, Ngef, Hmga2, Enah, Smad3, Rtn4r, Fn1, Has2, Raph1, Tyro3, Sgk1, Pten, Slc1a3, Notch1, Col18a1, Nptx1, Olfm1, Arhgef7, Ttl, Ctnnb1, Zfyve27, Cck, Sema4b, Dab2, Plxnd1, Zfp703, Myh10, Hoxa1, Cux1, Pdlim5, Cxcr4, Dag1, Grem1, Id2, Wnt4, Hey1, Sema7a, Gdnf, Itgb1, Sipa1l1, Dact2, Unc5b, Lef1, Fzd7, Pak3, Antxr1, Hes1, Ablim1, Runx3, …
GOTERM_BP_FAT	91	8.26521	9.41922e-10	985	845	17911	1.95825	7.35921e-06	5.84066e-08	1.87674e-06	GO:0051093~negative regulation of developmental process	Mbnl3, Snai1, Zfp36l1, Foxo3, Fkbp4, Klf4, Foxc1, Sema3a, Trim72, Sox11, Bcl6, Eif4e, Sfrp1, Pdgfb, Gata2, Ngef, Trib1, S1pr3, Hmga2, Dll1, Rtn4r, Dcn, Dlx2, Shb, Clec2d, Idh2, Cep97, Pten, Gas6, Notch1, Olfm1, Lpar1, Ctnnb1, Hlx, Abr, Stc2, Il4ra, Hnrnpk, Sema4b, Dab2, Six1, Hspa9, Bbs2, Hdac4, Rbm15, Grem1, Cxcl14, Id2, Wnt4, Xdh, Hey1, Irf1, Bcor, Dusp10, Itgb1, Lef1, Thbs1, Fzd7, Plk2, Hes1, …
GOTERM_BP_FAT	219	19.891	9.58293e-10	985	2705	17911	1.47218	7.48712e-06	5.89539e-08	1.90936e-06	GO:0033036~macromolecule localization	Zfp36l1, Tbc1d1, Neurl1b, Emp2, Pdcd6ip, Bcl6, Lamtor5, Bard1, Kif18a, Fn1, Runx1, Idh2, Dhx9, Grtp1, Hilpda, Tob1, Dtwd2, Cep41, Hspa9, Akap7, Snx10, Dag1, Cbln1, Slc9a2, Mrgpre, Pkdcc, Os9, Inhbb, Fzd7, Hes1, Anxa1, Preb, Adora1, Rabep1, Psmb7, Ap1g2, Cd24a, Ipo5, Vps37c, Vps37b, Map4k4, Ywhaz, Slmo2, Ptprk, Steap3, Herpud1, Ppp2r5a, Hexa, Rab11fip5, Msx1, Stard4, Tfrc, Ap1s2, Lgals3, Prickle1,…
GOTERM_BP_FAT	60	5.44959	9.6661e-10	985	459	17911	2.37696	7.5521e-06	5.9001e-08	1.92593e-06	GO:1902532~negative regulation of intracellular signal transduction	Snai1, Lrrk2, Bdkrb2, Cxcl12, Klf4, Bcl6, Sfrp1, Cul3, Hmga2, Casq2, Dcn, Rtn4r, Pttg1ip, Pten, Rasa3, Ptpn1, Dusp1, Pkhd1, Vdac2, Ezr, Dab2, Spred1, Hmgcr, Rasa1, Itch, Dag1, Tank, Xdh, Hsph1, Dusp6, Irf1, Errfi1, Zc3h12a, Erbb2ip, Spry1, Park7, Dusp10, Itgb1, C1qtnf3, Tnfaip3, Thbs1, Socs7, Ddit4, Ppm1b, Spred2, Socs3, Grina, Phlda3, Atf3, Herpud1, Sesn3, Lif, Ivns1abp, Traf3ip1, Sfrp2, Adra1b,…
GOTERM_BP_FAT	197	17.8928	9.78917e-10	985	2367	17911	1.51339	7.64825e-06	5.9289e-08	1.95045e-06	GO:0008104~protein localization	Neurl1b, Tbc1d1, Emp2, Pdcd6ip, Bcl6, Lamtor5, Bard1, Kif18a, Fn1, Dhx9, Idh2, Grtp1, Tob1, Dtwd2, Cep41, Hspa9, Akap7, Snx10, Dag1, Cbln1, Slc9a2, Mrgpre, Pkdcc, Os9, Inhbb, Fzd7, Hes1, Anxa1, Preb, Adora1, Rabep1, Psmb7, Ap1g2, Cd24a, Ipo5, Vps37c, Vps37b, Map4k4, Ywhaz, Ptprk, Steap3, Herpud1, Ppp2r5a, Rab11fip5, Msx1, Tfrc, Ap1s2, Lgals3, Prickle1, Cchcr1, Nedd1, Phldb2, Cx3cl1, Arl2bp, Arl1,…
GOTERM_BP_FAT	79	7.1753	9.83179e-10	985	691	17911	2.0789	7.68155e-06	5.90891e-08	1.95894e-06	GO:0000165~MAPK cascade	Zfp36l1, Cyr61, Lrrk2, Igf2, Zfp36l2, Arhgef5, Klf4, Syk, Sfrp1, Pdgfb, Trib1, Gadd45g, Gadd45b, Fzd5, Sh3rf1, Zfp622, Fn1, Tbx1, Hmgb1, Pten, Gas6, Lpar1, Ctnnb1, Ptpn1, Dusp1, Pkhd1, Kras, Ezr, Dab2, Hmgcr, Spred1, Igfbp4, Npnt, Itch, Ece1, Grem1, Dag1, Xdh, Dusp6, Hsph1, Sema7a, Errfi1, Zc3h12a, Rap1b, Spry1, Dusp10, Itgb1, C1qtnf3, Thbs1, Gadd45a, Hipk2, Adora1, Sox9, Vegfa, Cav2, Ripk2, Cd24…
GOTERM_BP_FAT	100	9.08265	9.99722e-10	985	965	17911	1.88433	7.8108e-06	5.96247e-08	1.9919e-06	GO:0043085~positive regulation of catalytic activity	Epm2aip1, Igf2, Cops8, Tbc1d1, Emp2, Bmi1, Syk, Lamtor5, Pdgfb, Trib1, Gadd45g, Egln3, Calm2, Zfp622, Tnfsf15, Itga6, Grtp1, Gas6, Arhgef7, Rgs10, Kras, Cemip, Dag1, Xdh, Bin1, Park7, Itgb1, Sipa1l1, Lmo4, Adora1, Vegfa, Cd24a, Gna13, Tnnt2, Trib3, Fgfr1, Adrb2, Met, Bcl10, Magi3, Cx3cl1, Arl1, Cyr61, Lrrk2, Mmd, Arhgef5, Klf4, Abhd5, Rfc4, Vldlr, Gnal, Pmaip1, Hmgn1, Atp1b1, Gadd45b, Smad3, Fzd5…
GOTERM_BP_FAT	70	6.35786	1.15609e-09	985	581	17911	2.19081	9.03248e-06	6.84282e-08	2.30345e-06	GO:0022604~regulation of cell morphogenesis	Snai1, Lrrk2, Cdc42ep3, Cxcl12, Fitm2, Sema3a, Arhgap18, Sfrp1, Ngef, Myl12b, Smad3, Rtn4r, Brwd3, Fn1, Itga7, Has2, Cep97, Sgk1, Pten, Notch1, Olfm1, Arhgef7, Lpar1, Ctnnb1, Ttl, Hnrnpk, Zfyve27, Ezr, Dab2, Sema4b, Plxnd1, Zfp703, Mkln1, Mns1, Syne3, Myh10, Cux1, Pdlim5, Dag1, Grem1, Sema7a, Nedd4l, Gdnf, Sipa1l1, Lef1, Pak3, Anxa1, Palm2, Vegfa, Sema6a, Gna13, Map1b, Rtn4, Tpm1, Cdh2, Csnk1a1, …
GOTERM_BP_FAT	40	3.63306	1.17059e-09	985	241	17911	3.01805	9.14579e-06	6.87656e-08	2.33235e-06	GO:0001763~morphogenesis of a branching structure	Gdnf, B4galt1, Lrrk2, Spry1, Cxcl12, Sema3a, Lef1, Sfrp1, Pdgfb, Hmga2, Vegfa, Sox9, Fzd5, Dlx2, Gna13, Rtn4, Fgfr1, Ctsl, Rdh10, Tbx1, Socs3, Notch1, Ctsz, Ctnnb1, Kras, Hnrnpk, Sfrp2, Grb2, Six1, Plxnd1, Met, Npnt, Trp63, Rbm15, Grem1, Dag1, Cxcr4, Sema5a, Slc12a2, Wnt4
GOTERM_BP_FAT	200	18.1653	1.18286e-09	985	2418	17911	1.50403	9.24168e-06	6.89681e-08	2.3568e-06	GO:0022607~cellular component assembly	Snai1, Cdc42ep3, Cops8, Emp2, Trim72, Pdcd6ip, Casq2, Fn1, Rpf2, Sgk1, Mbnl1, Itga6, Arhgef7, Plxnd1, Cep41, Zfp703, Myh10, Snx10, Dag1, Cbln1, Cntrob, Mtdh, Bin1, Denr, Hes1, Ryr3, Preb, Cd24a, Ipo5, Map1b, Col6a2, Nufip1, Vps37b, Ywhaz, Ptprk, App, Actc1, Tcf4, Uxs1, Ddx6, Myo10, Trp63, Asap1, Cdc45, Phldb2, Cx3cl1, Fkbp4, Apod, Rfx3, Xaf1, Kctd15, Pld1, Hmga2, Fzd5, Smad3, Insig1, Pan3, Has2, …
GOTERM_BP_FAT	144	13.079	1.19521e-09	985	1583	17911	1.65411	9.33814e-06	6.91717e-08	2.3814e-06	GO:0007155~cell adhesion	Zfp36l1, Twf1, Zfp36l2, Igf2, Susd5, Hsd17b12, Emp2, Bmi1, Lpp, Bcl6, Syk, Egr1, Gadd45g, Utrn, Fn1, Pdia6, Rpl29, Kifc3, Shb, Itga6, Gas6, Arhgef7, Hlx, Pkhd1, Il4ra, Rap2b, Msln, Cep41, Zfp703, Mkln1, Myh10, Itch, Dag1, Cbln1, Ndrg1, Ets1, Il12a, Adgre5, Gtpbp4, Itgb1, Cd47, Dact2, Tenm3, Bcam, Fzd7, Hes1, Anxa1, Vegfa, Cd24a, Pkp1, Col6a2, Cdh2, Adrb2, Cebpb, Tmem2, Jam3, Ywhaz, Azi2, Spp1, Pc…
GOTERM_BP_FAT	313	28.4287	1.2585e-09	985	4221	17911	1.34838	9.83262e-06	7.2299e-08	2.50751e-06	GO:0051171~regulation of nitrogen compound metabolic process	Snai1, Zfp36l1, Klf3, Zfp36l2, Igf2, Foxo3, Rbm38, Sdpr, Bmi1, Bcl6, Sox11, Egr1, Trib1, Foxq1, Adarb1, Dlx2, Calm2, Runx1, Mbnl1, Itga6, Irx2, Tob1, Eya4, Hlx, Rybp, Kras, Zfp703, Hopx, Elf2, Cpeb4, E2f3, Zbtb38, Mtdh, Smarce1, Foxn2, Htr1b, Gtpbp4, Sp8, Fzd7, Zbtb18, Hes1, Tbl1xr1, Gcat, Preb, Nufip1, Foxj2, Ets2, Atf3, Ptprk, Jade1, App, Zeb1, Zfp174, Tcf4, Msx1, Tfrc, Ddx6, Nelfcd, Btg2, Met,…
GOTERM_BP_DIRECT	102	9.26431	1.33954e-09	996	995	18082	1.86108	5.54031e-06	5.54031e-06	2.4983e-06	GO:0045944~positive regulation of transcription from RNA polymerase II promoter	Igf2, Fubp3, Foxo3, Sdpr, Sox11, Egr1, Gata2, Dll1, Dlx2, Runx1, Klf6, Nfe2l1, Tead3, Itga6, Med10, Eif4a3, Supt4a, Il33, Hdac4, Zbtb38, Ctcfl, Ets1, Park7, Lmo4, Hes1, Tbl1xr1, Gcat, Pcgf5, Vegfa, Fgfr1, Cebpb, Gata4, Adrb2, Nufip1, Foxj2, Atf3, Ets2, Zeb1, App, Tcf4, Msx1, Met, Cdh13, Bcl9, Trp63, Klf5, Sox4, Cyr61, Murc, Gtf2a2, Klf4, Foxc1, Mkl1, Rfx3, Smarca2, Hmga2, Fzd5, Smad3, Dcn, Ccnl1,…
GOTERM_BP_FAT	106	9.62761	1.46956e-09	985	1053	17911	1.83046	1.14816e-05	8.3808e-08	2.92804e-06	GO:0010562~positive regulation of phosphorus metabolic process	Igf2, Cops8, Emp2, Syk, Pdgfb, Rbpms, Gadd45g, Calm2, Zfp622, Tnfsf15, Itga6, Gas6, Musk, Kras, Rap2b, Cemip, Ece1, Dag1, Xdh, Il12a, Sema7a, Rap1b, Park7, Itgb1, Txn1, Inhbb, Lmo4, Fzd7, Hes1, Adora1, Fam20a, Vegfa, Cd24a, Fgfr1, Cdh2, Gata4, Adrb2, Nenf, Ppp2r5a, Met, Adra1b, Bcl10, Magi3, Nsmf, Cx3cl1, Arl2bp, Cyr61, Lrrk2, Mmd, Arhgef5, Vldlr, Gnal, Gadd45b, Fzd5, Smad3, Ccnl1, Cdkn1a, Tbx1, …
GOTERM_BP_FAT	106	9.62761	1.46956e-09	985	1053	17911	1.83046	1.14816e-05	8.3808e-08	2.92804e-06	GO:0045937~positive regulation of phosphate metabolic process	Igf2, Cops8, Emp2, Syk, Pdgfb, Rbpms, Gadd45g, Calm2, Zfp622, Tnfsf15, Itga6, Gas6, Musk, Kras, Rap2b, Cemip, Ece1, Dag1, Xdh, Il12a, Sema7a, Rap1b, Park7, Itgb1, Txn1, Inhbb, Lmo4, Fzd7, Hes1, Adora1, Fam20a, Vegfa, Cd24a, Fgfr1, Cdh2, Gata4, Adrb2, Nenf, Ppp2r5a, Met, Adra1b, Bcl10, Magi3, Nsmf, Cx3cl1, Arl2bp, Cyr61, Lrrk2, Mmd, Arhgef5, Vldlr, Gnal, Gadd45b, Fzd5, Smad3, Ccnl1, Cdkn1a, Tbx1, …
GOTERM_BP_FAT	97	8.81017	1.6519e-09	985	934	17911	1.88846	1.29062e-05	9.35238e-08	3.29133e-06	GO:0042327~positive regulation of phosphorylation	Igf2, Cops8, Emp2, Syk, Rbpms, Pdgfb, Gadd45g, Zfp622, Tnfsf15, Itga6, Gas6, Musk, Kras, Rap2b, Cemip, Dag1, Xdh, Il12a, Sema7a, Rap1b, Park7, Itgb1, Txn1, Inhbb, Lmo4, Fzd7, Hes1, Adora1, Vegfa, Fam20a, Cd24a, Fgfr1, Cdh2, Adrb2, Gata4, Nenf, Adra1b, Met, Bcl10, Magi3, Cx3cl1, Arl2bp, Cyr61, Lrrk2, Mmd, Arhgef5, Vldlr, Gadd45b, Fzd5, Ccnl1, Tbx1, Cdkn1a, Prr5, Hmgb1, Pten, Ccdc88a, Ctnnb1, Lpar1…
GOTERM_BP_FAT	96	8.71935	1.79524e-09	985	922	17911	1.89332	1.40261e-05	1.00908e-07	3.57694e-06	GO:0051960~regulation of nervous system development	Lrrk2, Mmd, Foxo3, Fkbp4, Cxcl12, Klf4, Sema3a, Kidins220, Sox11, Bcl6, Eif4e, Vldlr, Sfrp1, Gata2, Ngef, Hmga2, Dll1, Enc1, Rtn4r, Dlx2, Fn1, Idh2, Sgk1, Pten, Ccdc88a, Notch1, Olfm1, Lpar1, Ttl, Ctnnb1, Musk, Hnrnpk, Zfyve27, Sema4b, Dab2, Six1, Plxnd1, Tcf12, Cux1, Zfp488, Pdlim5, Dag1, Cxcr4, Cbln1, Id2, Hey1, Sema7a, Nedd4l, Bin1, Tgif1, Adgre5, Eef1a1, Foxo6, Rxrb, Dusp10, Itgb1, Sipa1l1, T…
GOTERM_BP_FAT	130	11.8074	1.8005e-09	985	1392	17911	1.6982	1.40672e-05	1.00481e-07	3.58741e-06	GO:0030030~cell projection organization	Cdc42ep3, Mtr, Kidins220, Emp2, Efhd1, Pdgfb, Ngef, Enc1, Wdr60, Fn1, Cep162, Sgk1, Itga6, Nptx1, Arhgef7, Ttl, Olfm1, Pkhd1, Phgdh, Sema4b, Plxnd1, Cep41, Myh10, Fam110c, Cux1, Hdac4, Snx10, Dag1, Sema7a, Tanc1, Nedd4l, Foxo6, Eef1a1, Itgb1, Sipa1l1, Unc5b, Tenm3, Hes1, Vegfa, Cd24a, Map1b, Fgfr1, Cdh2, Mycbp2, Jam3, Map4k4, Nrep, Spp1, Ptprk, App, Klf7, Gorab, Btg2, Met, Cdh13, Myo10, Asap1, Rr…
GOTERM_BP_FAT	45	4.08719	1.80738e-09	985	297	17911	2.75511	1.41209e-05	1.00149e-07	3.60111e-06	GO:0031589~cell-substrate adhesion	Cyr61, Itgb1, Apod, Thbs1, Hsd17b12, Emp2, Bcl6, Bcam, Fzd7, Antxr1, Sfrp1, Vegfa, Utrn, Smad3, Fmn1, Fn1, Has2, Smad6, Rpl29, Tyro3, Jam3, Pik3cb, Pten, Itga6, Notch1, Gas6, Spp1, Arhgef7, Ptprk, Ctnnb1, Fndc3b, Msln, Pik3r1, Dab2, Spock2, Mkln1, Cdh13, Rasa1, Npnt, Tnfrsf12a, Grem1, Dag1, Phldb2, Rreb1, Wnt4
GOTERM_BP_FAT	77	6.99364	1.84903e-09	985	675	17911	2.0743	1.44464e-05	1.01736e-07	3.68411e-06	GO:0043408~regulation of MAPK cascade	Cyr61, Lrrk2, Igf2, Arhgef5, Klf4, Syk, Sfrp1, Pdgfb, Trib1, Gadd45g, Gadd45b, Fzd5, Sh3rf1, Zfp622, Fn1, Tbx1, Hmgb1, Pten, Gas6, Lpar1, Ctnnb1, Ptpn1, Dusp1, Pkhd1, Kras, Ezr, Dab2, Hmgcr, Spred1, Igfbp4, Npnt, Itch, Ece1, Grem1, Dag1, Xdh, Dusp6, Hsph1, Sema7a, Errfi1, Zc3h12a, Rap1b, Spry1, Dusp10, Itgb1, C1qtnf3, Thbs1, Inhbb, Gadd45a, Hipk2, Adora1, Vegfa, Cav2, Ripk2, Cd24a, Trib3, Fgfr1, …
GOTERM_BP_FAT	97	8.81017	1.89007e-09	985	936	17911	1.88443	1.4767e-05	1.03267e-07	3.76588e-06	GO:0043066~negative regulation of apoptotic process	Snai1, Cyr61, Lrrk2, Bdkrb2, Egr3, Eya3, Cxcl12, Klf4, Foxc1, Mkl1, Bmi1, Bcl6, Ddias, Sfrp1, Lamtor5, Siah2, Zc3hc1, Hmga2, Bard1, Smad3, Dll1, Pttg1ip, Sh3rf1, Bcl3, Pim1, Fn1, Smad6, Tyro3, Cdkn1a, Tbx1, Sgk1, Itga6, Pten, Gas6, Notch1, Ctnnb1, Ptpn1, Eya4, Dusp1, Pkhd1, Vdac2, Kras, Hnrnpk, Tsc22d1, Dab2, Six1, Cat, Hmgcr, Rasa1, Itch, Ccnd2, Irs2, Grem1, Cpeb4, Wnt4, Aqp1, Mtdh, Hsph1, Gdnf,…
GOTERM_BP_FAT	144	13.079	2.00128e-09	985	1595	17911	1.64167	1.56359e-05	1.08583e-07	3.98746e-06	GO:0022610~biological adhesion	Zfp36l1, Twf1, Zfp36l2, Igf2, Susd5, Hsd17b12, Emp2, Bmi1, Lpp, Bcl6, Syk, Egr1, Gadd45g, Utrn, Fn1, Pdia6, Rpl29, Kifc3, Shb, Itga6, Gas6, Arhgef7, Hlx, Pkhd1, Il4ra, Rap2b, Msln, Cep41, Zfp703, Mkln1, Myh10, Itch, Dag1, Cbln1, Ndrg1, Ets1, Il12a, Adgre5, Gtpbp4, Itgb1, Cd47, Dact2, Tenm3, Bcam, Fzd7, Hes1, Anxa1, Vegfa, Cd24a, Pkp1, Col6a2, Cdh2, Adrb2, Cebpb, Tmem2, Jam3, Ywhaz, Azi2, Spp1, Pc…
GOTERM_BP_FAT	98	8.901	2.04538e-09	985	951	17911	1.87383	1.59805e-05	1.10211e-07	4.07533e-06	GO:0043069~negative regulation of programmed cell death	Snai1, Bdkrb2, Bcl6, Bmi1, Ddias, Lamtor5, Siah2, Bard1, Sh3rf1, Dll1, Fn1, Sgk1, Itga6, Gas6, Eya4, Pkhd1, Kras, Cat, Itch, Irs2, Cpeb4, Mtdh, Park7, Itgb1, Unc5b, Adora1, Vegfa, Cebpb, Gata4, Socs3, Map4k4, Spp1, Gpam, Herpud1, Wnt9a, Actc1, Msx1, Btg2, Met, Dock8, Bcl10, Lgals3, Trp63, Cx3cl1, Dad1, Cyr61, Lrrk2, Eya3, Egr3, Cxcl12, Mkl1, Foxc1, Klf4, Sfrp1, Zc3hc1, Hmga2, Smad3, Pttg1ip, Pim1…
GOTERM_MF_FAT	75	6.81199	2.12976e-09	912	664	16866	2.08887	3.04129e-06	3.04129e-06	3.51761e-06	GO:0019900~kinase binding	Snai1, Foxo3, Emp2, Sdpr, Kidins220, Syk, Prkab1, Trib1, Zc3hc1, Exoc2, Fzd5, Casq2, Smad3, Utrn, Rgs19, Ccnl1, Cry1, Sgk1, Pten, Gas6, Ccdc88a, Arhgef7, Tob1, Ctnnb1, Musk, H2afy, Ptpn1, Atp1a1, Ezr, Acsl3, Spred1, Akap7, Akap11, Rasa1, Mob1b, Prkab2, Hdac4, Ccnd2, Cab39, Pdlim5, Irs2, Slc12a2, Errfi1, B4galt1, Tgif1, Eef1a1, Park7, Tnfaip3, Itgb1, Sipa1l1, Dact2, Ccny, Hes1, Sox9, Cav2, Ifnar2,…
GOTERM_BP_FAT	272	24.7048	2.30218e-09	985	3575	17911	1.38349	1.79868e-05	1.23198e-07	4.58699e-06	GO:0051252~regulation of RNA metabolic process	Snai1, Zfp36l1, Klf3, Zfp36l2, Igf2, Foxo3, Rbm38, Sdpr, Bmi1, Bcl6, Sox11, Egr1, Trib1, Foxq1, Adarb1, Dlx2, Runx1, Mbnl1, Itga6, Irx2, Tob1, Eya4, Hlx, Rybp, Kras, Zfp703, Hopx, Elf2, E2f3, Zbtb38, Mtdh, Smarce1, Foxn2, Sp8, Fzd7, Zbtb18, Hes1, Tbl1xr1, Gcat, Preb, Nufip1, Foxj2, Atf3, Ets2, Ptprk, Jade1, App, Zeb1, Zfp174, Tcf4, Msx1, Nelfcd, Btg2, Met, Mxd1, Zfp275, Foxs1, Zfp326, Trp63, Sert…
GOTERM_BP_FAT	178	16.1671	2.42142e-09	985	2103	17911	1.53909	1.89184e-05	1.28698e-07	4.82456e-06	GO:0071310~cellular response to organic substance	Zfp36l1, Zfp36l2, Igf2, Klf3, Foxo3, Ran, Kidins220, Trim72, Bmi1, Sox11, Eif4e, Syk, Egr1, Ddias, Slc25a33, Lamtor5, Pdgfb, Trib1, Casq2, Rgs19, Dll1, Fn1, Runx1, Klf6, Sgk1, Itga6, Gas6, Tob1, Eif4a3, Atp1a1, Stc2, Kras, Trim63, Zfp703, Cat, Akap7, Hdac4, Irs2, Klf10, Cpeb4, Fgfbp1, Mtdh, Dusp6, Ano1, Xdh, Il12a, Errfi1, Rap1b, Eef1a1, Spry1, Htr1b, Park7, Rpl3, Plscr4, Itgb1, Inhbb, Socs7, Hes…
GOTERM_BP_FAT	39	3.54223	2.81367e-09	985	238	17911	2.97969	2.1983e-05	1.48535e-07	5.60611e-06	GO:0090287~regulation of cellular response to growth factor stimulus	Cyr61, Spry1, Fam20c, Thbs1, Sox11, Hes1, Sfrp1, Pdgfb, Hipk2, Vegfa, Smad3, Cav2, Dcn, Gpc1, Dll1, Fgfr1, Smad6, Gata4, Notch1, Nrep, Ctnnb1, Tob1, Ptpn1, Zeb1, Tcf4, Msx1, Sfrp2, Dab2, Zfp703, Npnt, Grem1, Ngf, Cxcl13, Fgfbp1, Chrd, Wnt4, Trim33, Xdh, Dusp6
GOTERM_BP_FAT	346	31.426	3.55993e-09	985	4810	17911	1.30802	2.78133e-05	1.86669e-07	7.09299e-06	GO:0034645~cellular macromolecule biosynthetic process	Snai1, Zfp36l1, Epm2aip1, Klf3, Zfp36l2, Igf2, Foxo3, Sdpr, Bmi1, Bcl6, Sox11, Egr1, Trib1, Pigt, Foxq1, Hbs1l, Dlx2, Runx1, Rpl29, Itga6, Rtfdc1, Irx2, Tob1, Eya4, Hlx, Rybp, B4galt5, Kras, Zfp703, Hopx, Elf2, Poll, Cpeb4, Prim1, E2f3, Zbtb38, Mtdh, St3gal5, Smarce1, Foxn2, Gtpbp4, Sp8, Denr, Fzd7, Zbtb18, Hes1, Tbl1xr1, Gcat, Preb, Mgat3, Itm2b, Mrps6, Nufip1, Foxj2, Ets2, Atf3, Ptprk, Jade1, A…
GOTERM_BP_FAT	233	21.1626	4.39308e-09	985	2972	17911	1.42558	3.43226e-05	2.28821e-07	8.75301e-06	GO:0010033~response to organic substance	Zfp36l1, Epm2aip1, Klf3, Zfp36l2, Igf2, Foxo3, Trim72, Bmi1, Sox11, Egr1, Ddias, Lamtor5, Trib1, Adss, Casq2, Calm2, Fn1, Runx1, Sgk1, Itga6, Tob1, Dhx15, Atp1a1, Abr, Kras, Stc2, Zfp703, Akap7, Dag1, Cpeb4, Fgfbp1, Mtdh, Dusp6, Il12a, Htr1b, Dusp10, Plscr4, Os9, Inhbb, Hes1, Ryr3, Anxa1, Cd24a, Ipo5, Col6a2, Ufm1, Map4k4, Il1r1, Nrep, Tjp1, Atf3, Ptprk, Sesn3, Herpud1, App, Zeb1, Rab11fip5, Actc…
GOTERM_BP_FAT	124	11.2625	4.75575e-09	985	1328	17911	1.69788	3.7156e-05	2.46071e-07	9.47561e-06	GO:0009967~positive regulation of signal transduction	Igf2, Cops8, Tspan5, Emp2, Sox11, Syk, Lamtor5, Pdgfb, Rbpms, Gadd45g, Dll1, Calm2, Zfp622, Tnfsf15, Eef1e1, Gas6, 1810011O10Rik, Kras, Slc20a1, Cat, Fam110c, Tnks2, Ece1, Fgfbp1, Mtdh, Xdh, Il12a, Sema7a, Dkk2, Rap1b, Park7, Itgb1, Unc5b, Inhbb, Hes1, Adora1, Vegfa, Cd24a, Fgfr1, Cdh2, Adrb2, Gata4, Il1r1, Nenf, Atf3, Steap3, Depdc1b, Wnt9a, Msx1, Zdhhc17, Gorab, Met, Adra1b, Cdh13, Bcl10, Trp63…
GOTERM_BP_FAT	84	7.62943	4.97415e-09	985	781	17911	1.95574	3.88623e-05	2.55678e-07	9.91076e-06	GO:0045596~negative regulation of cell differentiation	Mbnl3, Snai1, Zfp36l1, Zfp36l2, Foxo3, Fkbp4, Sema3a, Trim72, Sox11, Bcl6, Eif4e, Sfrp1, Pdgfb, Gata2, Ngef, Trib1, S1pr3, Hmga2, Insig1, Smad3, Dll1, Rtn4r, Dlx2, Fst, Tbx1, Shb, Clec2d, Idh2, Pten, Notch1, Olfm1, Lpar1, Tob1, Ctnnb1, Hlx, Kras, Il4ra, Sema4b, Dab2, Hspa9, Hdac4, Hopx, Rbm15, Grem1, Cxcl14, Id2, Wnt4, Xdh, Hey1, Irf1, Dusp10, Itgb1, Fzd7, Hes1, Plk2, Anxa1, Sox9, Vegfa, Ctdp1, S…
GOTERM_BP_FAT	88	7.99273	5.15765e-09	985	834	17911	1.91867	4.02959e-05	2.63377e-07	1.02764e-05	GO:0051726~regulation of cell cycle	Zfp36l1, Igf2, Zfp36l2, Anapc4, Foxc1, Pdcd6ip, Sox11, Ddias, Eif4e, Sfrp1, Slc25a33, Pdgfb, Cul3, Gadd45g, Hmga2, Adarb1, Gadd45b, Smad3, Calm2, Ccnl1, Pim1, Gmnn, Cry1, Ccsap, Cdkn1a, Shb, Hmgb1, Sgk1, Cep97, Pten, Calm1, Ctnnb1, H2afy, Dusp1, 1810011O10Rik, Pkhd1, Zfp703, Ccnd2, Cables2, Hspa2, Id2, Wnt4, Ndrg1, Chmp4b, Mdm1, Il12a, Irf1, Fam178a, Bin1, Gtpbp4, Tnfaip3, Itgb1, Nabp1, Ccny, Thb…
GOTERM_BP_FAT	57	5.17711	6.12026e-09	985	446	17911	2.32393	4.78164e-05	3.10504e-07	1.21943e-05	GO:0030335~positive regulation of cell migration	Snai1, Cyr61, Cxcl12, Sema3a, Tmsb4x, Pld1, Egr1, Pdgfb, Smad3, Fn1, Has2, Atoh8, Hmgb1, Prr5, Itga6, Notch1, Gas6, Col18a1, Lpar1, Arhgef7, Dab2, Sema4b, Zfp703, S1pr1, Fam110c, Cemip, Hdac4, Irs2, Cxcr4, F3, Cxcl14, Cxcl13, Aqp1, Il12a, Ets1, Sema7a, Zc3h12a, Itgb1, Thbs1, Lef1, Pak3, Vegfa, Sox9, Sema6a, Fgfr1, Bdkrb1, Il1r1, Rhob, Pik3r1, Met, Cdh13, Lgals3, Sema5a, Nsmf, Rreb1, Cx3cl1, Med23
GOTERM_BP_FAT	76	6.90282	6.17913e-09	985	681	17911	2.02932	4.82764e-05	3.11468e-07	1.23116e-05	GO:0045664~regulation of neuron differentiation	Lrrk2, Mmd, Foxo3, Fkbp4, Cxcl12, Klf4, Sema3a, Kidins220, Sox11, Bcl6, Vldlr, Eif4e, Sfrp1, Gata2, Ngef, Dll1, Enc1, Rtn4r, Fn1, Sgk1, Pten, Notch1, Ccdc88a, Olfm1, Lpar1, Ttl, Hnrnpk, Zfyve27, Sema4b, Dab2, Six1, Plxnd1, Tcf12, Cux1, Pdlim5, Id2, Hey1, Sema7a, Nedd4l, Bin1, Tgif1, Eef1a1, Foxo6, Itgb1, Sipa1l1, Tenm3, Pak3, Hes1, Plk2, Sox9, Vegfa, Sema6a, Cd24a, Rtn4, Map1b, Fgfr1, Cdh2, Map4k…
GOTERM_BP_FAT	87	7.90191	6.18e-09	985	824	17911	1.91989	4.82832e-05	3.09515e-07	1.23134e-05	GO:0007167~enzyme linked receptor protein signaling pathway	Cyr61, Igf2, Jak1, Apod, Foxc1, Efnb1, Trim72, Sox11, Egr1, Syk, Sfrp1, Pdgfb, Rbpms, Ngef, Smad3, Dcn, Fst, Smad6, Atoh8, Pten, Gas6, Notch1, Btbd11, Tob1, Ctnnb1, Ptpn1, Zfyve27, Dab2, Zfp703, Akap7, Igfbp4, Rasa1, Npnt, Irs2, Grem1, Smad5, F3, Mtmr4, Fgfbp1, Wnt4, Xdh, Errfi1, Gdnf, Tgif1, Spry1, Nck2, Itgb1, Sipa1l1, Dact2, Lef1, Thbs1, Inhbb, Socs7, Hes1, Ddit4, Hipk2, Adora1, Sox9, Vegfa, C…
GOTERM_BP_FAT	87	7.90191	6.18e-09	985	824	17911	1.91989	4.82832e-05	3.09515e-07	1.23134e-05	GO:0050767~regulation of neurogenesis	Lrrk2, Mmd, Foxo3, Fkbp4, Cxcl12, Klf4, Sema3a, Kidins220, Sox11, Bcl6, Eif4e, Vldlr, Sfrp1, Gata2, Ngef, Hmga2, Dll1, Enc1, Rtn4r, Dlx2, Fn1, Idh2, Sgk1, Pten, Ccdc88a, Notch1, Olfm1, Lpar1, Ttl, Ctnnb1, Hnrnpk, Zfyve27, Sema4b, Dab2, Six1, Plxnd1, Tcf12, Cux1, Zfp488, Pdlim5, Dag1, Cxcr4, Id2, Hey1, Sema7a, Nedd4l, Bin1, Tgif1, Eef1a1, Foxo6, Dusp10, Itgb1, Sipa1l1, Tenm3, Pak3, Man2a1, Plk2, H…
GOTERM_BP_FAT	46	4.17802	6.88877e-09	985	321	17911	2.60577	5.38205e-05	3.42815e-07	1.37256e-05	GO:0051098~regulation of binding	Lrrk2, Park7, Ran, Gtpbp4, Klf4, Lef1, Txn1, Sox11, Hes1, Plk2, Pdgfb, Pcbd1, Hmga2, Hipk2, Smad3, Bcl3, Calm2, Trib3, Adrb2, Zbtb7c, Csnk1a1, Calm1, Arhgef7, Ctnnb1, Eif4a3, Herpud1, App, Lif, Hnrnpk, Slpi, Traf3ip1, Msx1, Dab2, Fbxw7, Plxnd1, Plcl2, Hdac4, Eno1, Hopx, Lrpap1, Cdon, Arhgap28, Ngf, Id2, Pinx1, Hey1
GOTERM_BP_FAT	92	8.35604	6.9221e-09	985	893	17911	1.87335	5.40809e-05	3.42293e-07	1.3792e-05	GO:0001934~positive regulation of protein phosphorylation	Cyr61, Lrrk2, Igf2, Mmd, Arhgef5, Cops8, Emp2, Syk, Vldlr, Pdgfb, Rbpms, Gadd45g, Gadd45b, Fzd5, Ccnl1, Zfp622, Tnfsf15, Cdkn1a, Tbx1, Hmgb1, Prr5, Pten, Ccdc88a, Gas6, Lpar1, Ctnnb1, Musk, Ptpn1, Kras, Cck, Rap2b, Ang, Dab2, Hmgcr, Igfbp4, Rasa1, Npnt, Cemip, Ccnd2, Cab39, Grem1, Dag1, Cxcr4, Hspa2, Xdh, Hsph1, Il12a, Sema7a, Zc3h12a, Rap1b, Park7, Itgb1, C1qtnf3, Txn1, Thbs1, Ccny, Inhbb, Hes1,…
GOTERM_BP_FAT	288	26.158	6.9377e-09	985	3875	17911	1.35146	5.42028e-05	3.40907e-07	1.38231e-05	GO:2000112~regulation of cellular macromolecule biosynthetic process	Snai1, Zfp36l1, Epm2aip1, Klf3, Zfp36l2, Igf2, Foxo3, Sdpr, Bmi1, Bcl6, Sox11, Egr1, Trib1, Foxq1, Dlx2, Runx1, Itga6, Irx2, Tob1, Eya4, Hlx, Rybp, Kras, Zfp703, Hopx, Elf2, Cpeb4, E2f3, Zbtb38, Mtdh, Smarce1, Foxn2, Gtpbp4, Sp8, Fzd7, Zbtb18, Hes1, Tbl1xr1, Gcat, Preb, Itm2b, Nufip1, Foxj2, Atf3, Ets2, Ptprk, Jade1, App, Zeb1, Zfp174, Tcf4, Msx1, Ddx6, Nelfcd, Btg2, Met, Mxd1, Zfp275, Foxs1, Zfp…
GOTERM_BP_FAT	136	12.3524	7.91279e-09	985	1512	17911	1.63558	6.18207e-05	3.86391e-07	1.57659e-05	GO:0070727~cellular macromolecule localization	Zfp36l1, Twf1, Terf1, Ran, Tbc1d1, Tspan5, Emp2, Bcl6, Tmsb4x, Syk, Lamtor5, Rbpms, Bard1, Rgs19, Hhat, Dhx9, Grtp1, Gas6, Tob1, Musk, Dtwd2, 1810011O10Rik, Hspa9, Sec61b, Tnks2, Cemip, Snx10, Dag1, Dyrk2, Mrgpre, Fam178a, Nedd4l, Pkdcc, Park7, Os9, Itgb1, Txn1, Fzd7, Hes1, Preb, Tmsb10, Adora1, Psmb7, Cd24a, Ap1g2, Ipo5, Rab40b, Cdh2, Ywhaz, Ptprk, Herpud1, Ppp2r5a, Rab11fip5, Msx1, Ap1s2, Prick…
GOTERM_BP_FAT	36	3.26975	9.055e-09	985	217	17911	3.01666	7.07442e-05	4.3942e-07	1.80417e-05	GO:0061138~morphogenesis of a branching epithelium	Gdnf, B4galt1, Spry1, Cxcl12, Sema3a, Lef1, Sfrp1, Pdgfb, Hmga2, Vegfa, Sox9, Fzd5, Gna13, Fgfr1, Ctsl, Rdh10, Tbx1, Socs3, Notch1, Ctsz, Ctnnb1, Kras, Sfrp2, Grb2, Six1, Plxnd1, Met, Npnt, Trp63, Rbm15, Grem1, Dag1, Cxcr4, Sema5a, Slc12a2, Wnt4
GOTERM_BP_FAT	78	7.08447	9.60121e-09	985	714	17911	1.98646	7.50114e-05	4.63051e-07	1.913e-05	GO:0048589~developmental growth	Zfp36l1, Igf2, Foxo3, Cxcl12, Apod, Foxc1, Sema3a, Sfrp1, Hmga2, Smad3, Dll1, Rtn4r, Fn1, Rdh10, Raph1, Rpl29, Pten, Notch1, Olfm1, Ttl, Ctnnb1, Musk, Hlx, Stc2, Hnrnpk, Zfyve27, Ezr, Sema4b, Six1, Plxnd1, S1pr1, Bbs2, Tnks2, Pdlim5, Hopx, Slc12a2, Dusp6, Sema7a, Nedd4l, Nipbl, Dhcr7, Tmem8c, Spry1, Pkdcc, Rxrb, Itgb1, Thbs1, Fzd7, Anxa1, Tbl1xr1, Akap6, Sox9, Ctdp1, Vegfa, Sema6a, Rtn4, Map1b, F…
GOTERM_BP_FAT	51	4.63215	1.03307e-08	985	382	17911	2.42767	8.07104e-05	4.95176e-07	2.05834e-05	GO:2001233~regulation of apoptotic signaling pathway	Snai1, Bdkrb2, Lrrk2, Eya3, Cxcl12, Mkl1, Bmi1, Sfrp1, Siah2, Pmaip1, Zc3hc1, Smad3, Sh3rf1, Pttg1ip, Eef1e1, Pten, Itga6, Ctnnb1, Ptpn1, Eya4, Vdac2, Hnrnpk, Dab2, Wnt4, Hsph1, Gdnf, Park7, Nck2, Tnfaip3, Thbs1, Unc5b, Inhbb, Runx3, Vegfa, Fgfr1, Gata4, Grina, Atf3, Steap3, Herpud1, Ivns1abp, Fyn, Sfrp2, Msx1, Fbxw7, Bcl10, Lgals3, Tnfrsf12a, Trp63, Bik, Cx3cl1
GOTERM_BP_DIRECT	83	7.5386	1.11032e-08	996	780	18082	1.93184	4.59217e-05	2.29611e-05	2.0708e-05	GO:0030154~cell differentiation	Lrrk2, Utp14b, Eya3, Murc, Jak1, Rbm38, Klf4, Efnb1, Abhd5, Sema3a, Rfx3, Sox11, Sfrp1, Gata2, Ngef, Gadd45g, Enah, Gadd45b, Fzd5, Parp11, Rgs19, Dll1, Dlx2, Atoh8, Shb, Notch1, Ctnnb1, Musk, Hlx, Eya4, Sema4b, Sh3pxd2b, Dab2, Ang, Gpsm1, Csrp2, Tcf12, Npnt, Elf2, Hspa2, Smad5, Rbm24, Wnt4, Dusp6, Ets1, Egfl7, Sema7a, Zfp281, Nedd4l, Bin1, Zc3h12a, Dhcr7, Pkdcc, Tenm3, Etv3, Foxk1, Sox9, Vegfa, S…
GOTERM_BP_FAT	139	12.6249	1.12346e-08	985	1564	17911	1.61608	8.77722e-05	5.3522e-07	2.23844e-05	GO:0031327~negative regulation of cellular biosynthetic process	Snai1, Zfp36l1, Zfp36l2, Terf1, Foxo3, Dusp5, Paip2b, Bmi1, Bcl6, Sox11, Eif4e, Egr1, Pdgfb, Gata2, Enc1, Dlx2, Gmnn, Zfp438, Runx1, Gas6, Tob1, Eif4a3, Atp1a1, Rybp, Supt4a, Zfp703, Cux1, Hdac4, Hopx, Rbm15, Klf10, Cpeb4, Mtdh, Zbtb38, Cbx7, Smarce1, Errfi1, Htr1b, Gtpbp4, Tnrc6c, Txn1, Inhbb, Zbtb18, Hes1, Tbl1xr1, Gcat, Itm2b, Vegfa, Trib3, Fgfr1, Cebpb, Atf3, Ets2, Ptprk, Zeb1, Zfp174, Tcf4, …
GOTERM_MF_FAT	68	6.1762	1.18661e-08	912	600	16866	2.09592	1.69446e-05	8.47234e-06	1.95986e-05	GO:0019901~protein kinase binding	Foxo3, Emp2, Sdpr, Kidins220, Syk, Prkab1, Trib1, Zc3hc1, Exoc2, Fzd5, Casq2, Smad3, Utrn, Rgs19, Ccnl1, Cry1, Sgk1, Pten, Gas6, Ccdc88a, Arhgef7, Tob1, Ctnnb1, Musk, H2afy, Ptpn1, Atp1a1, Ezr, Acsl3, Spred1, Akap7, Akap11, Rasa1, Prkab2, Hdac4, Ccnd2, Pdlim5, Irs2, Slc12a2, Errfi1, B4galt1, Tgif1, Eef1a1, Itgb1, Sipa1l1, Dact2, Ccny, Hes1, Sox9, Cav2, Ifnar2, Cd24a, Trib3, Cdh2, Spred2, Gata4, P…
GOTERM_BP_DIRECT	67	6.08538	1.21425e-08	996	576	18082	2.11174	5.02202e-05	1.67403e-05	2.26463e-05	GO:0045893~positive regulation of transcription, DNA-templated	Snai1, Fubp3, Foxo3, Foxc1, Mkl1, Klf4, Rfx3, Sox11, Tmsb4x, Egr1, Sfrp1, Pdgfb, Smarca2, Smad3, Pim1, Bcl3, Runx1, Tbx1, Atoh8, Notch1, Ctnnb1, Dab2, Six1, Tcf12, Lbh, Hdac4, Elf2, Grem1, Id2, Wnt4, E2f3, Ctcfl, Ets1, Irf1, Zfp281, Aff1, Foxn2, Lef1, Zfp516, Fzd7, Hes1, Setd7, Foxk1, Runx3, Tbl1xr1, Pcbd1, Hipk2, Sox9, Elk3, Gata4, Cebpb, Myog, Foxn3, Ets2, Klf7, Tcf4, Mef2a, Rgmb, Bcl10, Nr2f2,…
GOTERM_BP_FAT	61	5.54042	1.30045e-08	985	504	17911	2.20081	0.000101599	6.15782e-07	2.59108e-05	GO:0044057~regulation of system process	Klf4, Sema3a, Emp2, Tnnc2, Pdgfb, Atp1b1, Casq2, Smad3, Calm2, Fxyd1, Runx1, Smad6, Cry1, Pten, Gas6, Calm1, Atp1a1, Gnai3, Cck, Trim63, Dab2, Hmgcr, Npnt, Hdac4, Hopx, Ece1, Dag1, Lmcd1, Mtmr4, Aqp1, Errfi1, Mtg1, Zc3h12a, C1qtnf3, Myl2, Inhbb, Acpp, Tnni1, Adora1, Akap6, Ctdp1, Tnnt2, Rtn4, Fgfr1, Tpm1, Adrb2, Gata4, Myog, Gpr39, Ncam1, Rab11fip5, Lif, Pik3r1, Mef2a, Srl, Adra1b, Irx5, Atp2b4, …
GOTERM_BP_FAT	92	8.35604	1.32594e-08	985	905	17911	1.84851	0.00010359	6.24071e-07	2.64188e-05	GO:1902533~positive regulation of intracellular signal transduction	Lrrk2, Igf2, Arhgef5, Cops8, Sox11, Syk, Lamtor5, Pdgfb, Pmaip1, Gadd45g, Gadd45b, Fzd5, Dcn, Calm2, Zfp622, Tnfsf15, Tbx1, Eef1e1, Hmgb1, Prr5, Pten, Gas6, Ndfip2, Notch1, Calm1, Map3k14, Plekhg5, Lpar1, Ctnnb1, Ptpn1, 1810011O10Rik, Kras, Slc20a1, Dab2, Hmgcr, Spred1, Cat, Igfbp4, Fam110c, Npnt, Grem1, F3, Lmcd1, Mtdh, Xdh, Il12a, Sema7a, Zc3h12a, Rap1b, Nck2, Park7, Itgb1, C1qtnf3, Unc5b, Thbs…
GOTERM_BP_FAT	73	6.63034	1.45654e-08	985	656	17911	2.0235	0.000113793	6.81434e-07	2.90209e-05	GO:0030029~actin filament-based process	Twf1, Cdc42ep3, Arhgef5, Ran, Murc, Mkl1, Emp2, Bcl6, Tmsb4x, Arhgap18, Sfrp1, Pdgfb, Cul3, Enah, Casq2, Smad3, Fxyd1, Ablim3, Shroom1, Prr5, Ccdc88a, Lpar1, Ptpn1, Atp1a1, Abr, Kras, Inf2, Ezr, Ang, Mkln1, Rasa1, S1pr1, Myh10, Wnt4, Aqp1, Mtss1, Nedd4l, Nck2, Itgb1, Myl6b, Sipa1l1, Myl2, Pak3, Antxr1, Anxa1, Lmod3, Tmsb10, Akap6, Capg, Fmn1, Tnnt2, Synpo, Tpm1, Myh2, Ctsl, Gata4, Jam3, Pick1, Ac…
GOTERM_BP_FAT	42	3.81471	1.52666e-08	985	285	17911	2.67971	0.000119271	7.09988e-07	3.0418e-05	GO:0051146~striated muscle cell differentiation	Tanc1, Cd53, Igf2, Tmem8c, Cxcl12, Murc, Rxrb, Rbm38, Itgb1, Lef1, Myl2, Trim72, Lmod3, Akap6, Ctdp1, Vegfa, Casq2, Cav2, Tnnt2, Tpm1, Cdh2, Gata4, Tbx1, Myog, Notch1, Kras, Il4ra, Actc1, Msx1, Mef2a, Met, Ptcd2, Neb, Bcl9, Myh10, Hdac4, Hopx, Pdlim5, Cdon, Grem1, Sik1, Rbm24
GOTERM_BP_FAT	260	23.6149	1.58248e-08	985	3449	17911	1.37077	0.000123631	7.31591e-07	3.15301e-05	GO:0006355~regulation of transcription, DNA-templated	Snai1, Klf3, Igf2, Foxo3, Sdpr, Bmi1, Bcl6, Sox11, Egr1, Trib1, Foxq1, Dlx2, Runx1, Itga6, Irx2, Tob1, Eya4, Hlx, Rybp, Kras, Zfp703, Hopx, Elf2, E2f3, Zbtb38, Mtdh, Smarce1, Foxn2, Sp8, Fzd7, Zbtb18, Hes1, Tbl1xr1, Gcat, Preb, Nufip1, Foxj2, Atf3, Ets2, Ptprk, Jade1, App, Zeb1, Zfp174, Tcf4, Msx1, Nelfcd, Btg2, Met, Mxd1, Zfp275, Foxs1, Zfp326, Trp63, Sertad2, Prickle1, Rhebl1, Cdc45, Rreb1, Med…
GOTERM_BP_FAT	49	4.4505	1.61311e-08	985	364	17911	2.44781	0.000126025	7.41368e-07	3.21405e-05	GO:0001655~urogenital system development	Gdnf, Lrrk2, Tet2, Spry1, Fkbp4, Foxc1, Dact2, Sox11, Egr1, Hes1, Sfrp1, Pdgfb, Anxa1, Gata2, Sox9, Vegfa, Smad3, Cd24a, Dcn, Dll1, Fmn1, Fgfr1, Has2, Smad6, Rdh10, Pten, Itga6, Irx2, Notch1, Ctnnb1, Pkhd1, Lif, Traf3ip1, Six1, Cat, Ptcd2, Nphp3, Npnt, Cux1, Irx3, Trp63, Grem1, Smad5, Id2, Wnt4, Aqp1, Sox4, Hey1, Mtss1
GOTERM_BP_FAT	134	12.1708	1.63526e-08	985	1500	17911	1.62442	0.000127754	7.4715e-07	3.25817e-05	GO:0034613~cellular protein localization	Twf1, Terf1, Ran, Tbc1d1, Tspan5, Emp2, Bcl6, Tmsb4x, Syk, Lamtor5, Rbpms, Bard1, Rgs19, Hhat, Dhx9, Grtp1, Gas6, Tob1, Musk, Dtwd2, 1810011O10Rik, Hspa9, Sec61b, Tnks2, Cemip, Snx10, Dag1, Dyrk2, Mrgpre, Fam178a, Nedd4l, Pkdcc, Park7, Os9, Itgb1, Txn1, Fzd7, Hes1, Preb, Tmsb10, Adora1, Psmb7, Cd24a, Ap1g2, Ipo5, Rab40b, Cdh2, Ywhaz, Ptprk, Herpud1, Ppp2r5a, Rab11fip5, Msx1, Ap1s2, Prickle1, Cchc…
GOTERM_MF_FAT	160	14.5322	1.69077e-08	912	1923	16866	1.53871	2.41439e-05	8.04804e-06	2.79256e-05	GO:0019899~enzyme binding	Snai1, Bdkrb2, Cdc42ep3, Foxo3, Anapc4, Tbc1d1, Tspan5, Sdpr, Kidins220, Trim72, Emp2, Eif4e, Syk, Egr1, Siah2, Trib1, Prkab1, Utrn, Casq2, Rgs19, Calm2, Gmnn, Fn1, Trio, Sgk1, Grtp1, Gas6, Arhgef7, Tob1, Musk, Atp1a1, Stc2, Inf2, Hspa9, Cat, Akap7, Mob1b, Tnks2, Hdac4, Snx10, Irs2, Ndrg1, Alox5ap, Ets1, Errfi1, Fam178a, Bin1, Eef1a1, Park7, Plscr4, Os9, Itgb1, Sipa1l1, Txn1, Dact2, Hes1, Cdk19, …
GOTERM_BP_FAT	260	23.6149	1.73662e-08	985	3452	17911	1.36958	0.000135673	7.88849e-07	3.46013e-05	GO:1903506~regulation of nucleic acid-templated transcription	Snai1, Klf3, Igf2, Foxo3, Sdpr, Bmi1, Bcl6, Sox11, Egr1, Trib1, Foxq1, Dlx2, Runx1, Itga6, Irx2, Tob1, Eya4, Hlx, Rybp, Kras, Zfp703, Hopx, Elf2, E2f3, Zbtb38, Mtdh, Smarce1, Foxn2, Sp8, Fzd7, Zbtb18, Hes1, Tbl1xr1, Gcat, Preb, Nufip1, Foxj2, Atf3, Ets2, Ptprk, Jade1, App, Zeb1, Zfp174, Tcf4, Msx1, Nelfcd, Btg2, Met, Mxd1, Zfp275, Foxs1, Zfp326, Trp63, Sertad2, Prickle1, Rhebl1, Cdc45, Rreb1, Med…
GOTERM_BP_FAT	58	5.26794	1.82424e-08	985	472	17911	2.23444	0.000142518	8.23861e-07	3.63472e-05	GO:0051272~positive regulation of cellular component movement	Snai1, Cyr61, Cxcl12, Sema3a, Bcl6, Tmsb4x, Pld1, Egr1, Pdgfb, Smad3, Fn1, Has2, Atoh8, Hmgb1, Prr5, Itga6, Notch1, Gas6, Col18a1, Arhgef7, Lpar1, Dab2, Sema4b, Zfp703, S1pr1, Fam110c, Cemip, Hdac4, Irs2, Cxcr4, F3, Cxcl14, Cxcl13, Aqp1, Il12a, Ets1, Sema7a, Zc3h12a, Itgb1, Thbs1, Lef1, Pak3, Vegfa, Sox9, Sema6a, Fgfr1, Bdkrb1, Il1r1, Rhob, Pik3r1, Met, Cdh13, Lgals3, Sema5a, Nsmf, Rreb1, Cx3cl1,…
GOTERM_BP_FAT	45	4.08719	1.82517e-08	985	320	17911	2.55709	0.00014259	8.19543e-07	3.63657e-05	GO:0072001~renal system development	Gdnf, Lrrk2, Tet2, Spry1, Foxc1, Dact2, Sox11, Egr1, Hes1, Sfrp1, Pdgfb, Vegfa, Sox9, Smad3, Cd24a, Dcn, Dll1, Fmn1, Fgfr1, Has2, Smad6, Rdh10, Itga6, Irx2, Notch1, Ctnnb1, Pkhd1, Lif, Traf3ip1, Six1, Cat, Ptcd2, Nphp3, Npnt, Cux1, Irx3, Trp63, Grem1, Smad5, Id2, Wnt4, Aqp1, Sox4, Hey1, Mtss1
GOTERM_BP_FAT	133	12.0799	1.8613e-08	985	1490	17911	1.62311	0.000145413	8.30992e-07	3.70856e-05	GO:0010647~positive regulation of cell communication	Igf2, Cops8, Tspan5, Emp2, Sox11, Syk, Lamtor5, Pdgfb, Rbpms, Gadd45g, Dll1, Calm2, Runx1, Zfp622, Tnfsf15, Eef1e1, Gas6, Arhgef7, Musk, 1810011O10Rik, Kras, Slc20a1, Cat, Fam110c, Tnks2, Ece1, Irs2, Fgfbp1, Mtdh, Ano1, Xdh, Il12a, Sema7a, Dkk2, Rap1b, Park7, Itgb1, Unc5b, Inhbb, Hes1, Adora1, Vegfa, Cd24a, Fgfr1, Cdh2, Adrb2, Gata4, Il1r1, Nenf, Atf3, Steap3, Depdc1b, Wnt9a, Msx1, Zdhhc17, Gorab…
GOTERM_BP_FAT	128	11.6258	1.87522e-08	985	1417	17911	1.64257	0.0001465	8.32448e-07	3.73629e-05	GO:0045934~negative regulation of nucleobase-containing compound metabolic process	Snai1, Terf1, Foxo3, Dusp5, Bmi1, Bcl6, Sox11, Egr1, Pdgfb, Gata2, Dlx2, Gmnn, Zfp438, Runx1, Shq1, Gas6, Tob1, Rybp, Supt4a, Zfp703, Cux1, Tnks2, Hdac4, Hopx, Rbm15, Klf10, Mtdh, Zbtb38, Cbx7, Smarce1, Htr1b, Gtpbp4, Txn1, Zbtb18, Hes1, Tbl1xr1, Gcat, Vegfa, Trib3, Fgfr1, Cebpb, Ets2, Atf3, Ptprk, Zeb1, Zfp174, Tcf4, Msx1, Btg2, Rcor1, Nelfcd, Met, Mxd1, Foxs1, Prickle1, Trp63, Cdc45, Sik1, Rreb…
GOTERM_BP_FAT	49	4.4505	1.91143e-08	985	366	17911	2.43444	0.000149329	8.43728e-07	3.80843e-05	GO:0045785~positive regulation of cell adhesion	Cyr61, Igf2, Egr3, Nck2, Cxcl12, Cd47, Itgb1, Thbs1, Efnb1, Hsd17b12, Emp2, Bmi1, Hes1, Syk, Anxa1, Vegfa, Utrn, Smad3, Cd24a, Ripk2, Fmn1, Fn1, Tpm1, Has2, Shb, Itga6, Spp1, Arhgef7, Gpam, Hlx, Il4ra, Dab2, Tfrc, Spock2, Cdh13, Bcl10, Npnt, Myo10, Dag1, Vav3, Cxcl13, Rreb1, Cx3cl1, Chrd, Wnt4, Hsph1, Il12a, Ets1, Irf1
GOTERM_BP_FAT	101	9.17348	1.92274e-08	985	1035	17911	1.77445	0.000150212	8.43953e-07	3.83097e-05	GO:0040007~growth	Zfp36l1, Igf2, Foxo3, Bcl6, Slc25a33, Dll1, Fn1, Rdh10, Rpl29, Sgk1, Ttl, Olfm1, Musk, Hlx, Stc2, Sema4b, Plxnd1, Tnks2, Hopx, Dusp6, Sema7a, Nedd4l, Osgin1, Tmem8c, Pkdcc, Spry1, Itgb1, Inhbb, Fzd7, Anxa1, Tbl1xr1, Vegfa, Ctdp1, Map1b, Fgfr1, Gpd2, Gata4, Adrb2, Spp1, Gpam, App, Msx1, Adra1b, Bcl9, Foxs1, Sertad2, Lats2, Fam107a, Cyr61, Cxcl12, Foxc1, Apod, Sema3a, Sfrp1, Smarca2, Hmga2, Smad3, …
GOTERM_BP_FAT	260	23.6149	1.97007e-08	985	3458	17911	1.3672	0.00015391	8.59897e-07	3.92527e-05	GO:2001141~regulation of RNA biosynthetic process	Snai1, Klf3, Igf2, Foxo3, Sdpr, Bmi1, Bcl6, Sox11, Egr1, Trib1, Foxq1, Dlx2, Runx1, Itga6, Irx2, Tob1, Eya4, Hlx, Rybp, Kras, Zfp703, Hopx, Elf2, E2f3, Zbtb38, Mtdh, Smarce1, Foxn2, Sp8, Fzd7, Zbtb18, Hes1, Tbl1xr1, Gcat, Preb, Nufip1, Foxj2, Atf3, Ets2, Ptprk, Jade1, App, Zeb1, Zfp174, Tcf4, Msx1, Nelfcd, Btg2, Met, Mxd1, Zfp275, Foxs1, Zfp326, Trp63, Sertad2, Prickle1, Rhebl1, Cdc45, Rreb1, Med…
GOTERM_BP_FAT	57	5.17711	1.99408e-08	985	461	17911	2.24832	0.000155785	8.65541e-07	3.97311e-05	GO:2000147~positive regulation of cell motility	Snai1, Cyr61, Cxcl12, Sema3a, Tmsb4x, Pld1, Egr1, Pdgfb, Smad3, Fn1, Has2, Atoh8, Hmgb1, Prr5, Itga6, Notch1, Gas6, Col18a1, Lpar1, Arhgef7, Dab2, Sema4b, Zfp703, S1pr1, Fam110c, Cemip, Hdac4, Irs2, Cxcr4, F3, Cxcl14, Cxcl13, Aqp1, Il12a, Ets1, Sema7a, Zc3h12a, Itgb1, Thbs1, Lef1, Pak3, Vegfa, Sox9, Sema6a, Fgfr1, Bdkrb1, Il1r1, Rhob, Pik3r1, Met, Cdh13, Lgals3, Sema5a, Nsmf, Rreb1, Cx3cl1, Med23
GOTERM_BP_FAT	291	26.4305	2.02551e-08	985	3966	17911	1.33421	0.00015824	8.74324e-07	4.03573e-05	GO:0010556~regulation of macromolecule biosynthetic process	Snai1, Zfp36l1, Epm2aip1, Klf3, Zfp36l2, Igf2, Foxo3, Sdpr, Bmi1, Bcl6, Sox11, Egr1, Trib1, Foxq1, Dlx2, Runx1, Itga6, Irx2, Tob1, Eya4, Hlx, Rybp, Kras, Zfp703, Hopx, Elf2, Cpeb4, E2f3, Zbtb38, Mtdh, Smarce1, Foxn2, Gtpbp4, Sp8, Inhbb, Fzd7, Zbtb18, Hes1, Tbl1xr1, Gcat, Preb, Itm2b, Nufip1, Foxj2, Atf3, Ets2, Ptprk, Jade1, App, Zeb1, Zfp174, Tcf4, Msx1, Ddx6, Nelfcd, Btg2, Met, Mxd1, Zfp275, Fox…
GOTERM_BP_FAT	75	6.81199	2.11847e-08	985	688	17911	1.98224	0.000165503	9.09431e-07	4.22096e-05	GO:0040008~regulation of growth	Ube2e3, Cyr61, Igf2, Cxcl12, Foxc1, Sema3a, Bcl6, Sfrp1, Slc25a33, Smarca2, Hmga2, Smad3, Dll1, Rtn4r, Fn1, Cdkn1a, Sgk1, Pten, Gas6, Notch1, Olfm1, Ttl, Musk, Hlx, Stc2, Hnrnpk, Zfyve27, Ezr, Sema4b, Dab2, Six1, Plxnd1, Igfbp4, Bbs2, Tnks2, Hopx, Extl3, Grem1, Dusp6, Sema7a, Nedd4l, Nipbl, Osgin1, Lef1, Myl2, Socs7, Foxk1, Akap6, Vegfa, Ctdp1, Sema6a, Rtn4, Map1b, Fgfr1, Bdkrb1, Adrb2, Gata4, N6…
GOTERM_BP_FAT	140	12.7157	2.1193e-08	985	1595	17911	1.59607	0.000165567	9.04811e-07	4.2226e-05	GO:0009890~negative regulation of biosynthetic process	Snai1, Zfp36l1, Zfp36l2, Terf1, Foxo3, Dusp5, Paip2b, Bmi1, Bcl6, Sox11, Eif4e, Egr1, Pdgfb, Gata2, Enc1, Dlx2, Gmnn, Zfp438, Runx1, Gas6, Tob1, Eif4a3, Atp1a1, Rybp, Supt4a, Zfp703, Cux1, Hdac4, Hopx, Rbm15, Klf10, Cpeb4, Mtdh, Zbtb38, Cbx7, Smarce1, Errfi1, Eef1a1, Htr1b, Gtpbp4, Tnrc6c, Txn1, Inhbb, Zbtb18, Hes1, Tbl1xr1, Gcat, Itm2b, Vegfa, Trib3, Fgfr1, Cebpb, Atf3, Ets2, Ptprk, Zeb1, Zfp174…
GOTERM_BP_FAT	48	4.35967	2.18457e-08	985	356	17911	2.45174	0.000170666	9.27612e-07	4.35266e-05	GO:0048638~regulation of developmental growth	Sema7a, Nedd4l, Nipbl, Igf2, Cxcl12, Foxc1, Sema3a, Sfrp1, Hmga2, Akap6, Ctdp1, Vegfa, Sema6a, Rtn4r, Dll1, Map1b, Rtn4, Fgfr1, Fn1, Adrb2, Gata4, Pten, Notch1, Spp1, Olfm1, Gpam, Ttl, Musk, Hlx, App, Ncam1, Stc2, Hnrnpk, Zfyve27, Ezr, Sfrp2, Sema4b, Six1, Plxnd1, Bbs2, Foxs1, Tnks2, Hopx, Tnfrsf12a, Lats2, Ngf, Sema5a, Dusp6
GOTERM_BP_FAT	62	5.63124	2.43943e-08	985	525	17911	2.14742	0.000190574	1.03023e-06	4.86044e-05	GO:0031400~negative regulation of protein modification process	Lrrk2, Bdkrb2, Klf4, Sfrp1, Cul3, Trib1, Gadd45g, Adarb1, Gadd45b, Rtn4r, Dcn, Smad6, Cry1, Cdkn1a, Shb, Pten, Ctnnb1, Ptpn1, H2afy, Dusp1, N4bp1, Ezr, Dab2, Spred1, Hmgcr, Itch, Dag1, Grem1, Xdh, Hsph1, Dusp6, Irf1, Errfi1, Zc3h12a, Bcor, Spry1, Park7, Gtpbp4, Nck2, Dusp10, Tnfaip3, Socs7, Ddit4, Gadd45a, Trib3, Bdkrb1, Spred2, Socs3, Atf3, Lif, Fyn, Traf3ip1, Sfrp2, Met, Nr2f2, Mprip, Dusp4, La…
GOTERM_BP_FAT	43	3.90554	2.50829e-08	985	301	17911	2.59768	0.000195953	1.05362e-06	4.99765e-05	GO:0001822~kidney development	Gdnf, Lrrk2, Tet2, Spry1, Foxc1, Dact2, Sox11, Egr1, Hes1, Sfrp1, Pdgfb, Vegfa, Sox9, Smad3, Cd24a, Dcn, Dll1, Fmn1, Fgfr1, Has2, Smad6, Rdh10, Irx2, Notch1, Ctnnb1, Pkhd1, Lif, Traf3ip1, Six1, Cat, Ptcd2, Nphp3, Npnt, Cux1, Irx3, Grem1, Smad5, Id2, Wnt4, Aqp1, Sox4, Hey1, Mtss1
GOTERM_BP_FAT	55	4.99546	2.52388e-08	985	440	17911	2.27297	0.000197171	1.0545e-06	5.02871e-05	GO:0042326~negative regulation of phosphorylation	Lrrk2, Bdkrb2, Klf4, Sfrp1, Cul3, Trib1, Gadd45g, Adarb1, Gadd45b, Dcn, Rtn4r, Smad6, Cdkn1a, Shb, Pten, Ptpn1, H2afy, Dusp1, Ezr, Dab2, Spred1, Hmgcr, Itch, Hdac4, Irs2, Dag1, Grem1, Xdh, Hsph1, Dusp6, Irf1, Errfi1, Zc3h12a, Spry1, Park7, Nck2, Dusp10, Tnfaip3, Socs7, Ddit4, Gadd45a, Trib3, Bdkrb1, Spred2, Myog, Socs3, Atf3, Ppp2r5a, Lif, Traf3ip1, Sfrp2, Met, Nr2f2, Dusp4, Lats2
GOTERM_BP_FAT	266	24.1599	2.54684e-08	985	3565	17911	1.35677	0.000198965	1.05843e-06	5.07446e-05	GO:0032774~RNA biosynthetic process	Snai1, Klf3, Igf2, Mon1b, Foxo3, Sdpr, Bmi1, Bcl6, Sox11, Egr1, Trib1, Foxq1, Dlx2, Runx1, Itga6, Irx2, Tob1, Eya4, Hlx, Rybp, Kras, Zfp703, Hopx, Elf2, Prim1, E2f3, Zbtb38, Mtdh, Smarce1, Foxn2, Sp8, Fzd7, Zbtb18, Hes1, Tbl1xr1, Gcat, Preb, Nufip1, Foxj2, Atf3, Ets2, Ptprk, Jade1, App, Zeb1, Zfp174, Tcf4, Msx1, Nelfcd, Btg2, Met, Mxd1, Zfp275, Foxs1, Zfp326, Trp63, Sertad2, Prickle1, Rhebl1, Cdc…
GOTERM_BP_FAT	265	24.069	2.55872e-08	985	3548	17911	1.35814	0.000199892	1.05774e-06	5.09812e-05	GO:0097659~nucleic acid-templated transcription	Snai1, Klf3, Igf2, Foxo3, Sdpr, Bmi1, Bcl6, Sox11, Egr1, Trib1, Foxq1, Dlx2, Runx1, Itga6, Irx2, Tob1, Eya4, Hlx, Rybp, Kras, Zfp703, Hopx, Elf2, Prim1, E2f3, Zbtb38, Mtdh, Smarce1, Foxn2, Sp8, Fzd7, Zbtb18, Hes1, Tbl1xr1, Gcat, Preb, Nufip1, Foxj2, Atf3, Ets2, Ptprk, Jade1, App, Zeb1, Zfp174, Tcf4, Msx1, Nelfcd, Btg2, Met, Mxd1, Zfp275, Foxs1, Zfp326, Trp63, Sertad2, Prickle1, Rhebl1, Cdc45, Rre…
GOTERM_BP_FAT	99	8.99183	2.68236e-08	985	1014	17911	1.77534	0.000209551	1.10301e-06	5.34448e-05	GO:0051248~negative regulation of protein metabolic process	Zfp36l1, Zfp36l2, Bdkrb2, Paip2b, Eif4e, Lamtor5, Siah2, Trib1, Gadd45g, Adarb1, Sh3rf1, Enc1, Shb, Gas6, Olfm1, Tob1, Eif4a3, N4bp1, Itch, Dag1, Cpeb4, Xdh, Dusp6, Errfi1, Spry1, Gtpbp4, Park7, Dusp10, Os9, Tnrc6c, Inhbb, Socs7, Itm2b, Vegfa, Trib3, Mycbp2, Socs3, Atf3, Herpud1, App, Wnt9a, Btg2, Met, Lats2, Pinx1, Sox4, Lrrk2, Klf4, Mkl1, Sfrp1, Cul3, Gadd45b, Smad3, Rtn4r, Dcn, Bcl3, Smad6, Cr…
GOTERM_BP_FAT	49	4.4505	2.7087e-08	985	370	17911	2.40812	0.000211608	1.10801e-06	5.39696e-05	GO:0060562~epithelial tube morphogenesis	Gdnf, Tgif1, B4galt1, Spry1, Cxcl12, Lef1, Lmo4, Sox11, Hes1, Sfrp1, Hmga2, Vegfa, Enah, Sox9, Smad3, Dll1, Gna13, Fmn1, Ctsl, Rdh10, Gata4, Tbx1, Irx2, Notch1, Ctsz, Rhob, Ctnnb1, Kras, Sfrp2, Six1, Plxnd1, Met, Stil, Nphp3, Bcl10, Npnt, Irx3, Prickle1, Rbm15, Grem1, Dag1, Cxcr4, Sema5a, Slc12a2, Wnt4, Fzd2, Sox4, Hey1, Mtss1
GOTERM_BP_DIRECT	46	4.17802	2.72053e-08	996	335	18082	2.49287	0.000112515	2.81299e-05	5.07392e-05	GO:0043065~positive regulation of apoptotic process	Bin1, Osgin1, B4galt1, Cyr61, Foxo3, Phlda1, Itgb1, Bcl6, Sfrp1, Anxa1, Pmaip1, Gadd45a, Cdk19, Hmga2, Gadd45g, Bard1, Gadd45b, Ripk2, Mtch1, Zfp622, Adrb2, Eef1e1, Phlda3, Pten, Itga6, Shq1, Notch1, Rhob, Arhgef7, Lpar1, Ctnnb1, Steap3, Dusp1, Zmat3, Cck, Tsc22d1, Sfrp2, Bcl10, Ing3, Rps6ka2, Tnfrsf12a, Tlr3, Lats2, Ngf, Sox4, Dusp6
GOTERM_BP_FAT	28	2.54314	2.80165e-08	985	147	17911	3.46357	0.000218869	1.14007e-06	5.58216e-05	GO:0006941~striated muscle contraction	Nedd4l, Zc3h12a, Myl2, Tnni1, Ryr3, Tnnc2, Atp1b1, Adora1, Akap6, Casq2, Calm2, Tnnt2, Fxyd1, Tpm1, Gata4, Adrb2, Calm1, Atp1a1, Myh3, Actc1, Myl1, Adra1b, Met, Mb, Hdac4, Cxcr4, Smad5, Gja5
GOTERM_BP_FAT	32	2.90645	2.90742e-08	985	186	17911	3.12839	0.000227131	1.17698e-06	5.7929e-05	GO:0048762~mesenchymal cell differentiation	Snai1, Sema7a, Gdnf, Foxc1, Efnb1, Sema3a, Lef1, Sox11, Hes1, Sfrp1, Hmga2, Sox9, Smad3, Sema6a, Rtn4, Fgfr1, Fn1, Rdh10, Has2, Tbx1, Notch1, Olfm1, Ctnnb1, Msx1, Sfrp2, Dab2, Sema4b, Zfp703, Wnt10a, Sema5a, Wnt4, Hey1
GOTERM_BP_FAT	140	12.7157	3.0394e-08	985	1605	17911	1.58612	0.00023744	1.22406e-06	6.05585e-05	GO:0051172~negative regulation of nitrogen compound metabolic process	Snai1, Zfp36l1, Zfp36l2, Terf1, Foxo3, Dusp5, Paip2b, Bmi1, Bcl6, Sox11, Eif4e, Egr1, Pdgfb, Gata2, Enc1, Dlx2, Gmnn, Zfp438, Runx1, Shq1, Gas6, Tob1, Olfm1, Eif4a3, Rybp, Supt4a, Zfp703, Cux1, Tnks2, Hdac4, Hopx, Rbm15, Klf10, Cpeb4, Mtdh, Zbtb38, Cbx7, Smarce1, Htr1b, Gtpbp4, Tnrc6c, Txn1, Zbtb18, Hes1, Tbl1xr1, Gcat, Vegfa, Trib3, Fgfr1, Cebpb, Atf3, Ets2, Ptprk, Zeb1, Zfp174, Tcf4, Msx1, Nelf…
GOTERM_BP_DIRECT	100	9.08265	3.14612e-08	996	1029	18082	1.7643	0.000130115	2.60243e-05	5.86765e-05	GO:0007275~multicellular organism development	Snai1, Sox11, Pdgfb, Siah2, Ngef, Gadd45g, Dll1, Enc1, Dlx2, Ccsap, Hhat, Shb, Olfm1, Musk, Eya4, Sema4b, Plxnd1, Gpsm1, Lbh, Cux1, Hopx, Ano1, Dkk2, Sema7a, Bin1, Pkdcc, Spry1, Dact2, Unc5b, Zbtb18, Fzd7, Vegfa, Tmem2, Obscn, Wnt9a, Tcf4, Msx1, Cchcr1, Trp63, Sik1, Rreb1, Lclat1, Mbnl3, Utp14b, Tshz1, Eya3, Murc, Efnb1, Rfx3, Sema3a, Kctd15, Sfrp1, Gadd45b, Enah, Fzd5, Rttn, Tbx1, Atoh8, Notch1,…
GOTERM_BP_FAT	25	2.27066	3.54743e-08	985	121	17911	3.75697	0.000277122	1.42134e-06	7.06809e-05	GO:0045995~regulation of embryonic development	Snai1, Gdnf, Tgif1, Nipbl, Klf4, Tnfaip3, Fzd7, Hes1, Pdgfb, Sfrp1, Gata2, Dll1, Fgfr1, Ccsap, Notch1, Ctnnb1, Traf3ip1, Six1, Sfrp2, Gorab, Dag1, Phldb2, Wnt4, Fzd2, Dusp6
GOTERM_BP_FAT	67	6.08538	3.98053e-08	985	595	17911	2.04758	0.00031095	1.58673e-06	7.93102e-05	GO:0010720~positive regulation of cell development	Snai1, Mmd, Cxcl12, Sema3a, Rfx3, Kidins220, Sox11, Bcl6, Vldlr, Gata2, Trib1, Smad3, Enc1, Runx1, Fn1, Has2, Sgk1, Notch1, Olfm1, Arhgef7, Lpar1, Ctnnb1, Hnrnpk, Zfyve27, Dab2, Zfp703, Tcf12, Cux1, Zfp488, Cxcr4, Dag1, Id2, Sema7a, Nedd4l, Bin1, Gdnf, Tgif1, Eef1a1, Foxo6, Itgb1, Lef1, Tenm3, Pak3, Man2a1, Hes1, Akap6, Vegfa, Sema6a, Cd24a, Map1b, Rtn4, Fgfr1, Myog, Il1r1, Zeb1, Lif, Fyn, Tcf4, …
GOTERM_BP_FAT	55	4.99546	3.99717e-08	985	446	17911	2.24239	0.000312251	1.58527e-06	7.96418e-05	GO:0008015~blood circulation	Bdkrb2, Foxc1, Sema3a, Emp2, Pdgfb, Atp1b1, Casq2, Smad3, Dll1, Calm2, Fxyd1, Smad6, Rnpep, Gas6, Calm1, Atp1a1, Abr, Gnai3, Hmgcr, Bbs2, Hdac4, Hopx, Ece1, Atp6ap2, Cxcr4, Smad5, Id2, Nedd4l, Zc3h12a, Htr1b, Myl2, Gch1, Tnni1, Adora1, Akap6, Vegfa, Tnnt2, Tpm1, Bdkrb1, Adrb2, Gata4, Tjp1, Actc1, Pik3r1, Mef2a, Adra1b, Met, Myl1, Nr2f2, Irx5, Rps6ka2, Atp2b4, Gja5, Cx3cl1, Rap1gds1
GOTERM_BP_FAT	64	5.8129	4.23913e-08	985	558	17911	2.08559	0.000331148	1.67274e-06	8.44626e-05	GO:0030036~actin cytoskeleton organization	Twf1, Cdc42ep3, Ran, Arhgef5, Murc, Mkl1, Emp2, Bcl6, Tmsb4x, Arhgap18, Sfrp1, Pdgfb, Cul3, Enah, Casq2, Smad3, Ablim3, Shroom1, Prr5, Lpar1, Ptpn1, Abr, Kras, Inf2, Ezr, Ang, Mkln1, S1pr1, Myh10, Rasa1, Wnt4, Aqp1, Mtss1, Nck2, Itgb1, Sipa1l1, Myl2, Pak3, Antxr1, Anxa1, Lmod3, Tmsb10, Capg, Fmn1, Tnnt2, Tpm1, Synpo, Ctsl, Jam3, Pick1, Actc1, Pik3r1, Grb2, Mef2a, Neb, Csrp1, Pakap, Palld, Arhgap2…
GOTERM_BP_FAT	31	2.81562	4.2595e-08	985	179	17911	3.14914	0.000332739	1.67233e-06	8.48686e-05	GO:0010810~regulation of cell-substrate adhesion	Cyr61, Itgb1, Apod, Thbs1, Emp2, Hsd17b12, Bcl6, Fzd7, Vegfa, Utrn, Smad3, Fmn1, Fn1, Has2, Pik3cb, Itga6, Pten, Notch1, Spp1, Arhgef7, Pik3r1, Dab2, Spock2, Cdh13, Rasa1, Npnt, Grem1, Dag1, Phldb2, Rreb1, Wnt4
GOTERM_BP_FAT	132	11.9891	4.43625e-08	985	1497	17911	1.60338	0.000346544	1.73302e-06	8.83901e-05	GO:0023056~positive regulation of signaling	Igf2, Cops8, Tspan5, Emp2, Sox11, Syk, Lamtor5, Pdgfb, Rbpms, Gadd45g, Dll1, Calm2, Runx1, Zfp622, Tnfsf15, Eef1e1, Gas6, Arhgef7, Musk, 1810011O10Rik, Kras, Slc20a1, Cat, Fam110c, Tnks2, Ece1, Irs2, Fgfbp1, Mtdh, Ano1, Xdh, Il12a, Sema7a, Dkk2, Rap1b, Park7, Itgb1, Unc5b, Inhbb, Hes1, Adora1, Vegfa, Cd24a, Fgfr1, Cdh2, Adrb2, Gata4, Il1r1, Nenf, Atf3, Steap3, Depdc1b, Wnt9a, Msx1, Zdhhc17, Gorab…
GOTERM_BP_FAT	51	4.63215	4.64593e-08	985	400	17911	2.31843	0.000362921	1.8059e-06	9.2568e-05	GO:0001933~negative regulation of protein phosphorylation	Bdkrb2, Lrrk2, Klf4, Sfrp1, Cul3, Trib1, Gadd45g, Adarb1, Gadd45b, Dcn, Rtn4r, Smad6, Cdkn1a, Shb, Pten, Ptpn1, H2afy, Dusp1, Ezr, Dab2, Spred1, Hmgcr, Itch, Dag1, Grem1, Hsph1, Dusp6, Xdh, Irf1, Errfi1, Zc3h12a, Spry1, Park7, Nck2, Dusp10, Tnfaip3, Socs7, Ddit4, Gadd45a, Trib3, Bdkrb1, Spred2, Socs3, Atf3, Lif, Traf3ip1, Sfrp2, Met, Nr2f2, Dusp4, Lats2
GOTERM_BP_FAT	93	8.44687	4.6877e-08	985	943	17911	1.79331	0.000366183	1.81312e-06	9.34002e-05	GO:0008284~positive regulation of cell proliferation	Cyr61, Igf2, Egr3, Cxcl12, Efnb1, Emp2, Bmi1, Sox11, Bcl6, Egr1, Syk, Sfrp1, Slc25a33, Pdgfb, Hmga2, Myeov2, Dll1, Fn1, Has2, Cdkn1a, Tbx1, Hmgb1, Pten, Gas6, Notch1, Hilpda, Col18a1, Ctnnb1, Hlx, Pkhd1, Kras, Cck, Tsc22d1, Six1, Ang, Hmgcr, Zfp703, Rasa1, S1pr1, Hdac4, Ccnd2, Irs2, Grem1, F3, Vav3, Id2, Fgfbp1, E2f3, Aqp1, Ets1, Il12a, Egfl7, Gdnf, B4galt1, Tgif1, Nck2, Tnfaip3, Itgb1, Cd47, Lef…
GOTERM_BP_FAT	288	26.158	5.136e-08	985	3952	17911	1.32513	0.000401195	1.97673e-06	0.000102332	GO:0034654~nucleobase-containing compound biosynthetic process	Snai1, Klf3, Igf2, Mon1b, Foxo3, Atp5k, Sdpr, Bmi1, Bcl6, Sox11, Egr1, Trib1, Adss, Foxq1, Dlx2, Calm2, Runx1, Idh2, Itga6, Irx2, Tob1, Eya4, Hlx, Rybp, Kras, Zfp703, Hopx, Elf2, Poll, Prim1, E2f3, Zbtb38, Mtdh, Smarce1, Foxn2, Htr1b, Sp8, Fzd7, Zbtb18, Hes1, Tbl1xr1, Gcat, Preb, Nufip1, Foxj2, Ets2, Atf3, Ptprk, Jade1, App, Zeb1, Zfp174, Tcf4, Msx1, Uxs1, Nelfcd, Btg2, Met, Mxd1, Zfp275, Foxs1, …
GOTERM_BP_FAT	82	7.44777	5.22883e-08	985	796	17911	1.8732	0.000408445	2.00259e-06	0.000104182	GO:0098602~single organism cell adhesion	Metap1, Zfp36l1, Cyr61, Igf2, Zfp36l2, Egr3, Cxcl12, Klf4, Efnb1, Bmi1, Bcl6, Egr1, Syk, Sfrp1, Myl12b, Gadd45g, Fzd5, Smad3, Bcl3, Pdia6, Fn1, Itga7, Has2, Tyro3, Kifc3, Shb, Itga6, Arhgef7, Ctnnb1, Hlx, Pkhd1, Il4ra, Rap2b, Ezr, Dab2, Cep41, Zfp703, Npnt, Itch, Cxcr4, Cxcl13, Wnt4, Hsph1, Ets1, Il12a, Irf1, Cd53, Nck2, Gtpbp4, Tnfaip3, Cd47, Itgb1, Lef1, Fzd7, Antxr1, Hes1, Anxa1, Sox9, Vegfa, …
GOTERM_BP_FAT	57	5.17711	5.23643e-08	985	474	17911	2.18665	0.000409039	1.99572e-06	0.000104333	GO:0040017~positive regulation of locomotion	Snai1, Cyr61, Cxcl12, Sema3a, Tmsb4x, Pld1, Egr1, Pdgfb, Smad3, Fn1, Has2, Atoh8, Hmgb1, Prr5, Itga6, Notch1, Gas6, Col18a1, Lpar1, Arhgef7, Dab2, Sema4b, Zfp703, S1pr1, Fam110c, Cemip, Hdac4, Irs2, Cxcr4, F3, Cxcl14, Cxcl13, Aqp1, Il12a, Ets1, Sema7a, Zc3h12a, Itgb1, Thbs1, Lef1, Pak3, Vegfa, Sox9, Sema6a, Fgfr1, Bdkrb1, Il1r1, Rhob, Pik3r1, Met, Cdh13, Lgals3, Sema5a, Nsmf, Rreb1, Cx3cl1, Med23
GOTERM_BP_FAT	55	4.99546	5.40582e-08	985	450	17911	2.22246	0.000422268	2.05027e-06	0.000107708	GO:0003013~circulatory system process	Bdkrb2, Foxc1, Sema3a, Emp2, Pdgfb, Atp1b1, Casq2, Smad3, Dll1, Calm2, Fxyd1, Smad6, Rnpep, Gas6, Calm1, Atp1a1, Abr, Gnai3, Hmgcr, Bbs2, Hdac4, Hopx, Ece1, Atp6ap2, Cxcr4, Smad5, Id2, Nedd4l, Zc3h12a, Htr1b, Myl2, Gch1, Tnni1, Adora1, Akap6, Vegfa, Tnnt2, Tpm1, Bdkrb1, Adrb2, Gata4, Tjp1, Actc1, Pik3r1, Mef2a, Adra1b, Met, Myl1, Nr2f2, Irx5, Rps6ka2, Atp2b4, Gja5, Cx3cl1, Rap1gds1
GOTERM_BP_FAT	128	11.6258	5.43248e-08	985	1443	17911	1.61297	0.00042435	2.05043e-06	0.00010824	GO:2000113~negative regulation of cellular macromolecule biosynthetic process	Snai1, Zfp36l1, Zfp36l2, Terf1, Foxo3, Dusp5, Paip2b, Bmi1, Bcl6, Sox11, Eif4e, Egr1, Pdgfb, Gata2, Enc1, Dlx2, Gmnn, Zfp438, Runx1, Gas6, Tob1, Eif4a3, Rybp, Supt4a, Zfp703, Cux1, Hdac4, Hopx, Rbm15, Cpeb4, Klf10, Mtdh, Zbtb38, Cbx7, Smarce1, Gtpbp4, Tnrc6c, Txn1, Zbtb18, Hes1, Tbl1xr1, Itm2b, Vegfa, Trib3, Fgfr1, Cebpb, Ets2, Atf3, Ptprk, Zeb1, Zfp174, Tcf4, Msx1, Btg2, Rcor1, Nelfcd, Met, Mxd1…
GOTERM_BP_FAT	291	26.4305	6.35476e-08	985	4009	17911	1.3199	0.000496374	2.387e-06	0.000126616	GO:0018130~heterocycle biosynthetic process	Snai1, Klf3, Igf2, Mon1b, Foxo3, Atp5k, Sdpr, Bmi1, Bcl6, Sox11, Egr1, Trib1, Adss, Foxq1, Dlx2, Calm2, Runx1, Idh2, Itga6, Irx2, Tob1, Eya4, Hlx, Rybp, Kras, Zfp703, Hopx, Elf2, Poll, Prim1, E2f3, Zbtb38, Mtdh, Smarce1, Foxn2, Htr1b, Sp8, Fzd7, Zbtb18, Hes1, Tbl1xr1, Gcat, Preb, Nufip1, Foxj2, Ets2, Atf3, Ptprk, Jade1, App, Zeb1, Zfp174, Tcf4, Msx1, Uxs1, Nelfcd, Btg2, Met, Mxd1, Zfp275, Foxs1, …
GOTERM_BP_FAT	91	8.26521	6.44013e-08	985	922	17911	1.79471	0.000503041	2.4075e-06	0.000128316	GO:0044092~negative regulation of molecular function	Lrrk2, Terf1, Klf4, Mkl1, Sox11, Sfrp1, Lamtor5, Pdgfb, Siah2, Cul3, Trib1, Hmga2, Gadd45g, Adarb1, Gadd45b, Casq2, Rtn4r, Dcn, Sh3rf1, Pim1, Cdkn1a, Shb, Pten, Notch1, Gas6, Ndfip2, H2afy, Eif4a3, Ptpn1, Dusp1, Pkhd1, Hnrnpk, Slpi, Dab2, Hmgcr, Spred1, Cat, Itch, Hdac4, Irs2, R3hdml, Ptgis, Id2, Aqp1, Dusp6, Hey1, Errfi1, Nedd4l, Zc3h12a, Erbb2ip, Spry1, Gtpbp4, Park7, Dusp10, Tnfaip3, Lef1, Thb…
GOTERM_BP_FAT	44	3.99637	6.82265e-08	985	323	17911	2.47704	0.000532911	2.53835e-06	0.000135938	GO:0050678~regulation of epithelial cell proliferation	Errfi1, Zfp36l1, B4galt1, Egr3, Cxcl12, Tnfaip3, Thbs1, Sox11, Fzd7, Hes1, Sfrp1, Pdgfb, Runx3, Hmgn1, Hmga2, Vegfa, Sox9, Smad3, Cav2, Ctsl, Has2, Atoh8, Tbx1, Pten, Notch1, Ptprk, Ctnnb1, Sfrp2, Six1, Ang, Dab2, Fbxw7, Zfp703, Cdh13, Nr2f2, Ccnd2, Trp63, Sema5a, F3, Rreb1, Xdh, Hey1, Mtss1, Egfl7
GOTERM_BP_FAT	363	32.97	6.83403e-08	985	5224	17911	1.26353	0.0005338	2.53053e-06	0.000136165	GO:0010467~gene expression	Snai1, Zfp36l1, Igf2, Klf3, Zfp36l2, Mon1b, Foxo3, Rbm38, Sdpr, Bmi1, Bcl6, Sox11, Egr1, Trib1, Foxq1, Hbs1l, Adarb1, Dlx2, Runx1, Fn1, Rpf2, Rpl29, Mbnl1, Dhx9, Itga6, Irx2, Tob1, Dhx15, Eya4, Hlx, Rybp, Kras, Stc2, Adamts2, Zfp703, Hopx, Elf2, Cpeb4, Prim1, E2f3, Zbtb38, Mtdh, Smarce1, Foxn2, Gtpbp4, Sp8, Denr, Fzd7, Zbtb18, Hes1, Tbl1xr1, Noc4l, Gcat, Preb, Dus2, Mrps6, Nufip1, Foxj2, Ets2, At…
GOTERM_BP_FAT	51	4.63215	6.879e-08	985	405	17911	2.28981	0.000537312	2.53517e-06	0.000137061	GO:0071900~regulation of protein serine/threonine kinase activity	Lrrk2, Arhgef5, Cops8, Syk, Sfrp1, Pdgfb, Cul3, Trib1, Gadd45g, Gadd45b, Fzd5, Ccnl1, Tnfsf15, Cdkn1a, Pten, Lpar1, Ptpn1, H2afy, Dusp1, Kras, Dab2, Spred1, Hmgcr, Cemip, Cab39, Ccnd2, Hspa2, Dusp6, Spry1, Gtpbp4, Dusp10, Tnfaip3, Ccny, Thbs1, Gadd45a, Adora1, Akap6, Vegfa, Cd24a, Trib3, Fgfr1, Spred2, Sfrp2, Met, Stil, Bcl10, Nr2f2, Dusp4, Lats2, Atp2b4, Magi3
GOTERM_BP_FAT	30	2.7248	7.10277e-08	985	173	17911	3.15325	0.000554786	2.60535e-06	0.000141519	GO:0014031~mesenchymal cell development	Snai1, Sema7a, Gdnf, Foxc1, Efnb1, Sema3a, Lef1, Sox11, Hes1, Sfrp1, Hmga2, Sox9, Smad3, Sema6a, Rtn4, Fn1, Rdh10, Has2, Tbx1, Notch1, Olfm1, Ctnnb1, Msx1, Dab2, Sema4b, Sfrp2, Zfp703, Sema5a, Wnt4, Hey1
GOTERM_BP_FAT	37	3.36058	7.3904e-08	985	246	17911	2.73496	0.000577245	2.69818e-06	0.00014725	GO:0060485~mesenchyme development	Sema7a, Snai1, Gdnf, Zfp36l1, Foxc1, Thbs1, Efnb1, Lef1, Sema3a, Sox11, Hes1, Sfrp1, Hmga2, Sox9, Smad3, Sema6a, Rtn4, Fgfr1, Fn1, Rdh10, Has2, Gata4, Tbx1, Notch1, Olfm1, Ctnnb1, Actc1, Msx1, Sfrp2, Six1, Dab2, Sema4b, Zfp703, Wnt10a, Sema5a, Wnt4, Hey1
GOTERM_BP_FAT	63	5.72207	7.99067e-08	985	555	17911	2.0641	0.000624116	2.90377e-06	0.00015921	GO:1903827~regulation of cellular protein localization	Lrrk2, Terf1, Apod, Ice1, Rbpms, Pmaip1, Bard1, Fzd5, Smad3, Rgs19, Bcl3, Ablim3, Hhat, Cdkn1a, Gas6, Ctnnb1, Musk, Ptpn1, Dtwd2, H2afy, 1810011O10Rik, Hnrnpk, Ezr, Dab2, Acsl3, Cemip, Sec16b, Grem1, Dyrk2, Hsph1, Mrgpre, Nedd4l, Zc3h12a, Pkdcc, Park7, Itgb1, Os9, C1qtnf3, Txn1, Fzd7, Hes1, Ralgapa2, Ppm1b, Akap6, Cav2, Psmb7, Ipo5, Cdh2, Ppp2r5a, Rab11fip5, Lif, Fyn, Pik3r1, Sfrp2, Fbxw7, Dclk1,…
GOTERM_BP_FAT	306	27.7929	8.15298e-08	985	4268	17911	1.30371	0.00063679	2.94904e-06	0.000162444	GO:0010468~regulation of gene expression	Snai1, Zfp36l1, Klf3, Zfp36l2, Igf2, Foxo3, Rbm38, Sdpr, Bmi1, Bcl6, Sox11, Egr1, Trib1, Foxq1, Adarb1, Dlx2, Fn1, Runx1, Mbnl1, Dhx9, Itga6, Irx2, Tob1, Eya4, Hlx, Rybp, Kras, Stc2, Phgdh, Zfp703, Hopx, Elf2, Cpeb4, E2f3, Zbtb38, Mtdh, Smarce1, Foxn2, Sp8, Fzd7, Zbtb18, Hes1, Tbl1xr1, Gcat, Preb, Nufip1, Foxj2, Ets2, Atf3, Ptprk, Jade1, App, Zeb1, Zfp174, Actc1, Tcf4, Msx1, Ddx6, Nelfcd, Btg2, M…
GOTERM_BP_FAT	38	3.45141	8.31865e-08	985	258	17911	2.67823	0.000649725	2.99509e-06	0.000165745	GO:1901342~regulation of vasculature development	Zc3h12a, Jak1, Klf4, Foxc1, Thbs1, Emp2, Egr1, Pdgfb, Gata2, Hipk2, Vegfa, Dll1, Dcn, Runx1, Gata4, Adrb2, Hmgb1, Notch1, Rhob, Lif, Tcf4, Sfrp2, Plxnd1, Fbxw7, Lgals3, Tnfrsf12a, Grem1, Cxcr4, Sema5a, F3, Cx3cl1, Ptgis, Wnt4, Aqp1, Mtdh, Xdh, Ets1, Hey1
GOTERM_BP_FAT	291	26.4305	9.09817e-08	985	4025	17911	1.31465	0.000710588	3.26073e-06	0.000181277	GO:0019438~aromatic compound biosynthetic process	Snai1, Klf3, Igf2, Mon1b, Foxo3, Atp5k, Sdpr, Bmi1, Bcl6, Sox11, Egr1, Trib1, Adss, Foxq1, Dlx2, Calm2, Runx1, Idh2, Itga6, Irx2, Tob1, Eya4, Hlx, Rybp, Kras, Zfp703, Hopx, Elf2, Poll, Prim1, E2f3, Zbtb38, Mtdh, Smarce1, Foxn2, Htr1b, Sp8, Fzd7, Zbtb18, Hes1, Tbl1xr1, Gcat, Preb, Nufip1, Foxj2, Ets2, Atf3, Ptprk, Jade1, App, Zeb1, Zfp174, Tcf4, Msx1, Uxs1, Nelfcd, Btg2, Met, Mxd1, Zfp275, Foxs1, …
GOTERM_BP_FAT	38	3.45141	1.01762e-07	985	260	17911	2.65763	0.000794749	3.63043e-06	0.000202756	GO:0003007~heart morphogenesis	Snai1, Cyr61, Nipbl, Foxc1, Thbs1, Myl2, Sox11, Tnni1, Hes1, Vegfa, Sox9, Smad3, Dll1, Tnnt2, Rtn4, Tpm1, Has2, Smad6, Gata4, Tbx1, Notch1, Olfm1, Ctnnb1, Actc1, Msx1, Sfrp2, Six1, Plxnd1, Ptcd2, S1pr1, Stil, Nphp3, Rbm15, Gja5, Id2, Fzd2, Sox4, Hey1
GOTERM_BP_FAT	157	14.2598	1.06182e-07	985	1894	17911	1.50731	0.000829258	3.77091e-06	0.000211563	GO:0045184~establishment of protein localization	Terf1, Ran, Tbc1d1, Neurl1b, Tspan5, Bcl6, Pdcd6ip, Syk, Rbpms, Bard1, Kif18a, Rgs19, Fn1, Tnfsf15, Hhat, Idh2, Grtp1, Mcfd2, Gas6, Tob1, Dtwd2, 1810011O10Rik, Il4ra, Cep41, Hspa9, Il33, Sec61b, Cemip, Snx10, Irs2, Dag1, Cbln1, Dyrk2, Ano1, Mrgpre, Pkdcc, Park7, Os9, Itgb1, Txn1, Inhbb, Fzd7, Hes1, Anxa1, Preb, Adora1, Rabep1, Psmb7, Cd24a, Ap1g2, Ipo5, Rab40b, Vps37c, Cdh2, Plekhf2, Rab7b, Vps37…
GOTERM_BP_FAT	63	5.72207	1.09762e-07	985	560	17911	2.04567	0.000857201	3.8804e-06	0.000218695	GO:0045936~negative regulation of phosphate metabolic process	Lrrk2, Bdkrb2, Klf4, Sfrp1, Pdgfb, Cul3, Trib1, Gadd45g, Adarb1, Gadd45b, Rtn4r, Dcn, Smad6, Cdkn1a, Shb, Pten, Lpar1, H2afy, Ptpn1, Dusp1, Ezr, Dab2, Spred1, Hmgcr, Itch, Hdac4, Irs2, Dag1, Grem1, Xdh, Hsph1, Dusp6, Irf1, Errfi1, Zc3h12a, Spry1, Htr1b, Park7, Nck2, Dusp10, Tnfaip3, Socs7, Ddit4, Gadd45a, Gcat, Akap6, Trib3, Bdkrb1, Spred2, Socs3, Myog, Sytl2, Atf3, Ppp2r5a, Lif, Traf3ip1, Sfrp2,…
GOTERM_BP_FAT	63	5.72207	1.09762e-07	985	560	17911	2.04567	0.000857201	3.8804e-06	0.000218695	GO:0010563~negative regulation of phosphorus metabolic process	Lrrk2, Bdkrb2, Klf4, Sfrp1, Pdgfb, Cul3, Trib1, Gadd45g, Adarb1, Gadd45b, Rtn4r, Dcn, Smad6, Cdkn1a, Shb, Pten, Lpar1, H2afy, Ptpn1, Dusp1, Ezr, Dab2, Spred1, Hmgcr, Itch, Hdac4, Irs2, Dag1, Grem1, Xdh, Hsph1, Dusp6, Irf1, Errfi1, Zc3h12a, Spry1, Htr1b, Park7, Nck2, Dusp10, Tnfaip3, Socs7, Ddit4, Gadd45a, Gcat, Akap6, Trib3, Bdkrb1, Spred2, Socs3, Myog, Sytl2, Atf3, Ppp2r5a, Lif, Traf3ip1, Sfrp2,…
GOTERM_BP_FAT	28	2.54314	1.16147e-07	985	157	17911	3.24296	0.000907042	4.08762e-06	0.000231417	GO:0072073~kidney epithelium development	Gdnf, Spry1, Foxc1, Hes1, Sfrp1, Pdgfb, Vegfa, Sox9, Smad3, Dll1, Cd24a, Fmn1, Fgfr1, Smad6, Notch1, Irx2, Ctnnb1, Lif, Six1, Cat, Npnt, Irx3, Grem1, Smad5, Wnt4, Aqp1, Mtss1, Hey1
GOTERM_BP_FAT	39	3.54223	1.23045e-07	985	273	17911	2.59768	0.000960886	4.31097e-06	0.00024516	GO:0006936~muscle contraction	Nedd4l, Zc3h12a, Gdnf, Bdkrb2, Myl6b, Myl2, Trim72, Tnni1, Tnnc2, Ryr3, Lmod3, Anxa1, Atp1b1, Akap6, Adora1, Casq2, Calm2, Tnnt2, Fxyd1, Myh2, Tpm1, Gata4, Adrb2, Calm1, Atp1a1, Myh3, Actc1, Trim63, Myl1, Met, Adra1b, Npnt, Bbs2, Mb, Hdac4, Cxcr4, Smad5, Gja5, Rap1gds1
GOTERM_BP_FAT	56	5.08629	1.26166e-07	985	474	17911	2.14829	0.000985248	4.40059e-06	0.000251379	GO:0007389~pattern specification process	Snai1, Anks6, Tshz1, Cxcl12, Foxc1, Efnb1, Sema3a, Rfx3, Bmi1, Sfrp1, Smad3, Fzd5, Dll1, Rgs19, Dlx2, Rttn, Fst, Smad6, Tbx1, Irx2, Notch1, Ctnnb1, Six1, Plxnd1, Mns1, Hoxa1, Rbm15, Cxcr4, Grem1, Smad5, Dusp6, Hey1, Tgif1, Bcor, Sp8, Lef1, Hes1, Hipk2, Vegfa, Gna13, Gata4, Ets2, Zeb1, Traf3ip1, Msx1, Sfrp2, Gorab, Btg2, Stil, Nr2f2, Nphp3, Irx3, Trp63, Cdon, Sema5a, Chrd
GOTERM_MF_DIRECT	52	4.72298	1.45218e-07	944	434	17446	2.21431	0.000155952	7.79792e-05	0.000231528	GO:0019901~protein kinase binding	Foxo3, Kidins220, Emp2, Syk, Prkab1, Zc3hc1, Exoc2, Smad3, Utrn, Fzd5, Rgs19, Ccnl1, Cry1, Pten, Ctnnb1, Arhgef7, Ptpn1, H2afy, Musk, Atp1a1, Spred1, Acsl3, Akap7, Hdac4, Prkab2, Ccnd2, Irs2, Slc12a2, Errfi1, B4galt1, Eef1a1, Itgb1, Ccny, Sipa1l1, Cav2, Cd24a, Ifnar2, Trib3, Cdh2, Spred2, Gata4, Prkag3, Ywhaz, Ptprk, Grb2, Pik3r1, Mef2a, Bcl10, Hnrnpa0, Nbea, Sik1, Akap1
GOTERM_BP_FAT	110	9.99092	1.4825e-07	985	1207	17911	1.65718	0.00115761	5.14789e-06	0.000295381	GO:0045892~negative regulation of transcription, DNA-templated	Snai1, Foxo3, Dusp5, Bmi1, Sox11, Bcl6, Egr1, Pdgfb, Gata2, Dlx2, Gmnn, Zfp438, Runx1, Gas6, Rybp, Supt4a, Zfp703, Cux1, Hdac4, Hopx, Rbm15, Klf10, Mtdh, Zbtb38, Cbx7, Smarce1, Txn1, Zbtb18, Hes1, Tbl1xr1, Vegfa, Trib3, Fgfr1, Cebpb, Ets2, Atf3, Ptprk, Zeb1, Zfp174, Tcf4, Msx1, Btg2, Rcor1, Nelfcd, Met, Mxd1, Foxs1, Prickle1, Trp63, Cdc45, Sik1, Rreb1, Klf5, Zfp706, Ywhaq, Myef2, Klf4, Rfx3, Vldl…
GOTERM_BP_FAT	27	2.45232	1.68916e-07	985	150	17911	3.27308	0.00131887	5.83954e-06	0.000336556	GO:0019827~stem cell population maintenance	Notch1, Nipbl, Ctnnb1, Zfp36l2, Foxo3, Lif, Klf4, Fzd7, Hes1, Ddx6, Eif4e, Sfrp1, Gata2, Bcl9, Phf19, Hmga2, Sox9, Dll1, Fgfr1, Cdh2, Klf10, Med7, Tead3, Sox4, Zfp706, Med10, Smc3
GOTERM_BP_FAT	183	16.6213	1.85208e-07	985	2310	17911	1.44053	0.00144598	6.37455e-06	0.000369017	GO:0051641~cellular localization	Zfp36l1, Twf1, Terf1, Ran, Tbc1d1, Tspan5, Emp2, Bcl6, Tmsb4x, Syk, Rbpms, Lamtor5, Gata2, Bard1, Casq2, Kif18a, Rgs19, Syn2, Calm2, Hhat, Dhx9, Grtp1, Gas6, Tob1, Musk, Dtwd2, 1810011O10Rik, Il4ra, Hspa9, Myh10, Sec61b, Tnks2, Cemip, Snx10, Dag1, Dyrk2, Ano1, Mrgpre, Nedd4l, Fam178a, Bin1, Rap1b, Spry1, Pkdcc, Htr1b, Park7, Itgb1, Os9, Txn1, Fzd7, Hes1, Ryr3, Preb, Adora1, Tmsb10, Psmb7, Cd24a, …
GOTERM_BP_FAT	31	2.81562	1.87843e-07	985	191	17911	2.95129	0.00146654	6.43688e-06	0.000374267	GO:0007519~skeletal muscle tissue development	Gpcpd1, Foxn2, Myl6b, Sox11, Klhl31, Zbtb18, Egr1, Cav2, Dll1, Gpc1, Dcn, Tbx1, Gata4, Adrb2, Myog, Mbnl1, Notch1, Atf3, Ctnnb1, Hlx, Six1, Hmgcr, Btg2, Met, Bcl9, Nr2f2, Hdac4, Vgll2, Cdon, Klf5, Pdlim3
GOTERM_BP_FAT	130	11.8074	1.93979e-07	985	1506	17911	1.56965	0.00151441	6.61812e-06	0.000386493	GO:0010558~negative regulation of macromolecule biosynthetic process	Snai1, Zfp36l1, Zfp36l2, Terf1, Foxo3, Dusp5, Paip2b, Bmi1, Bcl6, Sox11, Eif4e, Egr1, Pdgfb, Gata2, Enc1, Dlx2, Gmnn, Zfp438, Runx1, Gas6, Tob1, Eif4a3, Rybp, Supt4a, Zfp703, Cux1, Hdac4, Hopx, Rbm15, Cpeb4, Klf10, Mtdh, Zbtb38, Cbx7, Smarce1, Errfi1, Gtpbp4, Tnrc6c, Txn1, Inhbb, Zbtb18, Hes1, Tbl1xr1, Itm2b, Vegfa, Trib3, Fgfr1, Cebpb, Ets2, Atf3, Ptprk, Zeb1, Zfp174, Tcf4, Msx1, Btg2, Rcor1, Ne…
GOTERM_BP_FAT	57	5.17711	2.11962e-07	985	494	17911	2.09813	0.00165469	7.20022e-06	0.000422323	GO:0051347~positive regulation of transferase activity	Cyr61, Epm2aip1, Lrrk2, Igf2, Mmd, Arhgef5, Cops8, Klf4, Emp2, Bmi1, Rfc4, Vldlr, Syk, Pdgfb, Trib1, Hmgn1, Gadd45g, Gadd45b, Fzd5, Ccnl1, Zfp622, Tnfsf15, Cdkn1a, Pten, Gas6, Ccdc88a, Lpar1, Ctnnb1, Ptpn1, Kras, Dab2, Ang, Cemip, Ccnd2, Cab39, Dag1, Hspa2, Grem1, Vav3, Hsph1, Ccny, Thbs1, Lmo4, Gadd45a, Adora1, Akap6, Vegfa, Cd24a, Trib3, Fgfr1, Unc119, Fbxw7, Met, Stil, Bcl10, Atp2b4, Magi3
GOTERM_BP_FAT	85	7.72025	2.12215e-07	985	864	17911	1.78891	0.00165666	7.1776e-06	0.000422827	GO:0060341~regulation of cellular localization	Zfp36l1, Ppp1cc, Lrrk2, Terf1, Apod, Ice1, Syk, Rbpms, Gata2, Pmaip1, Bard1, Fzd5, Smad3, Insig1, Casq2, Rgs19, Calm2, Bcl3, Ablim3, Hhat, Cdkn1a, Pten, Gas6, Calm1, Ctnnb1, Musk, H2afy, Ptpn1, Dtwd2, 1810011O10Rik, Il4ra, Hnrnpk, Ezr, Dab2, Acsl3, Hmgcr, Cemip, Sec16b, Grem1, Dyrk2, Ano1, Hsph1, Mrgpre, Nedd4l, Gdnf, Zc3h12a, Rap1b, Pkdcc, Park7, Itgb1, C1qtnf3, Os9, Txn1, Fzd7, Hes1, Ralgapa2, …
GOTERM_BP_FAT	34	3.0881	2.43291e-07	985	225	17911	2.74777	0.00189903	8.19321e-06	0.000484745	GO:0060070~canonical Wnt signaling pathway	Dkk2, Lrrk2, Foxo3, Klf4, Lef1, Fzd7, Egr1, Sfrp1, Siah2, Tbl1xr1, Mgat3, Sox9, Smad3, Fzd5, Rgs19, Cdh2, Gata4, Pten, Notch1, Ctnnb1, Ppp2r5a, Jade1, Wnt9a, Sfrp2, Dab2, Bcl9, Nphp3, Tnks2, Prickle1, Lats2, Grem1, Wnt4, Fzd2, Sox4
GOTERM_BP_FAT	30	2.7248	2.46821e-07	985	183	17911	2.98094	0.00192655	8.27642e-06	0.000491778	GO:0060047~heart contraction	Nedd4l, Zc3h12a, Sema3a, Myl2, Tnni1, Atp1b1, Adora1, Akap6, Casq2, Calm2, Tnnt2, Fxyd1, Tpm1, Gata4, Adrb2, Calm1, Atp1a1, Actc1, Pik3r1, Mef2a, Myl1, Adra1b, Met, Irx5, Hdac4, Rps6ka2, Cxcr4, Smad5, Atp2b4, Gja5
GOTERM_BP_FAT	75	6.81199	2.47291e-07	985	731	17911	1.86564	0.00193022	8.25673e-06	0.000492714	GO:0043009~chordate embryonic development	Snai1, Zfp36l1, Cyr61, Foxc1, Kidins220, Bmi1, Sox11, Sfrp1, Pdgfb, Cul3, Gata2, Btf3, Atp1b1, Enah, Fzd5, Smad3, Rgs19, Dll1, Dlx2, Hs6st1, Runx1, Rdh10, Tbx1, Mbnl1, Notch1, Ctnnb1, Eif4a3, Phgdh, Six1, Dab2, Myh10, Hoxa1, Eno1, Hopx, Rbbp8, Ece1, Mtss1, Hey1, Nipbl, Tgif1, Rxrb, Itgb1, Lef1, Lmo4, Zbtb18, Man2a1, Hes1, Hba-a1, Vegfa, Gna13, Fgfr1, Tpm1, Zfand5, Gata4, Cebpb, Socs3, Tjp1, Wnt9a…
GOTERM_BP_FAT	110	9.99092	2.67077e-07	985	1222	17911	1.63684	0.0020845	8.87942e-06	0.000532138	GO:1903507~negative regulation of nucleic acid-templated transcription	Snai1, Foxo3, Dusp5, Bmi1, Sox11, Bcl6, Egr1, Pdgfb, Gata2, Dlx2, Gmnn, Zfp438, Runx1, Gas6, Rybp, Supt4a, Zfp703, Cux1, Hdac4, Hopx, Rbm15, Klf10, Mtdh, Zbtb38, Cbx7, Smarce1, Txn1, Zbtb18, Hes1, Tbl1xr1, Vegfa, Trib3, Fgfr1, Cebpb, Ets2, Atf3, Ptprk, Zeb1, Zfp174, Tcf4, Msx1, Btg2, Rcor1, Nelfcd, Met, Mxd1, Foxs1, Prickle1, Trp63, Cdc45, Sik1, Rreb1, Klf5, Zfp706, Ywhaq, Myef2, Klf4, Rfx3, Vldl…
GOTERM_MF_FAT	50	4.54133	2.68718e-07	912	418	16866	2.21213	0.000383656	9.59278e-05	0.000443827	GO:0008047~enzyme activator activity	Igf2, Lrrk2, Cdc42ep3, Murc, Tbc1d1, Arhgap18, Pdgfb, Atp1b1, Arhgap12, Rgs19, Calm2, Fn1, Cdkn1a, Prr5, Rgs16, Hmgb1, Grtp1, Gas6, Calm1, Rasa3, Abr, Rgs10, Sh3pxd2b, Rasa1, Mob1b, Rin2, Cab39, Grem1, Sh3pxd2a, Tank, Alox5ap, Sipa1l2, Park7, Arhgap32, Sipa1l1, Ralgapa2, Preb, Fam20a, Rabep1, Cd24a, App, Depdc1b, Sfrp2, Bcl10, Asap1, Ngf, Arhgap28, Arhgap22, Arl2bp, Arl1
GOTERM_BP_FAT	27	2.45232	2.89019e-07	985	154	17911	3.18806	0.00225556	9.56821e-06	0.000575856	GO:0098727~maintenance of cell number	Notch1, Nipbl, Ctnnb1, Zfp36l2, Foxo3, Lif, Klf4, Fzd7, Hes1, Ddx6, Eif4e, Sfrp1, Gata2, Bcl9, Phf19, Hmga2, Sox9, Dll1, Fgfr1, Cdh2, Klf10, Med7, Tead3, Sox4, Zfp706, Med10, Smc3
GOTERM_BP_FAT	114	10.3542	3.11278e-07	985	1283	17911	1.6157	0.00242906	1.02616e-05	0.000620205	GO:0051253~negative regulation of RNA metabolic process	Snai1, Foxo3, Dusp5, Bmi1, Sox11, Bcl6, Egr1, Pdgfb, Gata2, Dlx2, Gmnn, Zfp438, Runx1, Shq1, Gas6, Tob1, Rybp, Supt4a, Zfp703, Cux1, Hdac4, Hopx, Rbm15, Klf10, Mtdh, Zbtb38, Cbx7, Smarce1, Txn1, Zbtb18, Hes1, Tbl1xr1, Vegfa, Trib3, Fgfr1, Cebpb, Ets2, Atf3, Ptprk, Zeb1, Zfp174, Tcf4, Msx1, Btg2, Rcor1, Nelfcd, Met, Mxd1, Foxs1, Prickle1, Trp63, Cdc45, Sik1, Rreb1, Klf5, Zfp706, Ywhaq, Dyrk1a, Mye…
GOTERM_BP_FAT	76	6.90282	3.30015e-07	985	750	17911	1.84262	0.00257508	1.08336e-05	0.000657537	GO:0000122~negative regulation of transcription from RNA polymerase II promoter	Myef2, Snai1, Foxo3, Klf4, Bmi1, Sox11, Bcl6, Egr1, Vldlr, Pdgfb, Cul3, Gata2, Hmga2, Smad3, Dlx2, Fst, Cry1, Tbx1, Notch1, Ctnnb1, H2afy, Rybp, Supt4a, Hnrnpk, Ezr, Six1, Phf19, Cux1, Hdac4, Hopx, Tcerg1, Rbm15, Lmcd1, Id2, Mtdh, Hey1, Cbx7, Zfp281, Bcor, Nipbl, Tgif1, Nck2, Txn1, Lef1, Zbtb18, Hes1, Etv3, Runx3, Tbl1xr1, Hipk2, Sox9, Vegfa, Trib3, Fgfr1, Zbtb10, Foxp4, Ets2, Atf3, Zeb1, Zfp174,…
GOTERM_BP_FAT	91	8.26521	3.3113e-07	985	956	17911	1.73088	0.00258378	1.08247e-05	0.000659759	GO:0032269~negative regulation of cellular protein metabolic process	Zfp36l1, Lrrk2, Zfp36l2, Bdkrb2, Klf4, Mkl1, Paip2b, Eif4e, Sfrp1, Lamtor5, Cul3, Siah2, Trib1, Gadd45g, Adarb1, Gadd45b, Enc1, Rtn4r, Dcn, Sh3rf1, Cry1, Smad6, Cdkn1a, Shb, Pten, Gas6, Tob1, Ctnnb1, H2afy, Ptpn1, Eif4a3, Dusp1, N4bp1, Slpi, Ezr, Ang, Dab2, Hmgcr, Spred1, Itch, R3hdml, Grem1, Dag1, Cpeb4, Aqp1, Xdh, Dusp6, Hsph1, Irf1, Errfi1, Zc3h12a, Bcor, Spry1, Nck2, Gtpbp4, Park7, Dusp10, Tn…
GOTERM_BP_FAT	30	2.7248	3.5138e-07	985	186	17911	2.93286	0.00274157	1.14388e-05	0.000700106	GO:0003015~heart process	Nedd4l, Zc3h12a, Sema3a, Myl2, Tnni1, Atp1b1, Adora1, Akap6, Casq2, Calm2, Tnnt2, Fxyd1, Tpm1, Gata4, Adrb2, Calm1, Atp1a1, Actc1, Pik3r1, Mef2a, Myl1, Adra1b, Met, Irx5, Hdac4, Rps6ka2, Cxcr4, Smad5, Atp2b4, Gja5
GOTERM_BP_FAT	79	7.1753	3.56616e-07	985	792	17911	1.81378	0.00278236	1.15611e-05	0.000710538	GO:0033365~protein localization to organelle	Lrrk2, Cox18, Terf1, Ran, Apod, Bcl6, Syk, Lamtor5, Rbpms, Pmaip1, Fzd5, Smad3, Rgs19, Pttg1ip, Bcl3, Ablim3, Hhat, Cdkn1a, Fam53a, Dhx9, Tomm20, Gas6, Tob1, H2afy, Dtwd2, 1810011O10Rik, Ezr, Dab2, Six1, Tnpo1, Sec61b, Bbs2, Tnks2, Snx10, Sec16b, Dag1, Grem1, Dyrk2, Lonp2, Chmp4b, Rab33b, Hsph1, Mrgpre, Fam178a, Zc3h12a, Tspan17, Cnep1r1, Park7, Tnfaip3, C1qtnf3, Os9, Txn1, Fzd7, Hes1, Ppm1b, Aka…
GOTERM_BP_FAT	75	6.81199	3.61595e-07	985	738	17911	1.84794	0.00282115	1.16741e-05	0.000720459	GO:0016337~single organismal cell-cell adhesion	Metap1, Zfp36l1, Cyr61, Igf2, Zfp36l2, Egr3, Cxcl12, Klf4, Efnb1, Bmi1, Bcl6, Egr1, Syk, Myl12b, Gadd45g, Fzd5, Smad3, Bcl3, Pdia6, Itga7, Has2, Tyro3, Kifc3, Shb, Itga6, Ctnnb1, Hlx, Pkhd1, Il4ra, Rap2b, Ezr, Cep41, Zfp703, Npnt, Itch, Cxcr4, Cxcl13, Wnt4, Hsph1, Ets1, Il12a, Irf1, Cd53, Nck2, Gtpbp4, Tnfaip3, Cd47, Itgb1, Lef1, Fzd7, Hes1, Anxa1, Sox9, Vegfa, Ripk2, Cd24a, Pkp1, Cdh2, Adrb2, Ce…
GOTERM_BP_FAT	46	4.17802	3.77933e-07	985	367	17911	2.27916	0.00294843	1.21513e-05	0.000753011	GO:0034504~protein localization to nucleus	Zc3h12a, Cnep1r1, Park7, Ran, C1qtnf3, Apod, Txn1, Bcl6, Fzd7, Hes1, Syk, Rbpms, Ppm1b, Akap6, Sox9, Smad3, Cav2, Rgs19, Pttg1ip, Bcl3, Ipo5, Cdkn1a, Fam53a, Gas6, Tob1, 1810011O10Rik, Lif, Fyn, Msx1, Sfrp2, Six1, Pik3r1, Dab2, Tnpo1, Sec61b, Dclk1, Tlr3, Prickle1, Grem1, Fbxw11, Dag1, Sema5a, Akap1, Dyrk2, Pinx1, Arl2bp
GOTERM_BP_FAT	75	6.81199	3.80976e-07	985	739	17911	1.84544	0.00297214	1.2199e-05	0.000759074	GO:0009792~embryo development ending in birth or egg hatching	Snai1, Zfp36l1, Cyr61, Foxc1, Kidins220, Bmi1, Sox11, Sfrp1, Pdgfb, Cul3, Gata2, Btf3, Atp1b1, Enah, Fzd5, Smad3, Rgs19, Dll1, Dlx2, Hs6st1, Runx1, Rdh10, Tbx1, Mbnl1, Notch1, Ctnnb1, Eif4a3, Phgdh, Six1, Dab2, Myh10, Hoxa1, Eno1, Hopx, Rbbp8, Ece1, Mtss1, Hey1, Nipbl, Tgif1, Rxrb, Itgb1, Lef1, Lmo4, Zbtb18, Man2a1, Hes1, Hba-a1, Vegfa, Gna13, Fgfr1, Tpm1, Zfand5, Gata4, Cebpb, Socs3, Tjp1, Wnt9a…
GOTERM_BP_FAT	51	4.63215	3.87455e-07	985	428	17911	2.16676	0.00302261	1.23558e-05	0.000771984	GO:0009314~response to radiation	Ppp1cc, Eya3, Cxcl12, Ddias, Egr1, Sfrp1, Pmaip1, Hmgn1, Hmga2, Myeov2, Bcl3, Cry1, Cdkn1a, Sgk1, Slc1a3, Rpgr, Dusp1, Kras, N4bp1, Cat, Hmgcr, Hoxa1, Ccnd2, Ints7, Id2, Tank, Aqp1, Il12a, Tanc1, Nipbl, Itgb1, Nabp1, Txn1, Anxa1, Gadd45a, Krt13, Il1r1, Rhob, Ptprk, App, Sfrp2, Grb2, Pik3r1, Fbxw7, Bhlhe40, Adra1b, Ap1s2, Trp63, Sik1, Sema5a, Thbd
GOTERM_BP_FAT	31	2.81562	4.6691e-07	985	199	17911	2.83265	0.00364132	1.4829e-05	0.000930292	GO:0060538~skeletal muscle organ development	Gpcpd1, Foxn2, Myl6b, Sox11, Klhl31, Zbtb18, Egr1, Cav2, Dll1, Gpc1, Dcn, Tbx1, Gata4, Adrb2, Myog, Mbnl1, Notch1, Atf3, Ctnnb1, Hlx, Six1, Hmgcr, Btg2, Met, Bcl9, Nr2f2, Hdac4, Vgll2, Cdon, Klf5, Pdlim3
GOTERM_BP_FAT	305	27.7021	4.70094e-07	985	4331	17911	1.28055	0.00366611	1.48697e-05	0.000936637	GO:0016070~RNA metabolic process	Snai1, Zfp36l1, Klf3, Zfp36l2, Igf2, Mon1b, Foxo3, Rbm38, Sdpr, Bmi1, Bcl6, Sox11, Egr1, Trib1, Foxq1, Adarb1, Dlx2, Runx1, Rpf2, Mbnl1, Dhx9, Itga6, Irx2, Tob1, Dhx15, Eya4, Hlx, Rybp, Kras, Zfp703, Hopx, Elf2, Prim1, E2f3, Zbtb38, Mtdh, Smarce1, Foxn2, Gtpbp4, Sp8, Fzd7, Zbtb18, Hes1, Tbl1xr1, Noc4l, Gcat, Preb, Dus2, Nufip1, Foxj2, Ets2, Atf3, Ptprk, Jade1, App, Zeb1, Zfp174, Tcf4, Msx1, Ddx6,…
GOTERM_BP_DIRECT	74	6.72116	4.93175e-07	996	729	18082	1.84286	0.00203769	0.000339904	0.000919789	GO:0000122~negative regulation of transcription from RNA polymerase II promoter	Snai1, Myef2, Foxo3, Klf4, Bmi1, Sox11, Bcl6, Egr1, Vldlr, Cul3, Gata2, Hmga2, Smad3, Dlx2, Fst, Cry1, Tbx1, Notch1, Ctnnb1, H2afy, Rybp, Supt4a, Hnrnpk, Ezr, Six1, Phf19, Cux1, Hdac4, Hopx, Tcerg1, Rbm15, Lmcd1, Id2, Mtdh, Hey1, Cbx7, Zfp281, Bcor, Nipbl, Tgif1, Txn1, Lef1, Zbtb18, Hes1, Etv3, Runx3, Tbl1xr1, Hipk2, Sox9, Vegfa, Trib3, Fgfr1, Zbtb10, Foxp4, Ets2, Atf3, Zeb1, Zfp174, Traf3ip1, Tc…
GOTERM_BP_FAT	110	9.99092	5.00948e-07	985	1237	17911	1.61699	0.00390626	1.57818e-05	0.000998111	GO:1902679~negative regulation of RNA biosynthetic process	Snai1, Foxo3, Dusp5, Bmi1, Sox11, Bcl6, Egr1, Pdgfb, Gata2, Dlx2, Gmnn, Zfp438, Runx1, Gas6, Rybp, Supt4a, Zfp703, Cux1, Hdac4, Hopx, Rbm15, Klf10, Mtdh, Zbtb38, Cbx7, Smarce1, Txn1, Zbtb18, Hes1, Tbl1xr1, Vegfa, Trib3, Fgfr1, Cebpb, Ets2, Atf3, Ptprk, Zeb1, Zfp174, Tcf4, Msx1, Btg2, Rcor1, Nelfcd, Met, Mxd1, Foxs1, Prickle1, Trp63, Cdc45, Sik1, Rreb1, Klf5, Zfp706, Ywhaq, Myef2, Klf4, Rfx3, Vldl…
GOTERM_BP_FAT	46	4.17802	5.16022e-07	985	371	17911	2.25459	0.00402356	1.61914e-05	0.00102815	GO:0010769~regulation of cell morphogenesis involved in differentiation	Sema7a, Snai1, Gdnf, Lrrk2, Cxcl12, Sipa1l1, Lef1, Sema3a, Pak3, Sfrp1, Ngef, Vegfa, Smad3, Sema6a, Rtn4r, Map1b, Rtn4, Fn1, Cdh2, Has2, Sgk1, Pten, Notch1, Spp1, Olfm1, Arhgef7, Ctnnb1, Ttl, Lif, Zfyve27, Sfrp2, Dab2, Sema4b, Plxnd1, Zfp703, Met, Cux1, Tnfrsf12a, Pdlim5, Grem1, Dag1, Ngf, Phldb2, Sema5a, Nsmf, Rreb1
GOTERM_BP_FAT	23	2.08901	5.49851e-07	985	120	17911	3.48522	0.00428677	1.71838e-05	0.00109555	GO:0072331~signal transduction by p53 class mediator	Snai1, Steap3, Bdkrb2, Foxo3, Zmat3, Hnrnpk, Msx1, Spred1, Ddit4, Pmaip1, Hipk2, Pttg1ip, Trp63, Bcl3, Grem1, Dyrk2, Spred2, Cdkn1a, Ndrg1, Sox4, Eef1e1, Dyrk1a, Phlda3
GOTERM_BP_DIRECT	47	4.26885	5.81424e-07	996	384	18082	2.22205	0.00240188	0.00034348	0.00108438	GO:0008285~negative regulation of cell proliferation	Tgif1, B4galt1, Bdkrb2, Spry1, Gtpbp4, Cops8, Itgb1, Klf4, Bcl6, Sfrp1, Etv3, Smarca2, Adora1, Adarb1, Dpt, Sox9, Fzd5, Smad3, Cav2, Dll1, 4930503L19Rik, Runx1, Smad6, Cdkn1a, Myog, Eef1e1, Pten, Notch1, Ptprk, Ctnnb1, Tob1, Zeb1, Pmp22, Wnt9a, Klf13, Lif, Msx1, Sfrp2, Btg2, Cdh13, Hdac4, Rps6ka2, Ndrg1, Sox4, Skap2, Irf1, Tes
GOTERM_BP_FAT	34	3.0881	6.09409e-07	985	234	17911	2.64208	0.00475	1.89692e-05	0.00121421	GO:0097191~extrinsic apoptotic signaling pathway	Gdnf, Foxo3, Eya3, Park7, Tnfaip3, Thbs1, Unc5b, Sfrp1, Siah2, Runx3, Pmaip1, Zc3hc1, Itm2b, Vegfa, Smad3, Sh3rf1, Fgfr1, Itga6, Pten, Atf3, Eya4, Ddx47, Fyn, Sfrp2, Pik3r1, Dab2, Il33, Bcl10, Lgals3, Tnfrsf12a, Tlr3, Ngf, Cx3cl1, Il12a
GOTERM_BP_FAT	136	12.3524	6.2017e-07	985	1628	17911	1.51904	0.00483367	1.92275e-05	0.00123565	GO:0010629~negative regulation of gene expression	Snai1, Zfp36l1, Zfp36l2, Foxo3, Dusp5, Paip2b, Bmi1, Bcl6, Sox11, Eif4e, Egr1, Pdgfb, Gata2, Enc1, Dlx2, Gmnn, Zfp438, Runx1, Shq1, Gas6, Tob1, Olfm1, Musk, Eif4a3, Rybp, Stc2, Supt4a, Zfp703, Cux1, Hdac4, Hopx, Rbm15, Cpeb4, Klf10, Mtdh, Zbtb38, Xdh, Cbx7, Smarce1, Park7, Tnrc6c, Txn1, Zbtb18, Hes1, Tbl1xr1, Vegfa, Trib3, Fgfr1, Cebpb, Gata4, Ets2, Atf3, Ptprk, Zeb1, Zfp174, Tcf4, Msx1, Nelfcd, …
GOTERM_BP_FAT	149	13.5332	6.47162e-07	985	1828	17911	1.48216	0.00504352	1.99851e-05	0.00128943	GO:0051049~regulation of transport	Tbc1d1, Sox11, Pdcd6ip, Syk, Pdgfb, Rbpms, Gata2, Bard1, Utrn, Casq2, Rgs19, Dll1, Calm2, Fn1, Runx1, Tnfsf15, Hhat, Idh2, Sgk1, Grtp1, Gas6, Arhgef7, Dtwd2, Atp1a1, Abr, 1810011O10Rik, Stc2, Il4ra, Akap7, Il33, Cemip, Irs2, Kcnq4, Dyrk2, Ano1, Mrgpre, Nedd4l, Bin1, Rap1b, Pkdcc, Htr1b, Park7, Cd47, Os9, Itgb1, Txn1, Inhbb, Fzd7, Hes1, Anxa1, Preb, Adora1, Vegfa, Psmb7, Trib3, Ipo5, Tnnt2, Map1b,…
GOTERM_BP_DIRECT	153	13.8965	6.56607e-07	996	1885	18082	1.47356	0.00271204	0.000339408	0.0012246	GO:0006351~transcription, DNA-templated	Fubp3, Klf3, Foxo3, Bmi1, Bcl6, Sox11, Egr1, Rbpms, Gata2, Foxq1, Runx1, Klf6, Hdac11, Tead3, Med10, Eya4, Rybp, Hlx, Supt4a, Zfp703, Il33, Lbh, Cux1, Hdac4, Hopx, Elf2, Klf10, Dnttip2, Prim1, E2f3, Ctcfl, Ets1, Cbx7, Aff1, Foxo6, Sp8, Txn1, Lmo4, Foxj3, Zbtb18, Hes1, Tbl1xr1, Pcbd1, Preb, Pcgf5, Trib3, Cebpb, Gata4, Mycbp2, Foxj2, Atf3, Ets2, Jade1, Zeb1, Klf7, Zfp174, Tcf4, Msx1, Nelfcd, Btg2, …
GOTERM_BP_FAT	32	2.90645	6.64223e-07	985	213	17911	2.73183	0.00517613	2.04312e-05	0.00132343	GO:2001234~negative regulation of apoptotic signaling pathway	Snai1, Gdnf, Lrrk2, Bdkrb2, Eya3, Park7, Cxcl12, Mkl1, Tnfaip3, Unc5b, Bmi1, Siah2, Zc3hc1, Vegfa, Pttg1ip, Sh3rf1, Gata4, Grina, Itga6, Ctnnb1, Ptpn1, Herpud1, Eya4, Vdac2, Ivns1abp, Fyn, Sfrp2, Dab2, Lgals3, Cx3cl1, Wnt4, Hsph1
GOTERM_BP_FAT	93	8.44687	6.65849e-07	985	1000	17911	1.69109	0.00518877	2.04009e-05	0.00132667	GO:0032880~regulation of protein localization	Lrrk2, Mmd, Terf1, Arhgef5, Tbc1d1, Apod, Ice1, Rfx3, Syk, Sfrp1, Rbpms, Pmaip1, Bard1, Fzd5, Smad3, Rgs19, Bcl3, Fn1, Tnfsf15, Ablim3, Hhat, Cdkn1a, Hmgb1, Idh2, Sgk1, Gas6, Ndfip2, Ctnnb1, Musk, H2afy, Ptpn1, Dtwd2, 1810011O10Rik, Il4ra, Hnrnpk, Ezr, Ang, Dab2, Six1, Acsl3, Hmgcr, Il33, Cemip, Sec16b, Irs2, Grem1, Dyrk2, Ano1, Hsph1, Mrgpre, Nedd4l, Zc3h12a, Pkdcc, Park7, Itgb1, Os9, C1qtnf3, T…
GOTERM_BP_DIRECT	31	2.81562	7.46418e-07	996	203	18082	2.77238	0.00308243	0.000342962	0.0013921	GO:0030335~positive regulation of cell migration	Snai1, Sema7a, Cyr61, Cxcl12, Itgb1, Thbs1, Lef1, Pld1, Pdgfb, Vegfa, Smad3, Fn1, Has2, Hmgb1, Prr5, Itga6, Notch1, Col18a1, Pik3r1, Dab2, Sema4b, Zfp703, Cdh13, S1pr1, Fam110c, Cemip, Irs2, Cxcr4, Cx3cl1, Aqp1, Ets1
GOTERM_BP_DIRECT	62	5.63124	8.3317e-07	996	579	18082	1.94402	0.00344006	0.00034454	0.00155389	GO:0045892~negative regulation of transcription, DNA-templated	Snai1, Klf4, Dusp5, Rfx3, Bcl6, Sfrp1, Pdgfb, Smarca2, Hmga2, Bcl3, Gmnn, Zfp438, Runx1, Cry1, Zbtb14, Atoh8, Gas6, Notch1, Ctnnb1, Dab2, Zfp703, Zfp488, Hdac4, Grem1, Klf10, Id2, Wnt4, Zbtb38, Hey1, Irf1, Smarce1, Zfp281, Bcor, Nipbl, Lef1, Zbtb18, Hes1, Foxk1, Tbl1xr1, Sox9, Elk3, Trib3, Cebpb, Foxn3, Atf3, Commd7, Ptprk, Zeb1, Zfp174, Msx1, Sfrp2, Bhlhe40, Nelfcd, Rcor1, Nr2f2, Foxs1, Prickle1…
GOTERM_BP_FAT	47	4.26885	8.52121e-07	985	390	17911	2.19138	0.00663551	2.6006e-05	0.0016978	GO:0016055~Wnt signaling pathway	Dkk2, Lrrk2, Foxo3, Apcdd1, Klf4, Lef1, Ccny, Fzd7, Egr1, Sfrp1, Siah2, Cul3, Tbl1xr1, Mgat3, Hmga2, Sox9, Fzd5, Smad3, Rgs19, Cdh2, Gata4, Pten, Notch1, Csnk1a1, Ctnnb1, Ppp2r5a, Jade1, Depdc1b, Wnt9a, Amotl2, Sfrp2, Dab2, Zfp703, Spin1, Bcl9, Nphp3, Tnks2, Prickle1, Atp6ap2, Lats2, Wnt10a, Grem1, Ror1, Fbxw11, Wnt4, Fzd2, Sox4
GOTERM_BP_FAT	99	8.99183	8.82894e-07	985	1092	17911	1.64853	0.00687432	2.68403e-05	0.00175911	GO:0048666~neuron development	Lrrk2, Fkbp4, Cxcl12, Mtr, Mkl1, Apod, Klf4, Sema3a, Efnb1, Kidins220, Efhd1, Vldlr, Pdgfb, Gata2, Ngef, Enah, Enc1, Rtn4r, Hs6st1, Fn1, Runx1, Ccsap, Raph1, Sgk1, Pten, Slc1a3, Notch1, Rpgr, Nptx1, Ttl, Lpar1, Slc4a7, Olfm1, Phgdh, Hnrnpk, Cck, Zfyve27, Sema4b, Dab2, Plxnd1, Myh10, Hoxa1, Cux1, Pdlim5, Cxcr4, Dag1, Id2, Hey1, Sema7a, Nedd4l, Gdnf, Eef1a1, Foxo6, Nck2, Itgb1, Sipa1l1, Unc5b, Tenm…
GOTERM_BP_FAT	47	4.26885	9.22314e-07	985	391	17911	2.18577	0.00718014	2.793e-05	0.00183765	GO:0198738~cell-cell signaling by wnt	Dkk2, Lrrk2, Foxo3, Apcdd1, Klf4, Lef1, Ccny, Fzd7, Egr1, Sfrp1, Siah2, Cul3, Tbl1xr1, Mgat3, Hmga2, Sox9, Fzd5, Smad3, Rgs19, Cdh2, Gata4, Pten, Notch1, Csnk1a1, Ctnnb1, Ppp2r5a, Jade1, Depdc1b, Wnt9a, Amotl2, Sfrp2, Dab2, Zfp703, Spin1, Bcl9, Nphp3, Tnks2, Prickle1, Atp6ap2, Lats2, Wnt10a, Grem1, Ror1, Fbxw11, Wnt4, Fzd2, Sox4
GOTERM_BP_FAT	13	1.18074	9.44272e-07	985	40	17911	5.90972	0.00735046	2.84845e-05	0.0018814	GO:0048730~epidermis morphogenesis	Notch1, Snai1, Ctnnb1, Klf4, Gorab, Runx3, Foxq1, Trp63, Wnt10a, Runx1, Ctsl, Fst, Klk14
GOTERM_BP_FAT	138	12.5341	9.53371e-07	985	1670	17911	1.50261	0.00742102	2.86484e-05	0.00189953	GO:1901700~response to oxygen-containing compound	Zfp36l1, Epm2aip1, Zfp36l2, Igf2, Klf3, Foxo3, Mtr, Trim72, Bmi1, Eif4e, Egr1, Ddias, Lamtor5, Pdgfb, Slc25a33, Trib1, H6pd, Calm2, Runx1, Fads1, Sgk1, Gas6, Atp1a1, Abr, Stc2, Rgs10, Trim63, Zfp703, Cat, Akap7, Irs2, Dag1, Klf10, Cpeb4, Mtdh, Ano1, Ets1, Il12a, Errfi1, Rap1b, Htr1b, Park7, Dusp10, Plscr4, Txn1, Inhbb, Socs7, Ryr3, Anxa1, Cdk19, Trib3, Ipo5, Ctsl, Col6a2, Cebpb, Gata4, Socs3, Map…
GOTERM_BP_FAT	55	4.99546	1.0978e-06	985	494	17911	2.02451	0.00854041	3.28619e-05	0.00218729	GO:0048568~embryonic organ development	Snai1, Zfp36l1, Cyr61, Tshz1, Foxc1, Sox11, Bmi1, Lrig1, Pdgfb, Gata2, Insig1, Smad3, Fzd5, Dll1, Dlx2, Hs6st1, Runx1, Rdh10, Tbx1, Notch1, Ctnnb1, Eif4a3, Hlx, Eya4, Abr, Six1, Hoxa1, Kcnq4, Id2, Hey1, Nipbl, Pkdcc, Tnrc6c, Lef1, Lrig3, Hes1, Hipk2, Vegfa, Sox9, Fgfr1, Gata4, Cebpb, Socs3, Wnt9a, Zeb1, Lif, Traf3ip1, Msx1, Grb2, Stil, Nr2f2, Irx5, Nphp3, Gja5, Fzd2
GOTERM_BP_FAT	43	3.90554	1.12061e-06	985	345	17911	2.26638	0.0087171	3.34167e-05	0.00223274	GO:0001667~ameboidal-type cell migration	Sema7a, Zc3h12a, Gdnf, Egr3, Cxcl12, Klf4, Itgb1, Thbs1, Efnb1, Lef1, Sema3a, Emp2, Pak3, Pdgfb, Vegfa, Sox9, Sema6a, Dcn, Fgfr1, Fn1, Zfand5, Has2, Atoh8, Tbx1, Hmgb1, Pten, Notch1, Rhob, Plekhg5, Arhgef7, Sema4b, Plxnd1, Fbxw7, Met, Cdh13, Nr2f2, Grem1, Cxcr4, Sema5a, Rreb1, Cxcl13, Aqp1, Ets1
GOTERM_BP_FAT	36	3.26975	1.13215e-06	985	263	17911	2.48903	0.00880651	3.36326e-05	0.00225574	GO:0051348~negative regulation of transferase activity	Errfi1, Terf1, Spry1, Park7, Dusp10, Tnfaip3, Socs7, Sfrp1, Setd7, Cul3, Gadd45a, Trib1, Gadd45g, Adarb1, Gadd45b, Dcn, Rtn4r, Trib3, Spred2, Cdkn1a, Socs3, Shb, Pten, Ptpn1, Ppp2r5a, H2afy, Dusp1, Sfrp2, Hmgcr, Spred1, Nr2f2, Dusp4, Irs2, Lats2, Pinx1, Dusp6
GOTERM_BP_FAT	31	2.81562	1.21562e-06	985	208	17911	2.71008	0.00945271	3.59754e-05	0.00242205	GO:0090257~regulation of muscle system process	Errfi1, Zc3h12a, Klf4, Tnni1, Tnnc2, Atp1b1, Akap6, Adora1, Ctdp1, Casq2, Smad3, Calm2, Tnnt2, Fxyd1, Gata4, Adrb2, Myog, Calm1, Atp1a1, Trim63, Mef2a, Srl, Adra1b, Npnt, Hdac4, Ece1, Atp2b4, Akap1, Gja5, Mtmr4, Lmcd1
GOTERM_BP_FAT	11	0.999092	1.26699e-06	985	28	17911	7.14362	0.0098502	3.73541e-05	0.0025244	GO:0035767~endothelial cell chemotaxis	Notch1, Plekhg5, Vegfa, Egr3, Fgfr1, Sema5a, Thbs1, Cxcl13, Pdgfb, Hmgb1, Met
GOTERM_BP_FAT	122	11.0808	1.29133e-06	985	1440	17911	1.54057	0.0100384	3.79284e-05	0.00257288	GO:0007049~cell cycle	Zfp36l1, Igf2, Zfp36l2, Terf1, Anapc4, Ran, Rbm38, Sox11, Pdcd6ip, Eif4e, Ddias, Pdgfb, Slc25a33, Siah2, Kif18a, Calm2, Gmnn, Ccsap, Shb, Rtfdc1, 1810011O10Rik, Pkhd1, Mis18bp1, Phgdh, Gnai3, Myh10, Cables2, Ints7, Cntrob, Ndrg1, E2f3, Il12a, Fam178a, Bin1, Spry1, Gtpbp4, Itgb1, Nabp1, Bod1, Hes1, Anxa1, Ctdp1, Fgfr1, Ppp6c, Csnk1a1, Azi2, Ptprk, Steap3, Jade1, App, Wnt9a, Tpra1, Msx1, Met, Cdh13…
GOTERM_BP_FAT	20	1.81653	1.33733e-06	985	98	17911	3.71097	0.0103941	3.91323e-05	0.00266452	GO:0060048~cardiac muscle contraction	Nedd4l, Zc3h12a, Atp1a1, Actc1, Myl2, Tnni1, Myl1, Met, Atp1b1, Adora1, Akap6, Hdac4, Casq2, Tnnt2, Cxcr4, Fxyd1, Tpm1, Smad5, Gja5, Gata4
GOTERM_CC_FAT	56	5.08629	1.48958e-06	892	457	14413	1.97998	0.00126683	0.00126683	0.00230505	GO:0015629~actin cytoskeleton	Twf1, Cdc42ep3, Arhgef5, Tmsb4x, Tnnc2, Myl12b, Enah, Utrn, Smtn, Ablim3, Shroom1, Myh3, Hnrnpk, Ezr, Sh3pxd2b, Myh10, Hdac4, Pdlim5, Tcerg1, Sh3pxd2a, Mtss1, Eef1a1, Arhgap32, Myl6b, Cgnl1, Myl2, Tnni1, Lmod3, Ablim1, Tmsb10, Rai14, Ctdp1, Fmn1, Tars, Tnnt2, Tpm1, Myh2, Synpo, Cdh2, Obscn, Zfp174, Ivns1abp, Actc1, Fyn, Neb, Myl1, Csrp1, Mprip, Mybph, Palld, Myo10, Asap1, Ror1, Sept11, Rhoq, Pdli…
GOTERM_MF_FAT	79	7.1753	1.61982e-06	912	838	16866	1.74341	0.00231043	0.000462514	0.00267534	GO:0001067~regulatory region nucleic acid binding	Snai1, Myef2, Fubp3, Foxo3, Klf4, Foxc1, Mkl1, Rfx3, Bmi1, Sox11, Bcl6, Egr1, Gata2, Smarca2, Hmga2, Smad3, Dlx2, Gmnn, Runx1, Cry1, Zfp395, Nfe2l1, Smad6, Atoh8, Tbx1, Zbtb14, Wbp2, Mbnl1, Notch1, Ctnnb1, H2afy, Hnrnpk, Six1, Tcf12, Cux1, Hdac4, Smad5, Klf10, Prdm15, E2f3, Ctcfl, Irf1, Smarce1, Zfp281, Bcor, Tgif1, Rxrb, Lef1, Zfp516, Lmo4, Hes1, Etv3, Foxk1, Runx3, Tbl1xr1, Gadd45a, Sox9, Elk3,…
GOTERM_BP_FAT	33	2.99728	1.62009e-06	985	233	17911	2.57538	0.012578	4.72294e-05	0.00322791	GO:0033673~negative regulation of kinase activity	Errfi1, Spry1, Park7, Dusp10, Tnfaip3, Socs7, Sfrp1, Cul3, Gadd45a, Trib1, Gadd45g, Adarb1, Gadd45b, Dcn, Rtn4r, Trib3, Spred2, Cdkn1a, Socs3, Shb, Pten, Ptpn1, Ppp2r5a, H2afy, Dusp1, Sfrp2, Hmgcr, Spred1, Nr2f2, Dusp4, Irs2, Lats2, Dusp6
GOTERM_BP_FAT	109	9.90009	1.63859e-06	985	1253	17911	1.58183	0.0127207	4.75912e-05	0.00326477	GO:0051130~positive regulation of cellular component organization	Snai1, Igf2, Cdc42ep3, Terf1, Kidins220, Pdcd6ip, Bcl6, Syk, Pdgfb, Gata2, Dll1, Enc1, Fn1, Hhat, Sgk1, Gas6, Arhgef7, Olfm1, Musk, Dtwd2, Abr, Il4ra, Zfp703, Tnks2, Cux1, Cemip, Hdac4, Dag1, Cbln1, Mrgpre, Sema7a, Fam178a, Nedd4l, Bin1, Adgre5, Foxo6, Eef1a1, Itgb1, Cd47, Tenm3, Hes1, Anxa1, Vegfa, Cd24a, Psmb7, Map1b, Fgfr1, Adrb2, Vps37b, Ddhd1, Msx1, Met, Asap1, Phldb2, Rreb1, Arhgef5, Cxcl12…
GOTERM_BP_FAT	33	2.99728	1.7802e-06	985	234	17911	2.56438	0.0138124	5.15124e-05	0.00354691	GO:0045765~regulation of angiogenesis	Zc3h12a, Jak1, Klf4, Foxc1, Thbs1, Emp2, Gata2, Hipk2, Vegfa, Dll1, Dcn, Runx1, Gata4, Adrb2, Hmgb1, Notch1, Rhob, Lif, Tcf4, Sfrp2, Plxnd1, Fbxw7, Lgals3, Tnfrsf12a, Grem1, Cxcr4, Sema5a, F3, Cx3cl1, Ptgis, Aqp1, Mtdh, Ets1
GOTERM_BP_FAT	57	5.17711	1.90444e-06	985	529	17911	1.95931	0.0147692	5.49039e-05	0.00379443	GO:0048667~cell morphogenesis involved in neuron differentiation	Lrrk2, Cxcl12, Efnb1, Sema3a, Kidins220, Vldlr, Ngef, Enah, Rtn4r, Fn1, Raph1, Sgk1, Pten, Slc1a3, Notch1, Nptx1, Olfm1, Ttl, Zfyve27, Cck, Sema4b, Plxnd1, Myh10, Hoxa1, Cux1, Pdlim5, Cxcr4, Dag1, Id2, Sema7a, Itgb1, Sipa1l1, Unc5b, Pak3, Hes1, Ablim1, Runx3, Vegfa, Sema6a, Cd24a, Fmn1, Map1b, Rtn4, Mycbp2, Spp1, Hexa, App, Ncam1, Klf7, Fmod, Fyn, Mef2a, Met, Dclk1, Tnfrsf12a, Ngf, Sema5a
GOTERM_BP_FAT	36	3.26975	1.91758e-06	985	269	17911	2.43351	0.0148704	5.50795e-05	0.00382061	GO:0051271~negative regulation of cellular component movement	Gtpbp4, Cxcl12, Klf4, Apod, Thbs1, Sema3a, Sfrp1, Pdgfb, Trib1, Adora1, Adarb1, Sema6a, Dcn, Tpm1, Idh2, Pten, Notch1, Rhob, Olfm1, Ptprk, Abr, Pkhd1, Rap2b, Sfrp2, Sema4b, Il33, Nr2f2, Grem1, Dag1, Phldb2, Sema5a, Cxcl13, Cx3cl1, Chrd, Wnt4, Egfl7
GOTERM_BP_FAT	67	6.08538	1.94267e-06	985	662	17911	1.84035	0.0150635	5.55958e-05	0.0038706	GO:0031344~regulation of cell projection organization	Lrrk2, Cdc42ep3, Fkbp4, Cxcl12, Klf4, Sema3a, Kidins220, Pld1, Vldlr, Sfrp1, Ngef, Rtn4r, Enc1, Fn1, Cep97, Sgk1, Pten, Ccdc88a, Olfm1, Arhgef7, Lpar1, Ttl, Hnrnpk, Zfyve27, Ezr, Dab2, Sema4b, Plxnd1, Mns1, Fam110c, Cux1, Hdac4, Pdlim5, Aqp1, Sema7a, Nedd4l, Eef1a1, Foxo6, Itgb1, Sipa1l1, Tenm3, Pak3, Hes1, Plk2, Vegfa, Sema6a, Cd24a, Map1b, Rtn4, Fgfr1, Cdh2, Map4k4, Spp1, Pmp22, Lif, Fyn, Sfrp2…
GOTERM_BP_FAT	45	4.08719	1.96342e-06	985	377	17911	2.17047	0.0152231	5.59846e-05	0.00391195	GO:0050673~epithelial cell proliferation	Errfi1, Zfp36l1, B4galt1, Egr3, Cxcl12, Tnfaip3, Thbs1, Sox11, Fzd7, Sfrp1, Pdgfb, Runx3, Hmga2, Vegfa, Sox9, Cav2, Ctsl, Fst, Has2, Cebpb, Atoh8, Tbx1, Hmgb1, Pik3cb, Pten, Notch1, Ptprk, Ctnnb1, Sfrp2, Ang, Dab2, Fbxw7, Zfp703, Igfbp4, Cdh13, Nr2f2, Ccnd2, Trp63, Sema5a, F3, Rreb1, Id2, Xdh, Mtss1, Egfl7
GOTERM_BP_FAT	52	4.72298	1.98627e-06	985	465	17911	2.03345	0.015399	5.64302e-05	0.00395748	GO:1905114~cell surface receptor signaling pathway involved in cell-cell signaling	Lrrk2, Foxo3, Klf4, Egr1, Sfrp1, Siah2, Cul3, Hmga2, Smad3, Fzd5, Rgs19, Pten, Notch1, Ctnnb1, Eif4a3, Amotl2, Dab2, Zfp703, Tnks2, Atp6ap2, Wnt10a, Grem1, Wnt4, Dkk2, Apcdd1, Ccny, Lef1, Fzd7, Tbl1xr1, Mgat3, Adora1, Sox9, Cdh2, Adrb2, Gata4, Csnk1a1, Ppp2r5a, Depdc1b, Wnt9a, Jade1, Sfrp2, Spin1, Met, Bcl9, Nphp3, Prickle1, Lats2, Fbxw11, Ror1, Cx3cl1, Fzd2, Sox4
GOTERM_BP_DIRECT	29	2.63397	2.03739e-06	996	191	18082	2.75646	0.00839124	0.000765765	0.00379975	GO:0016477~cell migration	Snai1, Nck2, Jak1, Itgb1, Cd47, Foxc1, Usp24, Thbs1, Emp2, Hes1, Cul3, Vegfa, Cd24a, Cdh2, Itga7, Bdkrb1, Jam3, Pten, Ccdc88a, Ptprk, Depdc1b, Fndc3b, Ang, Spata13, S1pr1, Palld, Cxcr4, Vav3, Il12a
GOTERM_BP_FAT	21	1.90736	2.04129e-06	985	110	17911	3.47144	0.0158221	5.77833e-05	0.0040671	GO:0010811~positive regulation of cell-substrate adhesion	Spp1, Arhgef7, Cyr61, Itgb1, Thbs1, Hsd17b12, Emp2, Dab2, Spock2, Cdh13, Npnt, Vegfa, Smad3, Utrn, Dag1, Fmn1, Fn1, Has2, Rreb1, Wnt4, Itga6
GOTERM_BP_FAT	52	4.72298	2.10014e-06	985	466	17911	2.02909	0.0162746	5.92345e-05	0.00418436	GO:0016049~cell growth	Cxcl12, Sema3a, Bcl6, Sfrp1, Slc25a33, Smarca2, Smad3, Rtn4r, Fn1, Raph1, Cdkn1a, Sgk1, Olfm1, Ttl, Hnrnpk, Zfyve27, Dab2, Sema4b, Plxnd1, Pdlim5, Extl3, Grem1, Nedd4l, Sema7a, Osgin1, Itgb1, Myl2, Lef1, Foxk1, Akap6, Vegfa, Ctdp1, Sox9, Sema6a, Map1b, Rtn4, Bdkrb1, N6amt1, Gata4, Emp1, Spp1, App, Exosc9, Zmat3, Msx1, Sfrp2, Adra1b, Dclk1, Tnfrsf12a, Sertad2, Ngf, Sema5a
GOTERM_BP_FAT	29	2.63397	2.18982e-06	985	192	17911	2.7465	0.0169636	6.15416e-05	0.00436302	GO:0033002~muscle cell proliferation	Rxrb, Klf4, Apod, Tnfaip3, Foxc1, Thbs1, Egr1, Pdgfb, Trib1, Vegfa, Fgfr1, Tpm1, Gata4, Myog, Pten, Notch1, Ctnnb1, Ncam1, Six1, Ang, Pik3r1, Hmgcr, Cdh13, S1pr1, 1190002N15Rik, Hdac4, Cx3cl1, Id2, Il12a
GOTERM_BP_FAT	31	2.81562	2.21806e-06	985	214	17911	2.6341	0.0171804	6.21118e-05	0.00441929	GO:0006469~negative regulation of protein kinase activity	Errfi1, Spry1, Park7, Dusp10, Tnfaip3, Socs7, Sfrp1, Cul3, Gadd45a, Trib1, Gadd45g, Adarb1, Gadd45b, Rtn4r, Dcn, Trib3, Spred2, Cdkn1a, Socs3, Shb, Pten, Ptpn1, H2afy, Dusp1, Sfrp2, Hmgcr, Spred1, Nr2f2, Dusp4, Lats2, Dusp6
GOTERM_MF_FAT	123	11.1717	2.24114e-06	912	1498	16866	1.51849	0.00319524	0.000533251	0.00370152	GO:0044877~macromolecular complex binding	Twf1, Igf2, Foxo3, Ran, Hsd17b12, Emp2, Bmi1, Bcl6, Syk, Tnnc2, Egr1, Pdgfb, Gata2, S1pr3, Utrn, Dlx2, Runx1, Fn1, Shroom1, Pdp1, Itga6, Eif4a3, Kras, Myh3, Gnai3, Sec61b, Myh10, Cux1, Itch, Hdac4, Irs2, Cpeb4, Cbx7, Smarce1, Sema7a, Fam178a, Bin1, Rap1b, Itgb1, Sipa1l1, Denr, Hes1, Adora1, Gna13, Map1b, Fgfr1, Ctsl, Cdh2, Cebpb, Gata4, Adrb2, Jam3, Ywhaz, Zeb1, Tcf4, Met, Cdh13, Zfp326, Lgals3, …
GOTERM_BP_FAT	56	5.08629	2.2894e-06	985	519	17911	1.96202	0.0177281	6.38805e-05	0.00456143	GO:0009611~response to wounding	Metap1, Zfp36l1, Cyr61, Zfp36l2, Mtr, Apod, Klf4, Trim72, Syk, Pdgfb, Myl12b, Smad3, Dcn, Fn1, Pdia6, Tyro3, Hmgb1, Pten, Slc1a3, Gas6, Notch1, Rap2b, Hmgcr, Myh10, Lbh, Hopx, Cxcr4, F3, Wnt4, Aqp1, Ets1, Gdnf, B4galt1, Tmem8c, Tnfaip3, Thbs1, Fzd7, Anxa1, Elk3, Gna13, Tpm1, Myh2, Adrb2, Gata4, Myog, Jam3, Pik3cb, Nrep, Spp1, Bcl9, Csrp1, Tnfrsf12a, Phldb2, Thbd, Rreb1, Cx3cl1
GOTERM_BP_FAT	32	2.90645	2.41019e-06	985	226	17911	2.57469	0.0186546	6.70114e-05	0.00480208	GO:0030336~negative regulation of cell migration	Gtpbp4, Cxcl12, Klf4, Apod, Thbs1, Sema3a, Sfrp1, Pdgfb, Trib1, Adora1, Adarb1, Dcn, Tpm1, Idh2, Pten, Notch1, Rhob, Olfm1, Ptprk, Abr, Rap2b, Sfrp2, Il33, Nr2f2, Grem1, Dag1, Phldb2, Cxcl13, Cx3cl1, Chrd, Wnt4, Egfl7
GOTERM_MF_FAT	78	7.08447	2.4607e-06	912	833	16866	1.73168	0.00350772	0.000501858	0.00406414	GO:0044212~transcription regulatory region DNA binding	Snai1, Myef2, Fubp3, Foxo3, Klf4, Foxc1, Mkl1, Rfx3, Bmi1, Sox11, Bcl6, Egr1, Gata2, Smarca2, Hmga2, Smad3, Dlx2, Gmnn, Runx1, Cry1, Zfp395, Nfe2l1, Smad6, Atoh8, Tbx1, Zbtb14, Wbp2, Notch1, Ctnnb1, H2afy, Hnrnpk, Six1, Tcf12, Cux1, Hdac4, Smad5, Klf10, Prdm15, E2f3, Ctcfl, Irf1, Smarce1, Zfp281, Bcor, Tgif1, Rxrb, Lef1, Zfp516, Lmo4, Hes1, Etv3, Foxk1, Runx3, Tbl1xr1, Gadd45a, Sox9, Elk3, Gata4,…
GOTERM_BP_FAT	80	7.26612	2.54208e-06	985	847	17911	1.71747	0.0196654	7.04277e-05	0.00506486	GO:0070647~protein modification by small protein conjugation or removal	Ube2e3, Ube2q2, Fbxo11, Lrrk2, Anapc4, Cops8, Neurl1b, Trim72, Bmi1, Egr1, Cul3, Siah2, Trib1, Zc3hc1, Bard1, Usp46, Pttg1ip, Enc1, Sh3rf1, Uspl1, Cry1, March11, Klhl36, Pten, Med10, Fam76a, Ndfip2, Btbd11, Otud4, Znrf2, Ctnnb1, Rybp, N4bp1, Rbx1, Gan, Tnks2, Itch, Hdac4, Med7, Tank, Fancf, Nedd4l, Zc3h12a, Pdzrn3, Bcor, Park7, Gtpbp4, Tnfaip3, Os9, Usp24, Klhl31, Socs7, Ripk2, Usp25, Trib3, Rab4…
GOTERM_MF_FAT	78	7.08447	2.67511e-06	912	835	16866	1.72753	0.00381278	0.000477394	0.00441826	GO:0000975~regulatory region DNA binding	Snai1, Myef2, Fubp3, Foxo3, Klf4, Foxc1, Mkl1, Rfx3, Bmi1, Sox11, Bcl6, Egr1, Gata2, Smarca2, Hmga2, Smad3, Dlx2, Gmnn, Runx1, Cry1, Zfp395, Nfe2l1, Smad6, Atoh8, Tbx1, Zbtb14, Wbp2, Notch1, Ctnnb1, H2afy, Hnrnpk, Six1, Tcf12, Cux1, Hdac4, Smad5, Klf10, Prdm15, E2f3, Ctcfl, Irf1, Smarce1, Zfp281, Bcor, Tgif1, Rxrb, Lef1, Zfp516, Lmo4, Hes1, Etv3, Foxk1, Runx3, Tbl1xr1, Gadd45a, Sox9, Elk3, Gata4,…
GOTERM_BP_FAT	36	3.26975	2.68566e-06	985	273	17911	2.39786	0.0207645	7.41425e-05	0.00535092	GO:0018108~peptidyl-tyrosine phosphorylation	Errfi1, Igf2, Pkdcc, Jak1, Itgb1, Syk, Hes1, Sfrp1, Pdgfb, Adora1, Vegfa, Cav2, Cd24a, Ripk2, Fgfr1, Unc119, Socs3, Gas6, Musk, Ptpn1, App, Lif, Fyn, Rap2b, Traf3ip1, Cck, Sfrp2, Fbxw7, Rasa1, Grem1, Dyrk2, Arl2bp, Hsph1, Il12a, Dyrk1a, Irf1
GOTERM_BP_FAT	99	8.99183	2.69081e-06	985	1120	17911	1.60731	0.0208039	7.40231e-05	0.00536118	GO:0007010~cytoskeleton organization	Twf1, Cdc42ep3, Ran, Emp2, Pdcd6ip, Bcl6, Tmsb4x, Arhgap18, Pdgfb, Kif18a, Casq2, Ccsap, Shroom1, Sgk1, Ttl, Abr, Pkhd1, Kras, Inf2, Mkln1, Myh10, Gan, Dag1, Cntrob, Spry1, Itgb1, Sipa1l1, Lmod3, Anxa1, Tmsb10, Tnnt2, Map1b, Pkp1, Ctsl, Jam3, Ccser2, Csnk1a1, Actc1, Neb, Csrp1, Pakap, Arhgap28, Phldb2, Nedd1, Fkbp4, Arhgef5, Murc, Mkl1, Fitm2, Sfrp1, Cul3, Enah, Smad3, Brwd3, Ablim3, Prr5, Cep97,…
GOTERM_BP_FAT	25	2.27066	2.81214e-06	985	152	17911	2.99075	0.0217317	7.70893e-05	0.00560291	GO:0043542~endothelial cell migration	Notch1, Rhob, Zc3h12a, Plekhg5, Egr3, Klf4, Itgb1, Thbs1, Emp2, Plxnd1, Fbxw7, Pdgfb, Met, Cdh13, Nr2f2, Vegfa, Dcn, Grem1, Fgfr1, Sema5a, Cxcl13, Atoh8, Hmgb1, Ets1, Pten
GOTERM_BP_FAT	25	2.27066	2.81214e-06	985	152	17911	2.99075	0.0217317	7.70893e-05	0.00560291	GO:1904018~positive regulation of vasculature development	Zc3h12a, Jak1, Thbs1, Egr1, Pdgfb, Gata2, Hipk2, Vegfa, Dll1, Runx1, Gata4, Hmgb1, Notch1, Rhob, Sfrp2, Lgals3, Grem1, Cxcr4, Sema5a, F3, Ptgis, Cx3cl1, Aqp1, Mtdh, Ets1
GOTERM_BP_FAT	57	5.17711	2.84231e-06	985	536	17911	1.93372	0.0219622	7.76437e-05	0.00566301	GO:0090066~regulation of anatomical structure size	Twf1, Lrrk2, Bdkrb2, Cdc42ep3, Cxcl12, Foxc1, Sema3a, Tmsb4x, Arhgap18, Pdgfb, Lamtor5, Rtn4r, Fn1, Smad6, Pten, Olfm1, Ttl, Inf2, Zfyve27, Ezr, Sema4b, Plxnd1, Hmgcr, Rasa1, Bbs2, Ece1, Slc12a2, Vav3, Aqp1, Sema7a, Htr1b, Nck2, Gch1, Pak3, Lmod3, Tmsb10, Adora1, Vegfa, Capg, Sema6a, Fmn1, Map1b, Rtn4, Tpm1, Adrb2, Pick1, Spp1, Grb2, Neb, Adra1b, Tmem123, Tnfrsf12a, Ngf, Sema5a, Gja5, Cx3cl1, Rap…
GOTERM_BP_FAT	51	4.63215	2.858e-06	985	458	17911	2.02483	0.0220821	7.78003e-05	0.00569427	GO:0001701~in utero embryonic development	Snai1, Zfp36l1, Cyr61, Foxc1, Kidins220, Bmi1, Pdgfb, Cul3, Gata2, Btf3, Atp1b1, Smad3, Fzd5, Dll1, Hs6st1, Runx1, Rdh10, Mbnl1, Notch1, Ctnnb1, Dab2, Myh10, Eno1, Hopx, Rbbp8, Mtss1, Hey1, Rxrb, Itgb1, Lef1, Zbtb18, Man2a1, Hes1, Hba-a1, Vegfa, Gna13, Fgfr1, Tpm1, Zfand5, Gata4, Cebpb, Socs3, Tjp1, Lif, Msx1, Grb2, Cnot2, Stil, Nr2f2, Lats2, Dad1
GOTERM_BP_FAT	28	2.54314	2.93438e-06	985	184	17911	2.76709	0.0226655	7.96022e-05	0.00584645	GO:0048754~branching morphogenesis of an epithelial tube	Gdnf, B4galt1, Spry1, Cxcl12, Lef1, Hmga2, Vegfa, Sox9, Gna13, Ctsl, Rdh10, Tbx1, Ctsz, Notch1, Ctnnb1, Kras, Six1, Sfrp2, Plxnd1, Met, Npnt, Rbm15, Grem1, Dag1, Cxcr4, Sema5a, Slc12a2, Wnt4
GOTERM_BP_FAT	85	7.72025	2.95789e-06	985	921	17911	1.6782	0.0228451	7.99624e-05	0.0058933	GO:0031175~neuron projection development	Lrrk2, Fkbp4, Cxcl12, Mtr, Klf4, Apod, Mkl1, Efnb1, Sema3a, Kidins220, Efhd1, Vldlr, Ngef, Enah, Enc1, Rtn4r, Fn1, Raph1, Sgk1, Pten, Notch1, Nptx1, Olfm1, Lpar1, Ttl, Phgdh, Hnrnpk, Zfyve27, Cck, Sema4b, Dab2, Plxnd1, Myh10, Hoxa1, Cux1, Pdlim5, Cxcr4, Dag1, Sema7a, Nedd4l, Gdnf, Eef1a1, Foxo6, Nck2, Itgb1, Sipa1l1, Unc5b, Tenm3, Pak3, Plk2, Hes1, Runx3, Ablim1, Vegfa, Sema6a, Cd24a, Rtn4, Map1b…
GOTERM_BP_FAT	37	3.36058	2.98604e-06	985	286	17911	2.35244	0.0230599	8.04448e-05	0.00594937	GO:0042063~gliogenesis	Bin1, Dusp10, Apcdd1, Lef1, Sox11, Socs7, Hes1, Anxa1, Pdgfb, Hmga2, Sox9, Dll1, Gpc1, Dlx2, Rtn4, Fn1, Cdh2, Hdac11, Idh2, Pten, Notch1, Pick1, Arhgef7, Lpar1, Ctnnb1, Lif, Kras, Phgdh, Il33, Zfp488, Ror1, Dag1, Cxcr4, Tspan2, Id2, Ndrg1, Sox4
GOTERM_BP_FAT	36	3.26975	3.1772e-06	985	275	17911	2.38042	0.0245179	8.53005e-05	0.00633023	GO:0018212~peptidyl-tyrosine modification	Errfi1, Igf2, Pkdcc, Jak1, Itgb1, Syk, Hes1, Sfrp1, Pdgfb, Adora1, Vegfa, Cav2, Cd24a, Ripk2, Fgfr1, Unc119, Socs3, Gas6, Musk, Ptpn1, App, Lif, Fyn, Rap2b, Traf3ip1, Cck, Sfrp2, Fbxw7, Rasa1, Grem1, Dyrk2, Arl2bp, Hsph1, Il12a, Dyrk1a, Irf1
GOTERM_BP_FAT	28	2.54314	3.25972e-06	985	185	17911	2.75214	0.0251467	8.72163e-05	0.00649465	GO:0003205~cardiac chamber development	Cyr61, Foxc1, Myl2, Sox11, Matr3, Lmo4, Tnni1, Hes1, Tnnt2, Tpm1, Smad6, Zbtb14, Tbx1, Gata4, Notch1, Ctnnb1, Sfrp2, Plxnd1, Ptcd2, Myh10, Nphp3, Rbm15, Cxcr4, Gja5, Id2, Fzd2, Sox4, Hey1
GOTERM_BP_FAT	74	6.72116	3.2598e-06	985	769	17911	1.7498	0.0251473	8.69206e-05	0.0064948	GO:0032101~regulation of response to external stimulus	Cxcl12, Klf4, Apod, Sema3a, Bcl6, Syk, Pdgfb, Trib1, Atp1b1, Smad3, Fn1, Tyro3, Hmgb1, Pten, Slc1a3, Gas6, Notch1, Hilpda, Lpar1, Abr, Cck, Sema4b, Plxnd1, Hmgcr, Il33, S1pr1, Bbs2, Lbh, Itch, Hopx, Cxcr4, Grem1, Cxcl14, Cxcl13, Lmcd1, Ptgis, Fgfbp1, Wnt4, Alox5ap, Ets1, Il12a, Mtss1, Sema7a, Zc3h12a, Park7, Dusp10, Tnfaip3, Cd47, C1qtnf3, Thbs1, Slc35c1, Anxa1, Cdk19, Ppm1b, Adora1, Vegfa, Sema6…
GOTERM_BP_FAT	20	1.81653	3.39433e-06	985	104	17911	3.49688	0.0261714	9.01999e-05	0.00676283	GO:0051101~regulation of DNA binding	Calm1, Ctnnb1, Park7, Lif, Klf4, Txn1, Lef1, Traf3ip1, Msx1, Sox11, Fbxw7, Hes1, Hmga2, Hipk2, Bcl3, Calm2, Pinx1, Id2, Zbtb7c, Hey1
GOTERM_BP_FAT	27	2.45232	3.52773e-06	985	175	17911	2.80549	0.0271859	9.34269e-05	0.00702861	GO:0007160~cell-matrix adhesion	Itgb1, Apod, Thbs1, Emp2, Bcl6, Bcam, Vegfa, Utrn, Smad3, Fmn1, Fn1, Jam3, Itga6, Pten, Ctnnb1, Ptprk, Arhgef7, Pik3r1, Msln, Mkln1, Cdh13, Rasa1, Npnt, Grem1, Dag1, Phldb2, Wnt4
KEGG_PATHWAY	23	2.08901	3.60587e-06	428	134	7720	3.09597	0.000926282	0.000926282	0.00470462	mmu04068:FoxO signaling pathway	Foxo6, Foxo3, Kras, Bcl6, Pik3r1, Grb2, Plk2, Cat, Setd7, Prkab1, S1pr1, Gadd45a, Gadd45g, Prkab2, Gadd45b, Ccnd2, Smad3, Irs2, Cdkn1a, Prkag3, Sgk1, Pik3cb, Pten
GOTERM_BP_FAT	29	2.63397	3.65318e-06	985	197	17911	2.6768	0.0281388	9.64221e-05	0.00727853	GO:0031331~positive regulation of cellular catabolic process	Zc3h12a, Zfp36l1, Lrrk2, Zfp36l2, Tnrc6c, Tnfaip3, Abhd5, Plk2, Trib1, Pttg1ip, Trib3, Zfand2a, Rnf144b, Adrb2, Hmgb1, Pten, Csnk1a1, Tob1, Ptpn1, Herpud1, Fgf21, Ezr, Dab2, Fbxw7, Btg2, Adra1b, Il33, Prickle1, Irs2
GOTERM_BP_FAT	46	4.17802	3.75719e-06	985	399	17911	2.09637	0.0289283	9.88334e-05	0.00748576	GO:0001503~ossification	Sema7a, Snai1, Bcor, Cyr61, Nipbl, Igf2, Pkdcc, Fam20c, Gtpbp4, Foxc1, Lef1, Sox11, Tmsb4x, Impad1, Sfrp1, Runx3, Sox9, Vegfa, Smad3, Fgfr1, Runx1, Smad6, Ank, Cebpb, Adrb2, Myog, Dhx9, Notch1, Spp1, Tob1, Ctnnb1, Fndc3b, Sfrp2, Cat, S1pr1, Npnt, Hdac4, Trp63, Grem1, Smad5, Klf10, Id2, Wnt4, Chrd, Hey1, Mtss1
GOTERM_BP_FAT	36	3.26975	3.75903e-06	985	277	17911	2.36323	0.0289423	9.855e-05	0.00748942	GO:0045927~positive regulation of growth	Nedd4l, Sema7a, Nipbl, Igf2, Cxcl12, Lef1, Sfrp1, Slc25a33, Hmga2, Akap6, Vegfa, Dll1, Map1b, Fgfr1, Fn1, N6amt1, Gata4, Adrb2, Sgk1, Notch1, Gpam, Musk, Hlx, Ncam1, Exosc9, Hnrnpk, Zfyve27, Ezr, Sfrp2, Bbs2, Foxs1, Hopx, Tnfrsf12a, Extl3, Ngf, Sema5a
GOTERM_BP_FAT	41	3.72389	3.76562e-06	985	337	17911	2.21227	0.0289923	9.83926e-05	0.00750255	GO:0007178~transmembrane receptor protein serine/threonine kinase signaling pathway	Gdnf, Tgif1, Cyr61, Itgb1, Thbs1, Dact2, Lef1, Inhbb, Sox11, Egr1, Hes1, Sfrp1, Pdgfb, Rbpms, Hipk2, Smad3, Cav2, Fst, Smad6, Gata4, Atoh8, Notch1, Nrep, Btbd11, Ptprk, Tob1, Zeb1, Hexa, Msx1, Sfrp2, Dab2, Zfp703, Rgmb, Akap7, Npnt, Pakap, Grem1, Smad5, Mtmr4, Chrd, Trim33
GOTERM_BP_FAT	28	2.54314	4.01166e-06	985	187	17911	2.7227	0.030857	0.000104472	0.00799274	GO:0048639~positive regulation of developmental growth	Nedd4l, Sema7a, Nipbl, Igf2, Cxcl12, Hmga2, Akap6, Vegfa, Dll1, Map1b, Fgfr1, Fn1, Gata4, Adrb2, Notch1, Gpam, Musk, Hlx, Ncam1, Hnrnpk, Ezr, Zfyve27, Bbs2, Foxs1, Hopx, Tnfrsf12a, Ngf, Sema5a
GOTERM_BP_FAT	37	3.36058	4.12036e-06	985	290	17911	2.32	0.0316798	0.000106946	0.00820931	GO:0071214~cellular response to abiotic stimulus	Errfi1, Zfp36l1, Nipbl, Bdkrb2, Ddias, Egr1, Sfrp1, Gadd45a, Adss, Hmga2, Sox9, Myeov2, Cdkn1a, Myog, Rhob, Rpgr, Map3k14, Ctnnb1, Ptprk, Atp1a1, Rab11fip5, N4bp1, Sfrp2, Pik3r1, Grb2, Fbxw7, Bcl10, Hdac4, Ccnd2, Tlr3, Trp63, Ints7, Dag1, Nsmf, Tank, Aqp1, Irf1
GOTERM_BP_FAT	139	12.6249	4.13488e-06	985	1733	17911	1.45848	0.0317896	0.000106967	0.00823824	GO:0015031~protein transport	Ran, Tbc1d1, Neurl1b, Bcl6, Pdcd6ip, Syk, Rbpms, Bard1, Kif18a, Rgs19, Fn1, Tnfsf15, Hhat, Idh2, Grtp1, Mcfd2, Gas6, Tob1, Dtwd2, 1810011O10Rik, Il4ra, Cep41, Hspa9, Il33, Sec61b, Cemip, Snx10, Irs2, Dag1, Cbln1, Dyrk2, Ano1, Mrgpre, Pkdcc, Park7, Os9, Itgb1, Txn1, Inhbb, Fzd7, Hes1, Anxa1, Preb, Adora1, Rabep1, Psmb7, Cd24a, Ap1g2, Ipo5, Vps37c, Rab40b, Plekhf2, Rab7b, Vps37b, Map4k4, Ywhaz, Cog…
GOTERM_MF_FAT	82	7.44777	4.27956e-06	912	903	16866	1.67936	0.00609259	0.000678794	0.00706809	GO:0032403~protein complex binding	Ppp1cc, Cyr61, Twf1, Lrrk2, Igf2, Ran, Kctd5, Hsd17b12, Emp2, Syk, Tnnc2, Gnal, Pdgfb, Hmgn1, S1pr3, Atp1b1, Hmga2, Utrn, Smad3, Dcn, Fn1, Fst, Itga7, Shroom1, Cdkn1a, Pdp1, Itga6, Pten, Ctnnb1, H2afy, Ptpn1, Kras, Myh3, Gnai3, Ezr, Dab2, Syne3, Rasa1, Rbx1, Myh10, Npnt, Mb21d2, Irs2, Mtss1, Smarce1, Sema7a, Fam178a, Bin1, Nipbl, Rap1b, Erbb2ip, Nck2, Itgb1, Sipa1l1, Thbs1, Antxr1, Plk2, Hes1, Ad…
GOTERM_CC_FAT	34	3.0881	4.66555e-06	892	229	14413	2.39902	0.00396252	0.00198323	0.00721952	GO:0043292~contractile fiber	Bin1, Twf1, Murc, Myl2, Tnni1, Tnnc2, Ryr3, Lmod3, Myl12b, Casq2, Calm2, Tnnt2, Synpo, Myh2, Tpm1, Plec, Calm1, Jph1, Tjp1, Ctnnb1, Obscn, Ppp2r5a, Myh3, Actc1, Trim63, Myl1, Neb, Npnt, Hdac4, Palld, Pdlim5, Dag1, Atp2b4, Pdlim3
GOTERM_MF_FAT	27	2.45232	4.84537e-06	912	181	16866	2.75869	0.00689532	0.000691681	0.00800255	GO:0019207~kinase regulator activity	Igf2, Klf4, Ccny, Kidins220, Socs7, Trib1, Fam20a, Dus2, Rtn4r, Dcn, Cd24a, Ccnl1, Trib3, Spred2, Cdkn1a, Socs3, Hmgb1, Gas6, H2afy, Pik3r1, Spred1, Akap11, Mob1b, Bcl10, Cab39, Grem1, Ngf
GOTERM_BP_FAT	30	2.7248	4.85404e-06	985	211	17911	2.58537	0.0372146	0.000125156	0.009671	GO:0045444~fat cell differentiation	Zc3h12a, Zfp36l1, Nipbl, Zfp36l2, Dusp10, Klf4, Inhbb, Zfp516, Socs7, Sfrp1, Gata2, Tbl1xr1, Hmga2, Vegfa, Smad3, Insig1, Trib3, Smad6, Cebpb, Adrb2, Zbtb7c, Itga6, Fndc3b, Sh3pxd2b, Sfrp2, Ap1s2, Bbs2, Mb, Id2, Klf5
GOTERM_BP_FAT	16	1.45322	5.68718e-06	985	71	17911	4.09775	0.0434613	0.000146154	0.0113308	GO:0042770~signal transduction in response to DNA damage	Snai1, Foxo3, Grb2, Spred1, Gadd45a, Pmaip1, Hipk2, Pttg1ip, Trp63, Bcl3, Spred2, Ndrg1, Cdkn1a, Sox4, Eef1e1, Dyrk1a
GOTERM_CC_DIRECT	61	5.54042	5.9522e-06	1037	628	19662	1.8417	0.0037488	0.00125117	0.00885118	GO:0043234~protein complex	Ran, Fkbp4, Kidins220, Eif4e, Syk, Gata2, Prkab1, Myl12b, Smad3, Utrn, Bcl3, Runx1, Smad6, Cdkn1a, Cep97, Arhgef7, Ctnnb1, Znrf2, Atp1a1, Zfp703, Akap7, Akap11, Hdac4, Cab39, Irs2, Smad5, Id2, Tank, Tes, Smarce1, Zc3h12a, Sipa1l1, Gch1, Anxa1, Akap6, Sox9, Cav2, Ripk2, Rtn4, Col6a2, Tpm1, Myh2, Cdh2, N6amt1, Nufip1, Il1r1, Ywhaz, Pick1, Mreg, Sntb1, Grb2, Pik3r1, Dcaf7, Neb, Bcl10, Trp63, Incenp,…
GOTERM_BP_FAT	35	3.17893	6.01234e-06	985	271	17911	2.34846	0.0458883	0.000154003	0.0119786	GO:0040013~negative regulation of locomotion	Gtpbp4, Cxcl12, Klf4, Apod, Thbs1, Sema3a, Sfrp1, Pdgfb, Trib1, Adora1, Adarb1, Sema6a, Dcn, Tpm1, Idh2, Pten, Notch1, Rhob, Olfm1, Ptprk, Abr, Rap2b, Sfrp2, Sema4b, Il33, Nr2f2, Grem1, Dag1, Phldb2, Sema5a, Cxcl13, Cx3cl1, Chrd, Wnt4, Egfl7
GOTERM_BP_FAT	39	3.54223	6.48082e-06	985	320	17911	2.21615	0.0493742	0.00016546	0.0129119	GO:0051961~negative regulation of nervous system development	Fkbp4, Foxo3, Dusp10, Itgb1, Sema3a, Sox11, Eif4e, Plk2, Hes1, Ngef, Hmga2, Sox9, Sema6a, Cd24a, Rtn4r, Dll1, Dlx2, Rtn4, Map4k4, Idh2, Pten, Notch1, Spp1, Olfm1, Lpar1, Ctnnb1, Pmp22, App, Hnrnpk, Traf3ip1, Dab2, Sema4b, Ddx6, Irx3, Asap1, Sema5a, Id2, Chrd, Hey1
GOTERM_BP_FAT	31	2.81562	6.81702e-06	985	226	17911	2.49423	0.051868	0.000173475	0.0135817	GO:0050730~regulation of peptidyl-tyrosine phosphorylation	Errfi1, Igf2, Itgb1, Syk, Hes1, Sfrp1, Pdgfb, Adora1, Vegfa, Cav2, Ripk2, Cd24a, Unc119, Socs3, Gas6, Musk, Ptpn1, App, Lif, Rap2b, Traf3ip1, Cck, Fyn, Sfrp2, Fbxw7, Rasa1, Grem1, Arl2bp, Hsph1, Il12a, Irf1
GOTERM_BP_FAT	23	2.08901	6.94163e-06	985	139	17911	3.00882	0.0527907	0.000176073	0.01383	GO:1903828~negative regulation of cellular protein localization	Nedd4l, Gas6, Zc3h12a, Ppp2r5a, Lrrk2, H2afy, Terf1, Pkdcc, Park7, Apod, C1qtnf3, Os9, Txn1, Dab2, Ppm1b, Dclk1, Bard1, Fbxw11, Akap1, Dyrk2, Rhoq, Hsph1, Sox4
GOTERM_BP_FAT	32	2.90645	7.13015e-06	985	238	17911	2.44487	0.0541848	0.000180269	0.0142055	GO:2000146~negative regulation of cell motility	Gtpbp4, Cxcl12, Klf4, Apod, Thbs1, Sema3a, Sfrp1, Pdgfb, Trib1, Adora1, Adarb1, Dcn, Tpm1, Idh2, Pten, Notch1, Rhob, Olfm1, Ptprk, Abr, Rap2b, Sfrp2, Il33, Nr2f2, Grem1, Dag1, Phldb2, Cxcl13, Cx3cl1, Chrd, Wnt4, Egfl7
GOTERM_BP_FAT	54	4.90463	7.27741e-06	985	513	17911	1.91408	0.0552724	0.000183398	0.0144989	GO:0010975~regulation of neuron projection development	Lrrk2, Fkbp4, Cxcl12, Klf4, Sema3a, Kidins220, Vldlr, Sfrp1, Ngef, Rtn4r, Enc1, Fn1, Sgk1, Pten, Ccdc88a, Olfm1, Ttl, Lpar1, Hnrnpk, Zfyve27, Dab2, Sema4b, Plxnd1, Cux1, Pdlim5, Nedd4l, Sema7a, Eef1a1, Foxo6, Itgb1, Sipa1l1, Tenm3, Pak3, Hes1, Plk2, Vegfa, Sema6a, Cd24a, Map1b, Rtn4, Fgfr1, Cdh2, Map4k4, Spp1, Pmp22, Lif, Fyn, Sfrp2, Met, Tnfrsf12a, Asap1, Ngf, Sema5a, Nsmf
GOTERM_BP_FAT	53	4.81381	7.42e-06	985	500	17911	1.92748	0.0563243	0.00018639	0.014783	GO:0007264~small GTPase mediated signal transduction	Lrrk2, Cdc42ep3, Ran, Arhgef5, Murc, Bcl6, Rnd3, Arhgap18, Cul3, Ngef, Rasl11a, Trio, Cdkn1a, Plekhg5, Rasa3, Lpar1, Arhgef7, Abr, Kras, Rap2b, Rab27b, Rasa1, Vav3, Rab33b, Rap1b, Arl5a, Spry1, Arhgap32, Itgb1, Rhobtb1, Plk2, Ralgapa2, Gna13, Rab40b, Cdh2, Ralgps2, Rab7b, Rhob, Obscn, Grb2, Spata13, Adra1b, Cdh13, Dock8, Cdon, Rhebl1, Ngf, Rhobtb2, Arf2, Rhoq, Arl1, Rap1gds1, Ywhaq
GOTERM_BP_FAT	99	8.99183	7.48959e-06	985	1148	17911	1.56811	0.0568372	0.000187535	0.0149216	GO:0033043~regulation of organelle organization	Twf1, Igf2, Cdc42ep3, Terf1, Anapc4, Tbc1d1, Pdcd6ip, Bcl6, Tmsb4x, Arhgap18, Pdgfb, Gata2, Kif18a, Ccsap, Hhat, Sgk1, Grtp1, Dtwd2, Pkhd1, Inf2, Tnks2, Ctcfl, Mrgpre, Fam178a, Mtg1, Hes1, Lmod3, Anxa1, Preb, Tmsb10, Vegfa, Psmb7, Map1b, Ctsl, Adrb2, Mycbp2, Vps37b, Jam3, Ddhd1, Msx1, Met, Neb, Asap1, Arhgap28, Cdc45, Phldb2, Pinx1, Lrrk2, Fkbp4, Arhgef5, Cul3, Pmaip1, Smad3, Insig1, Fzd5, Dcn, P…
GOTERM_BP_FAT	46	4.17802	7.72381e-06	985	410	17911	2.04013	0.0585616	0.000192781	0.0153882	GO:0001558~regulation of cell growth	Sema7a, Nedd4l, Osgin1, Cyr61, Cxcl12, Lef1, Sema3a, Myl2, Bcl6, Sfrp1, Slc25a33, Foxk1, Smarca2, Akap6, Ctdp1, Vegfa, Sema6a, Smad3, Rtn4r, Rtn4, Map1b, Fn1, Bdkrb1, N6amt1, Cdkn1a, Sgk1, Spp1, Olfm1, Ttl, Exosc9, Zmat3, Hnrnpk, Zfyve27, Msx1, Sfrp2, Dab2, Sema4b, Plxnd1, Igfbp4, Tnfrsf12a, Sertad2, Extl3, Grem1, Ngf, Sema5a, Fam107a
GOTERM_MF_FAT	95	8.62852	7.74374e-06	912	1109	16866	1.5842	0.0109972	0.00100478	0.0127892	GO:0001071~nucleic acid binding transcription factor activity	Myef2, Snai1, Epm2aip1, Fubp3, Foxo3, Tshz1, Klf4, Foxc1, Mkl1, Rfx3, Sox11, Bcl6, Egr1, Gata2, Foxq1, Hmga2, Smad3, Dlx2, Bcl3, Zfp438, Runx1, Klf6, Smad6, Nfe2l1, Atoh8, Tbx1, Zbtb14, Tead3, Notch1, Ctnnb1, Hnrnpk, Tsc22d1, Six1, Tcf12, Cux1, Tcerg1, Elf2, Smad5, Prdm15, E2f3, Zbtb38, Ctcfl, Ets1, Hey1, Irf1, Zfp281, Aff1, Foxl1, Tgif1, Foxn2, Foxo6, Rxrb, Zfp322a, Lef1, Zfp516, Foxj3, Hes1, Et…
GOTERM_MF_FAT	95	8.62852	7.74374e-06	912	1109	16866	1.5842	0.0109972	0.00100478	0.0127892	GO:0003700~transcription factor activity, sequence-specific DNA binding	Myef2, Snai1, Epm2aip1, Fubp3, Foxo3, Tshz1, Klf4, Foxc1, Mkl1, Rfx3, Sox11, Bcl6, Egr1, Gata2, Foxq1, Hmga2, Smad3, Dlx2, Bcl3, Zfp438, Runx1, Klf6, Smad6, Nfe2l1, Atoh8, Tbx1, Zbtb14, Tead3, Notch1, Ctnnb1, Hnrnpk, Tsc22d1, Six1, Tcf12, Cux1, Tcerg1, Elf2, Smad5, Prdm15, E2f3, Zbtb38, Ctcfl, Ets1, Hey1, Irf1, Zfp281, Aff1, Foxl1, Tgif1, Foxn2, Foxo6, Rxrb, Zfp322a, Lef1, Zfp516, Foxj3, Hes1, Et…
GOTERM_BP_FAT	25	2.27066	7.81103e-06	985	161	17911	2.82356	0.0592029	0.000194337	0.015562	GO:2001236~regulation of extrinsic apoptotic signaling pathway	Gdnf, Park7, Eya3, Tnfaip3, Unc5b, Thbs1, Sfrp1, Runx3, Siah2, Pmaip1, Zc3hc1, Vegfa, Sh3rf1, Fgfr1, Pten, Itga6, Atf3, Eya4, Fyn, Sfrp2, Dab2, Bcl10, Lgals3, Tnfrsf12a, Cx3cl1
GOTERM_BP_FAT	47	4.26885	7.82322e-06	985	423	17911	2.02042	0.0592925	0.000194023	0.0155863	GO:0033674~positive regulation of kinase activity	Cyr61, Lrrk2, Mmd, Arhgef5, Cops8, Thbs1, Ccny, Emp2, Lmo4, Vldlr, Syk, Pdgfb, Gadd45a, Gadd45g, Akap6, Adora1, Gadd45b, Vegfa, Fzd5, Cd24a, Ccnl1, Fgfr1, Zfp622, Unc119, Tnfsf15, Cdkn1a, Gas6, Ccdc88a, Lpar1, Ptpn1, Kras, Ang, Dab2, Fbxw7, Met, Stil, Bcl10, Cemip, Ccnd2, Cab39, Grem1, Hspa2, Dag1, Atp2b4, Vav3, Magi3, Hsph1
GOTERM_BP_FAT	56	5.08629	7.89416e-06	985	541	17911	1.88224	0.0598137	0.000195162	0.0157276	GO:0072594~establishment of protein localization to organelle	Lrrk2, Cox18, Terf1, Ran, Apod, Bcl6, Syk, Rbpms, Pmaip1, Fzd5, Smad3, Pttg1ip, Rgs19, Bcl3, Ablim3, Hhat, Cdkn1a, Fam53a, Tomm20, Gas6, Tob1, Dtwd2, H2afy, 1810011O10Rik, Dab2, Tnpo1, Sec61b, Dag1, Grem1, Dyrk2, Lonp2, Chmp4b, Hsph1, Rab33b, Mrgpre, Zc3h12a, Tspan17, C1qtnf3, Tnfaip3, Txn1, Fzd7, Hes1, Ppm1b, Akap6, Psmb7, Ipo5, Ywhaz, Sfrp2, Pik3r1, Fbxw7, Mipep, Tlr3, Prickle1, Fbxw11, Sema5a,…
GOTERM_BP_FAT	14	1.27157	7.97922e-06	985	56	17911	4.54594	0.0604384	0.000196643	0.015897	GO:0030330~DNA damage response, signal transduction by p53 class mediator	Snai1, Foxo3, Spred1, Pmaip1, Hipk2, Pttg1ip, Trp63, Bcl3, Spred2, Ndrg1, Cdkn1a, Sox4, Eef1e1, Dyrk1a
GOTERM_BP_FAT	27	2.45232	8.10393e-06	985	183	17911	2.68285	0.0613535	0.000199088	0.0161455	GO:0051147~regulation of muscle cell differentiation	Mbnl3, Zfp36l1, Cd53, Cxcl12, Rbm38, Trim72, Tmsb4x, Pdgfb, Akap6, Ctdp1, Sox9, Dll1, Tbx1, Myog, Notch1, Zeb1, Il4ra, Pik3r1, Msx1, Hdac4, Hopx, Prickle1, Cdon, Grem1, Sik1, Cxcl14, Rbm24
GOTERM_BP_FAT	21	1.90736	8.12493e-06	985	120	17911	3.18216	0.0615074	0.000198978	0.0161873	GO:0001704~formation of primary germ layer	Snai1, Ets2, Ctnnb1, Dusp1, Itgb1, Tnrc6c, Foxc1, Lef1, Dusp5, Sfrp2, Fzd7, Hmga2, Dusp4, Smad3, Fgfr1, Fn1, Itga7, Atoh8, Gata4, Chrd, Dusp6
GOTERM_BP_FAT	35	3.17893	8.26478e-06	985	275	17911	2.3143	0.0625323	0.00020177	0.0164659	GO:0032102~negative regulation of response to external stimulus	Zc3h12a, Dusp10, Apod, C1qtnf3, Tnfaip3, Thbs1, Sema3a, Pdgfb, Trib1, Ppm1b, Adora1, Smad3, Sema6a, Tyro3, Adrb2, Socs3, Pten, Nenf, Notch1, Spp1, Abr, Traf3ip1, Cck, Sema4b, Hmgcr, Bbs2, Itch, Grem1, Phldb2, Sema5a, Thbd, Cxcl13, Ptgis, Wnt4, Ets1
GOTERM_BP_FAT	10	0.908265	8.38479e-06	985	27	17911	6.73472	0.0634109	0.000204062	0.016705	GO:0038066~p38MAPK cascade	Zfp36l1, Zc3h12a, Gadd45g, Vegfa, Gadd45b, Ezr, Xdh, Hsph1, Met, Gadd45a
GOTERM_BP_FAT	30	2.7248	8.4605e-06	985	217	17911	2.51388	0.0639648	0.000205265	0.0168558	GO:0010001~glial cell differentiation	Bin1, Dusp10, Lef1, Sox11, Hes1, Pdgfb, Hmga2, Sox9, Dll1, Gpc1, Dlx2, Rtn4, Cdh2, Hdac11, Pten, Notch1, Pick1, Ctnnb1, Lpar1, Lif, Kras, Phgdh, Zfp488, Ror1, Dag1, Cxcr4, Tspan2, Id2, Ndrg1, Sox4
GOTERM_BP_FAT	30	2.7248	8.4605e-06	985	217	17911	2.51388	0.0639648	0.000205265	0.0168558	GO:0030278~regulation of ossification	Cyr61, Nipbl, Bcor, Pkdcc, Fam20c, Sox11, Sfrp1, Vegfa, Sox9, Smad3, Fgfr1, Ank, Smad6, Cebpb, Adrb2, Notch1, Ctnnb1, Tob1, Fndc3b, Sfrp2, S1pr1, Npnt, Hdac4, Trp63, Grem1, Smad5, Id2, Chrd, Wnt4, Hey1
GOTERM_BP_FAT	93	8.44687	8.56741e-06	985	1063	17911	1.59086	0.0647463	0.000207215	0.0170688	GO:1901701~cellular response to oxygen-containing compound	Zfp36l1, Lrrk2, Klf3, Zfp36l2, Igf2, Foxo3, Mtr, Klf4, Trim72, Bmi1, Ddias, Egr1, Eif4e, Sfrp1, Lamtor5, Slc25a33, Pdgfb, Trib1, Pim1, Tbx1, Sgk1, Gas6, Lpar1, Ctnnb1, Ptpn1, Rgs10, Hnrnpk, Trim63, Ezr, Zfp703, Hmgcr, Akap7, Hoxa1, Irs2, Cpeb4, Klf10, Aqp1, Mtdh, Ano1, Hsph1, Ets1, Il12a, Irf1, Errfi1, Zc3h12a, Gdnf, Rap1b, Park7, Plscr4, Rxrb, Tnfaip3, Txn1, Thbs1, Inhbb, Socs7, Ryr3, Ddit4, Anx…
GOTERM_BP_FAT	54	4.90463	8.79151e-06	985	516	17911	1.90295	0.0663824	0.000211979	0.0175152	GO:0010564~regulation of cell cycle process	Zfp36l1, Igf2, Zfp36l2, Anapc4, Pdcd6ip, Sox11, Sfrp1, Slc25a33, Pdgfb, Cul3, Hmga2, Calm2, Cry1, Ccsap, Cdkn1a, Cep97, Pten, Calm1, Ctnnb1, H2afy, Dusp1, 1810011O10Rik, Pkhd1, Ccnd2, Hspa2, Id2, Ndrg1, Wnt4, Mdm1, Chmp4b, Fam178a, Bin1, Plk2, Anxa1, Sox9, Cav2, Fgfr1, Myog, Foxn3, Atad5, App, Jade1, Tpra1, Lif, Msx1, Fbxw7, Met, Stil, Rps6ka2, Trp63, Cdc45, Atp2b4, Sox4, Smc3
GOTERM_BP_FAT	52	4.72298	8.85908e-06	985	490	17911	1.9297	0.0668751	0.00021295	0.0176498	GO:0050769~positive regulation of neurogenesis	Mmd, Cxcl12, Sema3a, Kidins220, Sox11, Bcl6, Vldlr, Gata2, Enc1, Fn1, Sgk1, Notch1, Ctnnb1, Lpar1, Hnrnpk, Zfyve27, Tcf12, Cux1, Zfp488, Cxcr4, Dag1, Id2, Nedd4l, Sema7a, Bin1, Tgif1, Eef1a1, Foxo6, Itgb1, Tenm3, Pak3, Man2a1, Hes1, Vegfa, Sema6a, Cd24a, Map1b, Rtn4, Fgfr1, Il1r1, Zeb1, Lif, Tcf4, Fyn, Met, Tnfrsf12a, Irx3, Cdon, Ngf, Sema5a, Nsmf, Cx3cl1
GOTERM_MF_FAT	56	5.08629	8.99803e-06	912	553	16866	1.87275	0.012767	0.0010702	0.0148606	GO:0008134~transcription factor binding	Foxo3, Gtf2a2, Foxc1, Klf4, Egr1, Eif4e, Gata2, Trib1, Smad3, Dll1, Pim1, Bcl3, Gmnn, Runx1, Cry1, Atoh8, Hdac11, Tead3, Dhx9, Ctnnb1, Hnrnpk, Zfp703, Rasa1, Bbs2, Tcf12, Hdac4, Rbbp8, Tcerg1, Mtdh, Bcor, Park7, Rxrb, Dact2, Lef1, Zfp516, Lmo4, Hes1, Hipk2, Sox9, Gata4, Cebpb, Ywhaz, Commd7, Zeb1, Exosc9, Tcf4, Pik3r1, Bhlhe40, Mef2a, Rcor1, Cnot2, Bcl10, Prickle1, Sik1, Irf2bp1, Klf5
GOTERM_BP_FAT	65	5.90372	9.5926e-06	985	667	17911	1.77203	0.0722076	0.000229873	0.0191111	GO:0016567~protein ubiquitination	Ube2e3, Ube2q2, Fbxo11, Lrrk2, Anapc4, Neurl1b, Trim72, Bmi1, Cul3, Siah2, Trib1, Zc3hc1, Bard1, Pttg1ip, Enc1, Sh3rf1, Cry1, March11, Klhl36, Med10, Pten, Ndfip2, Btbd11, Znrf2, Rybp, N4bp1, Rbx1, Gan, Tnks2, Itch, Med7, Fancf, Nedd4l, Pdzrn3, Bcor, Park7, Gtpbp4, Tnfaip3, Os9, Klhl31, Socs7, Ripk2, Trib3, Rab40b, Anapc1, Adrb2, Rnf144b, Socs3, Mycbp2, Ube2h, Klhl25, Fyn, Trim2, Dcaf7, Fbxw7, Bc…
GOTERM_BP_FAT	44	3.99637	9.62656e-06	985	388	17911	2.06208	0.0724538	0.000229982	0.0191787	GO:0045860~positive regulation of protein kinase activity	Cyr61, Lrrk2, Mmd, Arhgef5, Cops8, Thbs1, Ccny, Emp2, Vldlr, Syk, Pdgfb, Gadd45a, Gadd45g, Akap6, Adora1, Gadd45b, Vegfa, Fzd5, Cd24a, Ccnl1, Fgfr1, Unc119, Tnfsf15, Cdkn1a, Gas6, Ccdc88a, Lpar1, Ptpn1, Kras, Ang, Dab2, Fbxw7, Met, Stil, Bcl10, Cemip, Ccnd2, Cab39, Grem1, Hspa2, Dag1, Atp2b4, Magi3, Hsph1
GOTERM_MF_FAT	103	9.35513	9.97833e-06	912	1237	16866	1.53987	0.0141481	0.00109549	0.0164794	GO:0098772~molecular function regulator	Igf2, Cdc42ep3, Tbc1d1, Kidins220, Bmi1, Arhgap18, Pdgfb, Lamtor5, Ngef, Trib1, Rgs19, Calm2, Fn1, Trio, Sgk1, Grtp1, Gas6, Rasa3, Arhgef7, Abr, Rgs10, Gpsm1, Sec61b, Mob1b, Sh3pxd2a, Alox5ap, Sipa1l2, Nedd4l, Park7, Arhgap32, Sipa1l1, Socs7, Anxa1, Preb, Dus2, Fam20a, Vegfa, Rabep1, Cd24a, Trib3, Ppp1r14c, Adrb2, Socs3, Obscn, Ppp2r5a, Depdc1b, App, Dock8, Bcl10, Lrpap1, Asap1, Arhgap28, Pinx1, …
GOTERM_BP_FAT	43	3.90554	1.00311e-05	985	376	17911	2.07953	0.0753806	0.000238914	0.0199845	GO:1903706~regulation of hemopoiesis	Zfp36l1, Zfp36l2, Egr3, Foxo3, Foxc1, Lef1, Bcl6, Bmi1, Syk, Hes1, Sfrp1, Anxa1, Gata2, Trib1, Vegfa, Cd24a, Ripk2, Dll1, Pim1, Runx1, Cebpb, Rab7b, Shb, Hmgb1, Clec2d, Notch1, Gas6, Ctnnb1, Hlx, Zeb1, Klf13, 1810011O10Rik, Lif, Il4ra, Pik3r1, Hspa9, Rcor1, Rbm15, Klf10, Id2, Ets1, Il12a, Irf1
GOTERM_BP_FAT	57	5.17711	1.00849e-05	985	559	17911	1.85416	0.0757692	0.000239465	0.0200917	GO:0051962~positive regulation of nervous system development	Mmd, Cxcl12, Sema3a, Kidins220, Sox11, Bcl6, Vldlr, Gata2, Enc1, Fn1, Sgk1, Notch1, Lpar1, Ctnnb1, Musk, Hnrnpk, Zfyve27, Tcf12, Cux1, Zfp488, Cxcr4, Dag1, Cbln1, Id2, Nedd4l, Sema7a, Bin1, Tgif1, Eef1a1, Foxo6, Adgre5, Itgb1, Tenm3, Pak3, Man2a1, Hes1, Lrrn1, Vegfa, Sema6a, Cd24a, Map1b, Rtn4, Fgfr1, Il1r1, Zeb1, Lif, Tcf4, Fyn, Gorab, Met, Irx3, Tnfrsf12a, Cdon, Ngf, Sema5a, Nsmf, Cx3cl1
GOTERM_BP_FAT	19	1.7257	1.01005e-05	985	102	17911	3.38717	0.0758822	0.00023911	0.0201229	GO:0072080~nephron tubule development	Irx2, Notch1, Gdnf, Ctnnb1, Lif, Six1, Hes1, Npnt, Vegfa, Sox9, Irx3, Dll1, Cd24a, Grem1, Fmn1, Wnt4, Aqp1, Mtss1, Hey1
GOTERM_BP_DIRECT	19	1.7257	1.03327e-05	996	102	18082	3.38174	0.0418359	0.00355502	0.0192692	GO:0090090~negative regulation of canonical Wnt signaling pathway	Dkk2, Notch1, Wnt9a, Jade1, Foxo3, Lef1, Dab2, Sfrp2, Egr1, Sfrp1, Siah2, Nphp3, Sox9, Prickle1, Rgs19, Lats2, Grem1, Cdh2, Wnt4
GOTERM_BP_FAT	31	2.81562	1.05707e-05	985	231	17911	2.44024	0.0792707	0.000249483	0.0210595	GO:0060560~developmental growth involved in morphogenesis	Nedd4l, Sema7a, Spry1, Cxcl12, Itgb1, Sema3a, Sfrp1, Vegfa, Sox9, Sema6a, Rtn4r, Rtn4, Map1b, Fmn1, Fn1, Rdh10, Raph1, Notch1, Spp1, App, Hnrnpk, Zfyve27, Sema4b, Sfrp2, Plxnd1, S1pr1, Dclk1, Tnfrsf12a, Ngf, Sema5a, Slc12a2
GOTERM_BP_FAT	50	4.54133	1.06047e-05	985	467	17911	1.94687	0.0795152	0.000249531	0.0211272	GO:0043410~positive regulation of MAPK cascade	Igf2, Lrrk2, Arhgef5, Syk, Pdgfb, Gadd45g, Gadd45b, Fzd5, Zfp622, Tbx1, Hmgb1, Pten, Gas6, Ctnnb1, Lpar1, Ptpn1, Kras, Dab2, Hmgcr, Igfbp4, Npnt, Xdh, Sema7a, Zc3h12a, Rap1b, Itgb1, C1qtnf3, Thbs1, Gadd45a, Adora1, Hipk2, Vegfa, Cav2, Cd24a, Ripk2, Fgfr1, Cdh2, Gata4, Adrb2, Nenf, Fgf21, Lif, Fbxw7, Adra1b, Met, Bcl10, Tlr3, Cdon, Magi3, Cx3cl1
GOTERM_BP_FAT	23	2.08901	1.10721e-05	985	143	17911	2.92466	0.0828707	0.000259747	0.0220583	GO:0003231~cardiac ventricle development	Notch1, Cyr61, Ctnnb1, Foxc1, Myl2, Sox11, Sfrp2, Matr3, Lmo4, Tnni1, Hes1, Ptcd2, Rbm15, Tnnt2, Cxcr4, Tpm1, Gja5, Smad6, Id2, Gata4, Fzd2, Sox4, Hey1
GOTERM_BP_FAT	35	3.17893	1.12007e-05	985	279	17911	2.28112	0.0837916	0.000261976	0.0223145	GO:1902593~single-organism nuclear import	Zc3h12a, Ran, C1qtnf3, Apod, Txn1, Bcl6, Fzd7, Syk, Hes1, Rbpms, Ppm1b, Akap6, Smad3, Rgs19, Pttg1ip, Bcl3, Ipo5, Cdkn1a, Fam53a, Gas6, Tob1, 1810011O10Rik, Sfrp2, Pik3r1, Dab2, Tnpo1, Sec61b, Tlr3, Prickle1, Grem1, Dag1, Fbxw11, Sema5a, Akap1, Dyrk2
GOTERM_BP_FAT	35	3.17893	1.12007e-05	985	279	17911	2.28112	0.0837916	0.000261976	0.0223145	GO:0006606~protein import into nucleus	Zc3h12a, Ran, C1qtnf3, Apod, Txn1, Bcl6, Fzd7, Syk, Hes1, Rbpms, Ppm1b, Akap6, Smad3, Rgs19, Pttg1ip, Bcl3, Ipo5, Cdkn1a, Fam53a, Gas6, Tob1, 1810011O10Rik, Sfrp2, Pik3r1, Dab2, Tnpo1, Sec61b, Tlr3, Prickle1, Grem1, Dag1, Fbxw11, Sema5a, Akap1, Dyrk2
GOTERM_BP_FAT	35	3.17893	1.12007e-05	985	279	17911	2.28112	0.0837916	0.000261976	0.0223145	GO:0044744~protein targeting to nucleus	Zc3h12a, Ran, C1qtnf3, Apod, Txn1, Bcl6, Fzd7, Syk, Hes1, Rbpms, Ppm1b, Akap6, Smad3, Rgs19, Pttg1ip, Bcl3, Ipo5, Cdkn1a, Fam53a, Gas6, Tob1, 1810011O10Rik, Sfrp2, Pik3r1, Dab2, Tnpo1, Sec61b, Tlr3, Prickle1, Grem1, Dag1, Fbxw11, Sema5a, Akap1, Dyrk2
GOTERM_BP_FAT	29	2.63397	1.14847e-05	985	209	17911	2.5231	0.0858226	0.000267817	0.0228803	GO:1903320~regulation of protein modification by small protein conjugation or removal	Zc3h12a, Lrrk2, Gtpbp4, Park7, Tnfaip3, Bmi1, Egr1, Siah2, Trib1, Ripk2, Pttg1ip, Trib3, Cry1, Adrb2, Pten, Ndfip2, Ctnnb1, Herpud1, N4bp1, Fyn, Fbxw7, Bcl10, Itch, Hdac4, Prickle1, Ngf, Pinx1, Tank, Sox4
GOTERM_BP_FAT	12	1.08992	1.15503e-05	985	42	17911	5.19536	0.0862911	0.000268545	0.023011	GO:0072210~metanephric nephron development	Irx2, Gdnf, Ctnnb1, Sox9, Grem1, Lif, Fmn1, Wnt4, Aqp1, Egr1, Hes1, Pdgfb
GOTERM_MF_FAT	65	5.90372	1.16633e-05	912	683	16866	1.75999	0.0165173	0.00118895	0.0192619	GO:0000981~RNA polymerase II transcription factor activity, sequence-specific DNA binding	Snai1, Myef2, Epm2aip1, Fubp3, Tshz1, Foxo3, Foxc1, Klf4, Sox11, Bcl6, Egr1, Gata2, Foxq1, Hmga2, Smad3, Dlx2, Runx1, Nfe2l1, Tbx1, Hnrnpk, Six1, Tcf12, Cux1, Elf2, Smad5, Ctcfl, Hey1, Ets1, Irf1, Zfp281, Foxl1, Tgif1, Foxo6, Rxrb, Lef1, Foxj3, Hes1, Etv3, Foxk1, Runx3, Preb, Sox9, Elk3, Gata4, Cebpb, Myog, Foxj2, Foxp4, Ets2, Atf3, Zeb1, Klf13, Zfp174, Tcf4, Msx1, Mef2a, Bhlhe40, Btg2, Rcor1, Mx…
GOTERM_MF_DIRECT	79	7.1753	1.17597e-05	944	883	17446	1.65345	0.0125506	0.00420116	0.0187474	GO:0003700~transcription factor activity, sequence-specific DNA binding	Foxo3, Klf4, Foxc1, Mkl1, Rfx3, Sox11, Bcl6, Egr1, Gata2, Foxq1, Smad3, Bcl3, Zfp438, Runx1, Klf6, Nfe2l1, Smad6, Atoh8, Tbx1, Zbtb14, Tead3, Notch1, Ctnnb1, Tsc22d1, Six1, Tcf12, Tcerg1, Elf2, Smad5, Prdm15, E2f3, Zbtb38, Ets1, Hey1, Irf1, Zfp281, Aff1, Foxl1, Foxn2, Foxo6, Rxrb, Zfp322a, Lef1, Zfp516, Foxj3, Hes1, Etv3, Foxk1, Runx3, Preb, Sox9, Zfp28, Elk3, Gata4, Cebpb, Myog, Foxn3, Foxj2, Fo…
GOTERM_BP_FAT	45	4.08719	1.18226e-05	985	404	17911	2.02542	0.0882328	0.000274059	0.0235534	GO:0002683~negative regulation of immune system process	Zfp36l1, Igf2, Erbb2ip, Cxcl12, Dusp10, Apod, Tnfaip3, Thbs1, Bcl6, Sox11, Hes1, Sfrp1, Anxa1, Gata2, Trib1, Ppm1b, Adora1, Sox9, Cd24a, Dll1, Cd200, Tyro3, Cebpb, Rab7b, Clec2d, Notch1, Gpam, Ctnnb1, Hlx, Abr, Klf13, Il4ra, Ezr, Traf3ip1, Pik3r1, Hspa9, Plcl2, Il33, Bcl10, Lgals3, Itch, Rbm15, Grem1, Id2, Irf1
GOTERM_BP_FAT	95	8.62852	1.19544e-05	985	1101	17911	1.56899	0.0891708	0.000276293	0.0238158	GO:0098609~cell-cell adhesion	Metap1, Zfp36l1, Cyr61, Twf1, Igf2, Zfp36l2, Egr3, Cxcl12, Klf4, Efnb1, Bmi1, Bcl6, Egr1, Syk, Myl12b, Gadd45g, Fzd5, Smad3, Bcl3, Pdia6, Itga7, Has2, Tyro3, Kifc3, Shb, Itga6, Ctnnb1, Hlx, Pkhd1, Il4ra, Rap2b, Ezr, Cep41, Zfp703, Npnt, Itch, Eno1, Mb21d2, Pdlim5, Cxcr4, Cbln1, Cxcl13, Wnt4, Ndrg1, Hsph1, Ets1, Il12a, Irf1, Tes, Cd53, Nck2, Gtpbp4, Tnfaip3, Cd47, Itgb1, Lef1, Tenm3, Fzd7, Hes1, A…
INTERPRO	12	1.08992	1.1988e-05	1053	45	20594	5.21532	0.0190099	0.0190099	0.0200735	IPR001766:Transcription factor, fork head	Foxq1, Foxs1, Foxl1, Foxn2, Foxo6, Foxo3, Foxc1, Foxj3, Foxn3, Foxk1, Foxj2, Foxp4
GOTERM_BP_FAT	11	0.999092	1.2466e-05	985	35	17911	5.71489	0.0928047	0.000287267	0.024835	GO:0031069~hair follicle morphogenesis	Snai1, Foxq1, Notch1, Ctnnb1, Trp63, Wnt10a, Runx1, Ctsl, Fst, Gorab, Runx3
GOTERM_BP_DIRECT	11	0.999092	1.26471e-05	996	35	18082	5.70574	0.0509642	0.00401567	0.0235848	GO:0031069~hair follicle morphogenesis	Snai1, Foxq1, Notch1, Ctnnb1, Trp63, Wnt10a, Runx1, Ctsl, Fst, Gorab, Runx3
GOTERM_BP_DIRECT	11	0.999092	1.26471e-05	996	35	18082	5.70574	0.0509642	0.00401567	0.0235848	GO:0048514~blood vessel morphogenesis	Nr2f2, Vegfa, Fgfr1, Cdh2, Thbs1, Itga7, Tbx1, Syk, Pdgfb, Shb, Rasa1
GOTERM_BP_FAT	32	2.90645	1.2884e-05	985	245	17911	2.37502	0.0957629	0.000296026	0.0256677	GO:0030111~regulation of Wnt signaling pathway	Dkk2, Foxl1, Lrrk2, Foxo3, Apcdd1, Ccny, Lef1, Dact2, Egr1, Sfrp1, Siah2, Hmga2, Sox9, Fzd5, Rgs19, Cdh2, Notch1, Depdc1b, Jade1, Wnt9a, Dab2, Sfrp2, Zfp703, Spin1, Nphp3, Tnks2, Prickle1, Atp6ap2, Lats2, Grem1, Wnt4, Sox4
GOTERM_CC_FAT	32	2.90645	1.29774e-05	892	219	14413	2.361	0.0109831	0.00367451	0.0200802	GO:0030016~myofibril	Bin1, Twf1, Murc, Myl2, Tnni1, Tnnc2, Ryr3, Lmod3, Myl12b, Casq2, Calm2, Tnnt2, Synpo, Myh2, Tpm1, Calm1, Jph1, Tjp1, Ctnnb1, Obscn, Ppp2r5a, Myh3, Actc1, Trim63, Myl1, Neb, Hdac4, Palld, Pdlim5, Dag1, Atp2b4, Pdlim3
GOTERM_BP_FAT	35	3.17893	1.30244e-05	985	281	17911	2.26488	0.0967538	0.000298372	0.0259473	GO:0051170~nuclear import	Zc3h12a, Ran, C1qtnf3, Apod, Txn1, Bcl6, Fzd7, Syk, Hes1, Rbpms, Ppm1b, Akap6, Smad3, Rgs19, Pttg1ip, Bcl3, Ipo5, Cdkn1a, Fam53a, Gas6, Tob1, 1810011O10Rik, Sfrp2, Pik3r1, Dab2, Tnpo1, Sec61b, Tlr3, Prickle1, Grem1, Dag1, Fbxw11, Sema5a, Akap1, Dyrk2
GOTERM_BP_FAT	30	2.7248	1.31839e-05	985	222	17911	2.45726	0.0978786	0.000301142	0.026265	GO:0001649~osteoblast differentiation	Snai1, Sema7a, Cyr61, Igf2, Gtpbp4, Fam20c, Lef1, Sox11, Tmsb4x, Sfrp1, Vegfa, Smad3, Fgfr1, Cebpb, Dhx9, Notch1, Spp1, Ctnnb1, Tob1, Fndc3b, Sfrp2, Cat, Npnt, Hdac4, Trp63, Smad5, Id2, Chrd, Wnt4, Hey1
GOTERM_BP_FAT	19	1.7257	1.33423e-05	985	104	17911	3.32203	0.0989949	0.000303873	0.0265806	GO:0090090~negative regulation of canonical Wnt signaling pathway	Dkk2, Notch1, Wnt9a, Jade1, Foxo3, Lef1, Dab2, Sfrp2, Egr1, Sfrp1, Siah2, Nphp3, Sox9, Prickle1, Rgs19, Lats2, Grem1, Cdh2, Wnt4
GOTERM_BP_FAT	17	1.54405	1.33797e-05	985	85	17911	3.63675	0.099258	0.000303839	0.0266551	GO:0014033~neural crest cell differentiation	Sema7a, Gdnf, Foxc1, Sema3a, Lef1, Efnb1, Sox11, Sema4b, Hes1, Sfrp1, Sox9, Sema6a, Wnt10a, Sema5a, Fn1, Rdh10, Tbx1
GOTERM_BP_FAT	62	5.63124	1.36658e-05	985	633	17911	1.78103	0.101269	0.000309434	0.0272249	GO:0030855~epithelial cell differentiation	Zfp36l1, Fam20c, Klf4, Rfx3, Sox11, Pdgfb, S1pr3, Smad3, Dll1, Cdkn1a, Tbx1, Atoh8, Notch1, Col18a1, Slc4a7, Ctnnb1, H2afy, Ezr, Dab2, Six1, Zfp703, S1pr1, Cux1, Cxcr4, Grem1, Id2, Wnt4, Xdh, Mtss1, Hey1, Errfi1, Gdnf, B4galt1, Rap1b, Dact2, Lef1, Fzd7, Hes1, Anxa1, Sox9, Vegfa, Cd24a, Fgfr1, Ctsl, Cdh2, Gata4, Cebpb, Foxp4, Tjp1, Lce1g, Zeb1, Lif, Fndc3b, Met, Nr2f2, Lgals3, Palld, Trp63, Lats2,…
GOTERM_BP_FAT	68	6.1762	1.38407e-05	985	717	17911	1.72454	0.102497	0.00031249	0.0275734	GO:0032446~protein modification by small protein conjugation	Ube2e3, Ube2q2, Fbxo11, Lrrk2, Anapc4, Neurl1b, Trim72, Bmi1, Cul3, Siah2, Trib1, Zc3hc1, Bard1, Pttg1ip, Enc1, Sh3rf1, Cry1, March11, Klhl36, Pten, Med10, Ndfip2, Btbd11, Ctnnb1, Znrf2, Rybp, N4bp1, Rbx1, Gan, Tnks2, Itch, Hdac4, Med7, Fancf, Nedd4l, Pdzrn3, Bcor, Park7, Gtpbp4, Tnfaip3, Os9, Klhl31, Socs7, Ripk2, Trib3, Rab40b, Anapc1, Adrb2, Rnf144b, Socs3, Mycbp2, Ufm1, Ube2h, Klhl25, Fyn, Tr…
GOTERM_MF_FAT	394	35.7856	1.39435e-05	912	6159	16866	1.18305	0.0197145	0.00132655	0.0230272	GO:0097159~organic cyclic compound binding	Snai1, Epm2aip1, Foxo3, Rbm38, Egr1, Arpp21, Trib1, Foxq1, Hbs1l, Bard1, Adarb1, Syn2, Dlx2, Runx1, Rpf2, Trio, Sgk1, Idh2, Irx2, Rybp, Atp1a1, Hlx, Mis18bp1, Phgdh, Myh3, Zfp703, Hspa9, Akap7, Myh10, Hopx, Elf2, Poll, Prim1, Zbtb38, Mtdh, Smarce1, Camk1g, Pkdcc, Tbl1xr1, Noc4l, Preb, Itm2b, Adora1, Mrps6, Ipo5, Nufip1, Map4k4, Foxj2, Ywhaz, Zeb1, Zfp174, Fndc3b, Actc1, Tcf4, Stard4, Ddx6, Met, S…
GOTERM_BP_FAT	30	2.7248	1.43777e-05	985	223	17911	2.44625	0.106254	0.000323675	0.0286429	GO:1900180~regulation of protein localization to nucleus	Zc3h12a, Park7, C1qtnf3, Apod, Txn1, Fzd7, Rbpms, Ppm1b, Akap6, Smad3, Cav2, Rgs19, Bcl3, Ipo5, Cdkn1a, Gas6, 1810011O10Rik, Lif, Fyn, Sfrp2, Pik3r1, Dab2, Dclk1, Tlr3, Grem1, Fbxw11, Sema5a, Akap1, Pinx1, Dyrk2
GOTERM_BP_FAT	22	1.99818	1.46541e-05	985	135	17911	2.96328	0.108182	0.00032895	0.0291936	GO:0045766~positive regulation of angiogenesis	Zc3h12a, Rhob, Jak1, Thbs1, Sfrp2, Gata2, Hipk2, Lgals3, Vegfa, Dll1, Grem1, Cxcr4, Sema5a, Runx1, F3, Cx3cl1, Ptgis, Gata4, Mtdh, Aqp1, Hmgb1, Ets1
GOTERM_BP_FAT	33	2.99728	1.53129e-05	985	259	17911	2.31685	0.112761	0.00034275	0.0305058	GO:0009896~positive regulation of catabolic process	Nedd4l, Zc3h12a, Zfp36l1, Lrrk2, Zfp36l2, Tnrc6c, Tnfaip3, Abhd5, Plk2, Trib1, Sox9, Pttg1ip, Trib3, Zfand2a, Rnf144b, Adrb2, Hmgb1, Pten, Csnk1a1, Tob1, Ptpn1, Herpud1, Fgf21, Ezr, Dab2, Fbxw7, Btg2, Adra1b, Il33, Itch, Prickle1, Irs2, Gga1
GOTERM_BP_FAT	16	1.45322	1.61059e-05	985	77	17911	3.77844	0.118241	0.000359468	0.0320853	GO:0003151~outflow tract morphogenesis	Nipbl, Ctnnb1, Foxc1, Thbs1, Sfrp2, Six1, Sox11, Plxnd1, Hes1, Vegfa, Gja5, Smad6, Tbx1, Gata4, Fzd2, Hey1
GOTERM_BP_FAT	19	1.7257	1.74855e-05	985	106	17911	3.25935	0.127694	0.000389142	0.0348332	GO:0061326~renal tubule development	Irx2, Notch1, Gdnf, Ctnnb1, Lif, Six1, Hes1, Npnt, Vegfa, Sox9, Irx3, Dll1, Cd24a, Grem1, Fmn1, Wnt4, Aqp1, Mtss1, Hey1
GOTERM_BP_FAT	31	2.81562	1.75217e-05	985	237	17911	2.37847	0.127941	0.00038884	0.0349054	GO:1904950~negative regulation of establishment of protein localization	Zc3h12a, Lrrk2, Terf1, Pkdcc, Park7, C1qtnf3, Os9, Apod, Txn1, Inhbb, Sfrp1, Anxa1, Ppm1b, Bard1, Fn1, Map4k4, Idh2, Gas6, Ndfip2, Ppp2r5a, Rab11fip5, Ezr, Hmgcr, Il33, Fbxw11, Akap1, Cx3cl1, Dyrk2, Rhoq, Hsph1, Sox4
GOTERM_BP_FAT	107	9.71844	1.84301e-05	985	1294	17911	1.5036	0.134109	0.000407837	0.0367148	GO:0007267~cell-cell signaling	Foxo3, Sox11, Egr1, Pdgfb, Siah2, Rgs19, Dll1, Syn2, Runx1, Hilpda, Arhgef7, Musk, Eif4a3, Kras, Zfp703, Plcl2, Tnks2, Irs2, Kcnq4, Cxcl14, Fgfbp1, Ano1, Dkk2, Rap1b, Htr1b, Park7, Apcdd1, Sipa1l1, Inhbb, Fzd7, Hes1, Anxa1, Tbl1xr1, Mgat3, Adora1, Cd24a, Fgfr1, Cdh2, Gata4, Adrb2, Map4k4, Ywhaz, Csnk1a1, Ppp2r5a, Depdc1b, Wnt9a, Jade1, Rab11fip5, Met, Adra1b, Bcl9, Prickle1, Trp63, Lats2, Ror1, N…
GOTERM_BP_FAT	75	6.81199	1.84401e-05	985	822	17911	1.6591	0.134176	0.000406905	0.0367346	GO:0009725~response to hormone	Zfp36l1, Epm2aip1, Igf2, Zfp36l2, Foxo3, Ran, Fkbp4, Cxcl12, Trim72, Bmi1, Pld1, Egr1, Eif4e, Sfrp1, Slc25a33, Hmga2, Calm2, Fads1, Cry1, Cdkn1a, Hmgb1, Sgk1, Notch1, Calm1, Ctnnb1, Ptpn1, Dusp1, Atp1a1, Stc2, Kras, Hnrnpk, Trim63, Ang, Dab2, Cat, Ptgds, Bbs2, Mb, Hdac4, Irs2, Dag1, Aqp1, Hey1, Irf1, Errfi1, Gdnf, Rap1b, Htr1b, Park7, Rxrb, Inhbb, Socs7, Anxa1, Ddit4, Cav2, Trib3, Ctsl, Gata4, So…
GOTERM_BP_FAT	36	3.26975	1.88208e-05	985	298	17911	2.1967	0.136747	0.000414134	0.0374928	GO:0050768~negative regulation of neurogenesis	Fkbp4, Foxo3, Dusp10, Itgb1, Sema3a, Sox11, Eif4e, Plk2, Hes1, Ngef, Hmga2, Sox9, Sema6a, Cd24a, Dll1, Rtn4r, Dlx2, Rtn4, Map4k4, Idh2, Pten, Notch1, Spp1, Olfm1, Lpar1, Ctnnb1, App, Pmp22, Dab2, Sema4b, Ddx6, Irx3, Asap1, Sema5a, Id2, Hey1
GOTERM_MF_FAT	388	35.2407	1.94324e-05	912	6072	16866	1.18173	0.0273682	0.00173286	0.0320907	GO:1901363~heterocyclic compound binding	Snai1, Epm2aip1, Foxo3, Rbm38, Egr1, Arpp21, Trib1, Foxq1, Hbs1l, Bard1, Adarb1, Syn2, Dlx2, Runx1, Rpf2, Trio, Sgk1, Idh2, Irx2, Rybp, Atp1a1, Hlx, Mis18bp1, Phgdh, Myh3, Zfp703, Hspa9, Akap7, Myh10, Hopx, Elf2, Poll, Prim1, Zbtb38, Mtdh, Camk1g, Smarce1, Pkdcc, Tbl1xr1, Noc4l, Preb, Itm2b, Adora1, Mrps6, Ipo5, Nufip1, Map4k4, Foxj2, Ywhaz, Zeb1, Zfp174, Fndc3b, Actc1, Tcf4, Ddx6, Met, Slc46a1, …
GOTERM_BP_FAT	41	3.72389	1.94531e-05	985	361	17911	2.06519	0.141002	0.000426844	0.0387524	GO:0010721~negative regulation of cell development	Fkbp4, Foxo3, Dusp10, Itgb1, Sema3a, Sox11, Eif4e, Plk2, Hes1, Sfrp1, Ngef, S1pr3, Hmga2, Ctdp1, Sox9, Sema6a, Cd24a, Rtn4r, Dll1, Dlx2, Rtn4, Map4k4, Shb, Idh2, Pten, Notch1, Spp1, Olfm1, Lpar1, Ctnnb1, App, Pmp22, Sfrp2, Dab2, Sema4b, Ddx6, Irx3, Asap1, Sema5a, Id2, Hey1
GOTERM_MF_FAT	81	7.35695	1.96289e-05	912	926	16866	1.61768	0.0276412	0.00164749	0.0324151	GO:0030234~enzyme regulator activity	Lrrk2, Igf2, Cdc42ep3, Murc, Tbc1d1, Klf4, Kidins220, Bmi1, Arhgap18, Pdgfb, Trib1, Arhgap12, Atp1b1, Rgs19, Rtn4r, Dcn, Calm2, Ccnl1, Fn1, Cdkn1a, Hmgb1, Rgs16, Prr5, Grtp1, Gas6, Notch1, Calm1, Rasa3, H2afy, Abr, Rgs10, Slpi, Sh3pxd2b, Gpsm1, Spred1, Rasa1, Akap11, Mob1b, Rin2, Cab39, R3hdml, Grem1, Sh3pxd2a, Tank, Alox5ap, Sipa1l2, Park7, Arhgap32, Sipa1l1, Lef1, Ccny, Socs7, Anxa1, Ralgapa2, …
GOTERM_BP_FAT	20	1.81653	1.9885e-05	985	117	17911	3.10833	0.143895	0.000435095	0.0396124	GO:0003279~cardiac septum development	Notch1, Cyr61, Sox11, Lmo4, Matr3, Plxnd1, Hes1, Myh10, Nphp3, Rbm15, Cxcr4, Gja5, Smad6, Id2, Tbx1, Zbtb14, Gata4, Fzd2, Sox4, Hey1
GOTERM_BP_FAT	19	1.7257	1.99597e-05	985	107	17911	3.22889	0.144395	0.00043551	0.0397613	GO:0001657~ureteric bud development	Gdnf, Ctnnb1, Spry1, Foxc1, Six1, Cat, Hes1, Sfrp1, Npnt, Vegfa, Sox9, Smad3, Grem1, Fmn1, Fgfr1, Smad5, Smad6, Wnt4, Hey1
GOTERM_BP_FAT	86	7.81108	2.00368e-05	985	984	17911	1.58923	0.14491	0.000435974	0.0399147	GO:0002520~immune system development	Zfp36l1, Zfp36l2, Egr3, Foxo3, Fam20c, Klf4, Foxc1, Polq, Bmi1, Bcl6, Ddias, Egr1, Syk, Sfrp1, Gata2, Trib1, Gadd45g, Fzd5, Smad3, Dll1, Mfap5, Pim1, Bcl3, Runx1, Fst, Nfe2l1, Tyro3, Tbx1, Shb, Hmgb1, Clec2d, Gas6, Notch1, Arhgef7, Ctnnb1, Hlx, Il4ra, Dab2, Six1, Hspa9, Plcl2, Mb, Itch, Snx10, Ostm1, Rbm15, Smad5, Sh3pxd2a, Cxcl13, Id2, Klf10, Wnt4, Ets1, Il12a, Irf1, Foxl1, Tet2, Tnfaip3, Tnrc6c…
GOTERM_BP_DIRECT	19	1.7257	2.04091e-05	996	107	18082	3.22372	0.0809482	0.00601134	0.038057	GO:0001501~skeletal system development	Ctnnb1, Pkdcc, Hexa, Fam20c, Foxc1, Sh3pxd2b, Bmi1, Sox11, Impad1, Lgals3, Sox9, Hdac4, Smad3, Trp63, Runx1, Fst, Gja5, Chrd, Sox4
GOTERM_BP_FAT	33	2.99728	2.09865e-05	985	263	17911	2.28161	0.151232	0.000455367	0.0418064	GO:0060541~respiratory system development	Errfi1, Dhcr7, Pkdcc, Spry1, Lef1, Sox11, Man2a1, Eif4e, Hes1, Hmga2, Vegfa, Sox9, Hs6st1, Fgfr1, Ctsl, Rdh10, Gata4, Hmgb1, Foxp4, Notch1, Ctsz, Ctnnb1, Lif, Kras, Fndc3b, Adamts2, Six1, Fbxw7, Nphp3, Cux1, Hopx, Dag1, Ano1
GOTERM_BP_FAT	50	4.54133	2.09982e-05	985	479	17911	1.8981	0.15131	0.000454359	0.0418297	GO:0032386~regulation of intracellular transport	Zc3h12a, Ppp1cc, Lrrk2, Park7, C1qtnf3, Ice1, Os9, Apod, Txn1, Fzd7, Syk, Hes1, Rbpms, Gata2, Ppm1b, Preb, Akap6, Bard1, Fzd5, Smad3, Insig1, Rgs19, Psmb7, Bcl3, Map1b, Ipo5, Tnnt2, Ablim3, Hhat, Cdkn1a, Gas6, Dtwd2, Ptpn1, 1810011O10Rik, Il4ra, Ezr, Pik3r1, Dab2, Sfrp2, Fbxw7, Cemip, Tlr3, Sec16b, Fbxw11, Grem1, Sema5a, Akap1, Dyrk2, Sox4, Mrgpre
GOTERM_BP_FAT	49	4.4505	2.10911e-05	985	466	17911	1.91203	0.151926	0.000455109	0.0420148	GO:0051345~positive regulation of hydrolase activity	Cyr61, Arhgef5, Tbc1d1, Abhd5, Lamtor5, Pmaip1, Atp1b1, Egln3, Smad3, Rtn4r, Calm2, Mtch1, Tnfsf15, Rgs16, Grtp1, Itga6, Calm1, Lpar1, Arhgef7, Rgs10, Cck, Ang, S1pr1, Rasa1, Npnt, Hspa2, F3, Cxcl13, Wnt4, Tank, Xdh, Bin1, Itgb1, Sipa1l1, Antxr1, Ralgapa2, Akap6, Vegfa, Cav2, Gna13, Tnnt2, Fgfr1, Tpm1, Adrb2, Sfrp2, Bcl10, Cx3cl1, Arl1, Rap1gds1
GOTERM_BP_FAT	59	5.35876	2.11593e-05	985	601	17911	1.78509	0.152377	0.000455321	0.0421504	GO:0006605~protein targeting	Lrrk2, Ran, Apod, Bcl6, Syk, Rbpms, Fzd5, Smad3, Rgs19, Pttg1ip, Bcl3, Pan3, Ablim3, Hhat, Cdkn1a, Fam53a, Tomm20, Gas6, Tob1, Dtwd2, 1810011O10Rik, Dab2, Tnpo1, Sec61b, Cemip, Dag1, Grem1, Dyrk2, Lonp2, Chmp4b, Rab33b, Mrgpre, Zc3h12a, Erbb2ip, Os9, C1qtnf3, Txn1, Fzd7, Hes1, Ppm1b, Adora1, Akap6, Psmb7, Ipo5, Ywhaz, Pick1, Pik3r1, Sfrp2, Fbxw7, Mipep, Tlr3, Prickle1, Nbea, Fbxw11, Sema5a, Akap1…
GOTERM_BP_DIRECT	31	2.81562	2.13042e-05	996	239	18082	2.35478	0.0843445	0.00585712	0.0397258	GO:0001525~angiogenesis	Zc3h12a, Unc5b, Syk, Vegfa, Fzd5, Elk3, Gna13, Tnfaip2, Rtn4, Hs6st1, Fgfr1, Fn1, Tbx1, Jam3, Shb, Pten, Notch1, Rhob, Col18a1, Ang, Plxnd1, S1pr1, Tnfrsf12a, Grem1, Smad5, Gja5, Vav3, Arhgap22, Klf5, Hey1, Egfl7
GOTERM_BP_FAT	25	2.27066	2.19501e-05	985	171	17911	2.65844	0.157598	0.000471037	0.0437254	GO:0007219~Notch signaling pathway	Snai1, Tspan17, Susd5, Neurl1b, Foxc1, Tspan5, Bcl6, Hes1, Slc35c1, Gata2, S1pr3, Sox9, Dll1, Dlx2, Aak1, Notch1, App, 1810011O10Rik, Fbxw7, Gmds, Itch, Trp63, Rbm15, Hey1, Egfl7
GOTERM_BP_FAT	30	2.7248	2.1961e-05	985	228	17911	2.3926	0.15767	0.00046998	0.0437472	GO:0030198~extracellular matrix organization	Cyr61, B4galt1, Foxc1, Ltbp2, Hsd17b12, Antxr1, Dpt, Sox9, Smad3, Mfap5, Bcl3, Fn1, Has2, Notch1, Gas6, Col18a1, App, Adamts2, Fmod, Sfrp2, Sh3pxd2b, Spock2, Npnt, Nphp3, Lgals3, Grem1, Dag1, Phldb2, Sema5a, Ets1
GOTERM_BP_FAT	16	1.45322	2.22085e-05	985	79	17911	3.68279	0.159297	0.000473978	0.0442401	GO:0043502~regulation of muscle adaptation	Errfi1, Klf4, Trim63, Mef2a, Tnni1, Srl, Akap6, Ctdp1, Hdac4, Smad3, Ece1, Atp2b4, Akap1, Lmcd1, Mtmr4, Myog
GOTERM_BP_FAT	134	12.1708	2.23561e-05	985	1714	17911	1.4216	0.160266	0.000475827	0.044534	GO:1902589~single-organism organelle organization	Twf1, Cdc42ep3, Anapc4, Ran, Emp2, Bcl6, Pdcd6ip, Tmsb4x, Arhgap18, Pdgfb, Hbs1l, Casq2, Kif18a, Cep162, Ccsap, Shroom1, Sgk1, Ttl, Abr, Pkhd1, Kras, Inf2, Gnai3, Cep41, Mkln1, Myh10, Snx10, Dag1, Cntrob, Fgfbp1, Fancf, Fundc1, Fam178a, Spry1, Itgb1, Sipa1l1, Denr, Lmod3, Anxa1, Tmsb10, Tnnt2, Vps8, Map1b, Ctsl, Pkp1, Adrb2, Ccser2, Jam3, Csnk1a1, Obscn, Actc1, Gorab, Neb, Csrp1, Pakap, Arhgap28,…
GOTERM_BP_FAT	19	1.7257	2.27417e-05	985	108	17911	3.19899	0.162792	0.000482717	0.045302	GO:0072164~mesonephric tubule development	Gdnf, Ctnnb1, Spry1, Foxc1, Six1, Cat, Hes1, Sfrp1, Npnt, Vegfa, Sox9, Smad3, Grem1, Fmn1, Fgfr1, Smad5, Smad6, Wnt4, Hey1
GOTERM_BP_FAT	19	1.7257	2.27417e-05	985	108	17911	3.19899	0.162792	0.000482717	0.045302	GO:0072163~mesonephric epithelium development	Gdnf, Ctnnb1, Spry1, Foxc1, Six1, Cat, Hes1, Sfrp1, Npnt, Vegfa, Sox9, Smad3, Grem1, Fmn1, Fgfr1, Smad5, Smad6, Wnt4, Hey1
GOTERM_BP_FAT	30	2.7248	2.38567e-05	985	229	17911	2.38215	0.170054	0.000505008	0.0475227	GO:0043062~extracellular structure organization	Cyr61, B4galt1, Foxc1, Ltbp2, Hsd17b12, Antxr1, Dpt, Sox9, Smad3, Mfap5, Bcl3, Fn1, Has2, Notch1, Gas6, Col18a1, App, Adamts2, Fmod, Sfrp2, Sh3pxd2b, Spock2, Npnt, Nphp3, Lgals3, Grem1, Dag1, Phldb2, Sema5a, Ets1
GOTERM_MF_FAT	42	3.81471	2.46976e-05	912	384	16866	2.02272	0.0346539	0.00195745	0.0407839	GO:0003779~actin binding	Bin1, Twf1, Lrrk2, Mkl1, Itgb1, Sipa1l1, Myl2, Tnni1, Tmsb4x, Tnnc2, Antxr1, Ablim1, Tmsb10, Capg, Enah, Utrn, Kif18a, Enc1, Tnnt2, Fmn1, Map1b, Synpo, Tpm1, Ablim3, Shroom1, Plec, Ccdc88a, Pick1, Sntb1, Inf2, Myh3, Ezr, Ang, Myh10, Syne3, Mprip, Palld, Myo10, Pdlim5, Cxcr4, Dag1, Mtss1
GOTERM_BP_FAT	30	2.7248	2.58999e-05	985	230	17911	2.37179	0.183198	0.000546766	0.0515917	GO:0048738~cardiac muscle tissue development	Rxrb, Murc, Itgb1, Foxc1, Myl2, Tnni1, Akap6, Vegfa, Ctdp1, Tnnt2, Fgfr1, Tpm1, Gata4, Pten, Notch1, Ctnnb1, Ncam1, Actc1, Mef2a, Ptcd2, Met, Myh10, S1pr1, 1190002N15Rik, Pdlim5, Grem1, Sik1, Gja5, Id2, Hey1
GOTERM_BP_FAT	87	7.90191	2.61737e-05	985	1005	17911	1.57412	0.184943	0.000551055	0.052137	GO:0014070~response to organic cyclic compound	Zfp36l1, Lrrk2, Igf2, Zfp36l2, Foxo3, Fkbp4, Ran, Klf4, Bmi1, Eif4e, Gnal, Sfrp1, Pmaip1, Adss, Hmga2, Casq2, Rgs19, Calm2, Pim1, Fads1, Cry1, Cdkn1a, Hmgb1, Sgk1, Itga6, Pten, Notch1, Calm1, Ctnnb1, Eif4a3, Dusp1, Atp1a1, Stc2, Kras, Hnrnpk, Trim63, Ezr, Dab2, Zfp703, Acsl3, Cat, Akap7, Ptgds, Rbbp8, Smad5, Lonp2, Aqp1, Dusp6, Ets1, Hey1, Errfi1, Zc3h12a, Gdnf, Rap1b, Tet2, Htr1b, Park7, Rxrb, T…
GOTERM_BP_FAT	31	2.81562	2.62557e-05	985	242	17911	2.32932	0.185466	0.000551296	0.0523003	GO:0031098~stress-activated protein kinase signaling cascade	Errfi1, Zc3h12a, Zfp36l1, Arhgef5, Dusp10, Syk, Sfrp1, Gadd45a, Trib1, Hipk2, Gadd45g, Gadd45b, Vegfa, Fzd5, Ripk2, Sh3rf1, Zfp622, Map4k4, Ptpn1, Ezr, Sfrp2, Dab2, Hmgcr, Met, Bcl10, Itch, Tlr3, Grem1, Magi3, Xdh, Hsph1
GOTERM_BP_FAT	24	2.17984	2.68274e-05	985	162	17911	2.69389	0.189096	0.000561787	0.0534388	GO:0008016~regulation of heart contraction	Calm1, Zc3h12a, Atp1a1, Sema3a, Gnai3, Myl2, Pik3r1, Mef2a, Adra1b, Atp1b1, Irx5, Adora1, Akap6, Hdac4, Hopx, Casq2, Calm2, Tnnt2, Fxyd1, Tpm1, Atp2b4, Gja5, Adrb2, Gata4
GOTERM_BP_DIRECT	26	2.36149	2.69081e-05	996	184	18082	2.56533	0.105324	0.00693169	0.0501729	GO:0001934~positive regulation of protein phosphorylation	Sema7a, Cyr61, Lrrk2, Igf2, Hipk2, Akap6, Fam20a, Vegfa, Sox9, Gata4, Tbx1, Prr5, Hmgb1, Gas6, Musk, Kras, Pik3r1, Dab2, Rasa1, Mprip, Tlr3, Ccnd2, Cdon, Ngf, Cxcr4, Hspa2
GOTERM_BP_FAT	42	3.81471	2.71867e-05	985	379	17911	2.01509	0.191369	0.000567786	0.0541542	GO:0045786~negative regulation of cell cycle	Zfp36l1, Zfp36l2, Foxc1, Tnfaip3, Thbs1, Nabp1, Sox11, Ddias, Plk2, Runx3, Cul3, Foxk1, Gadd45a, Hmga2, Smad3, Gmnn, Cdkn1a, Myog, Foxn3, Pten, Rhob, Ptprk, Ctnnb1, H2afy, Pmp22, Jade1, Dusp1, Wnt9a, Tpra1, Lif, Fbxw7, Stil, Nr2f2, Rps6ka2, Trp63, Lats2, Id2, Mdm1, Sox4, Il12a, Irf1, Smc3
GOTERM_MF_FAT	88	7.99273	2.79526e-05	912	1040	16866	1.56483	0.0391307	0.00209868	0.0461579	GO:0043565~sequence-specific DNA binding	Myef2, Snai1, Fubp3, Terf1, Foxo3, Klf4, Foxc1, Mkl1, Rfx3, Bmi1, Sox11, Bcl6, Egr1, Gata2, Foxq1, Hmga2, Smad3, Dlx2, Runx1, Cry1, Zfp395, Smad6, Nfe2l1, Tbx1, Zbtb14, Wbp2, Irx2, Notch1, H2afy, Hlx, Hnrnpk, Six1, Hoxa1, Tcf12, Cux1, Hdac4, Elf2, Smad5, Klf10, Prdm15, Zbtb38, Ctcfl, Ets1, Hey1, Irf1, Smarce1, Zfp281, Foxl1, Bcor, Tgif1, Foxn2, Foxo6, Rxrb, Lef1, Zfp516, Foxj3, Lmo4, Zbtb18, Hes1…
GOTERM_BP_FAT	30	2.7248	2.81006e-05	985	231	17911	2.36153	0.197123	0.000585304	0.0559744	GO:0030324~lung development	Errfi1, Dhcr7, Pkdcc, Spry1, Sox11, Man2a1, Eif4e, Hes1, Hmga2, Vegfa, Sox9, Hs6st1, Fgfr1, Ctsl, Rdh10, Gata4, Hmgb1, Foxp4, Ctsz, Notch1, Ctnnb1, Lif, Kras, Adamts2, Fndc3b, Fbxw7, Nphp3, Cux1, Hopx, Dag1
GOTERM_BP_FAT	26	2.36149	2.87127e-05	985	185	17911	2.55555	0.200953	0.000596458	0.0571931	GO:0007369~gastrulation	Snai1, Klf4, Tnrc6c, Itgb1, Tnfaip3, Foxc1, Lef1, Dusp5, Fzd7, Sfrp1, Cul3, Hmga2, Smad3, Fgfr1, Fn1, Itga7, Gata4, Atoh8, Ets2, Ctnnb1, Dusp1, Sfrp2, Nphp3, Dusp4, Chrd, Dusp6
GOTERM_BP_FAT	38	3.45141	2.88161e-05	985	329	17911	2.10025	0.201598	0.00059702	0.0573991	GO:0017038~protein import	Zc3h12a, Arhgef5, Ran, C1qtnf3, Apod, Txn1, Bcl6, Fzd7, Hes1, Syk, Rbpms, Ppm1b, Akap6, Smad3, Rgs19, Pttg1ip, Bcl3, Ipo5, Cdkn1a, Fam53a, Tomm20, Gas6, Tob1, 1810011O10Rik, Sfrp2, Pik3r1, Dab2, Tnpo1, Sec61b, Tlr3, Prickle1, Grem1, Fbxw11, Dag1, Sema5a, Akap1, Dyrk2, Lonp2
GOTERM_BP_DIRECT	13	1.18074	2.89045e-05	996	54	18082	4.37056	0.112681	0.00700772	0.0538944	GO:0003151~outflow tract morphogenesis	Nipbl, Thbs1, Sfrp2, Six1, Sox11, Plxnd1, Hes1, Vegfa, Gja5, Tbx1, Gata4, Fzd2, Hey1
GOTERM_BP_FAT	28	2.54314	2.90083e-05	985	208	17911	2.44781	0.202797	0.000599411	0.0577819	GO:0032872~regulation of stress-activated MAPK cascade	Zc3h12a, Arhgef5, Dusp10, Syk, Sfrp1, Gadd45a, Hipk2, Gadd45g, Vegfa, Gadd45b, Fzd5, Ripk2, Sh3rf1, Zfp622, Map4k4, Ptpn1, Ezr, Dab2, Sfrp2, Hmgcr, Met, Bcl10, Itch, Tlr3, Grem1, Magi3, Hsph1, Xdh
GOTERM_MF_FAT	13	1.18074	2.919e-05	912	55	16866	4.37117	0.0408271	0.00208203	0.0482008	GO:0050840~extracellular matrix binding	Spp1, Cyr61, Itgb1, Thbs1, Bcam, Spock2, Lgals3, Vegfa, Gpc1, Dcn, Dag1, Itga7, Itga6
GOTERM_BP_FAT	44	3.99637	2.92769e-05	985	406	17911	1.97065	0.204468	0.000603364	0.0583168	GO:0006913~nucleocytoplasmic transport	Zc3h12a, Park7, Ran, C1qtnf3, Apod, Zc3h11a, Txn1, Bcl6, Fzd7, Hes1, Syk, Rbpms, Ppm1b, Akap6, Bard1, Smad3, Rgs19, Pttg1ip, Bcl3, Ipo5, Cdkn1a, Fam53a, Anp32e, Gas6, Tob1, 1810011O10Rik, Sfrp2, Pik3r1, Dab2, Tnpo1, Hspa9, Sec61b, Shfm1, Tlr3, Prickle1, Cchcr1, Grem1, Fbxw11, Dag1, Sema5a, Akap1, Aaas, Dyrk2, Sox4
GOTERM_BP_FAT	44	3.99637	2.92769e-05	985	406	17911	1.97065	0.204468	0.000603364	0.0583168	GO:0042060~wound healing	Metap1, B4galt1, Cyr61, Tmem8c, Apod, Thbs1, Trim72, Fzd7, Syk, Pdgfb, Anxa1, Myl12b, Smad3, Dcn, Elk3, Gna13, Fn1, Myh2, Pdia6, Tpm1, Tyro3, Adrb2, Gata4, Myog, Hmgb1, Pik3cb, Notch1, Gas6, Rap2b, Hmgcr, Bcl9, Myh10, Lbh, Csrp1, Hopx, Cxcr4, Phldb2, Thbd, F3, Rreb1, Cx3cl1, Wnt4, Aqp1, Ets1
GOTERM_BP_FAT	25	2.27066	2.93644e-05	985	174	17911	2.61261	0.205012	0.000603575	0.058491	GO:0050679~positive regulation of epithelial cell proliferation	Notch1, B4galt1, Ctnnb1, Egr3, Cxcl12, Tnfaip3, Sox11, Ang, Fzd7, Zfp703, Sfrp1, Pdgfb, Cdh13, Hmga2, Vegfa, Sox9, Ccnd2, Cav2, Trp63, Sema5a, F3, Rreb1, Has2, Tbx1, Egfl7
GOTERM_BP_FAT	12	1.08992	2.94137e-05	985	46	17911	4.74359	0.205318	0.000603001	0.0585892	GO:0048483~autonomic nervous system development	Hoxa1, Gdnf, Ctnnb1, Hlx, Trp63, Fn1, Sema3a, Sox11, Six1, Tbx1, Hes1, Sox4
GOTERM_BP_FAT	114	10.3542	2.94199e-05	985	1414	17911	1.46602	0.205356	0.00060155	0.0586015	GO:0071822~protein complex subunit organization	Twf1, Cdc42ep3, Cops8, Trim72, Tmsb4x, Arhgap18, Slc25a33, Prkab1, Kif18a, Casq2, Gmnn, Fn1, Ccsap, Sgk1, C1qtnf6, Olfm1, Adamts2, Cat, Sh3pxd2a, Alox5ap, Smarce1, Fam178a, Eef1a1, Lmo4, Ryr3, Hes1, Lmod3, Pcbd1, Preb, Tmsb10, Vegfa, Cd24a, Tnnt2, Map1b, Ipo5, Col6a2, Cdh2, Nufip1, Ppp2r5a, Smim20, App, Uxs1, Bcl10, Trp63, Asap1, Nedd1, Sept11, Cx3cl1, Lrrk2, Cox18, Fkbp4, Arhgef5, Cryz, Kctd5, I…
GOTERM_BP_FAT	48	4.35967	2.979e-05	985	459	17911	1.90157	0.207651	0.000607526	0.0593385	GO:0009894~regulation of catabolic process	Nedd4l, Zc3h12a, Zfp36l1, Lrrk2, Zfp36l2, Park7, Tnrc6c, Os9, Itgb1, Tnfaip3, Abhd5, Plk2, Ddit4, Trib1, Adora1, Sox9, Smad3, Pttg1ip, Trib3, Usp25, Zfand2a, Rnf144b, Adrb2, Mycbp2, Myog, Hmgb1, Pten, Csnk1a1, Tob1, Ptpn1, Herpud1, Fgf21, N4bp1, Fyn, Ezr, Dab2, Fbxw7, Btg2, Adra1b, Il33, Itch, Hdac4, Prickle1, Irs2, Atp2b4, Gga1, Lonp2, Bpgm
GOTERM_BP_FAT	78	7.08447	2.99305e-05	985	878	17911	1.61541	0.20852	0.0006088	0.0596183	GO:0010243~response to organonitrogen compound	Zfp36l1, Epm2aip1, Lrrk2, Klf3, Igf2, Foxo3, Cxcl12, Klf4, Trim72, Pld1, Egr1, Gnal, Sfrp1, Lamtor5, Slc25a33, Adss, Gss, Casq2, Calm2, Fads1, Cry1, Cdkn1a, Sgk1, Pten, Slc1a3, Notch1, Calm1, Ctnnb1, Ptpn1, Dhx15, Dusp1, Stc2, Hnrnpk, Ezr, Cat, Akap7, Irs2, Dag1, Cpeb4, Klf10, Aqp1, Irf1, Errfi1, Rap1b, Erbb2ip, Htr1b, Tnfaip3, Inhbb, Socs7, Ryr3, Anxa1, Akap6, Sox9, Cav2, Ripk2, Ipo5, Trib3, Ceb…
GOTERM_BP_FAT	31	2.81562	3.0774e-05	985	244	17911	2.31023	0.213719	0.000624328	0.061298	GO:0090130~tissue migration	Zc3h12a, Egr3, Klf4, Itgb1, Thbs1, Sema3a, Emp2, Pdgfb, Vegfa, Sox9, Dcn, Fgfr1, Has2, Atoh8, Hmgb1, Pten, Notch1, Rhob, Plekhg5, Actc1, Plxnd1, Fbxw7, Met, Cdh13, Nr2f2, Grem1, Sema5a, Rreb1, Cxcl13, Aqp1, Ets1
GOTERM_BP_FAT	14	1.27157	3.09186e-05	985	63	17911	4.04083	0.214607	0.000625634	0.0615858	GO:0051145~smooth muscle cell differentiation	Notch1, Ctnnb1, Mkl1, Six1, Tmsb4x, Hes1, Pdgfb, Smarca2, Npnt, Vegfa, Sox9, Smad6, Wnt4, Hey1
GOTERM_BP_FAT	28	2.54314	3.1608e-05	985	209	17911	2.4361	0.218826	0.000637929	0.0629587	GO:0070302~regulation of stress-activated protein kinase signaling cascade	Zc3h12a, Arhgef5, Dusp10, Syk, Sfrp1, Gadd45a, Hipk2, Gadd45g, Vegfa, Gadd45b, Fzd5, Ripk2, Sh3rf1, Zfp622, Map4k4, Ptpn1, Ezr, Dab2, Sfrp2, Hmgcr, Met, Bcl10, Itch, Tlr3, Grem1, Magi3, Hsph1, Xdh
GOTERM_BP_FAT	20	1.81653	3.22956e-05	985	121	17911	3.00558	0.223012	0.000650123	0.0643279	GO:0072009~nephron epithelium development	Irx2, Notch1, Gdnf, Ctnnb1, Lif, Six1, Hes1, Pdgfb, Npnt, Vegfa, Sox9, Irx3, Dll1, Cd24a, Grem1, Fmn1, Wnt4, Aqp1, Mtss1, Hey1
GOTERM_CC_FAT	30	2.7248	3.25969e-05	892	208	14413	2.33049	0.0273592	0.00691112	0.0504307	GO:0044449~contractile fiber part	Bin1, Murc, Myl2, Tnni1, Tnnc2, Ryr3, Lmod3, Myl12b, Casq2, Calm2, Tnnt2, Synpo, Myh2, Tpm1, Calm1, Jph1, Tjp1, Ctnnb1, Obscn, Ppp2r5a, Actc1, Trim63, Neb, Npnt, Hdac4, Palld, Pdlim5, Dag1, Atp2b4, Pdlim3
GOTERM_BP_FAT	27	2.45232	3.31589e-05	985	198	17911	2.4796	0.228235	0.00066578	0.0660468	GO:2000027~regulation of organ morphogenesis	Notch1, Gdnf, Bcor, Ctnnb1, B4galt1, Spry1, Lif, Foxc1, Tnfaip3, Msx1, Sfrp2, Six1, Dab2, Fbxw7, Hes1, Sfrp1, Met, Nphp3, Hmga2, Vegfa, Sox9, Wnt10a, Grem1, Fgfr1, Wnt4, Tbx1, Fzd2
GOTERM_BP_FAT	82	7.44777	3.50923e-05	985	940	17911	1.58624	0.239806	0.000702781	0.0698966	GO:0048534~hematopoietic or lymphoid organ development	Zfp36l1, Zfp36l2, Egr3, Foxo3, Fam20c, Klf4, Foxc1, Bmi1, Bcl6, Ddias, Egr1, Syk, Sfrp1, Gata2, Trib1, Gadd45g, Fzd5, Dll1, Mfap5, Pim1, Bcl3, Runx1, Fst, Nfe2l1, Tyro3, Tbx1, Shb, Hmgb1, Clec2d, Gas6, Notch1, Arhgef7, Ctnnb1, Hlx, Il4ra, Dab2, Six1, Hspa9, Plcl2, Mb, Snx10, Ostm1, Rbm15, Smad5, Sh3pxd2a, Cxcl13, Id2, Klf10, Wnt4, Ets1, Il12a, Irf1, Foxl1, Tet2, Tnfaip3, Tnrc6c, Dact2, Lef1, Lmo4…
GOTERM_BP_FAT	29	2.63397	3.52728e-05	985	222	17911	2.37536	0.240877	0.000704589	0.070256	GO:0006470~protein dephosphorylation	Ppp1cc, Nuak1, Cnep1r1, Eya3, Dusp10, Dusp5, Ppm1b, Akap6, Adora1, Ctdp1, Calm2, Ppp6c, Dusp13, Pdp1, Pten, Calm1, Ptprk, Ptpn1, Ppp2r5a, Dusp1, Eya4, Mprip, Dusp4, Fbxw11, Akap1, Nsmf, Mtmr4, Dusp27, Dusp6
GOTERM_BP_FAT	30	2.7248	3.57585e-05	985	234	17911	2.33125	0.243752	0.000712467	0.0712231	GO:0030323~respiratory tube development	Errfi1, Dhcr7, Pkdcc, Spry1, Sox11, Man2a1, Eif4e, Hes1, Hmga2, Vegfa, Sox9, Hs6st1, Fgfr1, Ctsl, Rdh10, Gata4, Hmgb1, Foxp4, Ctsz, Notch1, Ctnnb1, Lif, Kras, Adamts2, Fndc3b, Fbxw7, Nphp3, Cux1, Hopx, Dag1
GOTERM_BP_FAT	75	6.81199	3.67525e-05	985	840	17911	1.62355	0.249603	0.000730401	0.0732022	GO:0070201~regulation of establishment of protein localization	Lrrk2, Terf1, Arhgef5, Apod, Ice1, Rfx3, Syk, Sfrp1, Rbpms, Pmaip1, Bard1, Fzd5, Smad3, Rgs19, Bcl3, Fn1, Tnfsf15, Ablim3, Hhat, Cdkn1a, Hmgb1, Idh2, Gas6, Ndfip2, Ptpn1, Dtwd2, 1810011O10Rik, Il4ra, Ezr, Dab2, Ang, Acsl3, Hmgcr, Il33, Cemip, Irs2, Sec16b, Grem1, Dyrk2, Ano1, Hsph1, Mrgpre, Zc3h12a, Pkdcc, Park7, Itgb1, Os9, C1qtnf3, Txn1, Inhbb, Fzd7, Hes1, Anxa1, Ppm1b, Akap6, Psmb7, Ipo5, Map4…
GOTERM_BP_FAT	44	3.99637	3.67912e-05	985	410	17911	1.95143	0.24983	0.000729315	0.0732792	GO:0051169~nuclear transport	Zc3h12a, Park7, Ran, C1qtnf3, Apod, Zc3h11a, Txn1, Bcl6, Fzd7, Hes1, Syk, Rbpms, Ppm1b, Akap6, Bard1, Smad3, Rgs19, Pttg1ip, Bcl3, Ipo5, Cdkn1a, Fam53a, Anp32e, Gas6, Tob1, 1810011O10Rik, Sfrp2, Pik3r1, Dab2, Tnpo1, Hspa9, Sec61b, Shfm1, Tlr3, Prickle1, Cchcr1, Grem1, Fbxw11, Dag1, Sema5a, Akap1, Aaas, Dyrk2, Sox4
GOTERM_CC_DIRECT	142	12.8974	3.79942e-05	1037	1935	19662	1.39141	0.0236897	0.00597577	0.0564864	GO:0005654~nucleoplasm	Epm2aip1, Terf1, Foxo3, Ran, Cops8, Egr1, Tsen2, Rbpms, Siah2, Gata2, Bard1, Adarb1, Utrn, Enc1, Zfp438, Runx1, Cep162, Mbnl1, Sgk1, Dhx9, Shq1, Med10, Eif4a3, Rybp, Fam110c, Cux1, Hdac4, Rbm15, Dag1, Elf2, Dyrk2, E2f3, Ets1, Cbx7, Smarce1, Spry1, Rpl3, Dusp10, Nabp1, Zbtb18, Hes1, Anxa1, Tbl1xr1, Pcbd1, Ctdp1, Psmb7, Trib3, Ipo5, Pkp1, Cebpb, Nenf, Ets2, Zeb1, Pak1ip1, Thnsl1, Zfp174, Msx1, Gora…
GOTERM_BP_FAT	21	1.90736	3.84034e-05	985	133	17911	2.87112	0.25922	0.000759336	0.0764893	GO:0045667~regulation of osteoblast differentiation	Notch1, Cyr61, Tob1, Ctnnb1, Fam20c, Fndc3b, Sox11, Sfrp2, Sfrp1, Npnt, Vegfa, Hdac4, Smad3, Trp63, Fgfr1, Smad5, Id2, Cebpb, Wnt4, Chrd, Hey1
GOTERM_BP_FAT	30	2.7248	3.87031e-05	985	235	17911	2.32133	0.260952	0.000763327	0.0770859	GO:0010631~epithelial cell migration	Zc3h12a, Egr3, Klf4, Itgb1, Thbs1, Sema3a, Emp2, Pdgfb, Vegfa, Sox9, Dcn, Fgfr1, Has2, Atoh8, Hmgb1, Pten, Notch1, Rhob, Plekhg5, Plxnd1, Fbxw7, Met, Cdh13, Nr2f2, Grem1, Sema5a, Rreb1, Cxcl13, Aqp1, Ets1
GOTERM_BP_FAT	25	2.27066	3.89637e-05	985	177	17911	2.56833	0.262456	0.00076653	0.0776047	GO:0060828~regulation of canonical Wnt signaling pathway	Notch1, Dkk2, Lrrk2, Wnt9a, Jade1, Foxo3, Ccny, Lef1, Dab2, Sfrp2, Zfp703, Egr1, Sfrp1, Siah2, Nphp3, Tnks2, Sox9, Fzd5, Prickle1, Rgs19, Lats2, Grem1, Cdh2, Wnt4, Sox4
GOTERM_BP_FAT	10	0.908265	3.91324e-05	985	32	17911	5.68242	0.263427	0.000767915	0.0779406	GO:0010165~response to X-ray	Hmga2, Nipbl, Ccnd2, Trp63, Thbd, Sfrp2, Cdkn1a, Sfrp1, Anxa1, Pmaip1
GOTERM_BP_FAT	26	2.36149	4.12736e-05	985	189	17911	2.50147	0.275648	0.000807888	0.0822037	GO:0010770~positive regulation of cell morphogenesis involved in differentiation	Snai1, Sema7a, Gdnf, Cxcl12, Lef1, Pak3, Vegfa, Smad3, Map1b, Fn1, Has2, Sgk1, Notch1, Olfm1, Ctnnb1, Arhgef7, Lif, Zfyve27, Dab2, Zfp703, Met, Cux1, Tnfrsf12a, Ngf, Sema5a, Rreb1
GOTERM_BP_FAT	41	3.72389	4.15004e-05	985	373	17911	1.99875	0.27693	0.000810295	0.0826552	GO:0033157~regulation of intracellular protein transport	Zc3h12a, Lrrk2, Park7, C1qtnf3, Ice1, Os9, Apod, Txn1, Fzd7, Hes1, Rbpms, Ppm1b, Akap6, Bard1, Fzd5, Smad3, Rgs19, Psmb7, Bcl3, Ipo5, Ablim3, Hhat, Cdkn1a, Gas6, Dtwd2, Ptpn1, 1810011O10Rik, Sfrp2, Pik3r1, Dab2, Fbxw7, Cemip, Tlr3, Sec16b, Grem1, Fbxw11, Sema5a, Akap1, Dyrk2, Sox4, Mrgpre
GOTERM_BP_FAT	8	0.726612	4.15725e-05	985	19	17911	7.65632	0.277337	0.000809678	0.0827986	GO:2001026~regulation of endothelial cell chemotaxis	Notch1, Vegfa, Fgfr1, Sema5a, Thbs1, Cxcl13, Pdgfb, Met
GOTERM_BP_FAT	165	14.9864	4.1645e-05	985	2229	17911	1.34604	0.277746	0.000809073	0.082943	GO:0043933~macromolecular complex subunit organization	Twf1, Terf1, Cdc42ep3, Cops8, Trim72, Bmi1, Bcl6, Tmsb4x, Arhgap18, Slc25a33, Gata2, Prkab1, Hbs1l, Casq2, Kif18a, Gmnn, Fn1, Rpf2, Ccsap, Hdac11, Mbnl1, Sgk1, Shq1, C1qtnf6, Olfm1, Eya4, Rybp, Adamts2, Cat, Hdac4, Hopx, Sh3pxd2a, Alox5ap, Ctcfl, Cbx7, Smarce1, Fam178a, Bin1, Eef1a1, Rpl3, Denr, Lmo4, Hes1, Ryr3, Lmod3, Tbl1xr1, Pcbd1, Preb, Tmsb10, Vegfa, Cd24a, Ipo5, Tnnt2, Map1b, Col6a2, Cdh2,…
GOTERM_BP_FAT	19	1.7257	4.25207e-05	985	113	17911	3.05745	0.282672	0.000824031	0.0846865	GO:0001823~mesonephros development	Gdnf, Ctnnb1, Spry1, Foxc1, Six1, Cat, Hes1, Sfrp1, Npnt, Vegfa, Sox9, Smad3, Grem1, Fmn1, Fgfr1, Smad5, Smad6, Wnt4, Hey1
GOTERM_BP_FAT	17	1.54405	4.28686e-05	985	93	17911	3.32391	0.284619	0.000828715	0.0853791	GO:0001952~regulation of cell-matrix adhesion	Apod, Thbs1, Emp2, Pik3r1, Bcl6, Cdh13, Rasa1, Vegfa, Smad3, Utrn, Grem1, Dag1, Fmn1, Phldb2, Wnt4, Pik3cb, Pten
GOTERM_BP_FAT	86	7.81108	4.43881e-05	985	1005	17911	1.55602	0.293062	0.000855959	0.0884041	GO:0051050~positive regulation of transport	Lipg, Arhgef5, Cxcl12, Ice1, Pdcd6ip, Sox11, Syk, Pdgfb, Rbpms, Gata2, Pmaip1, Atp1b1, Exoc2, Fzd5, Smad3, Dll1, Calm2, Fxyd1, Runx1, Tnfsf15, Ablim3, Hhat, Hmgb1, Sgk1, Gas6, Calm1, Arhgef7, Dtwd2, Abr, 1810011O10Rik, Il4ra, Hnrnpk, Cck, Ezr, Ang, Dab2, Acsl3, Rab27b, Akap7, Il33, Rasa1, Cemip, Sec16b, Irs2, Grem1, Cxcr4, Hspa2, Aqp1, Ano1, Mrgpre, Nedd4l, Zc3h12a, Bin1, Park7, Itgb1, C1qtnf3, C…
GOTERM_CC_DIRECT	19	1.7257	4.48382e-05	1037	118	19662	3.05296	0.027897	0.00564273	0.0666584	GO:0042383~sarcolemma	Col6a3, Atp1a1, Sspn, Sntb1, Itgb1, Trim72, Ryr3, Anxa1, Atp1b1, Akap6, Utrn, Fxyd1, Dag1, Atp2b4, Col6a2, Itga7, Adrb2, Aqp1, Plec
GOTERM_BP_DIRECT	11	0.999092	4.54307e-05	996	40	18082	4.99252	0.171307	0.0103849	0.0846964	GO:0001569~patterning of blood vessels	Vegfa, Ctnnb1, Rbm15, Gna13, Cxcl12, Cxcr4, Sema5a, Lef1, Sfrp2, Tbx1, Plxnd1
GOTERM_CC_DIRECT	95	8.62852	4.85026e-05	1037	1190	19662	1.51365	0.0301423	0.00508799	0.0721042	GO:0005794~Golgi apparatus	Slc39a13, Slc9a8, Lrrk2, Atp8b2, Mmd, Lipg, Fam20c, B4galt6, Sorcs2, Emp2, Pld1, Rnd3, Copz2, Cul3, Tmem230, Fzd5, Sh3rf1, Zfp622, B3gat2, Rnpep, Kifc3, Mcfd2, Ccdc88a, Ndfip2, Notch1, Rpgr, Atp1a1, B4galt5, Stc2, Rhbdd2, Gnai3, Msln, Trappc11, Hs3st1, Gpsm1, Cat, Rab27b, Acsl3, Ptgds, Laptm4a, Cux1, Tnks2, Sec16b, Ece1, Cxcl14, Adam19, Gga1, Wnt4, St3gal5, Rab33b, Camk1g, B4galt1, Slc35d2, Pkdcc…
GOTERM_BP_FAT	54	4.90463	4.85196e-05	985	549	17911	1.78857	0.315518	0.000933291	0.0966288	GO:0032870~cellular response to hormone stimulus	Zfp36l1, Igf2, Zfp36l2, Fkbp4, Ran, Foxo3, Trim72, Bmi1, Eif4e, Sfrp1, Slc25a33, Hmga2, Cry1, Sgk1, Notch1, Ctnnb1, Ptpn1, Dusp1, Atp1a1, Hnrnpk, Trim63, Dab2, Bbs2, Hdac4, Irs2, Aqp1, Hey1, Irf1, Errfi1, Gdnf, Rap1b, Park7, Rxrb, Inhbb, Socs7, Anxa1, Ddit4, Cav2, Trib3, Gata4, Socs3, Ufm1, Gpam, Sesn3, Fgf21, Fyn, Pik3r1, Grb2, Cnot2, Nr2f2, Lats2, Sik1, Nsmf, Rhoq
KEGG_PATHWAY	27	2.45232	4.87164e-05	428	203	7720	2.39906	0.0124424	0.00624065	0.0635435	mmu05205:Proteoglycans in cancer	Ppp1cc, Igf2, Itgb1, Thbs1, Fzd7, Vegfa, Cav2, Fzd5, Gpc1, Dcn, Fgfr1, Ctsl, Fn1, Cdkn1a, Eif4b, Pik3cb, Ctnnb1, Wnt9a, Kras, Ezr, Pik3r1, Grb2, Itpr2, Met, Wnt10a, Wnt4, Fzd2
GOTERM_BP_FAT	30	2.7248	4.89002e-05	985	238	17911	2.29207	0.31755	0.000938298	0.0973863	GO:0090132~epithelium migration	Zc3h12a, Egr3, Klf4, Itgb1, Thbs1, Sema3a, Emp2, Pdgfb, Vegfa, Sox9, Dcn, Fgfr1, Has2, Atoh8, Hmgb1, Pten, Notch1, Rhob, Plekhg5, Plxnd1, Fbxw7, Met, Cdh13, Nr2f2, Grem1, Sema5a, Rreb1, Cxcl13, Aqp1, Ets1
GOTERM_BP_FAT	17	1.54405	4.90687e-05	985	94	17911	3.28855	0.318448	0.000939223	0.0977217	GO:0001656~metanephros development	Irx2, Gdnf, Ctnnb1, Spry1, Lif, Six1, Hes1, Egr1, Pdgfb, Sox9, Irx3, Grem1, Fmn1, Rdh10, Id2, Wnt4, Aqp1
GOTERM_BP_FAT	47	4.26885	4.96779e-05	985	455	17911	1.87832	0.321685	0.000948554	0.0989343	GO:0061564~axon development	Sema7a, Cxcl12, Mtr, Itgb1, Apod, Efnb1, Sema3a, Unc5b, Pak3, Runx3, Ablim1, Vegfa, Enah, Sema6a, Cd24a, Rtn4r, Rtn4, Map1b, Fn1, Raph1, Mycbp2, Jam3, Pten, Notch1, Nrep, Spp1, Nptx1, Olfm1, Ttl, App, Ncam1, Klf7, Fmod, Zfyve27, Fyn, Cck, Sema4b, Plxnd1, Myh10, Hoxa1, Dclk1, Tnfrsf12a, Dag1, Ngf, Cxcr4, Sema5a, Tspan2
GOTERM_BP_FAT	25	2.27066	5.12957e-05	985	180	17911	2.52552	0.330205	0.000977043	0.102155	GO:1904589~regulation of protein import	Gas6, Zc3h12a, Arhgef5, 1810011O10Rik, Apod, C1qtnf3, Txn1, Sfrp2, Dab2, Pik3r1, Fzd7, Rbpms, Ppm1b, Akap6, Smad3, Tlr3, Rgs19, Bcl3, Grem1, Fbxw11, Ipo5, Sema5a, Akap1, Dyrk2, Cdkn1a
GOTERM_BP_FAT	41	3.72389	5.25673e-05	985	377	17911	1.97754	0.336827	0.000998817	0.104686	GO:0032535~regulation of cellular component size	Sema7a, Twf1, Cdc42ep3, Nck2, Cxcl12, Sema3a, Pak3, Tmsb4x, Arhgap18, Lmod3, Lamtor5, Tmsb10, Capg, Vegfa, Sema6a, Rtn4r, Rtn4, Map1b, Fmn1, Fn1, Tpm1, Pten, Spp1, Pick1, Olfm1, Ttl, Inf2, Zfyve27, Ezr, Grb2, Sema4b, Plxnd1, Neb, Rasa1, Tmem123, Tnfrsf12a, Ngf, Sema5a, Slc12a2, Vav3, Aqp1
GOTERM_BP_FAT	121	10.99	5.50685e-05	985	1544	17911	1.42502	0.349661	0.00104378	0.109664	GO:0065003~macromolecular complex assembly	Twf1, Terf1, Cdc42ep3, Cops8, Trim72, Tmsb4x, Arhgap18, Slc25a33, Prkab1, Casq2, Gmnn, Fn1, Rpf2, Mbnl1, Sgk1, Shq1, C1qtnf6, Olfm1, Cat, Sh3pxd2a, Alox5ap, Fam178a, Bin1, Eef1a1, Rpl3, Denr, Lmo4, Ryr3, Hes1, Lmod3, Pcbd1, Preb, Tmsb10, Vegfa, Cd24a, Tnnt2, Map1b, Ipo5, Col6a2, Cdh2, Nufip1, Smim20, App, Tcf4, Uxs1, Ddx6, Bcl10, Trp63, Asap1, Cdc45, Sept11, Cx3cl1, Lrrk2, Abt1, Cox18, Arhgef5, F…
GOTERM_BP_FAT	25	2.27066	5.61241e-05	985	181	17911	2.51157	0.355003	0.0010612	0.111765	GO:0031960~response to corticosteroid	Errfi1, Gdnf, Zfp36l1, Zfp36l2, Htr1b, Ran, Foxo3, Bmi1, Eif4e, Ddit4, Anxa1, Calm2, Ctsl, Cdkn1a, Sgk1, Hmgb1, Notch1, Calm1, Dusp1, Kras, Trim63, Pik3r1, Ptgds, Aqp1, Hey1
GOTERM_BP_FAT	11	0.999092	5.63584e-05	985	41	17911	4.87857	0.356183	0.00106306	0.112232	GO:2000677~regulation of transcription regulatory region DNA binding	Hmga2, Ctnnb1, Park7, Lif, Klf4, Msx1, Sox11, Fbxw7, Hes1, Zbtb7c, Hey1
GOTERM_BP_FAT	29	2.63397	5.70263e-05	985	228	17911	2.31285	0.359534	0.00107306	0.113561	GO:0051403~stress-activated MAPK cascade	Zc3h12a, Zfp36l1, Arhgef5, Dusp10, Syk, Sfrp1, Gadd45a, Trib1, Hipk2, Gadd45g, Gadd45b, Vegfa, Fzd5, Ripk2, Sh3rf1, Zfp622, Map4k4, Ptpn1, Ezr, Dab2, Sfrp2, Hmgcr, Met, Bcl10, Itch, Tlr3, Magi3, Xdh, Hsph1
GOTERM_BP_FAT	44	3.99637	5.74301e-05	985	418	17911	1.91408	0.361551	0.00107806	0.114365	GO:1901652~response to peptide	Errfi1, Zfp36l1, Epm2aip1, Rap1b, Igf2, Klf3, Erbb2ip, Foxo3, Cxcl12, Klf4, Tnfaip3, Trim72, Inhbb, Socs7, Pld1, Egr1, Slc25a33, Anxa1, Cav2, Ripk2, Trib3, Fads1, Cry1, Socs3, Sgk1, Notch1, Gpam, Ctnnb1, Ptpn1, Sesn3, Fgf21, Stc2, Hnrnpk, Fyn, Grb2, Pik3r1, Cat, Btg2, Irs2, Dag1, Klf10, Klf5, Rhoq, Irf1
[truncated: 1,713 more rows]

## Sheet: MT.KO.Up-regulated.eRNA
Supplementary Data 3. GRO-seq analysis in WT vs MyoD-/- C2C12 cells
Up-regulated eRNAs in MyoD-/- cells vs WT (MT)
[truncated: 1,388 more rows]

## Sheet: MT.KO.Up-regulated.eRNA.GO
Supplementary Data 3. GRO-seq analysis in WT vs MyoD-/- C2C12 cells
[truncated: 1,393 more rows]

[truncated: 12 more sheets: MT.KO.Down-regulated.mRNAs, MT.KO.Down-regulated.mRNAs.GO, MT.KO.Up-regulated.mRNAs, MT.KO.Up-regulated.mRNAs.GO, MB.KO.Down-regulated.eRNA, MB.KO.Down-regulated.eRNA.GO, MB.KO.Up-regulated.eRNA, MB.KO.Up-regulated.eRNA.GO, MB.KO.Down-regulated.mRNA, MB.KO.Down-regulated.mRNA.GO, MB.KO.Up-regulated.mRNA, MB.KO.Up-regulated.mRNA.GO]
