# Supplementary material for: MyoD induced enhancer RNA interacts with hnRNPL to activate target gene transcription during myogenic differentiation
Source: Nat Commun. 2019 Dec 19;10:5787. doi: 10.1038/s41467-019-13598-0 (PMC6923398; doi:10.1038/s41467-019-13598-0)
Supplement: Supplementary file 8 — Supplementary Data 4 [file 41467_2019_13598_MOESM8_ESM.xlsx]

## Sheet: Basic statistics
Supplementary Data 4. CLIP-seq analysis of hnRNPL RNA binding in MT C2C12 cells
Sample	Raw Reads	Pre-processed	%	Mappable Reads	%
HnRNPL_CLIP	127062358	18129778	14.2684	14119471	77.88

## Sheet: annotation.Hnrnpl.peaks
Supplementary Data 4. CLIP-seq analysis of hnRNPL RNA binding in MT C2C12 cells
Chr	Start	End	peak_id	Strand	Type	Transcript_ID
chr13	120255001	120255042	chr13_f_c15595[k=5][m=2]	+	CDS	NM_001113550
chr6	119898639	119898680	chr6_r_c15782[k=28][m=3]	-	CDS	NM_001199084
chr2	117949698	117949739	chr2_f_c19425[k=7][m=3]	+	CDS	NM_011580
chr2	84456778	84456819	chr2_r_c18556[k=12][m=3]	-	CDS	NM_001085453
chr1	170139537	170139578	chr1_r_c25914[k=5][m=2]	-	CDS	NM_183355
chr19	56866484	56866525	chr19_r_c14004[k=5][m=2]	-	CDS	NM_170757
chr1	167700018	167700059	chr1_f_c21457[k=5][m=2]	+	CDS	NM_011804
chr2	73406218	73406259	chr2_r_c14891[k=78][m=6]	-	CDS	NM_007389
chr10	76184159	76184200	chr10_r_c11874[k=5][m=2]	-	CDS	NM_009933
chr1	52547508	52547549	chr1_r_c7030[k=7][m=4]	-	CDS	NM_008667
chr4	40770515	40770556	chr4_r_c2376[k=5][m=2]	-	CDS	NM_022305
chr2	164664671	164664712	chr2_f_c28731[k=5][m=3]	+	CDS	NM_001038492
chrX	53886649	53886690	chrX_f_c3520[k=5][m=2]	+	CDS	NM_172780
chr12	73884900	73884941	chr12_f_c9111[k=5][m=2]	+	CDS	NM_008910
chr5	144174209	144174250	chr5_f_c28636[k=29][m=3]	+	CDS	NM_025841
chr5	122245186	122245227	chr5_f_c25765[k=5][m=2]	+	CDS	NM_009125
chr8	35881549	35881590	chr8_f_c3623[k=5][m=4]	+	CDS	NM_176933
chr5	34763514	34763555	chr5_f_c9550[k=5][m=3]	+	CDS	NM_001243123
chr2	177566873	177566914	chr2_r_c35511[k=18][m=3]	-	CDS	NM_001024849
chr1	10203197	10203238	chr1_r_c610[k=5][m=2]	-	CDS	NM_001102430
chr11	23395006	23395047	chr11_r_c3290[k=5][m=2]	-	CDS	NM_172391
chr1	87738849	87738890	chr1_f_c12013[k=5][m=2]	+	CDS	NM_133781
chr1	45436975	45437016	chr1_r_c5665[k=17][m=3]	-	CDS	NM_007737
chr4	134731321	134731362	chr4_f_c18676[k=13][m=3]	+	CDS	NM_019732
chr4	120644533	120644574	chr4_r_c13411[k=5][m=2]	-	CDS	NM_133716
chr3	61169037	61169078	chr3_f_c7361[k=5][m=2]	+	CDS	NM_028712
chr17	23958089	23958130	chr17_f_c5158[k=5][m=2]	+	CDS	NM_175229
chr11	5771733	5771774	chr11_f_c543[k=5][m=2]	+	CDS	NM_009636
chr9	67721672	67721713	chr9_f_c9144[k=5][m=2]	+	CDS	NM_177184
chr9	35023574	35023615	chr9_f_c3669[k=5][m=2]	+	CDS	NM_026130
chr8	55670070	55670111	chr8_f_c6479[k=5][m=2]	+	CDS	NM_029569
chr18	77365647	77365688	chr18_f_c15626[k=5][m=2]	+	CDS	NM_001164169
chr6	87963642	87963683	chr6_r_c10738[k=5][m=2]	-	CDS	NM_001293655
chr10	80867576	80867617	chr10_r_c12966[k=5][m=4]	-	CDS	NM_026756
chr10	128244066	128244107	chr10_f_c19648[k=5][m=2]	+	CDS	NM_028873
chr15	3270499	3270540	chr15_r_c32[k=5][m=3]	-	CDS	NM_001286370
chr12	100065600	100065641	chr12_f_c13859[k=5][m=2]	+	CDS	NM_001081191
chr11	6174704	6174745	chr11_r_c1354[k=5][m=2]	-	CDS	NM_134020
chr2	26766968	26767009	chr2_f_c4106[k=27][m=3]	+	CDS	NM_013721
chr5	151464096	151464137	chr5_r_c21582[k=7][m=4]	-	CDS	NM_201369
chr1	71672630	71672671	chr1_r_c11953[k=64][m=4]	-	CDS	NM_001276408
chr6	72097108	72097149	chr6_f_c12970[k=17][m=3]	+	CDS	NM_011375
chr15	82184530	82184571	chr15_r_c22809[k=5][m=2]	-	CDS	NM_025987
chr3	90145739	90145780	chr3_f_c12024[k=5][m=2]	+	CDS	NM_139304
chr16	45825575	45825616	chr16_r_c6188[k=5][m=2]	-	CDS	NM_001252442
chr4	94253472	94253513	chr4_r_c10448[k=5][m=2]	-	CDS	NM_172695
chr6	122286937	122286978	chr6_r_c16356[k=5][m=2]	-	CDS	NM_001271579
chr2	72778652	72778693	chr2_r_c14149[k=5][m=2]	-	CDS	NM_001018042
chr5	122883424	122883465	chr5_f_c25997[k=5][m=2]	+	CDS	NM_019805
chr15	41651852	41651893	chr15_f_c10204[k=5][m=2]	+	CDS	NM_001130166
chr10	62784888	62784929	chr10_f_c10042[k=5][m=2]	+	CDS	NM_001159589
chr14	14785971	14786012	chr14_r_c107[k=5][m=2]	-	CDS	NM_001285780
chr6	42301826	42301867	chr6_f_c8949[k=34][m=3]	+	CDS	NM_001289618
chr6	125063556	125063597	chr6_f_c18254[k=6][m=3]	+	CDS	NM_145979
chr2	130365405	130365446	chr2_f_c22463[k=5][m=2]	+	CDS	NM_008980
chr11	98860581	98860622	chr11_r_c17285[k=5][m=2]	-	CDS	NM_011623
chrX	12681754	12681795	chrX_f_c1117[k=6][m=3]	+	CDS	NM_009481
chr11	55209355	55209396	chr11_r_c6728[k=73][m=8]	-	CDS	NM_001290817
chr4	130225109	130225150	chr4_f_c17364[k=5][m=2]	+	CDS	NM_001159604
chr11	51569599	51569640	chr11_r_c5773[k=5][m=2]	-	CDS	NM_001290785
chrX	71482169	71482210	chrX_r_c5948[k=5][m=2]	-	CDS	NM_001290421
chr9	120483371	120483412	chr9_f_c17797[k=5][m=2]	+	CDS	NM_025974
chr3	86887237	86887278	chr3_r_c8264[k=5][m=2]	-	CDS	NM_130867
chr8	18625562	18625603	chr8_f_c1730[k=5][m=2]	+	CDS	NM_173189
chr11	49961659	49961700	chr11_f_c8598[k=6][m=3]	+	CDS	NM_001290760
chr7	48629940	48629981	chr7_r_c4877[k=5][m=2]	-	CDS	NM_001199330
chr15	54580815	54580856	chr15_f_c10631[k=5][m=2]	+	CDS	NM_010930
chr3	87781804	87781845	chr3_f_c10811[k=21][m=3]	+	CDS	NM_016701
chr15	27486942	27486983	chr15_f_c5136[k=6][m=3]	+	CDS	NM_020332
chr5	121599115	121599156	chr5_r_c15652[k=5][m=2]	-	CDS	NM_011202
chr3	93330018	93330059	chr3_f_c12378[k=102][m=5]	+	CDS	NM_016740
chr3	129705233	129705274	chr3_r_c14589[k=5][m=2]	-	CDS	NM_207209
chr10	80644002	80644043	chr10_f_c13100[k=42][m=3]	+	CDS	NM_007907
chr7	148196390	148196431	chr7_r_c16367[k=42][m=4]	-	CDS	NM_025378
chr5	38920780	38920821	chr5_r_c6056[k=14][m=3]	-	CDS	NM_011715
chr9	120864581	120864622	chr9_f_c17838[k=5][m=2]	+	CDS	NM_001165902
chr8	86621701	86621742	chr8_f_c9683[k=5][m=4]	+	CDS	NM_172502
chr3	14536155	14536196	chr3_f_c1532[k=5][m=2]	+	CDS	NM_001163580
chr5	135859501	135859542	chr5_r_c18012[k=8][m=3]	-	CDS	NM_148932
chr4	19969352	19969393	chr4_f_c1769[k=5][m=3]	+	CDS	NM_010281
chr11	69548183	69548224	chr11_r_c9823[k=509][m=6]	-	CDS	NM_001291068
chr5	21243010	21243051	chr5_f_c6361[k=5][m=2]	+	CDS	NM_028431
chrX	71473661	71473702	chrX_r_c5876[k=5][m=2]	-	CDS	NM_001290421
chr9	72569405	72569446	chr9_f_c11294[k=14][m=3]	+	CDS	NM_010890
chr7	112888701	112888742	chr7_f_c11150[k=5][m=2]	+	CDS	NM_010562
chr4	59233147	59233188	chr4_f_c8489[k=94][m=5]	+	CDS	NM_011673
chr10	57956462	57956503	chr10_f_c8986[k=5][m=2]	+	CDS	NM_011240
chr1	71662007	71662048	chr1_r_c11761[k=42][m=3]	-	CDS	NM_001276408
chr16	20688643	20688684	chr16_f_c3034[k=5][m=2]	+	CDS	NM_145941
chr11	69827000	69827041	chr11_r_c10244[k=5][m=2]	-	CDS	NM_017366
chrX	159215754	159215795	chrX_f_c12948[k=5][m=2]	+	CDS	NM_009031
chr10	128348625	128348666	chr10_f_c19809[k=70][m=4]	+	CDS	NM_001282966
chr8	11213549	11213590	chr8_r_c966[k=5][m=2]	-	CDS	NM_009931
chr10	80642360	80642401	chr10_f_c13058[k=35][m=3]	+	CDS	NM_007907
chr10	44812510	44812551	chr10_f_c7229[k=7][m=3]	+	CDS	NM_011156
chr1	45378392	45378433	chr1_f_c5939[k=77][m=5]	+	CDS	NM_009930
chr1	34285718	34285759	chr1_f_c3204[k=5][m=2]	+	CDS	NM_134448
chr11	19964742	19964783	chr11_r_c2338[k=5][m=2]	-	CDS	NM_146243
chrX	93360762	93360803	chrX_f_c7155[k=5][m=2]	+	CDS	NM_010833
chr4	135728845	135728886	chr4_f_c18867[k=5][m=2]	+	CDS	NM_177733
chr14	51724526	51724567	chr14_f_c7335[k=7][m=3]	+	CDS	NM_201239
chr12	112778023	112778064	chr12_f_c16067[k=5][m=2]	+	CDS	NM_178041
chr4	137074596	137074637	chr4_f_c19464[k=14][m=3]	+	CDS	NM_008305
chr11	86532772	86532813	chr11_r_c14725[k=12][m=3]	-	CDS	NM_001003908
chr6	149275159	149275200	chr6_f_c21210[k=5][m=2]	+	CDS	NM_001289662
chr19	44372543	44372584	chr19_f_c7495[k=41][m=3]	+	CDS	NM_009128
chr6	149275575	149275616	chr6_f_c21217[k=5][m=2]	+	CDS	NM_001289662
chr5	143666167	143666208	chr5_r_c19926[k=64][m=4]	-	CDS	NM_007393
chr4	58849019	58849060	chr4_r_c4711[k=5][m=2]	-	CDS	NM_172381
chr7	86287788	86287829	chr7_r_c8583[k=9][m=3]	-	CDS	NM_008594
chr1	92111122	92111163	chr1_f_c13971[k=5][m=2]	+	CDS	NM_007722
chr17	32258824	32258865	chr17_r_c5070[k=19][m=4]	-	CDS	NM_008716
chr1	45405498	45405539	chr1_f_c6588[k=238][m=7]	+	CDS	NM_009930
chr16	65545574	65545615	chr16_r_c8052[k=5][m=2]	-	CDS	NM_026879
chrX	133268523	133268564	chrX_r_c10904[k=14][m=3]	-	CDS	NM_001168229
chr3	27350347	27350388	chr3_r_c1454[k=5][m=2]	-	CDS	NM_173182
chr2	93270306	93270347	chr2_r_c19760[k=23][m=3]	-	CDS	NM_001271431
chr11	69548412	69548453	chr11_r_c9908[k=259][m=8]	-	CDS	NM_001291068
chr7	19850072	19850113	chr7_r_c2264[k=5][m=3]	-	CDS	NM_001282021
chr8	73223547	73223588	chr8_f_c7874[k=5][m=2]	+	CDS	NM_010592
chr18	31986939	31986980	chr18_f_c5665[k=5][m=2]	+	CDS	NM_001170966
chr6	42306451	42306492	chr6_f_c8973[k=21][m=3]	+	CDS	NM_001289618
chrX	138777874	138777915	chrX_r_c11216[k=6][m=3]	-	CDS	NM_207625
chr1	71633418	71633459	chr1_r_c10852[k=293][m=6]	-	CDS	NM_001276408
chr9	20303680	20303721	chr9_r_c1677[k=30][m=4]	-	CDS	NM_001082485
chr10	126993707	126993748	chr10_r_c19576[k=5][m=2]	-	CDS	NM_008512
chr5	52575920	52575961	chr5_r_c7237[k=435][m=7]	-	CDS	NM_001042620
chr1	71654496	71654537	chr1_r_c11594[k=56][m=4]	-	CDS	NM_001276408
chr19	4193047	4193088	chr19_f_c392[k=12][m=4]	+	CDS	NM_031868
chr7	109340455	109340496	chr7_r_c11426[k=9][m=3]	-	CDS	NM_022979
chr2	164332920	164332961	chr2_f_c28663[k=5][m=3]	+	CDS	NM_133779
chrX	70738601	70738642	chrX_f_c4794[k=121][m=4]	+	CDS	NM_007542
chr5	92618306	92618347	chr5_f_c17828[k=5][m=2]	+	CDS	NM_019490
chr7	148196443	148196484	chr7_r_c16369[k=45][m=3]	-	CDS	NM_025378
chr1	63226114	63226155	chr1_f_c9760[k=31][m=4]	+	CDS	NM_018796
chr16	25965812	25965853	chr16_r_c3118[k=5][m=2]	-	CDS	NM_173379
chr15	100231762	100231803	chr15_r_c27263[k=5][m=2]	-	CDS	NM_008732
chr11	115364422	115364463	chr11_r_c22930[k=5][m=2]	-	CDS	NM_008258
chr13	34017220	34017261	chr13_r_c3938[k=21][m=3]	-	CDS	NM_001243192
chr9	45665214	45665255	chr9_r_c4707[k=12][m=3]	-	CDS	NM_011792
chr9	120864934	120864975	chr9_f_c17839[k=5][m=3]	+	CDS	NM_001165902
chr11	69548739	69548780	chr11_r_c9995[k=114][m=4]	-	CDS	NM_001291068
chr13	62875626	62875667	chr13_r_c8609[k=8][m=3]	-	CDS	NM_001256065
chr15	99236306	99236347	chr15_f_c19793[k=11][m=3]	+	CDS	NM_026669
chr12	114369915	114369956	chr12_f_c16894[k=9][m=3]	+	CDS	NM_054081
chr10	96080944	96080985	chr10_f_c16415[k=5][m=2]	+	CDS	NM_007569
chr10	79618008	79618049	chr10_f_c12695[k=8][m=3]	+	CDS	NM_001305799
chr18	69817527	69817568	chr18_f_c14545[k=8][m=3]	+	CDS	NM_001083967
chr13	41411224	41411265	chr13_r_c4617[k=5][m=2]	-	CDS	NM_001111324
chr16	33726960	33727001	chr16_f_c8049[k=207][m=8]	+	CDS	NM_175256
chr1	184209756	184209797	chr1_r_c29892[k=5][m=2]	-	CDS	NM_007853
chr11	83156132	83156173	chr11_f_c17722[k=5][m=2]	+	CDS	NM_027915
chr11	69638911	69638952	chr11_r_c10149[k=5][m=2]	-	CDS	NM_198862
chr15	80087617	80087658	chr15_f_c15576[k=17][m=4]	+	CDS	NM_009716
chr4	116364449	116364490	chr4_f_c15233[k=28][m=4]	+	CDS	NM_011034
chr10	61732684	61732725	chr10_r_c9871[k=5][m=2]	-	CDS	NM_001146100
chr10	7639198	7639239	chr10_r_c449[k=17][m=4]	-	CDS	NM_138667
chr18	77374635	77374676	chr18_f_c15669[k=6][m=3]	+	CDS	NM_001164169
chr15	8300845	8300886	chr15_r_c1439[k=5][m=2]	-	CDS	NM_201232
chr6	94649553	94649594	chr6_r_c12122[k=5][m=3]	-	CDS	NM_008377
chr15	88531573	88531614	chr15_r_c24574[k=5][m=2]	-	CDS	NM_001033274
chr1	43185198	43185239	chr1_r_c4947[k=5][m=2]	-	CDS	NM_001289533
chr10	128348530	128348571	chr10_f_c19802[k=74][m=4]	+	CDS	NM_001282966
chr14	51570559	51570600	chr14_f_c7302[k=5][m=3]	+	CDS	NM_013632
chr1	45404557	45404598	chr1_f_c6548[k=120][m=4]	+	CDS	NM_009930
chrX	148354581	148354622	chrX_f_c11454[k=16][m=3]	+	CDS	NM_021523
chr10	76059072	76059113	chr10_r_c11819[k=5][m=2]	-	CDS	NM_146007
chr2	177566879	177566920	chr2_r_c35512[k=20][m=4]	-	CDS	NM_001024849
chr11	100325276	100325317	chr11_r_c17559[k=10][m=3]	-	CDS	NM_172565
chr7	54106291	54106332	chr7_f_c3738[k=14][m=3]	+	CDS	NM_010699
chr2	90904892	90904933	chr2_r_c19118[k=5][m=3]	-	CDS	NM_001290765
chrX	163645890	163645931	chrX_r_c13424[k=78][m=4]	-	CDS	NM_021278
chr18	47451554	47451595	chr18_r_c7350[k=6][m=3]	-	CDS	NM_018744
chr12	16972302	16972343	chr12_f_c2344[k=5][m=2]	+	CDS	NM_009072
chr17	71982985	71983026	chr17_f_c15593[k=5][m=2]	+	CDS	NM_175639
chr4	26254863	26254904	chr4_r_c1560[k=14][m=3]	-	CDS	NM_172865
chr2	168007778	168007819	chr2_r_c34865[k=5][m=2]	-	CDS	NM_009628
chr4	137078465	137078506	chr4_f_c19474[k=19][m=3]	+	CDS	NM_008305
chr11	76072162	76072203	chr11_r_c11269[k=6][m=3]	-	CDS	NM_008750
chr11	98832974	98833015	chr11_f_c21664[k=5][m=2]	+	CDS	NM_009024
chr16	20683935	20683976	chr16_f_c3024[k=5][m=2]	+	CDS	NM_145941
chr5	64724634	64724675	chr5_f_c13023[k=5][m=2]	+	CDS	NM_001289514
chr8	11207265	11207306	chr8_r_c960[k=5][m=2]	-	CDS	NM_009931
chr5	149716256	149716297	chr5_r_c21247[k=5][m=2]	-	CDS	NM_153572
chr2	26766977	26767018	chr2_f_c4108[k=29][m=3]	+	CDS	NM_013721
chr6	149277481	149277522	chr6_f_c21227[k=5][m=2]	+	CDS	NM_001289662
chr10	126506434	126506475	chr10_r_c19412[k=5][m=2]	-	CDS	NM_025982
chr12	79944475	79944516	chr12_r_c6686[k=5][m=3]	-	CDS	NM_023721
chr12	81210788	81210829	chr12_r_c6835[k=9][m=3]	-	CDS	NM_007564
chr19	29792811	29792852	chr19_r_c8934[k=15][m=3]	-	CDS	NM_172836
chr10	127957756	127957797	chr10_r_c19964[k=7][m=3]	-	CDS	NM_011843
chr6	29686037	29686078	chr6_f_c5055[k=5][m=2]	+	CDS	NM_176996
chr5	52575858	52575899	chr5_r_c7202[k=881][m=23]	-	CDS	NM_001042620
chr8	114244829	114244870	chr8_r_c14806[k=11][m=3]	-	CDS	NM_001198839
chr11	75570455	75570496	chr11_f_c15200[k=19][m=3]	+	CDS	NM_009536
chr7	3296835	3296876	chr7_f_c42[k=26][m=3]	+	CDS	NM_001093764
chrX	20258449	20258490	chrX_f_c1871[k=5][m=2]	+	CDS	NM_009457
chr5	123895886	123895927	chr5_f_c26244[k=5][m=2]	+	CDS	NM_133917
chr11	116408239	116408280	chr11_r_c23461[k=5][m=2]	-	CDS	NM_173755
chr9	59719705	59719746	chr9_f_c7561[k=5][m=2]	+	CDS	NM_173018
chr7	99793161	99793202	chr7_f_c9136[k=5][m=4]	+	CDS	NM_029078
chr8	13167263	13167304	chr8_f_c1097[k=106][m=4]	+	CDS	NM_010684
chr4	109033840	109033881	chr4_f_c13762[k=5][m=2]	+	CDS	NM_001159964
chr6	52691993	52692034	chr6_f_c10031[k=6][m=3]	+	CDS	NM_025816
chr19	38052170	38052211	chr19_r_c10796[k=7][m=3]	-	CDS	NM_001099634
chr6	134456276	134456317	chr6_r_c17532[k=5][m=2]	-	CDS	NM_008514
chr10	57245191	57245232	chr10_r_c8474[k=21][m=3]	-	CDS	NM_019760
chr15	37926882	37926923	chr15_r_c6201[k=5][m=2]	-	CDS	NM_001081359
chr11	65525719	65525760	chr11_r_c8848[k=7][m=3]	-	CDS	NM_009157
chr14	105697295	105697336	chr14_f_c11386[k=11][m=3]	+	CDS	NM_029561
chr15	82028079	82028120	chr15_f_c16546[k=5][m=2]	+	CDS	NM_033218
chr18	42683928	42683969	chr18_f_c9687[k=5][m=2]	+	CDS	NM_001289526
chr1	45405455	45405496	chr1_f_c6580[k=230][m=11]	+	CDS	NM_009930
chr3	136540637	136540678	chr3_r_c15419[k=11][m=9]	-	CDS	NM_008913
chrX	70202813	70202854	chrX_f_c4598[k=5][m=2]	+	CDS	NM_010941
chr11	55218741	55218782	chr11_r_c6844[k=53][m=4]	-	CDS	NM_001290817
chr18	34474199	34474240	chr18_f_c7002[k=5][m=2]	+	CDS	NM_007462
chr10	118297521	118297562	chr10_r_c17350[k=5][m=2]	-	CDS	NM_001014390
chr11	23193841	23193882	chr11_f_c2469[k=10][m=3]	+	CDS	NM_134014
chr16	45095021	45095062	chr16_f_c11743[k=5][m=2]	+	CDS	NM_026439
chr11	52199190	52199231	chr11_f_c9197[k=5][m=2]	+	CDS	NM_011694
chr10	12433090	12433131	chr10_r_c1995[k=5][m=2]	-	CDS	NM_011682
chr3	51246693	51246734	chr3_f_c4778[k=5][m=2]	+	CDS	NM_053089
chr8	11207270	11207311	chr8_r_c961[k=5][m=2]	-	CDS	NM_009931
chr5	23007747	23007788	chr5_f_c6800[k=24][m=4]	+	CDS	NM_026984
chr5	99361037	99361078	chr5_r_c12186[k=14][m=3]	-	CDS	NM_008926
chr2	25357538	25357579	chr2_f_c3993[k=5][m=2]	+	CDS	NM_013908
chr1	93008773	93008814	chr1_f_c14227[k=5][m=2]	+	CDS	NM_001111311
chr5	135693367	135693408	chr5_f_c27482[k=5][m=2]	+	CDS	NM_011714
chr4	61852582	61852623	chr4_r_c5176[k=5][m=2]	-	CDS	NM_001290350
chr11	117008548	117008589	chr11_f_c25908[k=6][m=4]	+	CDS	NM_001166507
chr6	94558708	94558749	chr6_r_c12027[k=5][m=2]	-	CDS	NM_008377
chr4	136133004	136133045	chr4_r_c17678[k=5][m=2]	-	CDS	NM_133872
chr15	90058744	90058785	chr15_f_c18169[k=11][m=3]	+	CDS	NM_001033441
chr3	32360463	32360504	chr3_f_c3201[k=5][m=2]	+	CDS	NM_008839
chr2	131004909	131004950	chr2_r_c30104[k=5][m=2]	-	CDS	NM_007682
chr4	123062800	123062841	chr4_r_c13974[k=5][m=2]	-	CDS	NM_001199136
chr7	97506680	97506721	chr7_f_c8709[k=5][m=2]	+	CDS	NM_001289584
chr4	132617497	132617538	chr4_f_c18202[k=5][m=2]	+	CDS	NM_146155
chr5	44573939	44573980	chr5_r_c6448[k=5][m=3]	-	CDS	NM_173764
chr6	124696573	124696614	chr6_r_c16494[k=64][m=4]	-	CDS	NM_007881
chr9	14353069	14353110	chr9_r_c1180[k=5][m=3]	-	CDS	NM_001081395
chr18	60860104	60860145	chr18_r_c8501[k=5][m=2]	-	CDS	NM_008306
chr11	75570392	75570433	chr11_f_c15197[k=32][m=3]	+	CDS	NM_009536
chr4	63661870	63661911	chr4_r_c5539[k=5][m=2]	-	CDS	NM_011607
chr8	47004203	47004244	chr8_f_c5732[k=5][m=2]	+	CDS	NM_016798
chr2	163464950	163464991	chr2_r_c34053[k=24][m=5]	-	CDS	NM_012032
chr13	100202197	100202238	chr13_r_c12819[k=5][m=2]	-	CDS	NM_008634
chr11	74496993	74497034	chr11_r_c10740[k=5][m=2]	-	CDS	NM_013625
chr11	121159900	121159941	chr11_f_c27181[k=6][m=3]	+	CDS	NM_001080932
chr13	34009909	34009950	chr13_r_c3920[k=16][m=3]	-	CDS	NM_001243192
chr2	125189608	125189649	chr2_r_c27740[k=5][m=2]	-	CDS	NM_007993
chr19	37458797	37458838	chr19_f_c6493[k=5][m=2]	+	CDS	NM_010615
chr6	128382529	128382570	chr6_r_c17196[k=5][m=2]	-	CDS	NM_010219
chr2	153583707	153583748	chr2_f_c25956[k=5][m=2]	+	CDS	NM_007896
chr12	81211148	81211189	chr12_r_c6837[k=5][m=2]	-	CDS	NM_007564
chr6	42301027	42301068	chr6_f_c8920[k=20][m=4]	+	CDS	NM_001289618
chr16	20123035	20123076	chr16_f_c2671[k=5][m=2]	+	CDS	NM_029436
chr14	8758942	8758983	chr14_f_c353[k=5][m=2]	+	CDS	NM_134080
chr13	14146292	14146333	chr13_r_c1039[k=5][m=3]	-	CDS	NM_010282
chr18	60936680	60936721	chr18_f_c12064[k=20][m=3]	+	CDS	NM_020600
chrX	70736186	70736227	chrX_f_c4704[k=143][m=7]	+	CDS	NM_007542
chr15	99558105	99558146	chr15_f_c19964[k=5][m=2]	+	CDS	NM_183256
chr13	34744191	34744232	chr13_r_c4209[k=5][m=2]	-	CDS	NM_025831
chr10	127957753	127957794	chr10_r_c19963[k=7][m=3]	-	CDS	NM_011843
chr7	16542989	16543030	chr7_r_c1537[k=11][m=3]	-	CDS	NM_153068
chr11	106643413	106643454	chr11_r_c20147[k=22][m=3]	-	CDS	NM_007840
chr11	69852721	69852762	chr11_f_c12980[k=5][m=2]	+	CDS	NM_007864
chr6	115912462	115912503	chr6_r_c14591[k=5][m=2]	-	CDS	NM_026376
chrX	71475881	71475922	chrX_r_c5897[k=13][m=3]	-	CDS	NM_001290421
chr7	26511012	26511053	chr7_r_c2668[k=5][m=2]	-	CDS	NM_144922
chr3	89842787	89842828	chr3_r_c9265[k=5][m=2]	-	CDS	NM_001165984
chr4	66501793	66501834	chr4_f_c9756[k=5][m=2]	+	CDS	NM_021297
chr5	109135168	109135209	chr5_f_c22591[k=116][m=4]	+	CDS	NM_001164259
chr3	27440873	27440914	chr3_r_c1668[k=5][m=2]	-	CDS	NM_173182
chr18	35069471	35069512	chr18_r_c4840[k=7][m=3]	-	CDS	NM_144866
chr15	3270457	3270498	chr15_r_c31[k=7][m=3]	-	CDS	NM_001286370
chr6	86475072	86475113	chr6_r_c9942[k=5][m=2]	-	CDS	NM_011865
chr17	75624545	75624586	chr17_f_c16472[k=5][m=2]	+	CDS	NM_019919
chr11	54818656	54818697	chr11_r_c6431[k=13][m=3]	-	CDS	NM_001110211
chr5	115795889	115795930	chr5_r_c15155[k=5][m=2]	-	CDS	NM_007748
chr17	5908622	5908663	chr17_f_c1537[k=5][m=2]	+	CDS	NM_025664
chr6	67227831	67227872	chr6_f_c12470[k=19][m=3]	+	CDS	NM_001113565
chr1	45387984	45388025	chr1_f_c6169[k=39][m=3]	+	CDS	NM_009930
chr5	122261507	122261548	chr5_f_c25830[k=47][m=4]	+	CDS	NM_009125
chrX	103280854	103280895	chrX_f_c8104[k=5][m=2]	+	CDS	NM_009726
chr12	86459742	86459783	chr12_f_c12597[k=5][m=3]	+	CDS	NM_030225
chr2	102693228	102693269	chr2_r_c21778[k=29][m=3]	-	CDS	NM_001177785
chr3	93329974	93330015	chr3_f_c12375[k=47][m=5]	+	CDS	NM_016740
chr9	21490542	21490583	chr9_f_c2228[k=5][m=3]	+	CDS	NM_001174078
chr6	17046217	17046258	chr6_f_c3306[k=5][m=2]	+	CDS	NM_207176
chr2	27888160	27888201	chr2_f_c4733[k=5][m=2]	+	CDS	NM_015734
chr11	23312228	23312269	chr11_f_c2754[k=5][m=2]	+	CDS	NM_001190401
chr7	4896088	4896129	chr7_f_c484[k=5][m=2]	+	CDS	NM_173008
chr4	32726645	32726686	chr4_f_c2840[k=5][m=2]	+	CDS	NM_011997
chr15	101943568	101943609	chr15_f_c20643[k=7][m=5]	+	CDS	NM_153533
chr10	12433088	12433129	chr10_r_c1994[k=5][m=2]	-	CDS	NM_011682
chr11	69548613	69548654	chr11_r_c9965[k=284][m=6]	-	CDS	NM_001291068
chr17	27255550	27255591	chr17_f_c6234[k=6][m=3]	+	CDS	NM_080553
chr16	94681444	94681485	chr16_f_c15976[k=9][m=3]	+	CDS	NM_009441
chr14	63757290	63757331	chr14_f_c8575[k=5][m=2]	+	CDS	NM_007798
chr2	26491561	26491602	chr2_r_c6199[k=5][m=2]	-	CDS	NM_019833
chr16	37831671	37831712	chr16_f_c9151[k=19][m=3]	+	CDS	NM_008047
chr10	127000691	127000732	chr10_r_c19597[k=7][m=3]	-	CDS	NM_008512
chr8	34726198	34726239	chr8_f_c3461[k=7][m=3]	+	CDS	NM_017374
chr2	32079643	32079684	chr2_f_c6290[k=13][m=3]	+	CDS	NM_172661
chr5	23008507	23008548	chr5_f_c6813[k=52][m=4]	+	CDS	NM_026984
chr19	7507038	7507079	chr19_r_c6136[k=5][m=2]	-	CDS	NM_001271487
chr15	81446495	81446536	chr15_f_c16118[k=5][m=2]	+	CDS	NM_177821
chr1	30861081	30861122	chr1_r_c3566[k=8][m=3]	-	CDS	NM_001081080
chr17	45705282	45705323	chr17_r_c7770[k=31][m=3]	-	CDS	NM_008302
chr19	43574951	43574992	chr19_r_c12048[k=5][m=2]	-	CDS	NM_010324
chr7	135689798	135689839	chr7_f_c15079[k=5][m=2]	+	CDS	NM_013863
chr3	107476940	107476981	chr3_r_c12261[k=5][m=2]	-	CDS	NM_145542
chr5	125498549	125498590	chr5_r_c16784[k=6][m=3]	-	CDS	NM_011424
chr17	47080316	47080357	chr17_r_c8242[k=8][m=3]	-	CDS	NM_001177374
chrX	98765222	98765263	chrX_f_c7591[k=5][m=2]	+	CDS	NM_001290729
chr11	69548665	69548706	chr11_r_c9981[k=204][m=6]	-	CDS	NM_001291068
chr15	98693706	98693747	chr15_r_c26477[k=5][m=2]	-	CDS	NM_001033276
chr7	106494768	106494809	chr7_r_c10666[k=24][m=4]	-	CDS	NM_009825
chr15	52923919	52923960	chr15_r_c9276[k=101][m=8]	-	CDS	NM_010162
chr3	103540150	103540191	chr3_r_c10765[k=5][m=2]	-	CDS	NM_133859
chr10	127101574	127101615	chr10_r_c19769[k=5][m=2]	-	CDS	NM_001122895
chr15	102541867	102541908	chr15_r_c28057[k=5][m=2]	-	CDS	NM_026192
chr11	88162353	88162394	chr11_r_c15137[k=5][m=2]	-	CDS	NM_054043
chr1	71656213	71656254	chr1_r_c11641[k=45][m=3]	-	CDS	NM_001276408
chrX	48368186	48368227	chrX_r_c4612[k=5][m=4]	-	CDS	NM_172413
chr5	44583623	44583664	chr5_r_c6459[k=5][m=2]	-	CDS	NM_173764
chr15	51807669	51807710	chr15_r_c8846[k=10][m=4]	-	CDS	NM_009009
chr6	115912467	115912508	chr6_r_c14592[k=5][m=2]	-	CDS	NM_026376
chr14	106292159	106292200	chr14_r_c11248[k=10][m=3]	-	CDS	NM_011897
chr15	102335831	102335872	chr15_f_c21050[k=5][m=2]	+	CDS	NM_009582
chr6	86475238	86475279	chr6_r_c9945[k=13][m=4]	-	CDS	NM_011865
chr15	102239867	102239908	chr15_f_c20790[k=5][m=2]	+	CDS	NM_013672
chr9	35290730	35290771	chr9_f_c4007[k=8][m=3]	+	CDS	NM_021339
chr9	79478325	79478366	chr9_r_c12291[k=5][m=2]	-	CDS	NM_001290308
chr18	47408360	47408401	chr18_r_c7011[k=31][m=4]	-	CDS	NM_018744
chr7	3297615	3297656	chr7_f_c73[k=26][m=4]	+	CDS	NM_001093764
chr18	73732804	73732845	chr18_f_c14875[k=5][m=4]	+	CDS	NM_001039214
chr16	22870699	22870740	chr16_f_c3307[k=9][m=3]	+	CDS	NM_026400
chr16	33727597	33727638	chr16_f_c8080[k=33][m=4]	+	CDS	NM_175256
chr11	86509110	86509151	chr11_r_c14654[k=9][m=4]	-	CDS	NM_001003908
chr9	71715985	71716026	chr9_r_c10847[k=5][m=2]	-	CDS	NM_011544
chr3	102866302	102866343	chr3_f_c14850[k=5][m=2]	+	CDS	NM_010937
chr5	66029014	66029055	chr5_r_c7952[k=5][m=2]	-	CDS	NM_001081321
chr15	31522418	31522459	chr15_r_c4807[k=12][m=3]	-	CDS	NM_007637
chr15	83208112	83208153	chr15_r_c23880[k=28][m=3]	-	CDS	NM_001159509
chr5	136598059	136598100	chr5_f_c27694[k=5][m=2]	+	CDS	NM_011293
chr7	112629337	112629378	chr7_r_c11535[k=5][m=2]	-	CDS	NM_028444
chr9	79640935	79640976	chr9_r_c12443[k=16][m=3]	-	CDS	NM_133718
chr5	92875360	92875401	chr5_r_c10857[k=5][m=2]	-	CDS	NM_007644
chr14	76816989	76817030	chr14_f_c9835[k=6][m=3]	+	CDS	NM_207652
chrX	12733619	12733660	chrX_f_c1251[k=8][m=3]	+	CDS	NM_009481
chr8	108063329	108063370	chr8_r_c13863[k=5][m=3]	-	CDS	NM_013477
chr3	88340562	88340603	chr3_f_c11034[k=5][m=3]	+	CDS	NM_001029890
chr6	29324446	29324487	chr6_f_c4834[k=34][m=3]	+	CDS	NM_001285412
chr10	79606613	79606654	chr10_f_c12676[k=5][m=2]	+	CDS	NM_025313
chr12	107037872	107037913	chr12_f_c14508[k=9][m=3]	+	CDS	NM_011112
chr4	59231405	59231446	chr4_f_c8456[k=66][m=4]	+	CDS	NM_011673
chr1	71645899	71645940	chr1_r_c11268[k=68][m=4]	-	CDS	NM_001276408
chr18	35404434	35404475	chr18_f_c7578[k=9][m=3]	+	CDS	NM_009818
chr13	49017547	49017588	chr13_r_c6968[k=18][m=3]	-	CDS	NM_001033268
chr18	53370005	53370046	chr18_f_c10934[k=5][m=2]	+	CDS	NM_026386
chr9	116040724	116040765	chr9_r_c17635[k=11][m=3]	-	CDS	NM_029575
chr9	24915038	24915079	chr9_r_c2885[k=5][m=3]	-	CDS	NM_020586
chr1	71666002	71666043	chr1_r_c11840[k=115][m=4]	-	CDS	NM_001276408
chr17	89035426	89035467	chr17_f_c18684[k=5][m=2]	+	CDS	NM_029858
chrX	70738316	70738357	chrX_f_c4778[k=72][m=7]	+	CDS	NM_007542
chr17	35972734	35972775	chr17_r_c6543[k=21][m=3]	-	CDS	NM_011655
chr15	83209469	83209510	chr15_r_c23885[k=19][m=3]	-	CDS	NM_001159509
chr11	77392237	77392278	chr11_r_c12273[k=5][m=2]	-	CDS	NM_144825
chr13	93292151	93292192	chr13_r_c11329[k=5][m=2]	-	CDS	NM_173392
chr8	67087938	67087979	chr8_r_c6905[k=5][m=2]	-	CDS	NM_013494
chr6	29322583	29322624	chr6_f_c4813[k=25][m=4]	+	CDS	NM_001285412
chr5	116039057	116039098	chr5_f_c24477[k=5][m=2]	+	CDS	NM_172719
chr6	149274416	149274457	chr6_f_c21195[k=48][m=3]	+	CDS	NM_001289662
chr11	75570329	75570370	chr11_f_c15195[k=33][m=3]	+	CDS	NM_009536
chr5	17233204	17233245	chr5_f_c5727[k=18][m=3]	+	CDS	NM_013657
chr2	73404272	73404313	chr2_r_c14870[k=41][m=3]	-	CDS	NM_007389
chr11	30037371	30037412	chr11_r_c3968[k=5][m=2]	-	CDS	NM_175836
chr18	7916194	7916235	chr18_f_c2225[k=44][m=4]	+	CDS	NM_001282093
chr13	120254972	120255013	chr13_f_c15593[k=5][m=2]	+	CDS	NM_001113550
chrX	71196623	71196664	chrX_r_c5596[k=5][m=2]	-	CDS	NM_008224
chr4	128987344	128987385	chr4_r_c15802[k=12][m=3]	-	CDS	NM_009030
chr5	23003604	23003645	chr5_f_c6768[k=24][m=3]	+	CDS	NM_026984
chr12	111881381	111881422	chr12_f_c15656[k=12][m=3]	+	CDS	NM_030238
chr15	83220993	83221034	chr15_r_c23917[k=13][m=3]	-	CDS	NM_001159509
chr3	95578206	95578247	chr3_r_c9949[k=5][m=2]	-	CDS	NM_001081293
chr7	104450045	104450086	chr7_f_c9538[k=5][m=2]	+	CDS	NM_001162477
chr1	30887592	30887633	chr1_r_c3617[k=5][m=2]	-	CDS	NM_001081080
chr18	24743816	24743857	chr18_r_c3547[k=11][m=3]	-	CDS	NM_139143
chr9	57787991	57788032	chr9_f_c6809[k=5][m=2]	+	CDS	NM_011352
chr5	66014262	66014303	chr5_r_c7922[k=8][m=3]	-	CDS	NM_001081321
chr11	86535111	86535152	chr11_r_c14727[k=5][m=2]	-	CDS	NM_001003908
chr5	115785525	115785566	chr5_f_c24290[k=5][m=2]	+	CDS	NM_029645
chr7	148141017	148141058	chr7_r_c16350[k=8][m=3]	-	CDS	NM_030694
chr7	3297300	3297341	chr7_f_c53[k=31][m=3]	+	CDS	NM_001093764
chr1	133914697	133914738	chr1_f_c17536[k=7][m=3]	+	CDS	NM_007923
chr11	69548298	69548339	chr11_r_c9867[k=1017][m=15]	-	CDS	NM_001291068
chr9	30861158	30861199	chr9_f_c2925[k=5][m=2]	+	CDS	NM_001115130
chr7	109340447	109340488	chr7_r_c11425[k=10][m=3]	-	CDS	NM_022979
chr2	112176029	112176070	chr2_f_c18231[k=6][m=3]	+	CDS	NM_133649
chr10	80644079	80644120	chr10_f_c13107[k=42][m=4]	+	CDS	NM_007907
chr19	6277200	6277241	chr19_f_c844[k=5][m=2]	+	CDS	NM_010119
chr11	70466414	70466455	chr11_r_c10369[k=33][m=3]	-	CDS	NM_011072
chr5	33950364	33950405	chr5_r_c4340[k=7][m=3]	-	CDS	NM_178390
chr15	8322079	8322120	chr15_r_c1537[k=19][m=3]	-	CDS	NM_201232
chr6	136509615	136509656	chr6_f_c19664[k=5][m=2]	+	CDS	NM_019426
chr15	76021522	76021563	chr15_r_c19346[k=5][m=2]	-	CDS	NM_001163540
chr19	47342765	47342806	chr19_r_c13363[k=5][m=2]	-	CDS	NM_008018
chr9	115189553	115189594	chr9_r_c17293[k=5][m=2]	-	CDS	NM_024222
chr15	79360494	79360535	chr15_r_c21498[k=14][m=3]	-	CDS	NM_199080
chr4	116826969	116827010	chr4_r_c12775[k=19][m=3]	-	CDS	NM_009098
chr15	51696953	51696994	chr15_r_c8771[k=5][m=2]	-	CDS	NM_080635
chr12	117601893	117601934	chr12_f_c17337[k=5][m=2]	+	CDS	NM_028731
chr6	134470513	134470554	chr6_r_c17542[k=5][m=3]	-	CDS	NM_008514
chr4	108686292	108686333	chr4_f_c13538[k=5][m=2]	+	CDS	NM_146150
chr2	143814162	143814203	chr2_r_c30944[k=30][m=4]	-	CDS	NM_024281
chr2	158252006	158252047	chr2_f_c27842[k=7][m=3]	+	CDS	NM_001291138
chr2	59758392	59758433	chr2_r_c11746[k=5][m=2]	-	CDS	NM_001001182
chr12	70286585	70286626	chr12_f_c7597[k=9][m=3]	+	CDS	NM_146035
chr9	116084089	116084130	chr9_r_c17866[k=7][m=3]	-	CDS	NM_029575
chr11	77499945	77499986	chr11_f_c15691[k=13][m=3]	+	CDS	NM_001024205
chr5	151531483	151531524	chr5_f_c30567[k=5][m=2]	+	CDS	NM_175310
chr13	101579112	101579153	chr13_r_c13278[k=5][m=2]	-	CDS	NM_022885
chr17	35972594	35972635	chr17_r_c6540[k=28][m=3]	-	CDS	NM_011655
chr13	13599974	13600015	chr13_f_c1869[k=20][m=3]	+	CDS	NM_010917
chr4	135728848	135728889	chr4_f_c18868[k=5][m=2]	+	CDS	NM_177733
chr8	131246398	131246439	chr8_f_c20448[k=37][m=3]	+	CDS	NM_010578
chr1	92110651	92110692	chr1_f_c13967[k=12][m=3]	+	CDS	NM_007722
chr3	89762212	89762253	chr3_r_c9032[k=5][m=2]	-	CDS	NM_001081182
chr8	125945411	125945452	chr8_f_c18884[k=8][m=5]	+	CDS	NM_023279
chr5	124843936	124843977	chr5_r_c16688[k=5][m=2]	-	CDS	NM_001081203
chr16	58408978	58409019	chr16_f_c13163[k=5][m=2]	+	CDS	NM_028523
chr11	55212103	55212144	chr11_r_c6747[k=65][m=5]	-	CDS	NM_001290817
chr13	60277788	60277829	chr13_r_c8475[k=14][m=3]	-	CDS	NM_008086
chr11	69548370	69548411	chr11_r_c9899[k=772][m=9]	-	CDS	NM_001291068
chr2	26777468	26777509	chr2_r_c6256[k=5][m=2]	-	CDS	NM_011512
chr5	136363946	136363987	chr5_f_c27618[k=14][m=3]	+	CDS	NM_013560
chr7	80536282	80536323	chr7_f_c6304[k=5][m=2]	+	CDS	NM_177740
chr6	119898431	119898472	chr6_r_c15777[k=48][m=3]	-	CDS	NM_001199084
chr6	107518558	107518599	chr6_f_c15935[k=5][m=2]	+	CDS	NM_008516
chr11	70465628	70465669	chr11_r_c10356[k=118][m=9]	-	CDS	NM_011072
chr8	13174494	13174535	chr8_f_c1158[k=21][m=3]	+	CDS	NM_010684
chr11	120833761	120833802	chr11_r_c25379[k=5][m=2]	-	CDS	NM_027874
chr10	80644701	80644742	chr10_f_c13118[k=19][m=4]	+	CDS	NM_007907
chr6	90639702	90639743	chr6_r_c11285[k=10][m=3]	-	CDS	NM_001134383
chr17	45708788	45708829	chr17_r_c7833[k=23][m=3]	-	CDS	NM_008302
chr15	54577551	54577592	chr15_f_c10621[k=11][m=3]	+	CDS	NM_010930
chr15	36538203	36538244	chr15_r_c5657[k=33][m=4]	-	CDS	NM_008774
chr5	52575755	52575796	chr5_r_c7177[k=156][m=7]	-	CDS	NM_001042620
chr19	53710226	53710267	chr19_f_c9675[k=5][m=3]	+	CDS	NM_007790
chr13	23627428	23627469	chr13_f_c3681[k=5][m=2]	+	CDS	NM_145073
chr2	130343502	130343543	chr2_f_c22419[k=5][m=2]	+	CDS	NM_008980
chr17	34249844	34249885	chr17_r_c6159[k=5][m=2]	-	CDS	NM_010238
chr15	77619409	77619450	chr15_r_c20902[k=15][m=3]	-	CDS	NM_022410
chr9	21577262	21577303	chr9_r_c2390[k=24][m=3]	-	CDS	NM_145611
chr11	55209394	55209435	chr11_r_c6733[k=49][m=4]	-	CDS	NM_001290817
chr7	29208577	29208618	chr7_r_c3259[k=5][m=2]	-	CDS	NM_175021
chr11	69548106	69548147	chr11_r_c9797[k=453][m=16]	-	CDS	NM_001291068
chr1	71698125	71698166	chr1_r_c12375[k=42][m=3]	-	CDS	NM_001276408
chr17	30272312	30272353	chr17_f_c7208[k=8][m=3]	+	CDS	NM_148926
chr5	23008809	23008850	chr5_f_c6835[k=74][m=4]	+	CDS	NM_026984
chr8	13171314	13171355	chr8_f_c1130[k=47][m=3]	+	CDS	NM_010684
chr7	106495570	106495611	chr7_r_c10670[k=29][m=4]	-	CDS	NM_009825
chr7	80562480	80562521	chr7_f_c6323[k=5][m=2]	+	CDS	NM_177740
chr4	122539683	122539724	chr4_r_c13721[k=5][m=2]	-	CDS	NM_001301067
chr19	4194595	4194636	chr19_f_c398[k=14][m=3]	+	CDS	NM_031868
chr13	55424220	55424261	chr13_f_c7152[k=5][m=2]	+	CDS	NM_025596
chr18	34532059	34532100	chr18_r_c4522[k=10][m=4]	-	CDS	NM_007874
chr1	71647806	71647847	chr1_r_c11317[k=68][m=6]	-	CDS	NM_001276408
chr3	30996690	30996731	chr3_f_c2992[k=5][m=2]	+	CDS	NM_001271772
chr1	71673856	71673897	chr1_r_c12005[k=36][m=3]	-	CDS	NM_001276408
chr7	82755497	82755538	chr7_f_c6662[k=5][m=2]	+	CDS	NM_029332
chr10	66687621	66687662	chr10_f_c10329[k=5][m=2]	+	CDS	NM_001242396
chr3	95540427	95540468	chr3_f_c13035[k=5][m=2]	+	CDS	NM_007899
chr11	69548143	69548184	chr11_r_c9810[k=481][m=10]	-	CDS	NM_001291068
chr4	94249174	94249215	chr4_r_c10445[k=6][m=3]	-	CDS	NM_172695
chr1	71672688	71672729	chr1_r_c11959[k=93][m=4]	-	CDS	NM_001276408
chr15	88989437	88989478	chr15_r_c24712[k=5][m=2]	-	CDS	NM_138749
chr9	109937335	109937376	chr9_f_c16036[k=6][m=3]	+	CDS	NM_008633
chr9	35310826	35310867	chr9_f_c4121[k=11][m=3]	+	CDS	NM_021339
chr14	22611659	22611700	chr14_f_c3275[k=5][m=2]	+	CDS	NM_026283
chrM	14310	14351	chrM_f_c7823[k=9623][m=709]	+	chrM	chrM
chrM	14329	14370	chrM_f_c7842[k=11713][m=657]	+	chrM	chrM
chrM	14269	14310	chrM_f_c7782[k=6146][m=506]	+	chrM	chrM
chrM	985	1026	chrM_f_c838[k=7006][m=486]	+	chrM	chrM
chrM	1831	1872	chrM_f_c1494[k=7098][m=417]	+	chrM	chrM
chrM	14585	14626	chrM_f_c8085[k=4831][m=386]	+	chrM	chrM
chrM	14363	14404	chrM_f_c7873[k=8369][m=379]	+	chrM	chrM
chrM	2656	2697	chrM_f_c2188[k=8713][m=363]	+	chrM	chrM
chrM	14856	14897	chrM_f_c8329[k=3290][m=307]	+	chrM	chrM
chrM	11524	11565	chrM_f_c5903[k=1375][m=277]	+	chrM	chrM
chrM	2621	2662	chrM_f_c2154[k=7032][m=265]	+	chrM	chrM
chrM	1873	1914	chrM_f_c1536[k=11603][m=265]	+	chrM	chrM
chrM	4564	4605	chrM_f_c3465[k=3746][m=255]	+	chrM	chrM
chrM	14448	14489	chrM_f_c7954[k=4630][m=231]	+	chrM	chrM
chrM	2660	2701	chrM_f_c2192[k=5204][m=231]	+	chrM	chrM
chrM	1784	1825	chrM_f_c1447[k=11843][m=209]	+	chrM	chrM
chrM	12139	12180	chrM_f_c6262[k=2316][m=207]	+	chrM	chrM
chrM	12038	12079	chrM_f_c6174[k=3088][m=183]	+	chrM	chrM
chrM	1254	1295	chrM_f_c1051[k=1945][m=181]	+	chrM	chrM
chrM	879	920	chrM_f_c737[k=6003][m=176]	+	chrM	chrM
chrM	11523	11564	chrM_f_c5902[k=1654][m=174]	+	chrM	chrM
chrM	3243	3284	chrM_f_c2563[k=3290][m=171]	+	chrM	chrM
chrM	5013	5054	chrM_r_c142[k=2488][m=170]	-	chrM	chrM
chrM	5015	5056	chrM_r_c144[k=2494][m=166]	-	chrM	chrM
chrM	14300	14341	chrM_f_c7813[k=9396][m=162]	+	chrM	chrM
chrM	3836	3877	chrM_f_c2914[k=1014][m=153]	+	chrM	chrM
chrM	12212	12253	chrM_f_c6326[k=3707][m=153]	+	chrM	chrM
chrM	12268	12309	chrM_f_c6376[k=1962][m=150]	+	chrM	chrM
chrM	2653	2694	chrM_f_c2185[k=10080][m=150]	+	chrM	chrM
chrM	14441	14482	chrM_f_c7947[k=4278][m=149]	+	chrM	chrM
chrM	12615	12656	chrM_f_c6630[k=1842][m=148]	+	chrM	chrM
chrM	12001	12042	chrM_f_c6142[k=2279][m=146]	+	chrM	chrM
chrM	657	698	chrM_f_c547[k=4571][m=146]	+	chrM	chrM
chrM	6150	6191	chrM_f_c4297[k=2267][m=145]	+	chrM	chrM
chrM	15038	15079	chrM_f_c8495[k=2826][m=141]	+	chrM	chrM
chrM	5057	5098	chrM_r_c176[k=619][m=134]	-	chrM	chrM
chrM	1799	1840	chrM_f_c1462[k=11276][m=129]	+	chrM	chrM
chrM	2320	2361	chrM_f_c1895[k=2307][m=127]	+	chrM	chrM
chrM	13743	13784	chrM_f_c7469[k=2070][m=123]	+	chrM	chrM
chrM	14939	14980	chrM_f_c8403[k=3206][m=123]	+	chrM	chrM
chrM	14203	14244	chrM_f_c7718[k=3792][m=121]	+	chrM	chrM
chrM	15371	15412	chrM_r_c1039[k=1520][m=119]	-	chrM	chrM
chrM	1004	1045	chrM_f_c854[k=3121][m=116]	+	chrM	chrM
chrM	1194	1235	chrM_f_c1001[k=4078][m=116]	+	chrM	chrM
chrM	15091	15132	chrM_f_c8541[k=3176][m=115]	+	chrM	chrM
chrM	4631	4672	chrM_f_c3529[k=3451][m=115]	+	chrM	chrM
chrM	14614	14655	chrM_f_c8111[k=4411][m=113]	+	chrM	chrM
chrM	1899	1940	chrM_f_c1562[k=7396][m=113]	+	chrM	chrM
chrM	2325	2366	chrM_f_c1900[k=3011][m=112]	+	chrM	chrM
chrM	11410	11451	chrM_f_c5804[k=2491][m=111]	+	chrM	chrM
chrM	2661	2702	chrM_f_c2193[k=4522][m=111]	+	chrM	chrM
chrM	1881	1922	chrM_f_c1544[k=11115][m=110]	+	chrM	chrM
chrM	3873	3914	chrM_f_c2935[k=1696][m=108]	+	chrM	chrM
chrM	3285	3326	chrM_f_c2602[k=2526][m=108]	+	chrM	chrM
chrM	3647	3688	chrM_f_c2860[k=1482][m=106]	+	chrM	chrM
chrM	269	310	chrM_f_c195[k=3798][m=106]	+	chrM	chrM
chrM	13302	13343	chrM_f_c7124[k=1263][m=103]	+	chrM	chrM
chrM	2662	2703	chrM_f_c2194[k=3586][m=102]	+	chrM	chrM
chrM	14274	14315	chrM_f_c7787[k=6424][m=101]	+	chrM	chrM
chrM	5035	5076	chrM_r_c159[k=1732][m=100]	-	chrM	chrM
chrM	15246	15287	chrM_f_c8674[k=2420][m=100]	+	chrM	chrM
chrM	6018	6059	chrM_f_c4215[k=2504][m=99]	+	chrM	chrM
chrM	516	557	chrM_f_c412[k=4484][m=98]	+	chrM	chrM
chrM	971	1012	chrM_f_c827[k=7154][m=97]	+	chrM	chrM
chrM	11880	11921	chrM_f_c6049[k=1778][m=95]	+	chrM	chrM
chrM	5856	5897	chrM_f_c4075[k=2673][m=95]	+	chrM	chrM
chrM	1977	2018	chrM_f_c1638[k=4585][m=94]	+	chrM	chrM
chrM	14949	14990	chrM_f_c8412[k=3803][m=93]	+	chrM	chrM
chrM	11900	11941	chrM_f_c6063[k=2131][m=92]	+	chrM	chrM
chrM	2644	2685	chrM_f_c2177[k=10788][m=87]	+	chrM	chrM
chrM	3788	3829	chrM_r_c70[k=589][m=85]	-	chrM	chrM
chrM	6219	6260	chrM_f_c4361[k=2622][m=85]	+	chrM	chrM
chrM	14294	14335	chrM_f_c7807[k=8885][m=85]	+	chrM	chrM
chrM	2642	2683	chrM_f_c2175[k=10851][m=85]	+	chrM	chrM
chrM	4766	4807	chrM_f_c3646[k=1485][m=84]	+	chrM	chrM
chrM	3125	3166	chrM_f_c2475[k=1716][m=84]	+	chrM	chrM
chrM	2458	2499	chrM_f_c2020[k=2576][m=83]	+	chrM	chrM
chrM	171	212	chrM_f_c108[k=4189][m=83]	+	chrM	chrM
chrM	1805	1846	chrM_f_c1468[k=10277][m=83]	+	chrM	chrM
chrM	11970	12011	chrM_f_c6119[k=1716][m=82]	+	chrM	chrM
chrM	2631	2672	chrM_f_c2164[k=10536][m=82]	+	chrM	chrM
chrM	14663	14704	chrM_f_c8152[k=2228][m=80]	+	chrM	chrM
chrM	12128	12169	chrM_f_c6251[k=2398][m=79]	+	chrM	chrM
chrM	1571	1612	chrM_f_c1284[k=2411][m=79]	+	chrM	chrM
chrM	12240	12281	chrM_f_c6352[k=2638][m=79]	+	chrM	chrM
chrM	581	622	chrM_f_c473[k=4300][m=79]	+	chrM	chrM
chrM	1002	1043	chrM_f_c852[k=4741][m=79]	+	chrM	chrM
chrM	13127	13168	chrM_f_c6993[k=1701][m=78]	+	chrM	chrM
chrM	1776	1817	chrM_f_c1439[k=11275][m=76]	+	chrM	chrM
chrM	3178	3219	chrM_f_c2509[k=1259][m=75]	+	chrM	chrM
chrM	14322	14363	chrM_f_c7835[k=11056][m=75]	+	chrM	chrM
chrM	13000	13041	chrM_f_c6925[k=2048][m=74]	+	chrM	chrM
chrM	12129	12170	chrM_f_c6252[k=2362][m=74]	+	chrM	chrM
chrM	4145	4186	chrM_f_c3124[k=2496][m=74]	+	chrM	chrM
chrM	2445	2486	chrM_f_c2007[k=2620][m=74]	+	chrM	chrM
chrM	1806	1847	chrM_f_c1469[k=9818][m=74]	+	chrM	chrM
chrM	2636	2677	chrM_f_c2169[k=10897][m=74]	+	chrM	chrM
chrM	1865	1906	chrM_f_c1528[k=12013][m=74]	+	chrM	chrM
chrM	13032	13073	chrM_r_c562[k=496][m=73]	-	chrM	chrM
chrM	6376	6417	chrM_f_c4480[k=2173][m=73]	+	chrM	chrM
chrM	14707	14748	chrM_f_c8193[k=4076][m=73]	+	chrM	chrM
chrM	5492	5533	chrM_f_c3851[k=1162][m=72]	+	chrM	chrM
chrM	4460	4501	chrM_f_c3378[k=1870][m=72]	+	chrM	chrM
chrM	14557	14598	chrM_f_c8057[k=5625][m=72]	+	chrM	chrM
chrM	12285	12326	chrM_f_c6385[k=2073][m=71]	+	chrM	chrM
chrM	2399	2440	chrM_f_c1965[k=3210][m=71]	+	chrM	chrM
chrM	529	570	chrM_f_c424[k=5514][m=71]	+	chrM	chrM
chrM	1810	1851	chrM_f_c1473[k=8999][m=71]	+	chrM	chrM
chrM	11461	11502	chrM_f_c5852[k=3731][m=70]	+	chrM	chrM
chrM	14505	14546	chrM_f_c8006[k=3862][m=70]	+	chrM	chrM
chrM	513	554	chrM_f_c409[k=4468][m=69]	+	chrM	chrM
chrM	5602	5643	chrM_f_c3926[k=1121][m=68]	+	chrM	chrM
chrM	684	725	chrM_f_c573[k=3120][m=68]	+	chrM	chrM
chrM	1919	1960	chrM_f_c1582[k=4205][m=68]	+	chrM	chrM
chrM	13292	13333	chrM_f_c7118[k=1252][m=67]	+	chrM	chrM
chrM	6345	6386	chrM_f_c4458[k=1633][m=67]	+	chrM	chrM
chrM	12132	12173	chrM_f_c6255[k=2437][m=67]	+	chrM	chrM
chrM	14391	14432	chrM_f_c7900[k=3595][m=67]	+	chrM	chrM
chrM	14608	14649	chrM_f_c8106[k=4654][m=67]	+	chrM	chrM
chrM	2659	2700	chrM_f_c2191[k=5970][m=67]	+	chrM	chrM
chrM	5964	6005	chrM_f_c4172[k=1580][m=66]	+	chrM	chrM
chrM	13614	13655	chrM_f_c7365[k=1783][m=66]	+	chrM	chrM
chrM	922	963	chrM_f_c779[k=2814][m=66]	+	chrM	chrM
chrM	5893	5934	chrM_f_c4106[k=2972][m=66]	+	chrM	chrM
chrM	14923	14964	chrM_f_c8390[k=2986][m=66]	+	chrM	chrM
chrM	14319	14360	chrM_f_c7832[k=9942][m=66]	+	chrM	chrM
chrM	4868	4909	chrM_f_c3701[k=1659][m=65]	+	chrM	chrM
chrM	14220	14261	chrM_f_c7734[k=4495][m=65]	+	chrM	chrM
chrM	1895	1936	chrM_f_c1558[k=8784][m=65]	+	chrM	chrM
chrM	14125	14166	chrM_f_c7654[k=658][m=64]	+	chrM	chrM
chrM	14781	14822	chrM_f_c8262[k=2583][m=63]	+	chrM	chrM
chrM	1433	1474	chrM_f_c1191[k=2590][m=63]	+	chrM	chrM
chrM	267	308	chrM_f_c193[k=3602][m=63]	+	chrM	chrM
chrM	1911	1952	chrM_f_c1574[k=5371][m=63]	+	chrM	chrM
chrM	1792	1833	chrM_f_c1455[k=11592][m=63]	+	chrM	chrM
chrM	15368	15409	chrM_r_c1036[k=1736][m=62]	-	chrM	chrM
chrM	2527	2568	chrM_f_c2074[k=2013][m=62]	+	chrM	chrM
chrM	541	582	chrM_f_c436[k=5446][m=62]	+	chrM	chrM
chrM	626	667	chrM_f_c517[k=5519][m=62]	+	chrM	chrM
chrM	1816	1857	chrM_f_c1479[k=6846][m=62]	+	chrM	chrM
chrM	1813	1854	chrM_f_c1476[k=8252][m=62]	+	chrM	chrM
chrM	13445	13486	chrM_f_c7236[k=2143][m=61]	+	chrM	chrM
chrM	15162	15203	chrM_f_c8599[k=2428][m=61]	+	chrM	chrM
chrM	2231	2272	chrM_f_c1825[k=2754][m=61]	+	chrM	chrM
chrM	328	369	chrM_f_c244[k=3352][m=61]	+	chrM	chrM
chrM	1913	1954	chrM_f_c1576[k=5083][m=61]	+	chrM	chrM
chrM	1193	1234	chrM_f_c1000[k=4096][m=60]	+	chrM	chrM
chrM	14267	14308	chrM_f_c7780[k=6073][m=60]	+	chrM	chrM
chrM	5854	5895	chrM_f_c4073[k=2686][m=59]	+	chrM	chrM
chrM	11533	11574	chrM_f_c5908[k=217][m=58]	+	chrM	chrM
chrM	2249	2290	chrM_f_c1839[k=2575][m=58]	+	chrM	chrM
chrM	2248	2289	chrM_f_c1838[k=2661][m=58]	+	chrM	chrM
chrM	133	174	chrM_f_c72[k=1557][m=57]	+	chrM	chrM
chrM	3360	3401	chrM_f_c2664[k=1176][m=56]	+	chrM	chrM
chrM	6159	6200	chrM_f_c4305[k=2172][m=56]	+	chrM	chrM
chrM	1382	1423	chrM_f_c1153[k=2317][m=56]	+	chrM	chrM
chrM	4705	4746	chrM_f_c3601[k=2455][m=56]	+	chrM	chrM
chrM	4377	4418	chrM_f_c3311[k=2457][m=56]	+	chrM	chrM
chrM	14942	14983	chrM_f_c8406[k=3436][m=56]	+	chrM	chrM
chrM	461	502	chrM_f_c360[k=3760][m=56]	+	chrM	chrM
chrM	14287	14328	chrM_f_c7800[k=8676][m=56]	+	chrM	chrM
chrM	13198	13239	chrM_f_c7049[k=1227][m=55]	+	chrM	chrM
chrM	13482	13523	chrM_f_c7260[k=1656][m=55]	+	chrM	chrM
chrM	14772	14813	chrM_f_c8253[k=2873][m=55]	+	chrM	chrM
chrM	930	971	chrM_f_c787[k=3302][m=55]	+	chrM	chrM
chrM	2357	2398	chrM_f_c1925[k=4596][m=55]	+	chrM	chrM
chrM	1802	1843	chrM_f_c1465[k=10766][m=55]	+	chrM	chrM
chrM	11316	11357	chrM_f_c5736[k=989][m=54]	+	chrM	chrM
chrM	5578	5619	chrM_f_c3909[k=1233][m=54]	+	chrM	chrM
chrM	6348	6389	chrM_f_c4461[k=1814][m=54]	+	chrM	chrM
chrM	11862	11903	chrM_f_c6038[k=1900][m=54]	+	chrM	chrM
chrM	1860	1901	chrM_f_c1523[k=11910][m=54]	+	chrM	chrM
chrM	3399	3440	chrM_f_c2688[k=1093][m=53]	+	chrM	chrM
chrM	3479	3520	chrM_f_c2743[k=1818][m=53]	+	chrM	chrM
chrM	15126	15167	chrM_f_c8570[k=3214][m=53]	+	chrM	chrM
chrM	14947	14988	chrM_f_c8410[k=3475][m=52]	+	chrM	chrM
chrM	14432	14473	chrM_f_c7938[k=4219][m=52]	+	chrM	chrM
chrM	2308	2349	chrM_f_c1883[k=1911][m=51]	+	chrM	chrM
chrM	12490	12531	chrM_f_c6534[k=2150][m=51]	+	chrM	chrM
chrM	13558	13599	chrM_f_c7321[k=2626][m=51]	+	chrM	chrM
chrM	330	371	chrM_f_c246[k=3378][m=51]	+	chrM	chrM
chrM	2604	2645	chrM_f_c2137[k=3900][m=51]	+	chrM	chrM
chrM	14535	14576	chrM_f_c8035[k=4962][m=51]	+	chrM	chrM
chrM	14558	14599	chrM_f_c8058[k=5598][m=51]	+	chrM	chrM
chrM	608	649	chrM_f_c500[k=6080][m=51]	+	chrM	chrM
chrM	1832	1873	chrM_f_c1495[k=7116][m=51]	+	chrM	chrM
chrM	5609	5650	chrM_f_c3931[k=1211][m=50]	+	chrM	chrM
chrM	1340	1381	chrM_f_c1117[k=2012][m=50]	+	chrM	chrM
chrM	12173	12214	chrM_f_c6291[k=2641][m=50]	+	chrM	chrM
chrM	522	563	chrM_f_c418[k=4803][m=50]	+	chrM	chrM
chrM	14715	14756	chrM_f_c8201[k=4169][m=49]	+	chrM	chrM
chrM	1842	1883	chrM_f_c1505[k=9388][m=49]	+	chrM	chrM
chrM	1891	1932	chrM_f_c1554[k=9941][m=49]	+	chrM	chrM
chrM	1783	1824	chrM_f_c1446[k=11697][m=49]	+	chrM	chrM
chrM	11720	11761	chrM_f_c5940[k=257][m=48]	+	chrM	chrM
chrM	5960	6001	chrM_f_c4168[k=1630][m=48]	+	chrM	chrM
chrM	14629	14670	chrM_f_c8124[k=4081][m=48]	+	chrM	chrM
chrM	1908	1949	chrM_f_c1571[k=5917][m=48]	+	chrM	chrM
chrM	1800	1841	chrM_f_c1463[k=11121][m=48]	+	chrM	chrM
chrM	1072	1113	chrM_f_c909[k=1561][m=47]	+	chrM	chrM
chrM	14682	14723	chrM_f_c8169[k=2210][m=47]	+	chrM	chrM
chrM	15022	15063	chrM_f_c8480[k=2650][m=47]	+	chrM	chrM
chrM	11191	11232	chrM_f_c5644[k=3105][m=47]	+	chrM	chrM
chrM	14403	14444	chrM_f_c7911[k=3211][m=47]	+	chrM	chrM
chrM	1936	1977	chrM_f_c1599[k=3642][m=47]	+	chrM	chrM
chrM	11168	11209	chrM_f_c5621[k=3806][m=47]	+	chrM	chrM
chrM	14992	15033	chrM_f_c8450[k=4060][m=47]	+	chrM	chrM
chrM	14719	14760	chrM_f_c8205[k=4160][m=47]	+	chrM	chrM
chrM	14230	14271	chrM_f_c7743[k=4800][m=47]	+	chrM	chrM
chrM	2614	2655	chrM_f_c2147[k=5842][m=47]	+	chrM	chrM
chrM	983	1024	chrM_f_c836[k=7107][m=47]	+	chrM	chrM
chrM	1764	1805	chrM_f_c1428[k=10101][m=47]	+	chrM	chrM
chrM	6298	6339	chrM_f_c4423[k=2059][m=46]	+	chrM	chrM
chrM	14991	15032	chrM_f_c8449[k=4074][m=46]	+	chrM	chrM
chrM	527	568	chrM_f_c422[k=4961][m=45]	+	chrM	chrM
chrM	12677	12718	chrM_f_c6680[k=2268][m=44]	+	chrM	chrM
chrM	12106	12147	chrM_f_c6230[k=2456][m=44]	+	chrM	chrM
chrM	12032	12073	chrM_f_c6168[k=2933][m=44]	+	chrM	chrM
chrM	11179	11220	chrM_f_c5632[k=3466][m=44]	+	chrM	chrM
chrM	13878	13919	chrM_f_c7556[k=1047][m=43]	+	chrM	chrM
chrM	770	811	chrM_f_c642[k=2591][m=43]	+	chrM	chrM
chrM	3279	3320	chrM_f_c2596[k=2739][m=43]	+	chrM	chrM
chrM	11476	11517	chrM_f_c5865[k=4482][m=43]	+	chrM	chrM
chrM	6034	6075	chrM_f_c4226[k=2034][m=42]	+	chrM	chrM
chrM	4548	4589	chrM_f_c3450[k=2697][m=42]	+	chrM	chrM
chrM	15088	15129	chrM_f_c8538[k=3273][m=42]	+	chrM	chrM
chrM	14861	14902	chrM_f_c8334[k=3484][m=42]	+	chrM	chrM
chrM	14428	14469	chrM_f_c7934[k=3919][m=42]	+	chrM	chrM
chrM	14388	14429	chrM_f_c7897[k=4283][m=42]	+	chrM	chrM
chrM	959	1000	chrM_f_c815[k=6708][m=42]	+	chrM	chrM
chrM	4618	4659	chrM_f_c3517[k=3152][m=41]	+	chrM	chrM
chrM	14713	14754	chrM_f_c8199[k=4168][m=41]	+	chrM	chrM
chrM	944	985	chrM_f_c801[k=4504][m=41]	+	chrM	chrM
chrM	1809	1850	chrM_f_c1472[k=9234][m=41]	+	chrM	chrM
chrM	14342	14383	chrM_f_c7855[k=10948][m=41]	+	chrM	chrM
chrM	15268	15309	chrM_f_c8692[k=441][m=40]	+	chrM	chrM
chrM	13144	13185	chrM_r_c597[k=741][m=40]	-	chrM	chrM
chrM	5551	5592	chrM_f_c3892[k=1826][m=40]	+	chrM	chrM
chrM	1543	1584	chrM_f_c1259[k=2000][m=40]	+	chrM	chrM
chrM	13742	13783	chrM_f_c7468[k=2105][m=40]	+	chrM	chrM
chrM	4222	4263	chrM_f_c3187[k=2494][m=40]	+	chrM	chrM
chrM	2577	2618	chrM_f_c2113[k=2546][m=40]	+	chrM	chrM
chrM	4678	4719	chrM_f_c3575[k=3582][m=40]	+	chrM	chrM
chrM	539	580	chrM_f_c434[k=5469][m=40]	+	chrM	chrM
chrM	1808	1849	chrM_f_c1471[k=9398][m=40]	+	chrM	chrM
chrM	6107	6148	chrM_f_c4269[k=596][m=39]	+	chrM	chrM
chrM	1462	1503	chrM_f_c1206[k=1776][m=39]	+	chrM	chrM
chrM	3067	3108	chrM_f_c2424[k=1935][m=39]	+	chrM	chrM
chrM	5538	5579	chrM_f_c3885[k=2209][m=39]	+	chrM	chrM
chrM	4148	4189	chrM_f_c3127[k=2582][m=39]	+	chrM	chrM
chrM	11216	11257	chrM_f_c5665[k=3031][m=39]	+	chrM	chrM
chrM	14855	14896	chrM_f_c8328[k=3243][m=39]	+	chrM	chrM
chrM	2412	2453	chrM_f_c1976[k=3420][m=39]	+	chrM	chrM
chrM	15003	15044	chrM_f_c8461[k=3682][m=39]	+	chrM	chrM
chrM	168	209	chrM_f_c105[k=3867][m=39]	+	chrM	chrM
chrM	564	605	chrM_f_c459[k=4121][m=39]	+	chrM	chrM
chrM	14349	14390	chrM_f_c7861[k=10010][m=39]	+	chrM	chrM
chrM	2634	2675	chrM_f_c2167[k=10821][m=39]	+	chrM	chrM
chrM	6336	6377	chrM_f_c4453[k=1556][m=38]	+	chrM	chrM
chrM	12579	12620	chrM_f_c6601[k=1644][m=38]	+	chrM	chrM
chrM	13756	13797	chrM_f_c7475[k=1688][m=38]	+	chrM	chrM
chrM	2303	2344	chrM_f_c1878[k=1866][m=38]	+	chrM	chrM
chrM	13599	13640	chrM_f_c7352[k=2039][m=38]	+	chrM	chrM
chrM	15080	15121	chrM_f_c8531[k=3327][m=38]	+	chrM	chrM
chrM	2414	2455	chrM_f_c1978[k=3383][m=38]	+	chrM	chrM
chrM	2383	2424	chrM_f_c1950[k=3439][m=38]	+	chrM	chrM
chrM	14282	14323	chrM_f_c7795[k=7912][m=38]	+	chrM	chrM
chrM	4031	4072	chrM_f_c3037[k=1556][m=37]	+	chrM	chrM
chrM	1289	1330	chrM_f_c1081[k=1868][m=37]	+	chrM	chrM
chrM	1443	1484	chrM_f_c1197[k=2269][m=37]	+	chrM	chrM
chrM	5823	5864	chrM_f_c4045[k=2890][m=37]	+	chrM	chrM
chrM	4609	4650	chrM_f_c3508[k=3152][m=37]	+	chrM	chrM
chrM	350	391	chrM_f_c262[k=3422][m=37]	+	chrM	chrM
chrM	14695	14736	chrM_f_c8181[k=3678][m=37]	+	chrM	chrM
chrM	862	903	chrM_f_c720[k=4714][m=37]	+	chrM	chrM
chrM	14245	14286	chrM_f_c7758[k=5171][m=37]	+	chrM	chrM
chrM	202	243	chrM_f_c135[k=5579][m=37]	+	chrM	chrM
chrM	12738	12779	chrM_f_c6730[k=1447][m=36]	+	chrM	chrM
chrM	6340	6381	chrM_f_c4456[k=1607][m=36]	+	chrM	chrM
chrM	12630	12671	chrM_f_c6641[k=1946][m=36]	+	chrM	chrM
chrM	2268	2309	chrM_f_c1855[k=2290][m=36]	+	chrM	chrM
chrM	11089	11130	chrM_f_c5548[k=2842][m=36]	+	chrM	chrM
chrM	14398	14439	chrM_f_c7907[k=3151][m=36]	+	chrM	chrM
chrM	14410	14451	chrM_f_c7918[k=3505][m=36]	+	chrM	chrM
chrM	5915	5956	chrM_f_c4126[k=4393][m=36]	+	chrM	chrM
chrM	650	691	chrM_f_c541[k=4887][m=36]	+	chrM	chrM
chrM	4063	4104	chrM_f_c3058[k=1693][m=35]	+	chrM	chrM
chrM	4170	4211	chrM_f_c3145[k=2185][m=35]	+	chrM	chrM
chrM	1732	1773	chrM_f_c1399[k=2649][m=35]	+	chrM	chrM
chrM	14650	14691	chrM_f_c8142[k=2695][m=35]	+	chrM	chrM
chrM	4579	4620	chrM_f_c3480[k=3956][m=35]	+	chrM	chrM
chrM	14599	14640	chrM_f_c8098[k=4639][m=35]	+	chrM	chrM
chrM	14475	14516	chrM_f_c7978[k=4784][m=35]	+	chrM	chrM
chrM	885	926	chrM_f_c743[k=5705][m=35]	+	chrM	chrM
chrM	11292	11333	chrM_f_c5723[k=1102][m=34]	+	chrM	chrM
chrM	2120	2161	chrM_f_c1754[k=1264][m=34]	+	chrM	chrM
chrM	1007	1048	chrM_f_c857[k=1328][m=34]	+	chrM	chrM
chrM	134	175	chrM_f_c73[k=1551][m=34]	+	chrM	chrM
chrM	1474	1515	chrM_f_c1215[k=1580][m=34]	+	chrM	chrM
chrM	4534	4575	chrM_f_c3439[k=2005][m=34]	+	chrM	chrM
chrM	12122	12163	chrM_f_c6245[k=2634][m=34]	+	chrM	chrM
chrM	473	514	chrM_f_c371[k=3450][m=34]	+	chrM	chrM
chrM	14979	15020	chrM_f_c8438[k=4185][m=34]	+	chrM	chrM
chrM	603	644	chrM_f_c495[k=6204][m=34]	+	chrM	chrM
chrM	601	642	chrM_f_c493[k=6239][m=34]	+	chrM	chrM
chrM	14369	14410	chrM_f_c7879[k=7420][m=34]	+	chrM	chrM
chrM	1871	1912	chrM_f_c1534[k=12092][m=34]	+	chrM	chrM
chrM	13459	13500	chrM_r_c700[k=223][m=33]	-	chrM	chrM
chrM	13	54	chrM_f_c7[k=314][m=33]	+	chrM	chrM
chrM	13409	13450	chrM_r_c681[k=400][m=33]	-	chrM	chrM
chrM	11531	11572	chrM_f_c5907[k=462][m=33]	+	chrM	chrM
chrM	12466	12507	chrM_f_c6513[k=1676][m=33]	+	chrM	chrM
chrM	4303	4344	chrM_f_c3255[k=1812][m=33]	+	chrM	chrM
chrM	415	456	chrM_f_c318[k=2413][m=33]	+	chrM	chrM
chrM	11207	11248	chrM_f_c5657[k=2929][m=33]	+	chrM	chrM
chrM	169	210	chrM_f_c106[k=3874][m=33]	+	chrM	chrM
chrM	14476	14517	chrM_f_c7979[k=4739][m=33]	+	chrM	chrM
chrM	11498	11539	chrM_f_c5884[k=4903][m=33]	+	chrM	chrM
chrM	621	662	chrM_f_c512[k=5792][m=33]	+	chrM	chrM
chrM	2618	2659	chrM_f_c2151[k=6703][m=33]	+	chrM	chrM
chrM	14357	14398	chrM_f_c7868[k=8974][m=33]	+	chrM	chrM
chrM	12538	12579	chrM_f_c6566[k=1102][m=32]	+	chrM	chrM
chrM	5779	5820	chrM_f_c4008[k=1338][m=32]	+	chrM	chrM
chrM	6180	6221	chrM_f_c4325[k=2402][m=32]	+	chrM	chrM
chrM	2240	2281	chrM_f_c1831[k=2757][m=32]	+	chrM	chrM
chrM	14191	14232	chrM_f_c7706[k=3408][m=32]	+	chrM	chrM
chrM	15128	15169	chrM_f_c8572[k=3428][m=32]	+	chrM	chrM
chrM	576	617	chrM_f_c468[k=4021][m=32]	+	chrM	chrM
chrM	1971	2012	chrM_f_c1632[k=4840][m=32]	+	chrM	chrM
chrM	14254	14295	chrM_f_c7767[k=5558][m=32]	+	chrM	chrM
chrM	14298	14339	chrM_f_c7811[k=9328][m=32]	+	chrM	chrM
chrM	1845	1886	chrM_f_c1508[k=10186][m=32]	+	chrM	chrM
chrM	1648	1689	chrM_f_c1343[k=1050][m=31]	+	chrM	chrM
chrM	13028	13069	chrM_f_c6943[k=1170][m=31]	+	chrM	chrM
chrM	3977	4018	chrM_f_c3001[k=1412][m=31]	+	chrM	chrM
chrM	12680	12721	chrM_f_c6683[k=2291][m=31]	+	chrM	chrM
chrM	4275	4316	chrM_f_c3234[k=2308][m=31]	+	chrM	chrM
chrM	3209	3250	chrM_f_c2531[k=2334][m=31]	+	chrM	chrM
chrM	6177	6218	chrM_f_c4322[k=2393][m=31]	+	chrM	chrM
chrM	12125	12166	chrM_f_c6248[k=2581][m=31]	+	chrM	chrM
chrM	4413	4454	chrM_f_c3339[k=2641][m=31]	+	chrM	chrM
chrM	3276	3317	chrM_f_c2593[k=2881][m=31]	+	chrM	chrM
chrM	4401	4442	chrM_f_c3328[k=3250][m=31]	+	chrM	chrM
chrM	12866	12907	chrM_f_c6818[k=3323][m=31]	+	chrM	chrM
chrM	264	305	chrM_f_c190[k=3524][m=31]	+	chrM	chrM
chrM	14972	15013	chrM_f_c8433[k=4394][m=31]	+	chrM	chrM
chrM	181	222	chrM_f_c117[k=5086][m=31]	+	chrM	chrM
chrM	14579	14620	chrM_f_c8079[k=5118][m=31]	+	chrM	chrM
chrM	14547	14588	chrM_f_c8047[k=5899][m=31]	+	chrM	chrM
chrM	605	646	chrM_f_c497[k=6149][m=31]	+	chrM	chrM
chrM	998	1039	chrM_f_c848[k=6215][m=31]	+	chrM	chrM
chrM	14375	14416	chrM_f_c7885[k=6431][m=31]	+	chrM	chrM
chrM	961	1002	chrM_f_c817[k=6764][m=31]	+	chrM	chrM
chrM	1782	1823	chrM_f_c1445[k=11682][m=31]	+	chrM	chrM
chrM	12595	12636	chrM_f_c6614[k=1804][m=30]	+	chrM	chrM
chrM	2081	2122	chrM_f_c1726[k=2018][m=30]	+	chrM	chrM
chrM	2216	2257	chrM_f_c1812[k=2118][m=30]	+	chrM	chrM
chrM	704	745	chrM_f_c590[k=2743][m=30]	+	chrM	chrM
chrM	13372	13413	chrM_f_c7174[k=2828][m=30]	+	chrM	chrM
chrM	346	387	chrM_f_c258[k=3533][m=30]	+	chrM	chrM
chrM	4670	4711	chrM_f_c3567[k=4088][m=30]	+	chrM	chrM
chrM	278	319	chrM_f_c202[k=4217][m=30]	+	chrM	chrM
chrM	14975	15016	chrM_f_c8435[k=4366][m=30]	+	chrM	chrM
chrM	1994	2035	chrM_f_c1653[k=4373][m=30]	+	chrM	chrM
chrM	14387	14428	chrM_f_c7896[k=4485][m=30]	+	chrM	chrM
chrM	903	944	chrM_f_c760[k=4644][m=30]	+	chrM	chrM
chrM	557	598	chrM_f_c452[k=4736][m=30]	+	chrM	chrM
chrM	1758	1799	chrM_f_c1422[k=8955][m=30]	+	chrM	chrM
chrM	2645	2686	chrM_f_c2178[k=10761][m=30]	+	chrM	chrM
chrM	1851	1892	chrM_f_c1514[k=11138][m=30]	+	chrM	chrM
chrM	1853	1894	chrM_f_c1516[k=11184][m=30]	+	chrM	chrM
chrM	1034	1075	chrM_f_c882[k=1629][m=29]	+	chrM	chrM
chrM	12589	12630	chrM_f_c6609[k=1685][m=29]	+	chrM	chrM
chrM	13637	13678	chrM_f_c7384[k=2162][m=29]	+	chrM	chrM
chrM	14655	14696	chrM_f_c8145[k=2447][m=29]	+	chrM	chrM
chrM	15198	15239	chrM_f_c8634[k=2594][m=29]	+	chrM	chrM
chrM	12237	12278	chrM_f_c6349[k=2732][m=29]	+	chrM	chrM
chrM	11431	11472	chrM_f_c5824[k=3128][m=29]	+	chrM	chrM
chrM	15069	15110	chrM_f_c8521[k=3243][m=29]	+	chrM	chrM
chrM	348	389	chrM_f_c260[k=3487][m=29]	+	chrM	chrM
chrM	550	591	chrM_f_c445[k=5232][m=29]	+	chrM	chrM
chrM	535	576	chrM_f_c430[k=5492][m=29]	+	chrM	chrM
chrM	14379	14420	chrM_f_c7889[k=5799][m=29]	+	chrM	chrM
chrM	1887	1928	chrM_f_c1550[k=10586][m=29]	+	chrM	chrM
chrM	1880	1921	chrM_f_c1543[k=11026][m=29]	+	chrM	chrM
chrM	1882	1923	chrM_f_c1545[k=11089][m=29]	+	chrM	chrM
chrM	13691	13732	chrM_r_c780[k=558][m=28]	-	chrM	chrM
chrM	5631	5672	chrM_f_c3938[k=731][m=28]	+	chrM	chrM
chrM	6143	6184	chrM_f_c4290[k=2216][m=28]	+	chrM	chrM
chrM	2071	2112	chrM_f_c1718[k=2226][m=28]	+	chrM	chrM
chrM	1049	1090	chrM_f_c893[k=2229][m=28]	+	chrM	chrM
chrM	12167	12208	chrM_f_c6285[k=2672][m=28]	+	chrM	chrM
chrM	11084	11125	chrM_f_c5543[k=2692][m=28]	+	chrM	chrM
chrM	15067	15108	chrM_f_c8519[k=3251][m=28]	+	chrM	chrM
chrM	11121	11162	chrM_f_c5578[k=4101][m=28]	+	chrM	chrM
chrM	1996	2037	chrM_f_c1655[k=4283][m=28]	+	chrM	chrM
chrM	11475	11516	chrM_f_c5864[k=4460][m=28]	+	chrM	chrM
chrM	14445	14486	chrM_f_c7951[k=4596][m=28]	+	chrM	chrM
chrM	1755	1796	chrM_f_c1419[k=6507][m=28]	+	chrM	chrM
chrM	14286	14327	chrM_f_c7799[k=8315][m=28]	+	chrM	chrM
chrM	2638	2679	chrM_f_c2171[k=10906][m=28]	+	chrM	chrM
chrM	1775	1816	chrM_f_c1438[k=11260][m=28]	+	chrM	chrM
chrM	5069	5110	chrM_r_c182[k=110][m=27]	-	chrM	chrM
chrM	5066	5107	chrM_r_c180[k=226][m=27]	-	chrM	chrM
chrM	3692	3733	chrM_f_c2881[k=274][m=27]	+	chrM	chrM
chrM	13614	13655	chrM_r_c738[k=660][m=27]	-	chrM	chrM
chrM	3152	3193	chrM_f_c2495[k=1082][m=27]	+	chrM	chrM
chrM	4865	4906	chrM_f_c3699[k=1443][m=27]	+	chrM	chrM
chrM	12323	12364	chrM_f_c6414[k=1627][m=27]	+	chrM	chrM
chrM	2525	2566	chrM_f_c2072[k=1914][m=27]	+	chrM	chrM
chrM	13831	13872	chrM_f_c7524[k=1982][m=27]	+	chrM	chrM
chrM	2029	2070	chrM_f_c1683[k=2574][m=27]	+	chrM	chrM
chrM	11427	11468	chrM_f_c5820[k=2925][m=27]	+	chrM	chrM
chrM	441	482	chrM_f_c342[k=3077][m=27]	+	chrM	chrM
chrM	15138	15179	chrM_f_c8580[k=3394][m=27]	+	chrM	chrM
chrM	349	390	chrM_f_c261[k=3430][m=27]	+	chrM	chrM
chrM	571	612	chrM_f_c464[k=4028][m=27]	+	chrM	chrM
chrM	14533	14574	chrM_f_c8033[k=4969][m=27]	+	chrM	chrM
chrM	1963	2004	chrM_f_c1625[k=4982][m=27]	+	chrM	chrM
chrM	966	1007	chrM_f_c822[k=7196][m=27]	+	chrM	chrM
chrM	11301	11342	chrM_f_c5729[k=1079][m=26]	+	chrM	chrM
chrM	2863	2904	chrM_f_c2301[k=1242][m=26]	+	chrM	chrM
chrM	12448	12489	chrM_f_c6502[k=1571][m=26]	+	chrM	chrM
chrM	12399	12440	chrM_f_c6474[k=1801][m=26]	+	chrM	chrM
chrM	12809	12850	chrM_f_c6772[k=1831][m=26]	+	chrM	chrM
chrM	4420	4461	chrM_f_c3345[k=2359][m=26]	+	chrM	chrM
chrM	4220	4261	chrM_f_c3185[k=2537][m=26]	+	chrM	chrM
chrM	13383	13424	chrM_f_c7185[k=3013][m=26]	+	chrM	chrM
chrM	15009	15050	chrM_f_c8467[k=3203][m=26]	+	chrM	chrM
chrM	736	777	chrM_f_c616[k=3293][m=26]	+	chrM	chrM
chrM	227	268	chrM_f_c156[k=3299][m=26]	+	chrM	chrM
chrM	1940	1981	chrM_f_c1603[k=3961][m=26]	+	chrM	chrM
chrM	14486	14527	chrM_f_c7988[k=4703][m=26]	+	chrM	chrM
chrM	189	230	chrM_f_c124[k=5390][m=26]	+	chrM	chrM
chrM	1894	1935	chrM_f_c1557[k=9377][m=26]	+	chrM	chrM
chrM	1890	1931	chrM_f_c1553[k=10157][m=26]	+	chrM	chrM
chrM	1879	1920	chrM_f_c1542[k=11123][m=26]	+	chrM	chrM
chrM	1798	1839	chrM_f_c1461[k=11568][m=26]	+	chrM	chrM
chrM	5503	5544	chrM_f_c3858[k=1185][m=25]	+	chrM	chrM
chrM	2874	2915	chrM_f_c2308[k=1193][m=25]	+	chrM	chrM
chrM	3170	3211	chrM_f_c2504[k=1210][m=25]	+	chrM	chrM
chrM	12367	12408	chrM_f_c6447[k=1495][m=25]	+	chrM	chrM
chrM	3852	3893	chrM_f_c2924[k=1671][m=25]	+	chrM	chrM
chrM	2509	2550	chrM_f_c2060[k=1952][m=25]	+	chrM	chrM
chrM	14826	14867	chrM_f_c8302[k=2106][m=25]	+	chrM	chrM
chrM	4293	4334	chrM_f_c3247[k=2111][m=25]	+	chrM	chrM
chrM	2223	2264	chrM_f_c1819[k=2336][m=25]	+	chrM	chrM
chrM	1606	1647	chrM_f_c1313[k=2465][m=25]	+	chrM	chrM
chrM	917	958	chrM_f_c774[k=2997][m=25]	+	chrM	chrM
chrM	752	793	chrM_f_c629[k=3203][m=25]	+	chrM	chrM
chrM	744	785	chrM_f_c622[k=3267][m=25]	+	chrM	chrM
chrM	354	395	chrM_f_c266[k=3335][m=25]	+	chrM	chrM
chrM	472	513	chrM_f_c370[k=3458][m=25]	+	chrM	chrM
chrM	11122	11163	chrM_f_c5579[k=4080][m=25]	+	chrM	chrM
chrM	281	322	chrM_f_c204[k=4243][m=25]	+	chrM	chrM
chrM	4651	4692	chrM_f_c3548[k=4344][m=25]	+	chrM	chrM
chrM	14619	14660	chrM_f_c8115[k=4427][m=25]	+	chrM	chrM
chrM	2607	2648	chrM_f_c2140[k=4492][m=25]	+	chrM	chrM
chrM	555	596	chrM_f_c450[k=4849][m=25]	+	chrM	chrM
chrM	14572	14613	chrM_f_c8072[k=4984][m=25]	+	chrM	chrM
chrM	1912	1953	chrM_f_c1575[k=5218][m=25]	+	chrM	chrM
chrM	594	635	chrM_f_c486[k=5970][m=25]	+	chrM	chrM
chrM	14262	14303	chrM_f_c7775[k=6039][m=25]	+	chrM	chrM
chrM	609	650	chrM_f_c501[k=6123][m=25]	+	chrM	chrM
chrM	1820	1861	chrM_f_c1483[k=6270][m=25]	+	chrM	chrM
chrM	14284	14325	chrM_f_c7797[k=8167][m=25]	+	chrM	chrM
chrM	2625	2666	chrM_f_c2158[k=8706][m=25]	+	chrM	chrM
chrM	1765	1806	chrM_f_c1429[k=10275][m=25]	+	chrM	chrM
chrM	14328	14369	chrM_f_c7841[k=11695][m=25]	+	chrM	chrM
chrM	5446	5487	chrM_f_c3829[k=361][m=24]	+	chrM	chrM
chrM	13116	13157	chrM_f_c6984[k=1196][m=24]	+	chrM	chrM
chrM	1036	1077	chrM_f_c884[k=1705][m=24]	+	chrM	chrM
chrM	12280	12321	chrM_f_c6382[k=2137][m=24]	+	chrM	chrM
chrM	2494	2535	chrM_f_c2047[k=2245][m=24]	+	chrM	chrM
chrM	12826	12867	chrM_f_c6787[k=2766][m=24]	+	chrM	chrM
chrM	11214	11255	chrM_f_c5663[k=3095][m=24]	+	chrM	chrM
chrM	15090	15131	chrM_f_c8540[k=3186][m=24]	+	chrM	chrM
chrM	352	393	chrM_f_c264[k=3433][m=24]	+	chrM	chrM
chrM	2605	2646	chrM_f_c2138[k=3943][m=24]	+	chrM	chrM
chrM	14630	14671	chrM_f_c8125[k=4000][m=24]	+	chrM	chrM
chrM	509	550	chrM_f_c405[k=4360][m=24]	+	chrM	chrM
chrM	14229	14270	chrM_f_c7742[k=4750][m=24]	+	chrM	chrM
chrM	14573	14614	chrM_f_c8073[k=5170][m=24]	+	chrM	chrM
chrM	634	675	chrM_f_c525[k=5426][m=24]	+	chrM	chrM
chrM	1828	1869	chrM_f_c1491[k=6881][m=24]	+	chrM	chrM
chrM	1811	1852	chrM_f_c1474[k=8721][m=24]	+	chrM	chrM
chrM	14303	14344	chrM_f_c7816[k=9813][m=24]	+	chrM	chrM
chrM	1763	1804	chrM_f_c1427[k=9947][m=24]	+	chrM	chrM
chrM	16077	16118	chrM_r_c1151[k=782][m=23]	-	chrM	chrM
chrM	3837	3878	chrM_f_c2915[k=1091][m=23]	+	chrM	chrM
chrM	2101	2142	chrM_f_c1741[k=1344][m=23]	+	chrM	chrM
chrM	11782	11823	chrM_f_c5972[k=1402][m=23]	+	chrM	chrM
chrM	4996	5037	chrM_r_c128[k=1765][m=23]	-	chrM	chrM
chrM	13753	13794	chrM_f_c7473[k=1767][m=23]	+	chrM	chrM
chrM	779	820	chrM_f_c648[k=2106][m=23]	+	chrM	chrM
chrM	2294	2335	chrM_f_c1872[k=2133][m=23]	+	chrM	chrM
chrM	2229	2270	chrM_f_c1823[k=2671][m=23]	+	chrM	chrM
chrM	6205	6246	chrM_f_c4347[k=3228][m=23]	+	chrM	chrM
chrM	356	397	chrM_f_c268[k=3262][m=23]	+	chrM	chrM
chrM	158	199	chrM_f_c95[k=3292][m=23]	+	chrM	chrM
chrM	4623	4664	chrM_f_c3522[k=3369][m=23]	+	chrM	chrM
chrM	4673	4714	chrM_f_c3570[k=3958][m=23]	+	chrM	chrM
chrM	671	712	chrM_f_c561[k=4017][m=23]	+	chrM	chrM
chrM	14210	14251	chrM_f_c7725[k=4147][m=23]	+	chrM	chrM
chrM	14523	14564	chrM_f_c8023[k=4519][m=23]	+	chrM	chrM
chrM	14467	14508	chrM_f_c7971[k=4879][m=23]	+	chrM	chrM
chrM	14264	14305	chrM_f_c7777[k=6028][m=23]	+	chrM	chrM
chrM	2616	2657	chrM_f_c2149[k=6046][m=23]	+	chrM	chrM
chrM	1833	1874	chrM_f_c1496[k=7198][m=23]	+	chrM	chrM
chrM	14356	14397	chrM_f_c7867[k=9228][m=23]	+	chrM	chrM
chrM	14314	14355	chrM_f_c7827[k=9485][m=23]	+	chrM	chrM
chrM	13247	13288	chrM_r_c632[k=324][m=22]	-	chrM	chrM
chrM	13864	13905	chrM_r_c842[k=650][m=22]	-	chrM	chrM
chrM	1011	1052	chrM_f_c861[k=820][m=22]	+	chrM	chrM
chrM	14160	14201	chrM_f_c7677[k=1118][m=22]	+	chrM	chrM
chrM	6267	6308	chrM_f_c4400[k=1401][m=22]	+	chrM	chrM
chrM	1367	1408	chrM_f_c1143[k=1912][m=22]	+	chrM	chrM
chrM	13459	13500	chrM_f_c7246[k=1971][m=22]	+	chrM	chrM
chrM	13574	13615	chrM_f_c7330[k=2408][m=22]	+	chrM	chrM
chrM	1551	1592	chrM_f_c1266[k=2469][m=22]	+	chrM	chrM
chrM	2663	2704	chrM_f_c2195[k=2640][m=22]	+	chrM	chrM
chrM	6007	6048	chrM_f_c4205[k=2670][m=22]	+	chrM	chrM
chrM	1563	1604	chrM_f_c1278[k=2961][m=22]	+	chrM	chrM
chrM	11213	11254	chrM_f_c5662[k=3180][m=22]	+	chrM	chrM
chrM	15226	15267	chrM_f_c8657[k=3259][m=22]	+	chrM	chrM
chrM	14754	14795	chrM_f_c8236[k=3261][m=22]	+	chrM	chrM
chrM	326	367	chrM_f_c242[k=3266][m=22]	+	chrM	chrM
chrM	15076	15117	chrM_f_c8528[k=3432][m=22]	+	chrM	chrM
chrM	4598	4639	chrM_f_c3498[k=3435][m=22]	+	chrM	chrM
chrM	1925	1966	chrM_f_c1588[k=3574][m=22]	+	chrM	chrM
chrM	2361	2402	chrM_f_c1928[k=4515][m=22]	+	chrM	chrM
chrM	1973	2014	chrM_f_c1634[k=4787][m=22]	+	chrM	chrM
chrM	14582	14623	chrM_f_c8082[k=5021][m=22]	+	chrM	chrM
chrM	14580	14621	chrM_f_c8080[k=5055][m=22]	+	chrM	chrM
chrM	868	909	chrM_f_c726[k=5115][m=22]	+	chrM	chrM
chrM	14246	14287	chrM_f_c7759[k=5249][m=22]	+	chrM	chrM
chrM	618	659	chrM_f_c510[k=5944][m=22]	+	chrM	chrM
chrM	2615	2656	chrM_f_c2148[k=5968][m=22]	+	chrM	chrM
chrM	957	998	chrM_f_c813[k=6168][m=22]	+	chrM	chrM
chrM	597	638	chrM_f_c489[k=6175][m=22]	+	chrM	chrM
chrM	602	643	chrM_f_c494[k=6235][m=22]	+	chrM	chrM
chrM	11630	11671	chrM_f_c5924[k=469][m=21]	+	chrM	chrM
chrM	2682	2723	chrM_f_c2207[k=519][m=21]	+	chrM	chrM
chrM	11343	11384	chrM_f_c5756[k=1157][m=21]	+	chrM	chrM
chrM	1467	1508	chrM_f_c1209[k=1746][m=21]	+	chrM	chrM
chrM	1260	1301	chrM_f_c1057[k=1884][m=21]	+	chrM	chrM
chrM	1535	1576	chrM_f_c1256[k=1952][m=21]	+	chrM	chrM
chrM	2517	2558	chrM_f_c2065[k=2017][m=21]	+	chrM	chrM
chrM	2311	2352	chrM_f_c1886[k=2049][m=21]	+	chrM	chrM
chrM	13426	13467	chrM_f_c7221[k=2062][m=21]	+	chrM	chrM
chrM	14172	14213	chrM_f_c7687[k=2092][m=21]	+	chrM	chrM
chrM	1235	1276	chrM_f_c1034[k=2158][m=21]	+	chrM	chrM
chrM	11519	11560	chrM_f_c5898[k=2428][m=21]	+	chrM	chrM
chrM	400	441	chrM_f_c308[k=2473][m=21]	+	chrM	chrM
chrM	15032	15073	chrM_f_c8489[k=2691][m=21]	+	chrM	chrM
chrM	1398	1439	chrM_f_c1162[k=2781][m=21]	+	chrM	chrM
chrM	438	479	chrM_f_c339[k=2862][m=21]	+	chrM	chrM
chrM	2393	2434	chrM_f_c1960[k=3271][m=21]	+	chrM	chrM
chrM	11446	11487	chrM_f_c5838[k=3273][m=21]	+	chrM	chrM
chrM	2014	2055	chrM_f_c1668[k=3319][m=21]	+	chrM	chrM
chrM	15083	15124	chrM_f_c8534[k=3358][m=21]	+	chrM	chrM
chrM	14693	14734	chrM_f_c8179[k=3623][m=21]	+	chrM	chrM
chrM	14201	14242	chrM_f_c7716[k=3753][m=21]	+	chrM	chrM
chrM	14205	14246	chrM_f_c7720[k=3832][m=21]	+	chrM	chrM
chrM	14993	15034	chrM_f_c8451[k=4046][m=21]	+	chrM	chrM
chrM	14711	14752	chrM_f_c8197[k=4149][m=21]	+	chrM	chrM
chrM	14498	14539	chrM_f_c7999[k=4241][m=21]	+	chrM	chrM
chrM	511	552	chrM_f_c407[k=4363][m=21]	+	chrM	chrM
chrM	14892	14933	chrM_f_c8361[k=4369][m=21]	+	chrM	chrM
chrM	11135	11176	chrM_f_c5591[k=4370][m=21]	+	chrM	chrM
chrM	648	689	chrM_f_c539[k=4919][m=21]	+	chrM	chrM
chrM	1751	1792	chrM_f_c1415[k=5872][m=21]	+	chrM	chrM
chrM	1830	1871	chrM_f_c1493[k=6981][m=21]	+	chrM	chrM
chrM	13421	13462	chrM_r_c687[k=404][m=20]	-	chrM	chrM
chrM	15332	15373	chrM_r_c1007[k=572][m=20]	-	chrM	chrM
chrM	10988	11029	chrM_f_c5465[k=790][m=20]	+	chrM	chrM
chrM	2199	2240	chrM_f_c1801[k=1266][m=20]	+	chrM	chrM
chrM	12460	12501	chrM_f_c6508[k=1706][m=20]	+	chrM	chrM
chrM	3326	3367	chrM_f_c2636[k=1783][m=20]	+	chrM	chrM
chrM	13809	13850	chrM_f_c7509[k=1861][m=20]	+	chrM	chrM
chrM	6036	6077	chrM_f_c4228[k=1944][m=20]	+	chrM	chrM
chrM	4375	4416	chrM_f_c3309[k=2001][m=20]	+	chrM	chrM
chrM	13594	13635	chrM_f_c7347[k=2159][m=20]	+	chrM	chrM
chrM	2542	2583	chrM_f_c2086[k=2206][m=20]	+	chrM	chrM
chrM	12088	12129	chrM_f_c6218[k=2219][m=20]	+	chrM	chrM
chrM	11816	11857	chrM_f_c6000[k=2290][m=20]	+	chrM	chrM
chrM	11022	11063	chrM_f_c5491[k=2355][m=20]	+	chrM	chrM
chrM	12701	12742	chrM_f_c6701[k=2571][m=20]	+	chrM	chrM
chrM	13358	13399	chrM_f_c7164[k=2674][m=20]	+	chrM	chrM
chrM	6215	6256	chrM_f_c4357[k=2841][m=20]	+	chrM	chrM
chrM	691	732	chrM_f_c579[k=2925][m=20]	+	chrM	chrM
chrM	693	734	chrM_f_c581[k=2942][m=20]	+	chrM	chrM
chrM	12037	12078	chrM_f_c6173[k=3066][m=20]	+	chrM	chrM
chrM	11452	11493	chrM_f_c5843[k=3431][m=20]	+	chrM	chrM
chrM	11181	11222	chrM_f_c5634[k=3437][m=20]	+	chrM	chrM
chrM	1208	1249	chrM_f_c1013[k=3710][m=20]	+	chrM	chrM
chrM	14427	14468	chrM_f_c7933[k=3940][m=20]	+	chrM	chrM
chrM	4655	4696	chrM_f_c3552[k=4319][m=20]	+	chrM	chrM
chrM	1989	2030	chrM_f_c1648[k=4514][m=20]	+	chrM	chrM
chrM	14550	14591	chrM_f_c8050[k=5880][m=20]	+	chrM	chrM
chrM	6714	6755	chrM_f_c4603[k=44][m=19]	+	chrM	chrM
chrM	8179	8220	chrM_f_c4923[k=133][m=19]	+	chrM	chrM
chrM	13919	13960	chrM_r_c852[k=291][m=19]	-	chrM	chrM
chrM	16104	16145	chrM_r_c1164[k=592][m=19]	-	chrM	chrM
chrM	16079	16120	chrM_r_c1153[k=781][m=19]	-	chrM	chrM
chrM	13107	13148	chrM_f_c6979[k=992][m=19]	+	chrM	chrM
chrM	12534	12575	chrM_f_c6563[k=1094][m=19]	+	chrM	chrM
chrM	3446	3487	chrM_f_c2717[k=1205][m=19]	+	chrM	chrM
chrM	1131	1172	chrM_f_c948[k=1300][m=19]	+	chrM	chrM
chrM	115	156	chrM_f_c61[k=1326][m=19]	+	chrM	chrM
chrM	12945	12986	chrM_f_c6877[k=1452][m=19]	+	chrM	chrM
chrM	11357	11398	chrM_f_c5765[k=1470][m=19]	+	chrM	chrM
chrM	11006	11047	chrM_f_c5479[k=1663][m=19]	+	chrM	chrM
chrM	12462	12503	chrM_f_c6510[k=1728][m=19]	+	chrM	chrM
chrM	3869	3910	chrM_f_c2933[k=1761][m=19]	+	chrM	chrM
chrM	5807	5848	chrM_f_c4029[k=1812][m=19]	+	chrM	chrM
chrM	2292	2333	chrM_f_c1871[k=2076][m=19]	+	chrM	chrM
chrM	1338	1379	chrM_f_c1115[k=2146][m=19]	+	chrM	chrM
chrM	12971	13012	chrM_f_c6901[k=2370][m=19]	+	chrM	chrM
chrM	15161	15202	chrM_f_c8598[k=2481][m=19]	+	chrM	chrM
chrM	11397	11438	chrM_f_c5793[k=2608][m=19]	+	chrM	chrM
chrM	2435	2476	chrM_f_c1997[k=2833][m=19]	+	chrM	chrM
chrM	14762	14803	chrM_f_c8244[k=3120][m=19]	+	chrM	chrM
chrM	14404	14445	chrM_f_c7912[k=3152][m=19]	+	chrM	chrM
chrM	913	954	chrM_f_c770[k=3266][m=19]	+	chrM	chrM
chrM	11098	11139	chrM_f_c5557[k=3418][m=19]	+	chrM	chrM
chrM	5899	5940	chrM_f_c4111[k=3755][m=19]	+	chrM	chrM
chrM	11157	11198	chrM_f_c5610[k=4044][m=19]	+	chrM	chrM
chrM	14718	14759	chrM_f_c8204[k=4147][m=19]	+	chrM	chrM
chrM	939	980	chrM_f_c796[k=4312][m=19]	+	chrM	chrM
chrM	14436	14477	chrM_f_c7942[k=4369][m=19]	+	chrM	chrM
chrM	14960	15001	chrM_f_c8422[k=4484][m=19]	+	chrM	chrM
chrM	14477	14518	chrM_f_c7980[k=4708][m=19]	+	chrM	chrM
chrM	14570	14611	chrM_f_c8070[k=5100][m=19]	+	chrM	chrM
chrM	540	581	chrM_f_c435[k=5470][m=19]	+	chrM	chrM
chrM	590	631	chrM_f_c482[k=5497][m=19]	+	chrM	chrM
chrM	14539	14580	chrM_f_c8039[k=5518][m=19]	+	chrM	chrM
chrM	1000	1041	chrM_f_c850[k=5624][m=19]	+	chrM	chrM
chrM	14541	14582	chrM_f_c8041[k=5690][m=19]	+	chrM	chrM
chrM	953	994	chrM_f_c810[k=5866][m=19]	+	chrM	chrM
chrM	604	645	chrM_f_c496[k=6177][m=19]	+	chrM	chrM
chrM	14372	14413	chrM_f_c7882[k=6995][m=19]	+	chrM	chrM
chrM	3711	3752	chrM_f_c2888[k=262][m=18]	+	chrM	chrM
chrM	5746	5787	chrM_f_c3987[k=589][m=18]	+	chrM	chrM
chrM	1695	1736	chrM_f_c1371[k=728][m=18]	+	chrM	chrM
chrM	16069	16110	chrM_r_c1145[k=738][m=18]	-	chrM	chrM
chrM	6114	6155	chrM_f_c4272[k=767][m=18]	+	chrM	chrM
chrM	6406	6447	chrM_f_c4502[k=840][m=18]	+	chrM	chrM
chrM	3034	3075	chrM_f_c2404[k=1029][m=18]	+	chrM	chrM
chrM	1478	1519	chrM_f_c1219[k=1264][m=18]	+	chrM	chrM
chrM	3043	3084	chrM_f_c2410[k=1266][m=18]	+	chrM	chrM
chrM	13864	13905	chrM_f_c7545[k=1449][m=18]	+	chrM	chrM
chrM	4326	4367	chrM_f_c3269[k=1510][m=18]	+	chrM	chrM
chrM	1501	1542	chrM_f_c1231[k=1553][m=18]	+	chrM	chrM
chrM	11985	12026	chrM_f_c6130[k=1704][m=18]	+	chrM	chrM
chrM	5522	5563	chrM_f_c3873[k=1707][m=18]	+	chrM	chrM
chrM	12298	12339	chrM_f_c6397[k=1753][m=18]	+	chrM	chrM
chrM	15366	15407	chrM_r_c1034[k=1871][m=18]	-	chrM	chrM
chrM	4461	4502	chrM_f_c3379[k=1879][m=18]	+	chrM	chrM
chrM	12512	12553	chrM_f_c6551[k=1895][m=18]	+	chrM	chrM
chrM	4426	4467	chrM_f_c3349[k=2015][m=18]	+	chrM	chrM
chrM	15354	15395	chrM_r_c1026[k=2030][m=18]	-	chrM	chrM
chrM	12082	12123	chrM_f_c6213[k=2168][m=18]	+	chrM	chrM
chrM	4124	4165	chrM_f_c3104[k=2194][m=18]	+	chrM	chrM
chrM	826	867	chrM_f_c687[k=2289][m=18]	+	chrM	chrM
chrM	13409	13450	chrM_f_c7206[k=2379][m=18]	+	chrM	chrM
chrM	11841	11882	chrM_f_c6021[k=2554][m=18]	+	chrM	chrM
chrM	719	760	chrM_f_c605[k=2657][m=18]	+	chrM	chrM
chrM	6009	6050	chrM_f_c4207[k=2668][m=18]	+	chrM	chrM
chrM	1427	1468	chrM_f_c1185[k=2698][m=18]	+	chrM	chrM
chrM	12166	12207	chrM_f_c6284[k=2708][m=18]	+	chrM	chrM
chrM	13368	13409	chrM_f_c7170[k=2744][m=18]	+	chrM	chrM
chrM	5943	5984	chrM_f_c4151[k=2830][m=18]	+	chrM	chrM
chrM	11219	11260	chrM_f_c5668[k=2986][m=18]	+	chrM	chrM
chrM	2598	2639	chrM_f_c2131[k=3051][m=18]	+	chrM	chrM
chrM	230	271	chrM_f_c159[k=3126][m=18]	+	chrM	chrM
chrM	15224	15265	chrM_f_c8656[k=3294][m=18]	+	chrM	chrM
chrM	15101	15142	chrM_f_c8549[k=3345][m=18]	+	chrM	chrM
chrM	4632	4673	chrM_f_c3530[k=3424][m=18]	+	chrM	chrM
chrM	336	377	chrM_f_c251[k=3507][m=18]	+	chrM	chrM
chrM	846	887	chrM_f_c705[k=3612][m=18]	+	chrM	chrM
chrM	11458	11499	chrM_f_c5849[k=3681][m=18]	+	chrM	chrM
chrM	5922	5963	chrM_f_c4133[k=4033][m=18]	+	chrM	chrM
chrM	4671	4712	chrM_f_c3568[k=4042][m=18]	+	chrM	chrM
chrM	504	545	chrM_f_c400[k=4408][m=18]	+	chrM	chrM
chrM	14223	14264	chrM_f_c7736[k=4569][m=18]	+	chrM	chrM
chrM	14884	14925	chrM_f_c8353[k=4614][m=18]	+	chrM	chrM
chrM	14879	14920	chrM_f_c8349[k=4661][m=18]	+	chrM	chrM
chrM	554	595	chrM_f_c449[k=4938][m=18]	+	chrM	chrM
chrM	12954	12995	chrM_r_c535[k=611][m=17]	-	chrM	chrM
chrM	16072	16113	chrM_r_c1147[k=768][m=17]	-	chrM	chrM
chrM	2817	2858	chrM_f_c2273[k=1090][m=17]	+	chrM	chrM
chrM	13032	13073	chrM_f_c6944[k=1120][m=17]	+	chrM	chrM
chrM	4995	5036	chrM_r_c127[k=1317][m=17]	-	chrM	chrM
chrM	1528	1569	chrM_f_c1252[k=1906][m=17]	+	chrM	chrM
chrM	4488	4529	chrM_f_c3400[k=1923][m=17]	+	chrM	chrM
chrM	14169	14210	chrM_f_c7684[k=1946][m=17]	+	chrM	chrM
chrM	11853	11894	chrM_f_c6030[k=2019][m=17]	+	chrM	chrM
chrM	12275	12316	chrM_f_c6379[k=2022][m=17]	+	chrM	chrM
chrM	13424	13465	chrM_f_c7219[k=2073][m=17]	+	chrM	chrM
chrM	3206	3247	chrM_f_c2528[k=2113][m=17]	+	chrM	chrM
chrM	12678	12719	chrM_f_c6681[k=2285][m=17]	+	chrM	chrM
chrM	11035	11076	chrM_f_c5502[k=2403][m=17]	+	chrM	chrM
chrM	717	758	chrM_f_c603[k=2454][m=17]	+	chrM	chrM
chrM	14786	14827	chrM_f_c8267[k=2491][m=17]	+	chrM	chrM
chrM	5016	5057	chrM_r_c145[k=2494][m=17]	-	chrM	chrM
chrM	2262	2303	chrM_f_c1849[k=2524][m=17]	+	chrM	chrM
chrM	13543	13584	chrM_f_c7307[k=2565][m=17]	+	chrM	chrM
chrM	6008	6049	chrM_f_c4206[k=2671][m=17]	+	chrM	chrM
chrM	2586	2627	chrM_f_c2120[k=2699][m=17]	+	chrM	chrM
chrM	13687	13728	chrM_f_c7426[k=2711][m=17]	+	chrM	chrM
chrM	11234	11275	chrM_f_c5681[k=2716][m=17]	+	chrM	chrM
chrM	6185	6226	chrM_f_c4330[k=2747][m=17]	+	chrM	chrM
chrM	381	422	chrM_f_c290[k=2926][m=17]	+	chrM	chrM
chrM	4686	4727	chrM_f_c3582[k=2969][m=17]	+	chrM	chrM
chrM	14919	14960	chrM_f_c8386[k=3033][m=17]	+	chrM	chrM
chrM	2426	2467	chrM_f_c1988[k=3128][m=17]	+	chrM	chrM
chrM	1179	1220	chrM_f_c989[k=3196][m=17]	+	chrM	chrM
chrM	2016	2057	chrM_f_c1670[k=3224][m=17]	+	chrM	chrM
chrM	15106	15147	chrM_f_c8553[k=3254][m=17]	+	chrM	chrM
chrM	353	394	chrM_f_c265[k=3372][m=17]	+	chrM	chrM
chrM	11513	11554	chrM_f_c5894[k=3445][m=17]	+	chrM	chrM
chrM	2413	2454	chrM_f_c1977[k=3453][m=17]	+	chrM	chrM
chrM	14901	14942	chrM_f_c8370[k=3702][m=17]	+	chrM	chrM
chrM	14413	14454	chrM_f_c7921[k=3732][m=17]	+	chrM	chrM
chrM	11466	11507	chrM_f_c5856[k=3803][m=17]	+	chrM	chrM
chrM	1201	1242	chrM_f_c1007[k=3968][m=17]	+	chrM	chrM
chrM	1003	1044	chrM_f_c853[k=3982][m=17]	+	chrM	chrM
chrM	14389	14430	chrM_f_c7898[k=4065][m=17]	+	chrM	chrM
chrM	2372	2413	chrM_f_c1939[k=4071][m=17]	+	chrM	chrM
chrM	4570	4611	chrM_f_c3471[k=4136][m=17]	+	chrM	chrM
chrM	292	333	chrM_f_c214[k=4188][m=17]	+	chrM	chrM
chrM	14982	15023	chrM_f_c8441[k=4319][m=17]	+	chrM	chrM
chrM	14440	14481	chrM_f_c7946[k=4348][m=17]	+	chrM	chrM
chrM	1991	2032	chrM_f_c1650[k=4364][m=17]	+	chrM	chrM
chrM	14956	14997	chrM_f_c8418[k=4379][m=17]	+	chrM	chrM
chrM	5911	5952	chrM_f_c4122[k=4500][m=17]	+	chrM	chrM
chrM	1917	1958	chrM_f_c1580[k=4625][m=17]	+	chrM	chrM
chrM	1966	2007	chrM_f_c1627[k=4871][m=17]	+	chrM	chrM
chrM	893	934	chrM_f_c750[k=5380][m=17]	+	chrM	chrM
chrM	14255	14296	chrM_f_c7768[k=5535][m=17]	+	chrM	chrM
chrM	14562	14603	chrM_f_c8062[k=5535][m=17]	+	chrM	chrM
chrM	13178	13219	chrM_r_c610[k=305][m=16]	-	chrM	chrM
chrM	3909	3950	chrM_f_c2955[k=598][m=16]	+	chrM	chrM
chrM	13137	13178	chrM_r_c591[k=727][m=16]	-	chrM	chrM
chrM	1707	1748	chrM_f_c1378[k=846][m=16]	+	chrM	chrM
chrM	4353	4394	chrM_f_c3289[k=1151][m=16]	+	chrM	chrM
chrM	13969	14010	chrM_f_c7596[k=1215][m=16]	+	chrM	chrM
chrM	13268	13309	chrM_f_c7097[k=1433][m=16]	+	chrM	chrM
chrM	3640	3681	chrM_f_c2856[k=1459][m=16]	+	chrM	chrM
chrM	2095	2136	chrM_f_c1738[k=1488][m=16]	+	chrM	chrM
chrM	13013	13054	chrM_f_c6934[k=1525][m=16]	+	chrM	chrM
chrM	12421	12462	chrM_f_c6486[k=1561][m=16]	+	chrM	chrM
chrM	2991	3032	chrM_f_c2376[k=1605][m=16]	+	chrM	chrM
chrM	792	833	chrM_f_c659[k=1691][m=16]	+	chrM	chrM
chrM	13247	13288	chrM_f_c7083[k=1696][m=16]	+	chrM	chrM
chrM	13802	13843	chrM_f_c7505[k=1752][m=16]	+	chrM	chrM
chrM	4894	4935	chrM_f_c3720[k=1918][m=16]	+	chrM	chrM
chrM	12629	12670	chrM_f_c6640[k=1974][m=16]	+	chrM	chrM
chrM	14670	14711	chrM_f_c8158[k=2030][m=16]	+	chrM	chrM
chrM	13532	13573	chrM_f_c7298[k=2105][m=16]	+	chrM	chrM
chrM	6356	6397	chrM_f_c4469[k=2118][m=16]	+	chrM	chrM
chrM	5987	6028	chrM_f_c4185[k=2144][m=16]	+	chrM	chrM
chrM	4741	4782	chrM_f_c3629[k=2230][m=16]	+	chrM	chrM
chrM	1154	1195	chrM_f_c968[k=2291][m=16]	+	chrM	chrM
chrM	14821	14862	chrM_f_c8298[k=2308][m=16]	+	chrM	chrM
chrM	145	186	chrM_f_c82[k=2439][m=16]	+	chrM	chrM
chrM	12126	12167	chrM_f_c6249[k=2496][m=16]	+	chrM	chrM
chrM	13341	13382	chrM_f_c7148[k=2587][m=16]	+	chrM	chrM
chrM	15199	15240	chrM_f_c8635[k=2602][m=16]	+	chrM	chrM
chrM	12177	12218	chrM_f_c6295[k=2648][m=16]	+	chrM	chrM
chrM	2247	2288	chrM_f_c1837[k=2701][m=16]	+	chrM	chrM
chrM	13352	13393	chrM_f_c7158[k=2726][m=16]	+	chrM	chrM
chrM	316	357	chrM_f_c233[k=2761][m=16]	+	chrM	chrM
chrM	1734	1775	chrM_f_c1400[k=2792][m=16]	+	chrM	chrM
chrM	389	430	chrM_f_c298[k=2910][m=16]	+	chrM	chrM
chrM	4611	4652	chrM_f_c3510[k=3073][m=16]	+	chrM	chrM
chrM	3270	3311	chrM_f_c2587[k=3191][m=16]	+	chrM	chrM
chrM	4555	4596	chrM_f_c3457[k=3345][m=16]	+	chrM	chrM
chrM	15077	15118	chrM_f_c8529[k=3459][m=16]	+	chrM	chrM
chrM	225	266	chrM_f_c155[k=3481][m=16]	+	chrM	chrM
chrM	5929	5970	chrM_f_c4140[k=3493][m=16]	+	chrM	chrM
chrM	676	717	chrM_f_c566[k=3576][m=16]	+	chrM	chrM
chrM	11108	11149	chrM_f_c5566[k=3609][m=16]	+	chrM	chrM
chrM	14717	14758	chrM_f_c8203[k=4156][m=16]	+	chrM	chrM
chrM	14980	15021	chrM_f_c8439[k=4178][m=16]	+	chrM	chrM
chrM	2344	2385	chrM_f_c1916[k=4215][m=16]	+	chrM	chrM
chrM	284	325	chrM_f_c207[k=4299][m=16]	+	chrM	chrM
chrM	904	945	chrM_f_c761[k=4439][m=16]	+	chrM	chrM
chrM	499	540	chrM_f_c396[k=4528][m=16]	+	chrM	chrM
chrM	14970	15011	chrM_f_c8431[k=4560][m=16]	+	chrM	chrM
chrM	14447	14488	chrM_f_c7953[k=4609][m=16]	+	chrM	chrM
chrM	179	220	chrM_f_c116[k=4787][m=16]	+	chrM	chrM
chrM	1967	2008	chrM_f_c1628[k=4816][m=16]	+	chrM	chrM
chrM	1954	1995	chrM_f_c1617[k=4838][m=16]	+	chrM	chrM
chrM	1959	2000	chrM_f_c1621[k=5013][m=16]	+	chrM	chrM
chrM	14589	14630	chrM_f_c8089[k=5057][m=16]	+	chrM	chrM
chrM	14578	14619	chrM_f_c8078[k=5114][m=16]	+	chrM	chrM
chrM	528	569	chrM_f_c423[k=5447][m=16]	+	chrM	chrM
chrM	8203	8244	chrM_f_c4939[k=146][m=15]	+	chrM	chrM
chrM	5186	5227	chrM_r_c189[k=508][m=15]	-	chrM	chrM
chrM	5347	5388	chrM_f_c3774[k=637][m=15]	+	chrM	chrM
chrM	2918	2959	chrM_f_c2328[k=779][m=15]	+	chrM	chrM
chrM	12746	12787	chrM_f_c6737[k=1197][m=15]	+	chrM	chrM
chrM	3606	3647	chrM_f_c2838[k=1233][m=15]	+	chrM	chrM
chrM	13784	13825	chrM_f_c7493[k=1307][m=15]	+	chrM	chrM
chrM	12901	12942	chrM_f_c6845[k=1498][m=15]	+	chrM	chrM
chrM	5560	5601	chrM_f_c3900[k=1516][m=15]	+	chrM	chrM
chrM	1137	1178	chrM_f_c954[k=1600][m=15]	+	chrM	chrM
chrM	12587	12628	chrM_f_c6607[k=1605][m=15]	+	chrM	chrM
chrM	3527	3568	chrM_f_c2781[k=1778][m=15]	+	chrM	chrM
chrM	6233	6274	chrM_f_c4375[k=1939][m=15]	+	chrM	chrM
chrM	12386	12427	chrM_f_c6463[k=1945][m=15]	+	chrM	chrM
chrM	14676	14717	chrM_f_c8164[k=1957][m=15]	+	chrM	chrM
chrM	3308	3349	chrM_f_c2623[k=1968][m=15]	+	chrM	chrM
chrM	6301	6342	chrM_f_c4426[k=1984][m=15]	+	chrM	chrM
chrM	13529	13570	chrM_f_c7295[k=2112][m=15]	+	chrM	chrM
chrM	2488	2529	chrM_f_c2042[k=2295][m=15]	+	chrM	chrM
chrM	12077	12118	chrM_f_c6209[k=2326][m=15]	+	chrM	chrM
chrM	11032	11073	chrM_f_c5499[k=2383][m=15]	+	chrM	chrM
chrM	13717	13758	chrM_f_c7448[k=2406][m=15]	+	chrM	chrM
chrM	4704	4745	chrM_f_c3600[k=2424][m=15]	+	chrM	chrM
chrM	12075	12116	chrM_f_c6208[k=2445][m=15]	+	chrM	chrM
chrM	1550	1591	chrM_f_c1265[k=2465][m=15]	+	chrM	chrM
chrM	11932	11973	chrM_f_c6091[k=2467][m=15]	+	chrM	chrM
chrM	14802	14843	chrM_f_c8281[k=2473][m=15]	+	chrM	chrM
chrM	12168	12209	chrM_f_c6286[k=2541][m=15]	+	chrM	chrM
chrM	11045	11086	chrM_f_c5511[k=2557][m=15]	+	chrM	chrM
chrM	713	754	chrM_f_c599[k=2569][m=15]	+	chrM	chrM
chrM	13550	13591	chrM_f_c7314[k=2577][m=15]	+	chrM	chrM
chrM	4546	4587	chrM_f_c3448[k=2669][m=15]	+	chrM	chrM
chrM	2439	2480	chrM_f_c2001[k=2745][m=15]	+	chrM	chrM
chrM	4688	4729	chrM_f_c3584[k=2952][m=15]	+	chrM	chrM
chrM	15014	15055	chrM_f_c8472[k=2954][m=15]	+	chrM	chrM
chrM	4685	4726	chrM_f_c3581[k=3025][m=15]	+	chrM	chrM
chrM	1174	1215	chrM_f_c986[k=3168][m=15]	+	chrM	chrM
chrM	2391	2432	chrM_f_c1958[k=3367][m=15]	+	chrM	chrM
chrM	14406	14447	chrM_f_c7914[k=3457][m=15]	+	chrM	chrM
chrM	11453	11494	chrM_f_c5844[k=3503][m=15]	+	chrM	chrM
chrM	11107	11148	chrM_f_c5565[k=3589][m=15]	+	chrM	chrM
chrM	268	309	chrM_f_c194[k=3629][m=15]	+	chrM	chrM
chrM	12860	12901	chrM_f_c6814[k=3671][m=15]	+	chrM	chrM
chrM	14698	14739	chrM_f_c8184[k=3775][m=15]	+	chrM	chrM
chrM	1187	1228	chrM_f_c995[k=3785][m=15]	+	chrM	chrM
chrM	270	311	chrM_f_c196[k=3871][m=15]	+	chrM	chrM
chrM	4666	4707	chrM_f_c3563[k=4207][m=15]	+	chrM	chrM
chrM	905	946	chrM_f_c762[k=4227][m=15]	+	chrM	chrM
chrM	506	547	chrM_f_c402[k=4288][m=15]	+	chrM	chrM
chrM	505	546	chrM_f_c401[k=4340][m=15]	+	chrM	chrM
chrM	14443	14484	chrM_f_c7949[k=4402][m=15]	+	chrM	chrM
chrM	14602	14643	chrM_f_c8100[k=4549][m=15]	+	chrM	chrM
chrM	2356	2397	chrM_f_c1924[k=4597][m=15]	+	chrM	chrM
chrM	14478	14519	chrM_f_c7981[k=4684][m=15]	+	chrM	chrM
chrM	14483	14524	chrM_f_c7986[k=4712][m=15]	+	chrM	chrM
chrM	519	560	chrM_f_c415[k=4750][m=15]	+	chrM	chrM
chrM	214	255	chrM_f_c144[k=4860][m=15]	+	chrM	chrM
chrM	588	629	chrM_f_c480[k=5175][m=15]	+	chrM	chrM
chrM	895	936	chrM_f_c752[k=5203][m=15]	+	chrM	chrM
chrM	8263	8304	chrM_f_c4987[k=111][m=14]	+	chrM	chrM
chrM	8205	8246	chrM_f_c4941[k=147][m=14]	+	chrM	chrM
chrM	13484	13525	chrM_r_c703[k=315][m=14]	-	chrM	chrM
chrM	1018	1059	chrM_f_c867[k=561][m=14]	+	chrM	chrM
chrM	3686	3727	chrM_f_c2875[k=681][m=14]	+	chrM	chrM
chrM	1021	1062	chrM_f_c870[k=884][m=14]	+	chrM	chrM
chrM	5759	5800	chrM_f_c3998[k=970][m=14]	+	chrM	chrM
chrM	5597	5638	chrM_f_c3921[k=1119][m=14]	+	chrM	chrM
chrM	13967	14008	chrM_f_c7594[k=1136][m=14]	+	chrM	chrM
chrM	1125	1166	chrM_f_c943[k=1197][m=14]	+	chrM	chrM
chrM	4911	4952	chrM_f_c3731[k=1434][m=14]	+	chrM	chrM
chrM	3519	3560	chrM_f_c2775[k=1537][m=14]	+	chrM	chrM
chrM	13859	13900	chrM_f_c7542[k=1582][m=14]	+	chrM	chrM
chrM	11877	11918	chrM_f_c6046[k=1712][m=14]	+	chrM	chrM
chrM	12332	12373	chrM_f_c6422[k=1810][m=14]	+	chrM	chrM
chrM	1454	1495	chrM_f_c1204[k=1840][m=14]	+	chrM	chrM
chrM	12384	12425	chrM_f_c6461[k=1963][m=14]	+	chrM	chrM
chrM	15359	15400	chrM_r_c1029[k=2001][m=14]	-	chrM	chrM
chrM	12720	12761	chrM_f_c6719[k=2130][m=14]	+	chrM	chrM
chrM	2315	2356	chrM_f_c1890[k=2157][m=14]	+	chrM	chrM
chrM	13639	13680	chrM_f_c7386[k=2163][m=14]	+	chrM	chrM
chrM	13582	13623	chrM_f_c7338[k=2180][m=14]	+	chrM	chrM
chrM	12674	12715	chrM_f_c6677[k=2234][m=14]	+	chrM	chrM
chrM	14684	14725	chrM_f_c8171[k=2252][m=14]	+	chrM	chrM
chrM	1153	1194	chrM_f_c967[k=2266][m=14]	+	chrM	chrM
chrM	2220	2261	chrM_f_c1816[k=2296][m=14]	+	chrM	chrM
chrM	4258	4299	chrM_f_c3218[k=2382][m=14]	+	chrM	chrM
chrM	14793	14834	chrM_f_c8272[k=2430][m=14]	+	chrM	chrM
chrM	396	437	chrM_f_c305[k=2473][m=14]	+	chrM	chrM
chrM	1225	1266	chrM_f_c1026[k=2530][m=14]	+	chrM	chrM
chrM	2575	2616	chrM_f_c2111[k=2687][m=14]	+	chrM	chrM
chrM	12161	12202	chrM_f_c6279[k=2713][m=14]	+	chrM	chrM
chrM	2239	2280	chrM_f_c1830[k=2774][m=14]	+	chrM	chrM
chrM	248	289	chrM_f_c174[k=2797][m=14]	+	chrM	chrM
chrM	11837	11878	chrM_f_c6018[k=2801][m=14]	+	chrM	chrM
chrM	14851	14892	chrM_f_c8324[k=2888][m=14]	+	chrM	chrM
chrM	360	401	chrM_f_c272[k=3123][m=14]	+	chrM	chrM
chrM	14940	14981	chrM_f_c8404[k=3204][m=14]	+	chrM	chrM
chrM	155	196	chrM_f_c92[k=3208][m=14]	+	chrM	chrM
chrM	370	411	chrM_f_c281[k=3218][m=14]	+	chrM	chrM
chrM	15228	15269	chrM_f_c8659[k=3271][m=14]	+	chrM	chrM
chrM	11190	11231	chrM_f_c5643[k=3298][m=14]	+	chrM	chrM
chrM	15052	15093	chrM_f_c8508[k=3495][m=14]	+	chrM	chrM
chrM	469	510	chrM_f_c368[k=3551][m=14]	+	chrM	chrM
chrM	11105	11146	chrM_f_c5563[k=3567][m=14]	+	chrM	chrM
chrM	345	386	chrM_f_c257[k=3595][m=14]	+	chrM	chrM
chrM	464	505	chrM_f_c363[k=3596][m=14]	+	chrM	chrM
chrM	14198	14239	chrM_f_c7713[k=3599][m=14]	+	chrM	chrM
chrM	5927	5968	chrM_f_c4138[k=3627][m=14]	+	chrM	chrM
chrM	11110	11151	chrM_f_c5568[k=3631][m=14]	+	chrM	chrM
chrM	4561	4602	chrM_f_c3462[k=3710][m=14]	+	chrM	chrM
chrM	1939	1980	chrM_f_c1602[k=3733][m=14]	+	chrM	chrM
chrM	4587	4628	chrM_f_c3487[k=3763][m=14]	+	chrM	chrM
chrM	1188	1229	chrM_f_c996[k=3905][m=14]	+	chrM	chrM
chrM	4566	4607	chrM_f_c3467[k=3930][m=14]	+	chrM	chrM
chrM	573	614	chrM_f_c465[k=4015][m=14]	+	chrM	chrM
chrM	11504	11545	chrM_f_c5888[k=4129][m=14]	+	chrM	chrM
chrM	491	532	chrM_f_c388[k=4310][m=14]	+	chrM	chrM
chrM	14493	14534	chrM_f_c7995[k=4313][m=14]	+	chrM	chrM
chrM	11126	11167	chrM_f_c5583[k=4344][m=14]	+	chrM	chrM
chrM	14626	14667	chrM_f_c8121[k=4370][m=14]	+	chrM	chrM
chrM	5916	5957	chrM_f_c4127[k=4373][m=14]	+	chrM	chrM
chrM	215	256	chrM_f_c145[k=4728][m=14]	+	chrM	chrM
chrM	652	693	chrM_f_c542[k=4855][m=14]	+	chrM	chrM
chrM	14462	14503	chrM_f_c7966[k=4985][m=14]	+	chrM	chrM
chrM	552	593	chrM_f_c447[k=5048][m=14]	+	chrM	chrM
chrM	184	225	chrM_f_c120[k=5238][m=14]	+	chrM	chrM
chrM	639	680	chrM_f_c530[k=5321][m=14]	+	chrM	chrM
chrM	11490	11531	chrM_f_c5878[k=5361][m=14]	+	chrM	chrM
chrM	199	240	chrM_f_c132[k=5568][m=14]	+	chrM	chrM
chrM	14542	14583	chrM_f_c8042[k=5713][m=14]	+	chrM	chrM
chrM	882	923	chrM_f_c740[k=5754][m=14]	+	chrM	chrM
chrM	876	917	chrM_f_c734[k=5889][m=14]	+	chrM	chrM
chrM	1819	1860	chrM_f_c1482[k=6459][m=14]	+	chrM	chrM
chrM	13396	13437	chrM_r_c678[k=329][m=13]	-	chrM	chrM
chrM	13134	13175	chrM_r_c588[k=699][m=13]	-	chrM	chrM
chrM	79	120	chrM_f_c36[k=713][m=13]	+	chrM	chrM
chrM	14154	14195	chrM_f_c7672[k=874][m=13]	+	chrM	chrM
chrM	1634	1675	chrM_f_c1332[k=1317][m=13]	+	chrM	chrM
chrM	11787	11828	chrM_f_c5976[k=1385][m=13]	+	chrM	chrM
chrM	13862	13903	chrM_f_c7543[k=1485][m=13]	+	chrM	chrM
chrM	13985	14026	chrM_f_c7605[k=1508][m=13]	+	chrM	chrM
chrM	4514	4555	chrM_f_c3424[k=1525][m=13]	+	chrM	chrM
chrM	13764	13805	chrM_f_c7483[k=1580][m=13]	+	chrM	chrM
chrM	2989	3030	chrM_f_c2374[k=1613][m=13]	+	chrM	chrM
chrM	3471	3512	chrM_f_c2737[k=1726][m=13]	+	chrM	chrM
chrM	12657	12698	chrM_f_c6665[k=1780][m=13]	+	chrM	chrM
chrM	1262	1303	chrM_f_c1059[k=1903][m=13]	+	chrM	chrM
chrM	14674	14715	chrM_f_c8162[k=1910][m=13]	+	chrM	chrM
chrM	4441	4482	chrM_f_c3361[k=1919][m=13]	+	chrM	chrM
chrM	11961	12002	chrM_f_c6114[k=1950][m=13]	+	chrM	chrM
chrM	1037	1078	chrM_f_c885[k=1959][m=13]	+	chrM	chrM
chrM	1067	1108	chrM_f_c904[k=2011][m=13]	+	chrM	chrM
chrM	13428	13469	chrM_f_c7223[k=2034][m=13]	+	chrM	chrM
chrM	3105	3146	chrM_f_c2457[k=2149][m=13]	+	chrM	chrM
chrM	13629	13670	chrM_f_c7377[k=2249][m=13]	+	chrM	chrM
chrM	13735	13776	chrM_f_c7461[k=2264][m=13]	+	chrM	chrM
chrM	13655	13696	chrM_f_c7398[k=2297][m=13]	+	chrM	chrM
chrM	12681	12722	chrM_f_c6684[k=2318][m=13]	+	chrM	chrM
chrM	2266	2307	chrM_f_c1853[k=2349][m=13]	+	chrM	chrM
chrM	6172	6213	chrM_f_c4317[k=2364][m=13]	+	chrM	chrM
chrM	8054	8095	chrM_f_c4871[k=57][m=12]	+	chrM	chrM
chrM	8277	8318	chrM_f_c4998[k=99][m=12]	+	chrM	chrM
chrM	4802	4843	chrM_f_c3663[k=396][m=12]	+	chrM	chrM
chrM	2669	2710	chrM_f_c2200[k=675][m=12]	+	chrM	chrM
chrM	5469	5510	chrM_f_c3838[k=706][m=12]	+	chrM	chrM
chrM	2691	2732	chrM_f_c2213[k=755][m=12]	+	chrM	chrM
chrM	1115	1156	chrM_f_c933[k=855][m=12]	+	chrM	chrM
chrM	2667	2708	chrM_f_c2199[k=1073][m=12]	+	chrM	chrM
chrM	1484	1525	chrM_f_c1222[k=1124][m=12]	+	chrM	chrM
chrM	13284	13325	chrM_f_c7111[k=1358][m=12]	+	chrM	chrM
chrM	3592	3633	chrM_f_c2829[k=1361][m=12]	+	chrM	chrM
chrM	3590	3631	chrM_f_c2827[k=1378][m=12]	+	chrM	chrM
chrM	1476	1517	chrM_f_c1217[k=1390][m=12]	+	chrM	chrM
chrM	13775	13816	chrM_f_c7489[k=1420][m=12]	+	chrM	chrM
chrM	13257	13298	chrM_f_c7089[k=1528][m=12]	+	chrM	chrM
chrM	1499	1540	chrM_f_c1229[k=1529][m=12]	+	chrM	chrM
chrM	4030	4071	chrM_f_c3036[k=1536][m=12]	+	chrM	chrM
chrM	3876	3917	chrM_f_c2936[k=1580][m=12]	+	chrM	chrM
chrM	3465	3506	chrM_f_c2731[k=1632][m=12]	+	chrM	chrM
chrM	11367	11408	chrM_f_c5773[k=1689][m=12]	+	chrM	chrM
chrM	12407	12448	chrM_f_c6479[k=1726][m=12]	+	chrM	chrM
chrM	3557	3598	chrM_f_c2800[k=1817][m=12]	+	chrM	chrM
chrM	6135	6176	chrM_f_c4284[k=1822][m=12]	+	chrM	chrM
chrM	11522	11563	chrM_f_c5901[k=1848][m=12]	+	chrM	chrM
chrM	1142	1183	chrM_f_c959[k=1883][m=12]	+	chrM	chrM
chrM	5955	5996	chrM_f_c4163[k=1899][m=12]	+	chrM	chrM
chrM	11892	11933	chrM_f_c6057[k=1903][m=12]	+	chrM	chrM
chrM	1345	1386	chrM_f_c1121[k=1917][m=12]	+	chrM	chrM
chrM	11893	11934	chrM_f_c6058[k=1923][m=12]	+	chrM	chrM
chrM	4071	4112	chrM_f_c3064[k=1966][m=12]	+	chrM	chrM
chrM	5982	6023	chrM_f_c4184[k=2002][m=12]	+	chrM	chrM
chrM	15358	15399	chrM_r_c1028[k=2007][m=12]	-	chrM	chrM
chrM	2299	2340	chrM_f_c1874[k=2013][m=12]	+	chrM	chrM
chrM	12553	12594	chrM_f_c6578[k=2042][m=12]	+	chrM	chrM
chrM	2515	2556	chrM_f_c2063[k=2066][m=12]	+	chrM	chrM
chrM	4176	4217	chrM_f_c3151[k=2092][m=12]	+	chrM	chrM
chrM	6357	6398	chrM_f_c4470[k=2139][m=12]	+	chrM	chrM
chrM	8060	8101	chrM_f_c4873[k=45][m=11]	+	chrM	chrM
chrM	8165	8206	chrM_f_c4916[k=95][m=11]	+	chrM	chrM
chrM	13912	13953	chrM_r_c850[k=290][m=11]	-	chrM	chrM
chrM	5464	5505	chrM_f_c3835[k=518][m=11]	+	chrM	chrM
chrM	13802	13843	chrM_r_c805[k=579][m=11]	-	chrM	chrM
chrM	5473	5514	chrM_f_c3841[k=787][m=11]	+	chrM	chrM
chrM	5410	5451	chrM_f_c3816[k=866][m=11]	+	chrM	chrM
chrM	13636	13677	chrM_r_c748[k=885][m=11]	-	chrM	chrM
chrM	2159	2200	chrM_f_c1774[k=906][m=11]	+	chrM	chrM
chrM	12757	12798	chrM_f_c6744[k=968][m=11]	+	chrM	chrM
chrM	3928	3969	chrM_f_c2969[k=1143][m=11]	+	chrM	chrM
chrM	5595	5636	chrM_f_c3919[k=1149][m=11]	+	chrM	chrM
chrM	4015	4056	chrM_f_c3025[k=1264][m=11]	+	chrM	chrM
chrM	12791	12832	chrM_f_c6762[k=1291][m=11]	+	chrM	chrM
chrM	13971	14012	chrM_f_c7598[k=1330][m=11]	+	chrM	chrM
chrM	2205	2246	chrM_f_c1803[k=1336][m=11]	+	chrM	chrM
chrM	13274	13315	chrM_f_c7103[k=1340][m=11]	+	chrM	chrM
chrM	3952	3993	chrM_f_c2983[k=1365][m=11]	+	chrM	chrM
chrM	3655	3696	chrM_f_c2866[k=1373][m=11]	+	chrM	chrM
chrM	13256	13297	chrM_f_c7088[k=1531][m=11]	+	chrM	chrM
chrM	3466	3507	chrM_f_c2732[k=1629][m=11]	+	chrM	chrM
chrM	12519	12560	chrM_f_c6554[k=1672][m=11]	+	chrM	chrM
chrM	4518	4559	chrM_f_c3428[k=1678][m=11]	+	chrM	chrM
chrM	12465	12506	chrM_f_c6512[k=1697][m=11]	+	chrM	chrM
chrM	5034	5075	chrM_r_c158[k=1772][m=11]	-	chrM	chrM
chrM	12297	12338	chrM_f_c6396[k=1776][m=11]	+	chrM	chrM
chrM	12471	12512	chrM_f_c6517[k=1778][m=11]	+	chrM	chrM
chrM	6134	6175	chrM_f_c4283[k=1799][m=11]	+	chrM	chrM
chrM	4761	4802	chrM_f_c3642[k=1804][m=11]	+	chrM	chrM
chrM	13163	13204	chrM_f_c7021[k=1805][m=11]	+	chrM	chrM
chrM	1356	1397	chrM_f_c1132[k=1811][m=11]	+	chrM	chrM
chrM	12613	12654	chrM_f_c6629[k=1820][m=11]	+	chrM	chrM
chrM	3489	3530	chrM_f_c2750[k=1821][m=11]	+	chrM	chrM
chrM	11889	11930	chrM_f_c6054[k=1865][m=11]	+	chrM	chrM
chrM	13226	13267	chrM_f_c7069[k=1883][m=11]	+	chrM	chrM
chrM	4491	4532	chrM_f_c3403[k=1892][m=11]	+	chrM	chrM
chrM	1147	1188	chrM_f_c962[k=2014][m=11]	+	chrM	chrM
chrM	13132	13173	chrM_f_c6997[k=2066][m=11]	+	chrM	chrM
chrM	13530	13571	chrM_f_c7296[k=2110][m=11]	+	chrM	chrM
chrM	13419	13460	chrM_f_c7215[k=2158][m=11]	+	chrM	chrM
chrM	2534	2575	chrM_f_c2080[k=2175][m=11]	+	chrM	chrM
chrM	14681	14722	chrM_f_c8168[k=2182][m=11]	+	chrM	chrM
chrM	13414	13455	chrM_f_c7210[k=2208][m=11]	+	chrM	chrM
chrM	12959	13000	chrM_f_c6889[k=2280][m=11]	+	chrM	chrM
chrM	14660	14701	chrM_f_c8150[k=2297][m=11]	+	chrM	chrM
chrM	15165	15206	chrM_f_c8602[k=2351][m=11]	+	chrM	chrM
chrM	12968	13009	chrM_f_c6898[k=2356][m=11]	+	chrM	chrM
chrM	5948	5989	chrM_f_c4156[k=2356][m=11]	+	chrM	chrM
chrM	8106	8147	chrM_f_c4890[k=50][m=10]	+	chrM	chrM
chrM	15328	15369	chrM_r_c1005[k=86][m=10]	-	chrM	chrM
chrM	15277	15318	chrM_f_c8696[k=110][m=10]	+	chrM	chrM
chrM	8211	8252	chrM_f_c4946[k=121][m=10]	+	chrM	chrM
chrM	3820	3861	chrM_f_c2902[k=196][m=10]	+	chrM	chrM
chrM	15993	16034	chrM_r_c1119[k=292][m=10]	-	chrM	chrM
chrM	13274	13315	chrM_r_c638[k=319][m=10]	-	chrM	chrM
chrM	13232	13273	chrM_r_c625[k=464][m=10]	-	chrM	chrM
chrM	12928	12969	chrM_r_c528[k=561][m=10]	-	chrM	chrM
chrM	14123	14164	chrM_f_c7653[k=593][m=10]	+	chrM	chrM
chrM	14136	14177	chrM_f_c7662[k=658][m=10]	+	chrM	chrM
chrM	1112	1153	chrM_f_c931[k=735][m=10]	+	chrM	chrM
chrM	5755	5796	chrM_f_c3995[k=762][m=10]	+	chrM	chrM
chrM	3925	3966	chrM_f_c2966[k=1025][m=10]	+	chrM	chrM
chrM	11329	11370	chrM_f_c5745[k=1045][m=10]	+	chrM	chrM
chrM	1075	1116	chrM_f_c911[k=1056][m=10]	+	chrM	chrM
chrM	12753	12794	chrM_f_c6741[k=1091][m=10]	+	chrM	chrM
chrM	13027	13068	chrM_f_c6942[k=1209][m=10]	+	chrM	chrM
chrM	2837	2878	chrM_f_c2287[k=1218][m=10]	+	chrM	chrM
chrM	1130	1171	chrM_f_c947[k=1284][m=10]	+	chrM	chrM
chrM	13285	13326	chrM_f_c7112[k=1350][m=10]	+	chrM	chrM
chrM	12943	12984	chrM_f_c6876[k=1425][m=10]	+	chrM	chrM
chrM	12548	12589	chrM_f_c6574[k=1461][m=10]	+	chrM	chrM
chrM	4908	4949	chrM_f_c3729[k=1516][m=10]	+	chrM	chrM
chrM	3882	3923	chrM_f_c2939[k=1517][m=10]	+	chrM	chrM
chrM	4363	4404	chrM_f_c3297[k=1545][m=10]	+	chrM	chrM
chrM	12949	12990	chrM_f_c6880[k=1610][m=10]	+	chrM	chrM
chrM	1628	1669	chrM_f_c1328[k=1626][m=10]	+	chrM	chrM
chrM	3139	3180	chrM_f_c2483[k=1637][m=10]	+	chrM	chrM
chrM	5523	5564	chrM_f_c3874[k=1733][m=10]	+	chrM	chrM
chrM	12327	12368	chrM_f_c6417[k=1790][m=10]	+	chrM	chrM
chrM	6317	6358	chrM_f_c4439[k=1795][m=10]	+	chrM	chrM
chrM	5552	5593	chrM_f_c3893[k=1801][m=10]	+	chrM	chrM
chrM	12397	12438	chrM_f_c6472[k=1825][m=10]	+	chrM	chrM
chrM	5033	5074	chrM_r_c157[k=1831][m=10]	-	chrM	chrM
chrM	2084	2125	chrM_f_c1728[k=1849][m=10]	+	chrM	chrM
chrM	4448	4489	chrM_f_c3368[k=1878][m=10]	+	chrM	chrM
chrM	12475	12516	chrM_f_c6520[k=1882][m=10]	+	chrM	chrM
chrM	4490	4531	chrM_f_c3402[k=1902][m=10]	+	chrM	chrM
chrM	1519	1560	chrM_f_c1244[k=1906][m=10]	+	chrM	chrM
chrM	13851	13892	chrM_f_c7538[k=1937][m=10]	+	chrM	chrM
chrM	4486	4527	chrM_f_c3398[k=1945][m=10]	+	chrM	chrM
chrM	12893	12934	chrM_f_c6841[k=1986][m=10]	+	chrM	chrM
chrM	13531	13572	chrM_f_c7297[k=2096][m=10]	+	chrM	chrM
chrM	6160	6201	chrM_f_c4306[k=2165][m=10]	+	chrM	chrM
chrM	1149	1190	chrM_f_c964[k=2194][m=10]	+	chrM	chrM
chrM	13647	13688	chrM_f_c7392[k=2195][m=10]	+	chrM	chrM
chrM	14683	14724	chrM_f_c8170[k=2215][m=10]	+	chrM	chrM
chrM	13624	13665	chrM_f_c7372[k=2223][m=10]	+	chrM	chrM
chrM	1546	1587	chrM_f_c1261[k=2223][m=10]	+	chrM	chrM
chrM	4751	4792	chrM_f_c3635[k=2229][m=10]	+	chrM	chrM
chrM	4168	4209	chrM_f_c3143[k=2236][m=10]	+	chrM	chrM
chrM	4120	4161	chrM_f_c3102[k=2244][m=10]	+	chrM	chrM
chrM	1337	1378	chrM_f_c1114[k=2249][m=10]	+	chrM	chrM
chrM	11253	11294	chrM_f_c5696[k=2279][m=10]	+	chrM	chrM
chrM	14658	14699	chrM_f_c8148[k=2349][m=10]	+	chrM	chrM
chrM	15164	15205	chrM_f_c8601[k=2349][m=10]	+	chrM	chrM
chrM	14806	14847	chrM_f_c8284[k=2375][m=10]	+	chrM	chrM
chrM	12011	12052	chrM_f_c6149[k=2419][m=10]	+	chrM	chrM
chrM	2472	2513	chrM_f_c2030[k=2423][m=10]	+	chrM	chrM
chrM	2045	2086	chrM_f_c1697[k=2456][m=10]	+	chrM	chrM
chrM	2546	2587	chrM_f_c2089[k=2475][m=10]	+	chrM	chrM
chrM	4215	4256	chrM_f_c3181[k=2492][m=10]	+	chrM	chrM
chrM	4223	4264	chrM_f_c3188[k=2494][m=10]	+	chrM	chrM
chrM	408	449	chrM_f_c312[k=2504][m=10]	+	chrM	chrM
chrM	13545	13586	chrM_f_c7309[k=2517][m=10]	+	chrM	chrM
chrM	418	459	chrM_f_c321[k=2539][m=10]	+	chrM	chrM
chrM	8390	8431	chrM_f_c5050[k=55][m=9]	+	chrM	chrM
chrM	12604	12645	chrM_r_c469[k=68][m=9]	-	chrM	chrM
chrM	8266	8307	chrM_f_c4990[k=109][m=9]	+	chrM	chrM
chrM	8214	8255	chrM_f_c4949[k=112][m=9]	+	chrM	chrM
chrM	12893	12934	chrM_r_c507[k=134][m=9]	-	chrM	chrM
chrM	13745	13786	chrM_r_c796[k=191][m=9]	-	chrM	chrM
chrM	13337	13378	chrM_r_c664[k=289][m=9]	-	chrM	chrM
chrM	16037	16078	chrM_r_c1134[k=644][m=9]	-	chrM	chrM
chrM	13668	13709	chrM_r_c768[k=693][m=9]	-	chrM	chrM
chrM	13861	13902	chrM_r_c840[k=704][m=9]	-	chrM	chrM
chrM	1114	1155	chrM_f_c932[k=836][m=9]	+	chrM	chrM
chrM	2697	2738	chrM_f_c2217[k=860][m=9]	+	chrM	chrM
chrM	13644	13685	chrM_r_c754[k=882][m=9]	-	chrM	chrM
chrM	6057	6098	chrM_f_c4246[k=882][m=9]	+	chrM	chrM
chrM	2713	2754	chrM_f_c2224[k=923][m=9]	+	chrM	chrM
chrM	15259	15300	chrM_f_c8684[k=1055][m=9]	+	chrM	chrM
chrM	6050	6091	chrM_f_c4240[k=1098][m=9]	+	chrM	chrM
chrM	3381	3422	chrM_f_c2676[k=1172][m=9]	+	chrM	chrM
chrM	3356	3397	chrM_f_c2661[k=1193][m=9]	+	chrM	chrM
chrM	3148	3189	chrM_f_c2491[k=1224][m=9]	+	chrM	chrM
chrM	6394	6435	chrM_f_c4495[k=1227][m=9]	+	chrM	chrM
chrM	5588	5629	chrM_f_c3915[k=1228][m=9]	+	chrM	chrM
chrM	13173	13214	chrM_f_c7029[k=1235][m=9]	+	chrM	chrM
chrM	6483	6524	chrM_f_c4540[k=29][m=8]	+	chrM	chrM
chrM	8921	8962	chrM_f_c5202[k=36][m=8]	+	chrM	chrM
chrM	8297	8338	chrM_f_c5014[k=67][m=8]	+	chrM	chrM
chrM	11056	11097	chrM_r_c273[k=108][m=8]	-	chrM	chrM
chrM	8243	8284	chrM_f_c4971[k=109][m=8]	+	chrM	chrM
chrM	12677	12718	chrM_r_c478[k=120][m=8]	-	chrM	chrM
chrM	8230	8271	chrM_f_c4963[k=137][m=8]	+	chrM	chrM
chrM	8208	8249	chrM_f_c4943[k=138][m=8]	+	chrM	chrM
chrM	13329	13370	chrM_r_c658[k=367][m=8]	-	chrM	chrM
chrM	3753	3794	chrM_f_c2893[k=399][m=8]	+	chrM	chrM
chrM	2678	2719	chrM_f_c2205[k=426][m=8]	+	chrM	chrM
chrM	8865	8906	chrM_f_c5188[k=21][m=7]	+	chrM	chrM
chrM	6732	6773	chrM_f_c4607[k=32][m=7]	+	chrM	chrM
chrM	7963	8004	chrM_f_c4815[k=37][m=7]	+	chrM	chrM
chrM	6809	6850	chrM_f_c4631[k=38][m=7]	+	chrM	chrM
chrM	7854	7895	chrM_f_c4775[k=51][m=7]	+	chrM	chrM
chrM	8049	8090	chrM_f_c4866[k=69][m=7]	+	chrM	chrM
chrM	8033	8074	chrM_f_c4854[k=88][m=7]	+	chrM	chrM
chrM	12809	12850	chrM_r_c497[k=111][m=7]	-	chrM	chrM
chrM	8225	8266	chrM_f_c4958[k=119][m=7]	+	chrM	chrM
chrM	13784	13825	chrM_r_c802[k=184][m=7]	-	chrM	chrM
chrM	13898	13939	chrM_r_c849[k=194][m=7]	-	chrM	chrM
chrM	15391	15432	chrM_r_c1056[k=249][m=7]	-	chrM	chrM
chrM	13928	13969	chrM_r_c853[k=285][m=7]	-	chrM	chrM
chrM	16122	16163	chrM_r_c1168[k=373][m=7]	-	chrM	chrM
chrM	6073	6114	chrM_f_c4256[k=404][m=7]	+	chrM	chrM
chrM	67	108	chrM_f_c27[k=453][m=7]	+	chrM	chrM
chrM	10974	11015	chrM_f_c5459[k=474][m=7]	+	chrM	chrM
chrM	6923	6964	chrM_f_c4658[k=8][m=5]	+	chrM	chrM
chrM	10480	10521	chrM_f_c5397[k=9][m=5]	+	chrM	chrM
chrM	10299	10340	chrM_f_c5366[k=12][m=5]	+	chrM	chrM
chrM	7209	7250	chrM_f_c4689[k=14][m=5]	+	chrM	chrM
chrM	7330	7371	chrM_f_c4717[k=17][m=5]	+	chrM	chrM
chrM	7814	7855	chrM_f_c4763[k=18][m=5]	+	chrM	chrM
chrM	8804	8845	chrM_f_c5173[k=28][m=5]	+	chrM	chrM
chrM	8316	8357	chrM_f_c5027[k=30][m=5]	+	chrM	chrM
chrM	8423	8464	chrM_f_c5070[k=35][m=5]	+	chrM	chrM
chrM	7893	7934	chrM_f_c4791[k=36][m=5]	+	chrM	chrM
chrM	8914	8955	chrM_f_c5198[k=38][m=5]	+	chrM	chrM
chrM	10894	10935	chrM_f_c5440[k=6][m=3]	+	chrM	chrM
chrM	7528	7569	chrM_f_c4743[k=6][m=3]	+	chrM	chrM
chrM	9800	9841	chrM_f_c5299[k=7][m=3]	+	chrM	chrM
chrM	6927	6968	chrM_f_c4659[k=8][m=3]	+	chrM	chrM
chrM	10773	10814	chrM_f_c5421[k=9][m=3]	+	chrM	chrM
chrM	9068	9109	chrM_f_c5232[k=9][m=3]	+	chrM	chrM
chrM	7744	7785	chrM_f_c4755[k=6][m=4]	+	chrM	chrM
chrM	7218	7259	chrM_f_c4694[k=9][m=4]	+	chrM	chrM
chrM	9855	9896	chrM_f_c5302[k=13][m=4]	+	chrM	chrM
chrM	10213	10254	chrM_f_c5359[k=18][m=6]	+	chrM	chrM
chrM	8482	8523	chrM_f_c5093[k=28][m=6]	+	chrM	chrM
chrM	8802	8843	chrM_f_c5172[k=29][m=6]	+	chrM	chrM
chrM	6822	6863	chrM_f_c4636[k=33][m=6]	+	chrM	chrM
chrM	7975	8016	chrM_f_c4820[k=37][m=6]	+	chrM	chrM
chrM	8386	8427	chrM_f_c5047[k=53][m=6]	+	chrM	chrM
chrM	8965	9006	chrM_f_c5213[k=13][m=3]	+	chrM	chrM
chrM	10426	10467	chrM_f_c5384[k=14][m=3]	+	chrM	chrM
chrM	8583	8624	chrM_f_c5136[k=14][m=3]	+	chrM	chrM
chrM	9303	9344	chrM_f_c5275[k=14][m=3]	+	chrM	chrM
chrM	9399	9440	chrM_f_c5286[k=14][m=3]	+	chrM	chrM
chrM	16168	16209	chrM_r_c1177[k=15][m=3]	-	chrM	chrM
chrM	9060	9101	chrM_f_c5229[k=15][m=3]	+	chrM	chrM
chrM	8578	8619	chrM_f_c5132[k=19][m=4]	+	chrM	chrM
chrM	6839	6880	chrM_f_c4644[k=20][m=4]	+	chrM	chrM
chrM	7929	7970	chrM_f_c4804[k=22][m=4]	+	chrM	chrM
chrM	7182	7223	chrM_f_c4683[k=25][m=4]	+	chrM	chrM
chrM	9438	9479	chrM_f_c5287[k=26][m=4]	+	chrM	chrM
chrM	6779	6820	chrM_f_c4625[k=31][m=4]	+	chrM	chrM
chrM	7894	7935	chrM_f_c4792[k=37][m=4]	+	chrM	chrM
chrM	8309	8350	chrM_f_c5021[k=39][m=4]	+	chrM	chrM
chrM	8851	8892	chrM_f_c5187[k=16][m=3]	+	chrM	chrM
chrM	9062	9103	chrM_f_c5230[k=17][m=3]	+	chrM	chrM
chrM	8941	8982	chrM_f_c5209[k=20][m=3]	+	chrM	chrM
chrM	8942	8983	chrM_f_c5210[k=20][m=3]	+	chrM	chrM
chrM	8825	8866	chrM_f_c5177[k=21][m=3]	+	chrM	chrM
chrM	8539	8580	chrM_f_c5114[k=23][m=3]	+	chrM	chrM
chrM	15470	15511	chrM_f_c8714[k=25][m=3]	+	chrM	chrM
chrM	7181	7222	chrM_f_c4682[k=25][m=3]	+	chrM	chrM
chrM	8526	8567	chrM_f_c5107[k=25][m=3]	+	chrM	chrM
chrM	8527	8568	chrM_f_c5108[k=25][m=3]	+	chrM	chrM
chrM	8740	8781	chrM_f_c5153[k=25][m=3]	+	chrM	chrM
chrM	8807	8848	chrM_f_c5175[k=25][m=3]	+	chrM	chrM
chrM	6758	6799	chrM_f_c4616[k=26][m=3]	+	chrM	chrM
chrM	8318	8359	chrM_f_c5028[k=26][m=3]	+	chrM	chrM
chrM	6604	6645	chrM_f_c4561[k=27][m=3]	+	chrM	chrM
chrM	6616	6657	chrM_f_c4564[k=30][m=3]	+	chrM	chrM
chrM	8769	8810	chrM_f_c5163[k=30][m=3]	+	chrM	chrM
chrM	8456	8497	chrM_f_c5082[k=31][m=3]	+	chrM	chrM
chrM	8806	8847	chrM_f_c5174[k=31][m=3]	+	chrM	chrM
chrM	8066	8107	chrM_f_c4875[k=48][m=5]	+	chrM	chrM
chrM	8134	8175	chrM_f_c4899[k=48][m=5]	+	chrM	chrM
chrM	15402	15443	chrM_r_c1060[k=76][m=5]	-	chrM	chrM
chrM	8046	8087	chrM_f_c4863[k=76][m=5]	+	chrM	chrM
chrM	8044	8085	chrM_f_c4861[k=81][m=5]	+	chrM	chrM
chrM	11961	12002	chrM_r_c388[k=88][m=5]	-	chrM	chrM
chrM	8151	8192	chrM_f_c4909[k=90][m=5]	+	chrM	chrM
chrM	15053	15094	chrM_r_c979[k=91][m=5]	-	chrM	chrM
chrM	8015	8056	chrM_f_c4839[k=101][m=5]	+	chrM	chrM
chrM	15329	15370	chrM_r_c1006[k=105][m=5]	-	chrM	chrM
chrM	8224	8265	chrM_f_c4957[k=118][m=5]	+	chrM	chrM
chrM	6624	6665	chrM_f_c4568[k=32][m=3]	+	chrM	chrM
chrM	8773	8814	chrM_f_c5166[k=32][m=3]	+	chrM	chrM
chrM	8775	8816	chrM_f_c5167[k=32][m=3]	+	chrM	chrM
chrM	7889	7930	chrM_f_c4789[k=34][m=3]	+	chrM	chrM
chrM	8313	8354	chrM_f_c5024[k=34][m=3]	+	chrM	chrM
chrM	8912	8953	chrM_f_c5197[k=35][m=3]	+	chrM	chrM
chrM	7959	8000	chrM_f_c4812[k=36][m=3]	+	chrM	chrM
chrM	4152	4193	chrM_r_c96[k=37][m=3]	-	chrM	chrM
chrM	8925	8966	chrM_f_c5204[k=37][m=3]	+	chrM	chrM
chrM	6666	6707	chrM_f_c4589[k=38][m=3]	+	chrM	chrM
chrM	6668	6709	chrM_f_c4590[k=38][m=3]	+	chrM	chrM
chrM	8915	8956	chrM_f_c5199[k=38][m=3]	+	chrM	chrM
chrM	8307	8348	chrM_f_c5020[k=39][m=3]	+	chrM	chrM
chrM	4427	4468	chrM_r_c104[k=42][m=3]	-	chrM	chrM
chrM	7873	7914	chrM_f_c4784[k=42][m=3]	+	chrM	chrM
chrM	7883	7924	chrM_f_c4788[k=42][m=3]	+	chrM	chrM
chrM	8043	8084	chrM_f_c4860[k=80][m=6]	+	chrM	chrM
chrM	8276	8317	chrM_f_c4997[k=100][m=6]	+	chrM	chrM
chrM	14802	14843	chrM_r_c939[k=113][m=6]	-	chrM	chrM
chrM	12084	12125	chrM_r_c403[k=118][m=6]	-	chrM	chrM
chrM	15317	15358	chrM_f_c8700[k=125][m=6]	+	chrM	chrM
chrM	5168	5209	chrM_r_c186[k=133][m=6]	-	chrM	chrM
chrM	8194	8235	chrM_f_c4931[k=145][m=6]	+	chrM	chrM
chrM	16145	16186	chrM_r_c1172[k=163][m=6]	-	chrM	chrM
chrM	13892	13933	chrM_r_c847[k=176][m=6]	-	chrM	chrM
chrM	15603	15644	chrM_r_c1079[k=203][m=6]	-	chrM	chrM
chrM	12901	12942	chrM_r_c512[k=217][m=6]	-	chrM	chrM
chrM	11816	11857	chrM_r_c362[k=221][m=6]	-	chrM	chrM
chrM	13054	13095	chrM_r_c569[k=237][m=6]	-	chrM	chrM
chrM	3754	3795	chrM_f_c2894[k=347][m=6]	+	chrM	chrM
chrM	13491	13532	chrM_r_c706[k=353][m=6]	-	chrM	chrM
chrM	3901	3942	chrM_f_c2949[k=393][m=6]	+	chrM	chrM
chrM	14087	14128	chrM_f_c7640[k=422][m=6]	+	chrM	chrM
chrM	11633	11674	chrM_f_c5925[k=456][m=6]	+	chrM	chrM
chrM	13233	13274	chrM_r_c626[k=466][m=6]	-	chrM	chrM
chrM	5647	5688	chrM_f_c3945[k=484][m=6]	+	chrM	chrM
chrM	5196	5237	chrM_r_c192[k=490][m=6]	-	chrM	chrM
chrM	15267	15308	chrM_f_c8691[k=527][m=6]	+	chrM	chrM
chrM	72	113	chrM_f_c31[k=541][m=6]	+	chrM	chrM
chrM	2760	2801	chrM_f_c2243[k=547][m=6]	+	chrM	chrM
chrM	1090	1131	chrM_f_c917[k=568][m=6]	+	chrM	chrM
chrM	7879	7920	chrM_f_c4787[k=45][m=4]	+	chrM	chrM
chrM	8107	8148	chrM_f_c4891[k=51][m=4]	+	chrM	chrM
chrM	8392	8433	chrM_f_c5052[k=53][m=4]	+	chrM	chrM
chrM	8389	8430	chrM_f_c5049[k=54][m=4]	+	chrM	chrM
chrM	8094	8135	chrM_f_c4884[k=55][m=4]	+	chrM	chrM
chrM	8137	8178	chrM_f_c4901[k=56][m=4]	+	chrM	chrM
chrM	4756	4797	chrM_r_c117[k=58][m=4]	-	chrM	chrM
chrM	7992	8033	chrM_f_c4826[k=66][m=4]	+	chrM	chrM
chrM	8038	8079	chrM_f_c4858[k=83][m=4]	+	chrM	chrM
chrM	11472	11513	chrM_r_c334[k=93][m=4]	-	chrM	chrM
chrM	8026	8067	chrM_f_c4848[k=95][m=4]	+	chrM	chrM
chrM	8135	8176	chrM_f_c4900[k=48][m=3]	+	chrM	chrM
chrM	6185	6226	chrM_r_c222[k=49][m=3]	-	chrM	chrM
chrM	6707	6748	chrM_f_c4601[k=49][m=3]	+	chrM	chrM
chrM	6708	6749	chrM_f_c4602[k=49][m=3]	+	chrM	chrM
chrM	8108	8149	chrM_f_c4892[k=49][m=3]	+	chrM	chrM
chrM	8278	8319	chrM_f_c4999[k=99][m=4]	+	chrM	chrM
chrM	14012	14053	chrM_r_c880[k=109][m=4]	-	chrM	chrM
chrM	14585	14626	chrM_r_c916[k=109][m=4]	-	chrM	chrM
chrM	12542	12583	chrM_r_c463[k=114][m=4]	-	chrM	chrM
chrM	8681	8722	chrM_f_c5148[k=5][m=2]	+	chrM	chrM
chrM	8210	8251	chrM_f_c4945[k=119][m=5]	+	chrM	chrM
chrM	8228	8269	chrM_f_c4961[k=125][m=5]	+	chrM	chrM
chrM	8226	8267	chrM_f_c4959[k=123][m=4]	+	chrM	chrM
chrM	8227	8268	chrM_f_c4960[k=123][m=4]	+	chrM	chrM
chr9	78023183	78023223	chr9_r_c12072[k=4921][m=650]	-	Intergenic	Intergenic
chr9	78023144	78023184	chr9_r_c12034[k=8003][m=345]	-	Intergenic	Intergenic
chr17	39979930	39979970	chr17_f_c8450[k=4552][m=108]	+	Intergenic	Intergenic
chr9	78023179	78023219	chr9_r_c12068[k=5704][m=103]	-	Intergenic	Intergenic
chr9	78023157	78023197	chr9_r_c12046[k=7876][m=96]	-	Intergenic	Intergenic
chr17	39979929	39979969	chr17_f_c8449[k=4448][m=85]	+	Intergenic	Intergenic
chr15	82980172	82980212	chr15_f_c16642[k=523][m=79]	+	Intergenic	Intergenic
chr9	78023138	78023178	chr9_r_c12028[k=8029][m=77]	-	Intergenic	Intergenic
chr9	78023153	78023193	chr9_r_c12042[k=8231][m=65]	-	Intergenic	Intergenic
chr9	78023136	78023176	chr9_r_c12026[k=7951][m=65]	-	Intergenic	Intergenic
chr10	39978429	39978469	chr10_f_c6108[k=2047][m=63]	+	Intergenic	Intergenic
chr17	39979945	39979985	chr17_f_c8463[k=5148][m=61]	+	Intergenic	Intergenic
chr16	38713213	38713253	chr16_r_c5316[k=280][m=59]	-	Intergenic	Intergenic
chr2	104669999	104670039	chr2_r_c23293[k=65][m=56]	-	Intergenic	Intergenic
chr9	78023184	78023224	chr9_r_c12073[k=4825][m=53]	-	Intergenic	Intergenic
chr9	78023106	78023146	chr9_r_c11996[k=6376][m=52]	-	Intergenic	Intergenic
chr9	78023189	78023229	chr9_r_c12078[k=4194][m=52]	-	Intergenic	Intergenic
chr9	78023115	78023155	chr9_r_c12005[k=6912][m=50]	-	Intergenic	Intergenic
chr3	116606763	116606803	chr3_f_c16196[k=168][m=50]	+	Intergenic	Intergenic
chr17	39979949	39979989	chr17_f_c8467[k=5210][m=50]	+	Intergenic	Intergenic
chr1	24621135	24621175	chr1_r_c3081[k=337][m=42]	-	Intergenic	Intergenic
chr4	43505665	43505705	chr4_r_c2915[k=3250][m=42]	-	Intergenic	Intergenic
chr9	78023162	78023202	chr9_r_c12051[k=7092][m=41]	-	Intergenic	Intergenic
chr17	39979944	39979984	chr17_f_c8462[k=5148][m=39]	+	Intergenic	Intergenic
chr1	24621133	24621173	chr1_r_c3079[k=334][m=38]	-	Intergenic	Intergenic
chr9	78023146	78023186	chr9_r_c12036[k=8121][m=38]	-	Intergenic	Intergenic
chr9	78023089	78023129	chr9_r_c11979[k=1229][m=38]	-	Intergenic	Intergenic
chr16	21809012	21809052	chr16_f_c3200[k=151][m=37]	+	Intergenic	Intergenic
chr11	108872937	108872977	chr11_r_c21567[k=484][m=37]	-	Intergenic	Intergenic
chr9	78023129	78023169	chr9_r_c12019[k=7727][m=37]	-	Intergenic	Intergenic
chr9	78023094	78023134	chr9_r_c11984[k=5284][m=36]	-	Intergenic	Intergenic
chr17	39979940	39979980	chr17_f_c8459[k=5111][m=35]	+	Intergenic	Intergenic
chr9	78023212	78023252	chr9_r_c12097[k=1615][m=33]	-	Intergenic	Intergenic
chr11	108872932	108872972	chr11_r_c21564[k=138][m=33]	-	Intergenic	Intergenic
chr12	117616776	117616816	chr12_f_c17469[k=193][m=33]	+	Intergenic	Intergenic
chr18	36961643	36961683	chr18_f_c8538[k=804][m=32]	+	Intergenic	Intergenic
chr4	43505853	43505893	chr4_r_c3007[k=364][m=31]	-	Intergenic	Intergenic
chr10	39978386	39978426	chr10_f_c6081[k=419][m=31]	+	Intergenic	Intergenic
chr1	24621161	24621201	chr1_r_c3102[k=213][m=31]	-	Intergenic	Intergenic
chr16	43639449	43639489	chr16_f_c11350[k=594][m=31]	+	Intergenic	Intergenic
chr4	59238118	59238158	chr4_f_c8986[k=51][m=30]	+	Intergenic	Intergenic
chr5	108932635	108932675	chr5_f_c22495[k=116][m=30]	+	Intergenic	Intergenic
chr9	78023150	78023190	chr9_r_c12039[k=8168][m=29]	-	Intergenic	Intergenic
chr9	78023186	78023226	chr9_r_c12075[k=4537][m=29]	-	Intergenic	Intergenic
chr6	128789046	128789086	chr6_f_c18473[k=685][m=28]	+	Intergenic	Intergenic
chr2	104670694	104670734	chr2_r_c23328[k=35][m=28]	-	Intergenic	Intergenic
chr8	35890561	35890601	chr8_r_c3705[k=256][m=28]	-	Intergenic	Intergenic
chr9	78023140	78023180	chr9_r_c12030[k=8085][m=28]	-	Intergenic	Intergenic
chr17	39979932	39979972	chr17_f_c8452[k=4725][m=28]	+	Intergenic	Intergenic
chrX	166436941	166436981	chrX_f_c14099[k=420][m=27]	+	Intergenic	Intergenic
chr9	110183816	110183856	chr9_f_c16395[k=2522][m=27]	+	Intergenic	Intergenic
chr9	78023176	78023216	chr9_r_c12065[k=5837][m=27]	-	Intergenic	Intergenic
chr4	43505657	43505697	chr4_r_c2907[k=3367][m=27]	-	Intergenic	Intergenic
chr1	24621134	24621174	chr1_r_c3080[k=337][m=27]	-	Intergenic	Intergenic
chr17	39979947	39979987	chr17_f_c8465[k=5196][m=27]	+	Intergenic	Intergenic
chr9	78023154	78023194	chr9_r_c12043[k=8200][m=26]	-	Intergenic	Intergenic
chr6	47738046	47738086	chr6_r_c6093[k=360][m=26]	-	Intergenic	Intergenic
chr9	110183742	110183782	chr9_f_c16345[k=364][m=26]	+	Intergenic	Intergenic
chr2	90622369	90622409	chr2_f_c15035[k=123][m=26]	+	Intergenic	Intergenic
chr13	67717628	67717668	chr13_r_c9102[k=57][m=26]	-	Intergenic	Intergenic
chr7	4985100	4985140	chr7_f_c574[k=40][m=26]	+	Intergenic	Intergenic
chr9	110183801	110183841	chr9_f_c16381[k=2739][m=25]	+	Intergenic	Intergenic
chr7	28308036	28308076	chr7_f_c1857[k=28][m=25]	+	Intergenic	Intergenic
chr9	78023175	78023215	chr9_r_c12064[k=6284][m=24]	-	Intergenic	Intergenic
chr9	110183823	110183863	chr9_f_c16399[k=1953][m=24]	+	Intergenic	Intergenic
chr1	24621195	24621235	chr1_r_c3129[k=184][m=24]	-	Intergenic	Intergenic
chr10	39978450	39978490	chr10_f_c6122[k=2143][m=24]	+	Intergenic	Intergenic
chr9	78023152	78023192	chr9_r_c12041[k=8243][m=24]	-	Intergenic	Intergenic
chr4	43505661	43505701	chr4_r_c2911[k=3359][m=24]	-	Intergenic	Intergenic
chr9	78023142	78023182	chr9_r_c12032[k=8022][m=23]	-	Intergenic	Intergenic
chr9	78023116	78023156	chr9_r_c12006[k=6948][m=23]	-	Intergenic	Intergenic
chr6	38483967	38484007	chr6_f_c8234[k=336][m=23]	+	Intergenic	Intergenic
chr17	39979927	39979967	chr17_f_c8447[k=4113][m=22]	+	Intergenic	Intergenic
chr13	97410819	97410859	chr13_f_c12095[k=59][m=22]	+	Intergenic	Intergenic
chr12	70260560	70260600	chr12_f_c7589[k=133][m=22]	+	Intergenic	Intergenic
chr6	47738048	47738088	chr6_r_c6095[k=1053][m=22]	-	Intergenic	Intergenic
chr17	39979951	39979991	chr17_f_c8469[k=5201][m=22]	+	Intergenic	Intergenic
chr6	128789153	128789193	chr6_f_c18542[k=2133][m=21]	+	Intergenic	Intergenic
chr9	78023170	78023210	chr9_r_c12059[k=6834][m=20]	-	Intergenic	Intergenic
chr17	39979928	39979968	chr17_f_c8448[k=4276][m=20]	+	Intergenic	Intergenic
chr3	87720567	87720607	chr3_f_c10691[k=29][m=20]	+	Intergenic	Intergenic
chrX	101702191	101702231	chrX_f_c7909[k=283][m=20]	+	Intergenic	Intergenic
chr17	39979935	39979975	chr17_f_c8455[k=4931][m=20]	+	Intergenic	Intergenic
chr9	78023171	78023211	chr9_r_c12060[k=6507][m=20]	-	Intergenic	Intergenic
chrX	166430027	166430067	chrX_f_c13919[k=886][m=20]	+	Intergenic	Intergenic
chr1	24621172	24621212	chr1_r_c3112[k=190][m=20]	-	Intergenic	Intergenic
chrX	91000920	91000960	chrX_r_c7035[k=235][m=20]	-	Intergenic	Intergenic
chr6	47738047	47738087	chr6_r_c6094[k=566][m=20]	-	Intergenic	Intergenic
chr4	43505642	43505682	chr4_r_c2895[k=3131][m=20]	-	Intergenic	Intergenic
chr13	21841662	21841702	chr13_r_c1879[k=28][m=19]	-	Intergenic	Intergenic
chr6	128789146	128789186	chr6_f_c18537[k=2699][m=19]	+	Intergenic	Intergenic
chr10	39978416	39978456	chr10_f_c6098[k=1788][m=19]	+	Intergenic	Intergenic
chr9	78023181	78023221	chr9_r_c12070[k=5354][m=19]	-	Intergenic	Intergenic
chr11	104532398	104532438	chr11_f_c22608[k=23][m=19]	+	Intergenic	Intergenic
chr9	78023192	78023232	chr9_r_c12081[k=3608][m=19]	-	Intergenic	Intergenic
chr9	78023173	78023213	chr9_r_c12062[k=6374][m=19]	-	Intergenic	Intergenic
chr17	39979977	39980017	chr17_f_c8488[k=1354][m=19]	+	Intergenic	Intergenic
chr1	24619558	24619598	chr1_r_c2721[k=147][m=18]	-	Intergenic	Intergenic
chr1	24621202	24621242	chr1_r_c3134[k=142][m=18]	-	Intergenic	Intergenic
chr1	24619577	24619617	chr1_r_c2724[k=148][m=17]	-	Intergenic	Intergenic
chr6	128789148	128789188	chr6_f_c18539[k=2697][m=17]	+	Intergenic	Intergenic
chr1	24621201	24621241	chr1_r_c3133[k=156][m=17]	-	Intergenic	Intergenic
chr11	108872931	108872971	chr11_r_c21563[k=77][m=17]	-	Intergenic	Intergenic
chr5	5783405	5783445	chr5_r_c1729[k=84][m=17]	-	Intergenic	Intergenic
chrX	151403472	151403512	chrX_r_c12283[k=294][m=17]	-	Intergenic	Intergenic
chr1	24621148	24621188	chr1_r_c3091[k=236][m=17]	-	Intergenic	Intergenic
chr17	39979968	39980008	chr17_f_c8481[k=3694][m=17]	+	Intergenic	Intergenic
chr17	25588033	25588073	chr17_f_c5459[k=31][m=17]	+	Intergenic	Intergenic
chr9	78023214	78023254	chr9_r_c12099[k=1540][m=17]	-	Intergenic	Intergenic
chr17	25588036	25588076	chr17_f_c5460[k=31][m=17]	+	Intergenic	Intergenic
chr17	39979919	39979959	chr17_f_c8439[k=885][m=16]	+	Intergenic	Intergenic
chr12	86476258	86476298	chr12_f_c12631[k=58][m=16]	+	Intergenic	Intergenic
chr4	11189773	11189813	chr4_r_c750[k=279][m=16]	-	Intergenic	Intergenic
chrX	6729206	6729246	chrX_r_c80[k=220][m=16]	-	Intergenic	Intergenic
chr1	24620848	24620888	chr1_r_c2945[k=59][m=16]	-	Intergenic	Intergenic
chr11	30828887	30828927	chr11_r_c4437[k=37][m=16]	-	Intergenic	Intergenic
chr19	17299003	17299043	chr19_f_c4214[k=22][m=16]	+	Intergenic	Intergenic
chr12	37104291	37104331	chr12_r_c3338[k=15][m=15]	-	Intergenic	Intergenic
chrX	166443451	166443491	chrX_f_c14277[k=72][m=15]	+	Intergenic	Intergenic
chr9	110183853	110183893	chr9_f_c16415[k=394][m=15]	+	Intergenic	Intergenic
chr2	154412450	154412490	chr2_r_c31968[k=78][m=15]	-	Intergenic	Intergenic
chr16	43641678	43641718	chr16_f_c11457[k=84][m=15]	+	Intergenic	Intergenic
chr16	25959976	25960016	chr16_r_c3079[k=202][m=15]	-	Intergenic	Intergenic
chr16	43641769	43641809	chr16_f_c11475[k=585][m=15]	+	Intergenic	Intergenic
chr9	61395959	61395999	chr9_f_c7760[k=17][m=14]	+	Intergenic	Intergenic
chr9	78023180	78023220	chr9_r_c12069[k=5572][m=14]	-	Intergenic	Intergenic
chr6	47731704	47731744	chr6_f_c9687[k=783][m=14]	+	Intergenic	Intergenic
chr9	110183799	110183839	chr9_f_c16379[k=2721][m=14]	+	Intergenic	Intergenic
chr17	39979964	39980004	chr17_f_c8478[k=4154][m=14]	+	Intergenic	Intergenic
chr8	35891689	35891729	chr8_r_c3748[k=15][m=14]	-	Intergenic	Intergenic
chr3	4339098	4339138	chr3_f_c16[k=142][m=14]	+	Intergenic	Intergenic
chr1	24621177	24621217	chr1_r_c3115[k=192][m=14]	-	Intergenic	Intergenic
chr9	78023195	78023235	chr9_r_c12084[k=2925][m=14]	-	Intergenic	Intergenic
chr17	39979921	39979961	chr17_f_c8441[k=1144][m=14]	+	Intergenic	Intergenic
chr3	116606761	116606801	chr3_f_c16195[k=155][m=13]	+	Intergenic	Intergenic
chr11	112736050	112736090	chr11_f_c25191[k=15][m=13]	+	Intergenic	Intergenic
chr17	39979975	39980015	chr17_f_c8487[k=2131][m=13]	+	Intergenic	Intergenic
chr17	17659477	17659517	chr17_r_c2049[k=21][m=13]	-	Intergenic	Intergenic
chr11	103934431	103934471	chr11_r_c19230[k=17][m=13]	-	Intergenic	Intergenic
chr16	25959959	25959999	chr16_r_c3075[k=191][m=13]	-	Intergenic	Intergenic
chr13	67768097	67768137	chr13_r_c9180[k=111][m=13]	-	Intergenic	Intergenic
chr1	24621146	24621186	chr1_r_c3089[k=233][m=13]	-	Intergenic	Intergenic
chr17	40058384	40058424	chr17_f_c10479[k=241][m=12]	+	Intergenic	Intergenic
chr4	11189720	11189760	chr4_r_c739[k=238][m=12]	-	Intergenic	Intergenic
chr7	104950514	104950554	chr7_f_c9825[k=17][m=12]	+	Intergenic	Intergenic
chrX	166436923	166436963	chrX_f_c14093[k=482][m=12]	+	Intergenic	Intergenic
chr1	24621159	24621199	chr1_r_c3100[k=212][m=12]	-	Intergenic	Intergenic
chr10	39978431	39978471	chr10_f_c6110[k=2114][m=12]	+	Intergenic	Intergenic
chr19	17298951	17298991	chr19_f_c4208[k=42][m=12]	+	Intergenic	Intergenic
chr1	44854238	44854278	chr1_r_c5502[k=15][m=12]	-	Intergenic	Intergenic
chr6	38639011	38639051	chr6_r_c4412[k=1148][m=11]	-	Intergenic	Intergenic
chr8	60243047	60243087	chr8_r_c6012[k=14][m=11]	-	Intergenic	Intergenic
chr12	8759443	8759483	chr12_f_c1310[k=177][m=11]	+	Intergenic	Intergenic
chrX	166430025	166430065	chrX_f_c13917[k=888][m=11]	+	Intergenic	Intergenic
chr4	43505707	43505747	chr4_r_c2951[k=1667][m=11]	-	Intergenic	Intergenic
chr11	77283588	77283628	chr11_f_c15651[k=40][m=11]	+	Intergenic	Intergenic
chr1	139828541	139828581	chr1_f_c18429[k=14][m=11]	+	Intergenic	Intergenic
chr10	39978433	39978473	chr10_f_c6112[k=2130][m=11]	+	Intergenic	Intergenic
chr1	24621189	24621229	chr1_r_c3124[k=190][m=11]	-	Intergenic	Intergenic
chr12	117617125	117617165	chr12_f_c17503[k=239][m=11]	+	Intergenic	Intergenic
chr9	78023084	78023124	chr9_r_c11975[k=197][m=11]	-	Intergenic	Intergenic
chr6	47731602	47731642	chr6_f_c9605[k=167][m=11]	+	Intergenic	Intergenic
chr3	121995882	121995922	chr3_r_c13775[k=42][m=11]	-	Intergenic	Intergenic
chr9	123782217	123782257	chr9_r_c20633[k=320][m=10]	-	Intergenic	Intergenic
chr1	24620979	24621019	chr1_r_c2998[k=64][m=10]	-	Intergenic	Intergenic
chr3	152057639	152057679	chr3_r_c17937[k=21][m=10]	-	Intergenic	Intergenic
chr4	43505635	43505675	chr4_r_c2890[k=1357][m=10]	-	Intergenic	Intergenic
chr11	106362322	106362362	chr11_f_c24434[k=528][m=10]	+	Intergenic	Intergenic
chr8	77955308	77955348	chr8_f_c8587[k=11][m=10]	+	Intergenic	Intergenic
chrX	166432800	166432840	chrX_f_c14027[k=316][m=10]	+	Intergenic	Intergenic
chr1	24621208	24621248	chr1_r_c3137[k=106][m=10]	-	Intergenic	Intergenic
chr4	131825992	131826032	chr4_r_c16183[k=303][m=10]	-	Intergenic	Intergenic
chr1	24619535	24619575	chr1_r_c2713[k=134][m=10]	-	Intergenic	Intergenic
chr1	24621050	24621090	chr1_r_c3031[k=61][m=10]	-	Intergenic	Intergenic
chr1	24621151	24621191	chr1_r_c3094[k=229][m=10]	-	Intergenic	Intergenic
chr1	24621376	24621416	chr1_r_c3229[k=78][m=10]	-	Intergenic	Intergenic
chr1	24620245	24620285	chr1_r_c2787[k=27][m=10]	-	Intergenic	Intergenic
chr4	32451196	32451236	chr4_f_c2706[k=15][m=10]	+	Intergenic	Intergenic
chr11	115490060	115490100	chr11_f_c25700[k=10][m=10]	+	Intergenic	Intergenic
chr18	29283854	29283894	chr18_f_c5185[k=12][m=10]	+	Intergenic	Intergenic
chr10	39978427	39978467	chr10_f_c6106[k=1953][m=10]	+	Intergenic	Intergenic
chr4	59238040	59238080	chr4_f_c8982[k=225][m=10]	+	Intergenic	Intergenic
chr1	162967506	162967546	chr1_f_c20762[k=159][m=10]	+	Intergenic	Intergenic
chr4	88553093	88553133	chr4_r_c9919[k=10][m=10]	-	Intergenic	Intergenic
chr9	14136904	14136944	chr9_f_c1516[k=152][m=10]	+	Intergenic	Intergenic
chr1	24621546	24621586	chr1_r_c3299[k=35][m=10]	-	Intergenic	Intergenic
chr18	54858536	54858576	chr18_r_c7984[k=40][m=10]	-	Intergenic	Intergenic
chr4	43505701	43505741	chr4_r_c2945[k=1879][m=10]	-	Intergenic	Intergenic
chr9	123782243	123782283	chr9_r_c20645[k=410][m=10]	-	Intergenic	Intergenic
chr11	80219434	80219474	chr11_f_c17470[k=49][m=9]	+	Intergenic	Intergenic
chrX	166429997	166430037	chrX_f_c13906[k=819][m=9]	+	Intergenic	Intergenic
chr8	32260384	32260424	chr8_r_c3250[k=142][m=9]	-	Intergenic	Intergenic
chr3	69361414	69361454	chr3_f_c8457[k=46][m=9]	+	Intergenic	Intergenic
chr15	8394495	8394535	chr15_r_c1812[k=136][m=9]	-	Intergenic	Intergenic
chrX	166430002	166430042	chrX_f_c13908[k=853][m=9]	+	Intergenic	Intergenic
chr1	24622785	24622825	chr1_r_c3466[k=43][m=9]	-	Intergenic	Intergenic
chr9	90056990	90057030	chr9_r_c13791[k=43][m=9]	-	Intergenic	Intergenic
chrX	166430009	166430049	chrX_f_c13911[k=891][m=9]	+	Intergenic	Intergenic
chr14	75154368	75154408	chr14_r_c8803[k=65][m=9]	-	Intergenic	Intergenic
chr18	36961649	36961689	chr18_f_c8542[k=110][m=9]	+	Intergenic	Intergenic
chr8	48685760	48685800	chr8_r_c4792[k=11][m=9]	-	Intergenic	Intergenic
chr3	93369221	93369261	chr3_f_c12450[k=18][m=9]	+	Intergenic	Intergenic
chr5	144164728	144164768	chr5_r_c20161[k=34][m=9]	-	Intergenic	Intergenic
chr6	33923355	33923395	chr6_f_c6847[k=467][m=9]	+	Intergenic	Intergenic
chr1	24619938	24619978	chr1_r_c2734[k=60][m=9]	-	Intergenic	Intergenic
chr12	33936899	33936939	chr12_f_c4369[k=29][m=9]	+	Intergenic	Intergenic
chr1	24621162	24621202	chr1_r_c3103[k=223][m=9]	-	Intergenic	Intergenic
chr13	85266948	85266988	chr13_r_c10114[k=49][m=9]	-	Intergenic	Intergenic
chr6	38483968	38484008	chr6_f_c8235[k=336][m=9]	+	Intergenic	Intergenic
chr15	82980168	82980208	chr15_f_c16639[k=368][m=9]	+	Intergenic	Intergenic
chr1	173032865	173032905	chr1_f_c21853[k=28][m=9]	+	Intergenic	Intergenic
chr6	47738041	47738081	chr6_r_c6090[k=59][m=9]	-	Intergenic	Intergenic
chr5	80067387	80067427	chr5_r_c9762[k=11][m=8]	-	Intergenic	Intergenic
chr16	84953828	84953868	chr16_r_c8475[k=17][m=8]	-	Intergenic	Intergenic
chr12	117617058	117617098	chr12_f_c17494[k=87][m=8]	+	Intergenic	Intergenic
chr5	82225983	82226023	chr5_f_c17242[k=37][m=8]	+	Intergenic	Intergenic
[truncated: 27,226 more rows]

## Sheet: eRNA_with_Hnrnpl_bound
Supplementary Data 4. CLIP-seq analysis of hnRNPL RNA binding in MT C2C12 cells
Chr	Start	End	eRNA_id	Associated_genes(+/-150bp)	si-NC	si-hnRNPL	Log2(FC)	hnRNPL binding sites
chr1	20510063	20829094	chr1-246-0	Pkhd1	0.508252	0.941281	0.364	chr1_f_c1932[k=65][m=5],chr1_f_c1936[k=32][m=3]
chr1	20510063	20829094	chr1-246-0	Lincmd1	2.01621	5.03557	1.001	chr1_f_c1932[k=65][m=5],chr1_f_c1936[k=32][m=3]
chr1	20510063	20829094	chr1-246-0	Mir133b	0.01	275.094	8.095	chr1_f_c1932[k=65][m=5],chr1_f_c1936[k=32][m=3]
chr1	20510063	20829094	chr1-246-0	Mcm3	24.8736	14.7277	-0.718	chr1_f_c1932[k=65][m=5],chr1_f_c1936[k=32][m=3]
chr1	23113039	23427903	chr1-307-0	Ogfrl1	1.14669	0.819206	-0.239	chr1_f_c2105[k=5][m=2]
chr1	71807131	72110268	chr1-3610-1	Gm8883	0.346585	0.01	-0.415	chr1_f_c10574[k=5][m=2]
chr1	71807131	72110268	chr1-3610-1	Gm8883	0.346585	0.01	-0.415	chr1_f_c10574[k=5][m=2]
chr1	72149664	72451410	chr1-3564-1	Mreg	1.58917	0.87676	-0.464	chr1_r_c12444[k=6][m=4]
chr1	72149664	72451410	chr1-3564-1	Pecr	10.8741	8.53695	-0.316	chr1_r_c12444[k=6][m=4]
chr1	72149664	72451410	chr1-3564-1	Tmem169	1.59459	1.78827	0.104	chr1_r_c12444[k=6][m=4]
chr1	72149664	72451410	chr1-3564-1	Xrcc5	43.1037	43.8449	0.024	chr1_r_c12444[k=6][m=4]
chr1	134010607	134339316	chr1-2179-1	Cdk18	17.9727	20.2678	0.165	chr1_r_c18768[k=7][m=3],chr1_r_c18791[k=5][m=3]
chr1	134010607	134339316	chr1-2179-1	Lemd1	0.01	0.224958	0.278	chr1_r_c18768[k=7][m=3],chr1_r_c18791[k=5][m=3]
chr1	134010607	134339316	chr1-2179-1	Klhdc8a	6.55591	5.86398	-0.139	chr1_r_c18768[k=7][m=3],chr1_r_c18791[k=5][m=3]
chr1	134010607	134339316	chr1-2179-1	Nuak2	3.4609	3.43823	-0.007	chr1_r_c18768[k=7][m=3],chr1_r_c18791[k=5][m=3]
chr1	134010607	134339316	chr1-2179-1	Tmcc2	13.3411	11.7473	-0.17	chr1_r_c18768[k=7][m=3],chr1_r_c18791[k=5][m=3]
chr1	134010607	134339316	chr1-2179-1	Dstyk	8.40997	7.46515	-0.153	chr1_r_c18768[k=7][m=3],chr1_r_c18791[k=5][m=3]
chr1	135442727	135743896	chr1-2906-0	Snrpe	219.531	217.875	-0.011	chr1_r_c19308[k=17][m=6]
chr1	135442727	135743896	chr1-2906-0	Zc3h11a	67.636	62.6143	-0.11	chr1_r_c19308[k=17][m=6]
chr1	135442727	135743896	chr1-2906-0	Zbed6	5.75801	5.84723	0.019	chr1_r_c19308[k=17][m=6]
chr1	135442727	135743896	chr1-2906-0	Lax1	0.0652791	0.01	-0.077	chr1_r_c19308[k=17][m=6]
chr1	135442727	135743896	chr1-2906-0	Atp2b4	17.7218	15.5148	-0.181	chr1_r_c19308[k=17][m=6]
chr1	135842011	136146717	chr1-2053-1	Fmod	0.0505675	0.376722	0.39	chr1_r_c19461[k=5][m=2]
chr1	135842011	136146717	chr1-2053-1	Btg2	11.4523	9.77001	-0.209	chr1_r_c19461[k=5][m=2]
chr1	135842011	136146717	chr1-2053-1	Chil1	0.73591	1.48302	0.516	chr1_r_c19461[k=5][m=2]
chr1	135842011	136146717	chr1-2053-1	Mybph	180.121	283.131	0.65	chr1_r_c19461[k=5][m=2]
chr1	135842011	136146717	chr1-2053-1	Adora1	8.67436	13.6558	0.599	chr1_r_c19461[k=5][m=2]
chr1	137433475	137739597	chr1-3075-0	Nav1	12.6659	10.6419	-0.231	chr1_r_c20508[k=7][m=3],chr1_r_c20507[k=17][m=4]
chr1	137433475	137739597	chr1-3075-0	Csrp1	161.83	169.192	0.064	chr1_r_c20508[k=7][m=3],chr1_r_c20507[k=17][m=4]
chr1	137433475	137739597	chr1-3075-0	Phlda3	52.0624	57.512	0.141	chr1_r_c20508[k=7][m=3],chr1_r_c20507[k=17][m=4]
chr1	137433475	137739597	chr1-3075-0	Tnni1	162.265	242.352	0.576	chr1_r_c20508[k=7][m=3],chr1_r_c20507[k=17][m=4]
chr1	137433475	137739597	chr1-3075-0	Lad1	0.01	0.059734	0.069	chr1_r_c20508[k=7][m=3],chr1_r_c20507[k=17][m=4]
chr1	137433475	137739597	chr1-3075-0	Nav1	12.6659	10.6419	-0.231	chr1_r_c20508[k=7][m=3],chr1_r_c20507[k=17][m=4]
chr1	137433475	137739597	chr1-3075-0	Csrp1	161.83	169.192	0.064	chr1_r_c20508[k=7][m=3],chr1_r_c20507[k=17][m=4]
chr1	137433475	137739597	chr1-3075-0	Phlda3	52.0624	57.512	0.141	chr1_r_c20508[k=7][m=3],chr1_r_c20507[k=17][m=4]
chr1	137433475	137739597	chr1-3075-0	Tnni1	162.265	242.352	0.576	chr1_r_c20508[k=7][m=3],chr1_r_c20507[k=17][m=4]
chr1	137433475	137739597	chr1-3075-0	Lad1	0.01	0.059734	0.069	chr1_r_c20508[k=7][m=3],chr1_r_c20507[k=17][m=4]
chr1	137433475	137739597	chr1-3075-0	Nav1	12.6659	10.6419	-0.231	chr1_r_c20508[k=7][m=3],chr1_r_c20507[k=17][m=4]
chr1	137433475	137739597	chr1-3075-0	Csrp1	161.83	169.192	0.064	chr1_r_c20508[k=7][m=3],chr1_r_c20507[k=17][m=4]
chr1	137433475	137739597	chr1-3075-0	Phlda3	52.0624	57.512	0.141	chr1_r_c20508[k=7][m=3],chr1_r_c20507[k=17][m=4]
chr1	137433475	137739597	chr1-3075-0	Tnni1	162.265	242.352	0.576	chr1_r_c20508[k=7][m=3],chr1_r_c20507[k=17][m=4]
chr1	137433475	137739597	chr1-3075-0	Lad1	0.01	0.059734	0.069	chr1_r_c20508[k=7][m=3],chr1_r_c20507[k=17][m=4]
chr1	137433475	137739597	chr1-3075-0	Tnnt2	307.523	423.939	0.462	chr1_r_c20508[k=7][m=3],chr1_r_c20507[k=17][m=4]
chr1	158728171	159039889	chr1-1412-1	Ralgps2	7.51053	5.08979	-0.483	chr1_r_c23464[k=11][m=3]
chr10	3084043	3384779	chr10-3960-1	Cnksr3	17.7671	15.5132	-0.185	chr10_f_c561[k=32][m=6]
chr10	12491358	12793098	chr10-3754-1	Utrn	16.3409	14.3238	-0.178	chr10_r_c2300[k=51][m=4]
chr10	12491358	12793098	chr10-3754-1	B230208H11Rik	0.01	0.196307	0.244	chr10_r_c2300[k=51][m=4]
chr10	12491358	12793098	chr10-3754-1	Stx11	3.87571	5.21242	0.35	chr10_r_c2300[k=51][m=4]
chr10	12491358	12793098	chr10-3754-1	Sf3b5	41.9146	54.7785	0.378	chr10_r_c2300[k=51][m=4]
chr10	44828329	45147105	chr10-2712-1	Popdc3	109.387	102.435	-0.094	chr10_r_c7747[k=38][m=3]
chr10	44828329	45147105	chr10-2712-1	Bves	93.3461	85.5516	-0.124	chr10_r_c7747[k=38][m=3]
chr10	57623184	57924676	chr10-1424-0	Gcc2	10.2585	8.09848	-0.307	chr10_f_c8368[k=5][m=5]
chr10	57623184	57924676	chr10-1424-0	Lims1	79.9406	73.2387	-0.125	chr10_f_c8368[k=5][m=5]
chr10	57623184	57924676	chr10-1424-0	Ranbp2	28.1024	24.315	-0.201	chr10_f_c8368[k=5][m=5]
chr10	69737160	70038861	chr10-1946-0	Fam13c	11.3366	10.2041	-0.139	chr10_r_c11131[k=10][m=3]
chr10	69737160	70038861	chr10-1946-0	Fam13c	11.3366	10.2041	-0.139	chr10_r_c11131[k=10][m=3]
chr10	90493103	90797876	chr10-2730-0	Apaf1	6.92727	6.18844	-0.141	chr10_r_c14307[k=393][m=12],chr10_r_c14310[k=346][m=6],chr10_r_c14316[k=108][m=4]
chr10	90493103	90797876	chr10-2730-0	Ikbip	60.8699	56.0511	-0.117	chr10_r_c14307[k=393][m=12],chr10_r_c14310[k=346][m=6],chr10_r_c14316[k=108][m=4]
chr10	90493103	90797876	chr10-2730-0	Slc25a3	276.291	290.311	0.071	chr10_r_c14307[k=393][m=12],chr10_r_c14310[k=346][m=6],chr10_r_c14316[k=108][m=4]
chr10	90493103	90797876	chr10-2730-0	Tmpo	107.574	85.8391	-0.322	chr10_r_c14307[k=393][m=12],chr10_r_c14310[k=346][m=6],chr10_r_c14316[k=108][m=4]
chr10	118278798	118588302	chr10-407-1	Dyrk2	12.3945	12.3394	-0.006	chr10_r_c17597[k=31][m=3]
chr10	118278798	118588302	chr10-407-1	Gm38403	3.57256	5.99018	0.612	chr10_r_c17597[k=31][m=3]
chr10	118278798	118588302	chr10-407-1	Dyrk2	12.3945	12.3394	-0.006	chr10_r_c17597[k=31][m=3]
chr10	118278798	118588302	chr10-407-1	Gm38403	3.57256	5.99018	0.612	chr10_r_c17597[k=31][m=3]
chr11	31142906	31445729	chr11-4137-1	Stc2	1.54342	1.06355	-0.302	chr11_r_c4526[k=5][m=2]
chr11	68742719	69043937	chr11-2836-1	Arhgef15	0.135618	0.01	-0.169	chr11_f_c12681[k=7][m=3]
chr11	68742719	69043937	chr11-2836-1	Rangrf	16.4836	12.2501	-0.4	chr11_f_c12681[k=7][m=3]
chr11	68742719	69043937	chr11-2836-1	Slc25a35	1.42603	1.56079	0.078	chr11_f_c12681[k=7][m=3]
chr11	68742719	69043937	chr11-2836-1	Pfas	4.68564	4.17386	-0.136	chr11_f_c12681[k=7][m=3]
chr11	68742719	69043937	chr11-2836-1	Ctc1	9.05926	7.59293	-0.227	chr11_f_c12681[k=7][m=3]
chr11	68742719	69043937	chr11-2836-1	Aurkb	19.5043	14.2514	-0.427	chr11_f_c12681[k=7][m=3]
chr11	68742719	69043937	chr11-2836-1	Borcs6	5.37042	8.77609	0.618	chr11_f_c12681[k=7][m=3]
chr11	68742719	69043937	chr11-2836-1	Tmem107	9.11567	6.38782	-0.453	chr11_f_c12681[k=7][m=3]
chr11	68742719	69043937	chr11-2836-1	Vamp2	27.1986	30.4974	0.16	chr11_f_c12681[k=7][m=3]
chr11	68742719	69043937	chr11-2836-1	Per1	5.06921	5.24256	0.041	chr11_f_c12681[k=7][m=3]
chr11	68742719	69043937	chr11-2836-1	Hes7	0.186809	0.01	-0.233	chr11_f_c12681[k=7][m=3]
chr11	68742719	69043937	chr11-2836-1	Alox12b	0.01	0.0781667	0.094	chr11_f_c12681[k=7][m=3]
chr11	68742719	69043937	chr11-2836-1	Arhgef15	0.135618	0.01	-0.169	chr11_f_c12681[k=7][m=3]
chr11	68742719	69043937	chr11-2836-1	Rangrf	16.4836	12.2501	-0.4	chr11_f_c12681[k=7][m=3]
chr11	68742719	69043937	chr11-2836-1	Slc25a35	1.42603	1.56079	0.078	chr11_f_c12681[k=7][m=3]
chr11	68742719	69043937	chr11-2836-1	Pfas	4.68564	4.17386	-0.136	chr11_f_c12681[k=7][m=3]
chr11	68742719	69043937	chr11-2836-1	Ctc1	9.05926	7.59293	-0.227	chr11_f_c12681[k=7][m=3]
chr11	68742719	69043937	chr11-2836-1	Aurkb	19.5043	14.2514	-0.427	chr11_f_c12681[k=7][m=3]
chr11	68742719	69043937	chr11-2836-1	Borcs6	5.37042	8.77609	0.618	chr11_f_c12681[k=7][m=3]
chr11	68742719	69043937	chr11-2836-1	Tmem107	9.11567	6.38782	-0.453	chr11_f_c12681[k=7][m=3]
chr11	68742719	69043937	chr11-2836-1	Vamp2	27.1986	30.4974	0.16	chr11_f_c12681[k=7][m=3]
chr11	68742719	69043937	chr11-2836-1	Per1	5.06921	5.24256	0.041	chr11_f_c12681[k=7][m=3]
chr11	68742719	69043937	chr11-2836-1	Hes7	0.186809	0.01	-0.233	chr11_f_c12681[k=7][m=3]
chr11	68742719	69043937	chr11-2836-1	Alox12b	0.01	0.0781667	0.094	chr11_f_c12681[k=7][m=3]
chr11	98639912	98944753	chr11-1351-1	Msl1	20.3883	19.3668	-0.071	chr11_r_c17266[k=16][m=3]
chr11	98639912	98944753	chr11-1351-1	Gm12359	0.115221	0.571167	0.495	chr11_r_c17266[k=16][m=3]
chr11	98639912	98944753	chr11-1351-1	Casc3	14.2663	14.0639	-0.019	chr11_r_c17266[k=16][m=3]
chr11	98639912	98944753	chr11-1351-1	Rapgefl1	0.639729	0.794715	0.13	chr11_r_c17266[k=16][m=3]
chr11	98639912	98944753	chr11-1351-1	Wipf2	3.98029	3.41677	-0.173	chr11_r_c17266[k=16][m=3]
chr11	98639912	98944753	chr11-1351-1	Cdc6	2.89155	2.29301	-0.241	chr11_r_c17266[k=16][m=3]
chr11	98639912	98944753	chr11-1351-1	Rara	12.3991	14.8663	0.244	chr11_r_c17266[k=16][m=3]
chr11	98639912	98944753	chr11-1351-1	Top2a	65.4129	41.0588	-0.659	chr11_r_c17266[k=16][m=3]
chr11	98639912	98944753	chr11-1351-1	Igfbp4	45.6326	46.734	0.034	chr11_r_c17266[k=16][m=3]
chr11	120026068	120328237	chr11-141-1	2810410L24Rik	0.363376	0.788637	0.392	chr11_r_c24973[k=24][m=4]
chr11	120026068	120328237	chr11-141-1	Bahcc1	2.29733	2.18468	-0.05	chr11_r_c24973[k=24][m=4]
chr11	120026068	120328237	chr11-141-1	Actg1	1644.86	1622.4	-0.02	chr11_r_c24973[k=24][m=4]
chr11	120026068	120328237	chr11-141-1	0610009L18Rik	0.733249	2.70606	1.096	chr11_r_c24973[k=24][m=4]
chr11	120026068	120328237	chr11-141-1	Fscn2	0.01	0.223629	0.277	chr11_r_c24973[k=24][m=4]
chr11	120026068	120328237	chr11-141-1	Faap100	6.28928	6.49463	0.04	chr11_r_c24973[k=24][m=4]
chr11	120026068	120328237	chr11-141-1	Nploc4	26.7365	27.7831	0.053	chr11_r_c24973[k=24][m=4]
chr11	120026068	120328237	chr11-141-1	Oxld1	3.10931	8.26932	1.174	chr11_r_c24973[k=24][m=4]
chr11	120026068	120328237	chr11-141-1	Ccdc137	5.20656	6.92141	0.352	chr11_r_c24973[k=24][m=4]
chr11	120473742	120775496	chr11-4629-0	Sirt7	6.05306	11.7647	0.856	chr11_f_c27061[k=10][m=3]
chr11	120473742	120775496	chr11-4629-0	Pcyt2	11.7687	13.0955	0.143	chr11_f_c27061[k=10][m=3]
chr11	120473742	120775496	chr11-4629-0	Mafg	22.0047	17.3206	-0.328	chr11_f_c27061[k=10][m=3]
chr11	120473742	120775496	chr11-4629-0	Pycr1	5.35571	3.19986	-0.598	chr11_f_c27061[k=10][m=3]
chr11	120473742	120775496	chr11-4629-0	Myadml2	0.01	0.0796918	0.096	chr11_f_c27061[k=10][m=3]
chr11	120473742	120775496	chr11-4629-0	Notum	0.523072	0.834442	0.268	chr11_f_c27061[k=10][m=3]
chr11	120473742	120775496	chr11-4629-0	Aspscr1	20.9788	20.7842	-0.013	chr11_f_c27061[k=10][m=3]
chr11	120473742	120775496	chr11-4629-0	Rac3	1.92905	1.79058	-0.07	chr11_f_c27061[k=10][m=3]
chr11	120473742	120775496	chr11-4629-0	Cenpx	16.8385	19.2014	0.179	chr11_f_c27061[k=10][m=3]
chr11	120473742	120775496	chr11-4629-0	Lrrc45	7.87511	8.70168	0.128	chr11_f_c27061[k=10][m=3]
chr11	120473742	120775496	chr11-4629-0	Cbr2	27.908	35.8103	0.349	chr11_f_c27061[k=10][m=3]
chr11	120473742	120775496	chr11-4629-0	Dcxr	5.58834	4.35717	-0.298	chr11_f_c27061[k=10][m=3]
chr11	120473742	120775496	chr11-4629-0	Rfng	14.7143	14.9233	0.019	chr11_f_c27061[k=10][m=3]
chr11	120473742	120775496	chr11-4629-0	Gps1	58.6531	59.0568	0.01	chr11_f_c27061[k=10][m=3]
chr11	120473742	120775496	chr11-4629-0	Dus1l	11.7973	12.5588	0.083	chr11_f_c27061[k=10][m=3]
chr11	120473742	120775496	chr11-4629-0	Fasn	38.2539	33.8966	-0.17	chr11_f_c27061[k=10][m=3]
chr12	7817220	8120356	chr12-2762-1	Apob	0.144404	0.179516	0.044	chr12_r_c490[k=6][m=5],chr12_r_c489[k=7][m=5]
chr12	16728282	17031057	chr12-2465-1	Greb1	0.0865146	0.0215021	-0.089	chr12_f_c2032[k=5][m=5]
chr12	16728282	17031057	chr12-2465-1	E2f6	13.4776	13.7703	0.029	chr12_f_c2032[k=5][m=5]
chr12	16728282	17031057	chr12-2465-1	Rock2	51.717	41.1877	-0.321	chr12_f_c2032[k=5][m=5]
chr12	16728282	17031057	chr12-2465-1	Pqlc3	13.6329	11.2429	-0.257	chr12_f_c2032[k=5][m=5]
chr12	16728282	17031057	chr12-2465-1	Greb1	0.0865146	0.0215021	-0.089	chr12_f_c2032[k=5][m=5]
chr12	16728282	17031057	chr12-2465-1	E2f6	13.4776	13.7703	0.029	chr12_f_c2032[k=5][m=5]
chr12	16728282	17031057	chr12-2465-1	Rock2	51.717	41.1877	-0.321	chr12_f_c2032[k=5][m=5]
chr12	16728282	17031057	chr12-2465-1	Pqlc3	13.6329	11.2429	-0.257	chr12_f_c2032[k=5][m=5]
chr12	16728282	17031057	chr12-2465-1	Greb1	0.0865146	0.0215021	-0.089	chr12_f_c2032[k=5][m=5]
chr12	16728282	17031057	chr12-2465-1	E2f6	13.4776	13.7703	0.029	chr12_f_c2032[k=5][m=5]
chr12	16728282	17031057	chr12-2465-1	Rock2	51.717	41.1877	-0.321	chr12_f_c2032[k=5][m=5]
chr12	16728282	17031057	chr12-2465-1	Pqlc3	13.6329	11.2429	-0.257	chr12_f_c2032[k=5][m=5]
chr12	16728282	17031057	chr12-2465-1	Greb1	0.0865146	0.0215021	-0.089	chr12_f_c2032[k=5][m=5]
chr12	16728282	17031057	chr12-2465-1	E2f6	13.4776	13.7703	0.029	chr12_f_c2032[k=5][m=5]
chr12	16728282	17031057	chr12-2465-1	Rock2	51.717	41.1877	-0.321	chr12_f_c2032[k=5][m=5]
chr12	16728282	17031057	chr12-2465-1	Pqlc3	13.6329	11.2429	-0.257	chr12_f_c2032[k=5][m=5]
chr12	35525447	35828216	chr12-729-0	Prps1l1	0.01	0.230247	0.285	chr12_f_c4609[k=8][m=7]
chr12	35525447	35828216	chr12-729-0	Snx13	19.8012	18.7768	-0.073	chr12_f_c4609[k=8][m=7]
chr12	35525447	35828216	chr12-729-0	Prps1l1	0.01	0.230247	0.285	chr12_f_c4609[k=8][m=7]
chr12	35525447	35828216	chr12-729-0	Snx13	19.8012	18.7768	-0.073	chr12_f_c4609[k=8][m=7]
chr12	72283315	72586262	chr12-1283-0	Dact1	0.736554	0.288889	-0.43	chr12_r_c6055[k=5][m=3]
chr12	72283315	72586262	chr12-1283-0	Dact1	0.736554	0.288889	-0.43	chr12_r_c6055[k=5][m=3]
chr12	88079183	88391498	chr12-2024-0	Irf2bpl	29.3737	30.9801	0.074	chr12_r_c8177[k=44][m=4]
chr12	88079183	88391498	chr12-2024-0	Cipc	11.7708	11.3709	-0.046	chr12_r_c8177[k=44][m=4]
chr12	88079183	88391498	chr12-2024-0	Zdhhc22	0.24728	0.01	-0.304	chr12_r_c8177[k=44][m=4]
chr12	88079183	88391498	chr12-2024-0	Irf2bpl	29.3737	30.9801	0.074	chr12_r_c8177[k=44][m=4]
chr12	88079183	88391498	chr12-2024-0	Cipc	11.7708	11.3709	-0.046	chr12_r_c8177[k=44][m=4]
chr12	88079183	88391498	chr12-2024-0	Zdhhc22	0.24728	0.01	-0.304	chr12_r_c8177[k=44][m=4]
chr12	113882395	114187675	chr12-2710-0	Siva1	24.3434	28.6329	0.226	chr12_f_c16612[k=13][m=3]
chr12	113882395	114187675	chr12-2710-0	Akt1	96.8559	99.9262	0.045	chr12_f_c16612[k=13][m=3]
chr12	113882395	114187675	chr12-2710-0	Zbtb42	1.55187	1.67382	0.067	chr12_f_c16612[k=13][m=3]
chr12	113882395	114187675	chr12-2710-0	Cep170b	9.2684	7.39729	-0.29	chr12_f_c16612[k=13][m=3]
chr12	113882395	114187675	chr12-2710-0	BC022687	8.41875	13.1046	0.583	chr12_f_c16612[k=13][m=3]
chr12	113882395	114187675	chr12-2710-0	Cdca4	18.5672	16.0951	-0.195	chr12_f_c16612[k=13][m=3]
chr12	113882395	114187675	chr12-2710-0	Jag2	4.46823	2.96892	-0.462	chr12_f_c16612[k=13][m=3]
chr12	113882395	114187675	chr12-2710-0	Nudt14	11.5816	12.273	0.077	chr12_f_c16612[k=13][m=3]
chr12	113882395	114187675	chr12-2710-0	Siva1	24.3434	28.6329	0.226	chr12_f_c16612[k=13][m=3]
chr12	113882395	114187675	chr12-2710-0	Akt1	96.8559	99.9262	0.045	chr12_f_c16612[k=13][m=3]
chr12	113882395	114187675	chr12-2710-0	Zbtb42	1.55187	1.67382	0.067	chr12_f_c16612[k=13][m=3]
chr12	113882395	114187675	chr12-2710-0	Cep170b	9.2684	7.39729	-0.29	chr12_f_c16612[k=13][m=3]
chr12	113882395	114187675	chr12-2710-0	BC022687	8.41875	13.1046	0.583	chr12_f_c16612[k=13][m=3]
chr12	113882395	114187675	chr12-2710-0	Cdca4	18.5672	16.0951	-0.195	chr12_f_c16612[k=13][m=3]
chr12	113882395	114187675	chr12-2710-0	Jag2	4.46823	2.96892	-0.462	chr12_f_c16612[k=13][m=3]
chr12	113882395	114187675	chr12-2710-0	Nudt14	11.5816	12.273	0.077	chr12_f_c16612[k=13][m=3]
chr13	23377570	23679068	chr13-465-0	Zfp322a	11.1335	9.48862	-0.21	chr13_f_c3626[k=9][m=8],chr13_f_c3641[k=24][m=3]
chr13	23377570	23679068	chr13-465-0	C230035I16Rik	0.73736	0.01	-0.783	chr13_f_c3626[k=9][m=8],chr13_f_c3641[k=24][m=3]
chr13	23377570	23679068	chr13-465-0	Abt1	2.91262	4.5134	0.495	chr13_f_c3626[k=9][m=8],chr13_f_c3641[k=24][m=3]
chr13	23377570	23679068	chr13-465-0	Btn2a2	0.147961	0.01	-0.185	chr13_f_c3626[k=9][m=8],chr13_f_c3641[k=24][m=3]
chr13	23377570	23679068	chr13-465-0	Hist1h4h	0.839567	0.214257	-0.599	chr13_f_c3626[k=9][m=8],chr13_f_c3641[k=24][m=3]
chr13	23377570	23679068	chr13-465-0	Hist1h2af	0.688244	0.674943	-0.011	chr13_f_c3626[k=9][m=8],chr13_f_c3641[k=24][m=3]
chr13	23377570	23679068	chr13-465-0	Hist1h2bh	1.64507	1.65086	0.003	chr13_f_c3626[k=9][m=8],chr13_f_c3641[k=24][m=3]
chr13	23377570	23679068	chr13-465-0	Hist1h3f	0.0681831	0.28895	0.271	chr13_f_c3626[k=9][m=8],chr13_f_c3641[k=24][m=3]
chr13	23377570	23679068	chr13-465-0	Hist1h3g	0.01	0.138553	0.173	chr13_f_c3626[k=9][m=8],chr13_f_c3641[k=24][m=3]
chr13	23377570	23679068	chr13-465-0	Hist1h1d	1.06232	1.10135	0.027	chr13_f_c3626[k=9][m=8],chr13_f_c3641[k=24][m=3]
chr13	23377570	23679068	chr13-465-0	Hist1h4f	0.157508	1.69486	1.219	chr13_f_c3626[k=9][m=8],chr13_f_c3641[k=24][m=3]
chr13	23377570	23679068	chr13-465-0	Hist1h4d	1.16113	0.01	-1.097	chr13_f_c3626[k=9][m=8],chr13_f_c3641[k=24][m=3]
chr13	23377570	23679068	chr13-465-0	Hist1h2bg	4.95372	8.55192	0.682	chr13_f_c3626[k=9][m=8],chr13_f_c3641[k=24][m=3]
chr13	23377570	23679068	chr13-465-0	Hist1h3d	0.538929	0.391029	-0.146	chr13_f_c3626[k=9][m=8],chr13_f_c3641[k=24][m=3]
chr13	23377570	23679068	chr13-465-0	Hist1h2bf	1.03733	0.187338	-0.779	chr13_f_c3626[k=9][m=8],chr13_f_c3641[k=24][m=3]
chr13	23377570	23679068	chr13-465-0	Hist1h2ae	0.270794	0.324573	0.06	chr13_f_c3626[k=9][m=8],chr13_f_c3641[k=24][m=3]
chr13	23377570	23679068	chr13-465-0	Hist1h2ad	0.389085	0.728417	0.315	chr13_f_c3626[k=9][m=8],chr13_f_c3641[k=24][m=3]
chr13	23377570	23679068	chr13-465-0	Hist1h2be	2.08243	5.85722	1.154	chr13_f_c3626[k=9][m=8],chr13_f_c3641[k=24][m=3]
chr13	52945839	53248357	chr13-1632-0	Auh	8.60316	8.25769	-0.053	chr13_r_c7490[k=11][m=3]
chr13	52945839	53248357	chr13-1632-0	Nfil3	10.6246	10.0749	-0.07	chr13_r_c7490[k=11][m=3]
chr13	52945839	53248357	chr13-1632-0	Auh	8.60316	8.25769	-0.053	chr13_r_c7490[k=11][m=3]
chr13	52945839	53248357	chr13-1632-0	Nfil3	10.6246	10.0749	-0.07	chr13_r_c7490[k=11][m=3]
chr13	70672194	70974334	chr13-1266-1	Ice1	12.4935	10.3517	-0.249	chr13_r_c9346[k=20][m=3]
chr13	70672194	70974334	chr13-1266-1	Ice1	12.4935	10.3517	-0.249	chr13_r_c9346[k=20][m=3]
chr13	96172545	96473996	chr13-799-1	Crhbp	0.555041	0.688315	0.119	chr13_f_c11951[k=7][m=3]
chr13	96172545	96473996	chr13-799-1	F2rl1	0.526336	0.196046	-0.352	chr13_f_c11951[k=7][m=3]
chr13	96172545	96473996	chr13-799-1	F2r	71.0776	66.4463	-0.096	chr13_f_c11951[k=7][m=3]
chr13	96172545	96473996	chr13-799-1	F2rl2	0.178898	0.0740233	-0.134	chr13_f_c11951[k=7][m=3]
chr14	76083321	76389706	chr14-1900-0	Cog3	13.4001	12.7323	-0.069	chr14_f_c9772[k=12][m=4]
chr14	76083321	76389706	chr14-1900-0	Slc25a30	15.0905	13.3033	-0.17	chr14_f_c9772[k=12][m=4]
chr14	76083321	76389706	chr14-1900-0	Tpt1	3546.57	4054.44	0.193	chr14_f_c9772[k=12][m=4]
chr14	76083321	76389706	chr14-1900-0	Gm4285	0.595964	1.77236	0.797	chr14_f_c9772[k=12][m=4]
chr14	76401981	76703795	chr14-1921-0	Gtf2f2	22.1102	20.6557	-0.094	chr14_f_c9827[k=21][m=12]
chr14	76401981	76703795	chr14-1921-0	Gpalpp1	8.71327	8.59227	-0.018	chr14_f_c9827[k=21][m=12]
chr14	76401981	76703795	chr14-1921-0	Nufip1	5.87369	5.62608	-0.053	chr14_f_c9827[k=21][m=12]
chr14	76401981	76703795	chr14-1921-0	Gtf2f2	22.1102	20.6557	-0.094	chr14_f_c9827[k=21][m=12]
chr14	76401981	76703795	chr14-1921-0	Gpalpp1	8.71327	8.59227	-0.018	chr14_f_c9827[k=21][m=12]
chr14	76401981	76703795	chr14-1921-0	Nufip1	5.87369	5.62608	-0.053	chr14_f_c9827[k=21][m=12]
chr15	10642954	10944308	chr15-3193-1	Rai14	24.6431	20.3902	-0.262	chr15_f_c1472[k=5][m=2]
chr15	10642954	10944308	chr15-3193-1	4930556M19Rik	0.794838	0.281018	-0.487	chr15_f_c1472[k=5][m=2]
chr15	10642954	10944308	chr15-3193-1	Gm19276	0.215627	0.01	-0.267	chr15_f_c1472[k=5][m=2]
chr15	10642954	10944308	chr15-3193-1	C1qtnf3	107.858	130.128	0.269	chr15_f_c1472[k=5][m=2]
chr15	10642954	10944308	chr15-3193-1	Rai14	24.6431	20.3902	-0.262	chr15_f_c1472[k=5][m=2]
chr15	10642954	10944308	chr15-3193-1	4930556M19Rik	0.794838	0.281018	-0.487	chr15_f_c1472[k=5][m=2]
chr15	10642954	10944308	chr15-3193-1	Gm19276	0.215627	0.01	-0.267	chr15_f_c1472[k=5][m=2]
chr15	10642954	10944308	chr15-3193-1	C1qtnf3	107.858	130.128	0.269	chr15_f_c1472[k=5][m=2]
chr15	10642954	10944308	chr15-3193-1	Rai14	24.6431	20.3902	-0.262	chr15_f_c1472[k=5][m=2]
chr15	10642954	10944308	chr15-3193-1	4930556M19Rik	0.794838	0.281018	-0.487	chr15_f_c1472[k=5][m=2]
chr15	10642954	10944308	chr15-3193-1	Gm19276	0.215627	0.01	-0.267	chr15_f_c1472[k=5][m=2]
chr15	10642954	10944308	chr15-3193-1	C1qtnf3	107.858	130.128	0.269	chr15_f_c1472[k=5][m=2]
chr15	10642954	10944308	chr15-3193-1	Amacr	19.5298	22.2713	0.181	chr15_f_c1472[k=5][m=2]
chr15	33454682	33757799	chr15-671-0	4930592A05Rik	0.176283	0.01	-0.22	chr15_r_c4925[k=5][m=2]
chr15	33454682	33757799	chr15-671-0	Tspyl5	1.19181	0.957963	-0.163	chr15_r_c4925[k=5][m=2]
chr15	58160016	58469232	chr15-1500-0	Fam91a1	38.312	32.3164	-0.239	chr15_f_c11444[k=13][m=3]
chr15	66563046	66864883	chr15-1804-0	Sla	0.757875	0.340606	-0.391	chr15_r_c17538[k=5][m=3]
chr15	66563046	66864883	chr15-1804-0	Wisp1	112.003	109.102	-0.038	chr15_r_c17538[k=5][m=3]
chr15	66563046	66864883	chr15-1804-0	Ndrg1	46.2234	54.2505	0.226	chr15_r_c17538[k=5][m=3]
chr15	66563046	66864883	chr15-1804-0	Sla	0.757875	0.340606	-0.391	chr15_r_c17538[k=5][m=3]
chr15	66563046	66864883	chr15-1804-0	Wisp1	112.003	109.102	-0.038	chr15_r_c17538[k=5][m=3]
chr15	66563046	66864883	chr15-1804-0	Ndrg1	46.2234	54.2505	0.226	chr15_r_c17538[k=5][m=3]
chr15	66563046	66864883	chr15-1804-0	Sla	0.757875	0.340606	-0.391	chr15_r_c17538[k=5][m=3]
chr15	66563046	66864883	chr15-1804-0	Wisp1	112.003	109.102	-0.038	chr15_r_c17538[k=5][m=3]
chr15	66563046	66864883	chr15-1804-0	Ndrg1	46.2234	54.2505	0.226	chr15_r_c17538[k=5][m=3]
chr15	66563046	66864883	chr15-1804-0	Sla	0.757875	0.340606	-0.391	chr15_r_c17538[k=5][m=3]
chr15	66563046	66864883	chr15-1804-0	Wisp1	112.003	109.102	-0.038	chr15_r_c17538[k=5][m=3]
chr15	66563046	66864883	chr15-1804-0	Ndrg1	46.2234	54.2505	0.226	chr15_r_c17538[k=5][m=3]
chr15	85340972	85667568	chr15-774-1	Wnt7b	1.22487	1.31226	0.056	chr15_f_c17252[k=395][m=290],chr15_f_c17229[k=124][m=94],chr15_f_c17279[k=25][m=4],chr15_f_c17244[k=405][m=6],chr15_f_c17264[k=89][m=4],chr15_f_c17371[k=180][m=10],chr15_f_c17365[k=42][m=7],chr15_f_c17362[k=157][m=7],chr15_f_c17338[k=20][m=5],chr15_f_c17348[k=31][m=5],chr15_f_c17389[k=40][m=5],chr15_f_c17341[k=7][m=4],chr15_f_c17378[k=117][m=4]
chr15	85340972	85667568	chr15-774-1	AU022754	0.01	0.0600855	0.07	chr15_f_c17252[k=395][m=290],chr15_f_c17229[k=124][m=94],chr15_f_c17279[k=25][m=4],chr15_f_c17244[k=405][m=6],chr15_f_c17264[k=89][m=4],chr15_f_c17371[k=180][m=10],chr15_f_c17365[k=42][m=7],chr15_f_c17362[k=157][m=7],chr15_f_c17338[k=20][m=5],chr15_f_c17348[k=31][m=5],chr15_f_c17389[k=40][m=5],chr15_f_c17341[k=7][m=4],chr15_f_c17378[k=117][m=4]
chr15	85340972	85667568	chr15-774-1	Lncppara	2.78112	2.3867	-0.159	chr15_f_c17252[k=395][m=290],chr15_f_c17229[k=124][m=94],chr15_f_c17279[k=25][m=4],chr15_f_c17244[k=405][m=6],chr15_f_c17264[k=89][m=4],chr15_f_c17371[k=180][m=10],chr15_f_c17365[k=42][m=7],chr15_f_c17362[k=157][m=7],chr15_f_c17338[k=20][m=5],chr15_f_c17348[k=31][m=5],chr15_f_c17389[k=40][m=5],chr15_f_c17341[k=7][m=4],chr15_f_c17378[k=117][m=4]
chr15	85340972	85667568	chr15-774-1	Wnt7b	1.22487	1.31226	0.056	chr15_f_c17252[k=395][m=290],chr15_f_c17229[k=124][m=94],chr15_f_c17279[k=25][m=4],chr15_f_c17244[k=405][m=6],chr15_f_c17264[k=89][m=4],chr15_f_c17371[k=180][m=10],chr15_f_c17365[k=42][m=7],chr15_f_c17362[k=157][m=7],chr15_f_c17338[k=20][m=5],chr15_f_c17348[k=31][m=5],chr15_f_c17389[k=40][m=5],chr15_f_c17341[k=7][m=4],chr15_f_c17378[k=117][m=4]
chr15	85340972	85667568	chr15-774-1	AU022754	0.01	0.0600855	0.07	chr15_f_c17252[k=395][m=290],chr15_f_c17229[k=124][m=94],chr15_f_c17279[k=25][m=4],chr15_f_c17244[k=405][m=6],chr15_f_c17264[k=89][m=4],chr15_f_c17371[k=180][m=10],chr15_f_c17365[k=42][m=7],chr15_f_c17362[k=157][m=7],chr15_f_c17338[k=20][m=5],chr15_f_c17348[k=31][m=5],chr15_f_c17389[k=40][m=5],chr15_f_c17341[k=7][m=4],chr15_f_c17378[k=117][m=4]
chr15	85340972	85667568	chr15-774-1	Lncppara	2.78112	2.3867	-0.159	chr15_f_c17252[k=395][m=290],chr15_f_c17229[k=124][m=94],chr15_f_c17279[k=25][m=4],chr15_f_c17244[k=405][m=6],chr15_f_c17264[k=89][m=4],chr15_f_c17371[k=180][m=10],chr15_f_c17365[k=42][m=7],chr15_f_c17362[k=157][m=7],chr15_f_c17338[k=20][m=5],chr15_f_c17348[k=31][m=5],chr15_f_c17389[k=40][m=5],chr15_f_c17341[k=7][m=4],chr15_f_c17378[k=117][m=4]
chr15	85340972	85667568	chr15-774-1	Cdpf1	4.45504	11.9038	1.242	chr15_f_c17252[k=395][m=290],chr15_f_c17229[k=124][m=94],chr15_f_c17279[k=25][m=4],chr15_f_c17244[k=405][m=6],chr15_f_c17264[k=89][m=4],chr15_f_c17371[k=180][m=10],chr15_f_c17365[k=42][m=7],chr15_f_c17362[k=157][m=7],chr15_f_c17338[k=20][m=5],chr15_f_c17348[k=31][m=5],chr15_f_c17389[k=40][m=5],chr15_f_c17341[k=7][m=4],chr15_f_c17378[k=117][m=4]
chr15	85340972	85667568	chr15-774-1	Ttc38	0.564665	0.654624	0.081	chr15_f_c17252[k=395][m=290],chr15_f_c17229[k=124][m=94],chr15_f_c17279[k=25][m=4],chr15_f_c17244[k=405][m=6],chr15_f_c17264[k=89][m=4],chr15_f_c17371[k=180][m=10],chr15_f_c17365[k=42][m=7],chr15_f_c17362[k=157][m=7],chr15_f_c17338[k=20][m=5],chr15_f_c17348[k=31][m=5],chr15_f_c17389[k=40][m=5],chr15_f_c17341[k=7][m=4],chr15_f_c17378[k=117][m=4]
chr15	85333886	85692771	chr15-2797-0	Gtse1	12.658	9.79548	-0.339	chr15_r_c24437[k=18][m=8],chr15_r_c24434[k=21][m=8],chr15_f_c17209[k=11][m=4],chr15_r_c24433[k=22][m=6],chr15_r_c24432[k=18][m=3],chr15_f_c17252[k=395][m=290],chr15_f_c17229[k=124][m=94],chr15_f_c17279[k=25][m=4],chr15_f_c17244[k=405][m=6],chr15_f_c17264[k=89][m=4],chr15_f_c17371[k=180][m=10],chr15_f_c17365[k=42][m=7],chr15_f_c17362[k=157][m=7],chr15_f_c17338[k=20][m=5],chr15_f_c17348[k=31][m=5],…
chr15	85340972	85667568	chr15-774-1	Wnt7b	1.22487	1.31226	0.056	chr15_f_c17252[k=395][m=290],chr15_f_c17229[k=124][m=94],chr15_f_c17279[k=25][m=4],chr15_f_c17244[k=405][m=6],chr15_f_c17264[k=89][m=4],chr15_f_c17371[k=180][m=10],chr15_f_c17365[k=42][m=7],chr15_f_c17362[k=157][m=7],chr15_f_c17338[k=20][m=5],chr15_f_c17348[k=31][m=5],chr15_f_c17389[k=40][m=5],chr15_f_c17341[k=7][m=4],chr15_f_c17378[k=117][m=4]
chr15	85340972	85667568	chr15-774-1	AU022754	0.01	0.0600855	0.07	chr15_f_c17252[k=395][m=290],chr15_f_c17229[k=124][m=94],chr15_f_c17279[k=25][m=4],chr15_f_c17244[k=405][m=6],chr15_f_c17264[k=89][m=4],chr15_f_c17371[k=180][m=10],chr15_f_c17365[k=42][m=7],chr15_f_c17362[k=157][m=7],chr15_f_c17338[k=20][m=5],chr15_f_c17348[k=31][m=5],chr15_f_c17389[k=40][m=5],chr15_f_c17341[k=7][m=4],chr15_f_c17378[k=117][m=4]
chr15	85340972	85667568	chr15-774-1	Lncppara	2.78112	2.3867	-0.159	chr15_f_c17252[k=395][m=290],chr15_f_c17229[k=124][m=94],chr15_f_c17279[k=25][m=4],chr15_f_c17244[k=405][m=6],chr15_f_c17264[k=89][m=4],chr15_f_c17371[k=180][m=10],chr15_f_c17365[k=42][m=7],chr15_f_c17362[k=157][m=7],chr15_f_c17338[k=20][m=5],chr15_f_c17348[k=31][m=5],chr15_f_c17389[k=40][m=5],chr15_f_c17341[k=7][m=4],chr15_f_c17378[k=117][m=4]
chr15	85340972	85667568	chr15-774-1	Cdpf1	4.45504	11.9038	1.242	chr15_f_c17252[k=395][m=290],chr15_f_c17229[k=124][m=94],chr15_f_c17279[k=25][m=4],chr15_f_c17244[k=405][m=6],chr15_f_c17264[k=89][m=4],chr15_f_c17371[k=180][m=10],chr15_f_c17365[k=42][m=7],chr15_f_c17362[k=157][m=7],chr15_f_c17338[k=20][m=5],chr15_f_c17348[k=31][m=5],chr15_f_c17389[k=40][m=5],chr15_f_c17341[k=7][m=4],chr15_f_c17378[k=117][m=4]
chr15	85340972	85667568	chr15-774-1	Ttc38	0.564665	0.654624	0.081	chr15_f_c17252[k=395][m=290],chr15_f_c17229[k=124][m=94],chr15_f_c17279[k=25][m=4],chr15_f_c17244[k=405][m=6],chr15_f_c17264[k=89][m=4],chr15_f_c17371[k=180][m=10],chr15_f_c17365[k=42][m=7],chr15_f_c17362[k=157][m=7],chr15_f_c17338[k=20][m=5],chr15_f_c17348[k=31][m=5],chr15_f_c17389[k=40][m=5],chr15_f_c17341[k=7][m=4],chr15_f_c17378[k=117][m=4]
chr15	95939414	96269055	chr15-525-1	Gm4371	0.01	0.482953	0.554	chr15_r_c25463[k=14][m=3],chr15_r_c25478[k=38][m=3]
chr15	95939414	96269055	chr15-525-1	E330033B04Rik	0.264765	0.303728	0.044	chr15_r_c25463[k=14][m=3],chr15_r_c25478[k=38][m=3]
chr15	95939414	96269055	chr15-525-1	Arid2	12.782	11.8085	-0.106	chr15_r_c25463[k=14][m=3],chr15_r_c25478[k=38][m=3]
chr15	98221625	98523579	chr15-3166-0	Kansl2	63.1143	70.3157	0.154	chr15_r_c26147[k=13][m=3]
chr15	98221625	98523579	chr15-3166-0	Ccnt1	11.5994	8.77309	-0.366	chr15_r_c26147[k=13][m=3]
chr15	98221625	98523579	chr15-3166-0	4930415O20Rik	0.01	0.528134	0.597	chr15_r_c26147[k=13][m=3]
chr15	98221625	98523579	chr15-3166-0	9330020H09Rik	0.290383	0.463693	0.182	chr15_r_c26147[k=13][m=3]
chr15	98221625	98523579	chr15-3166-0	Adcy6	19.6163	19.6713	0.004	chr15_r_c26147[k=13][m=3]
chr15	98221625	98523579	chr15-3166-0	Cacnb3	36.268	38.3971	0.08	chr15_r_c26147[k=13][m=3]
chr15	98221625	98523579	chr15-3166-0	Ddx23	46.0555	46.705	0.02	chr15_r_c26147[k=13][m=3]
chr15	98221625	98523579	chr15-3166-0	Rnd1	1.42056	1.25925	-0.099	chr15_r_c26147[k=13][m=3]
chr15	98606548	98908762	chr15-3213-0	Wnt10b	4.81106	5.30737	0.118	chr15_f_c19598[k=5][m=2]
chr15	98606548	98908762	chr15-3213-0	Ddn	0.0755267	0.0469066	-0.039	chr15_f_c19598[k=5][m=2]
chr15	98606548	98908762	chr15-3213-0	Prkag1	55.8608	58.0387	0.054	chr15_f_c19598[k=5][m=2]
chr15	98606548	98908762	chr15-3213-0	Kmt2d	6.60775	6.42851	-0.034	chr15_f_c19598[k=5][m=2]
chr15	98606548	98908762	chr15-3213-0	Rhebl1	3.44916	4.27164	0.245	chr15_f_c19598[k=5][m=2]
chr15	98606548	98908762	chr15-3213-0	Lmbr1l	6.13418	5.98726	-0.03	chr15_f_c19598[k=5][m=2]
chr15	98606548	98908762	chr15-3213-0	Tuba1b	594.902	635.967	0.096	chr15_f_c19598[k=5][m=2]
chr15	98606548	98908762	chr15-3213-0	Tuba1a	611.325	716.638	0.229	chr15_f_c19598[k=5][m=2]
chr15	98606548	98908762	chr15-3213-0	Tuba1c	298.447	333.866	0.161	chr15_f_c19598[k=5][m=2]
chr15	98606548	98908762	chr15-3213-0	Troap	6.93511	6.58676	-0.065	chr15_f_c19598[k=5][m=2]
chr15	101052245	101362356	chr15-162-1	Grasp	2.99751	3.99812	0.322	chr15_r_c27477[k=31][m=3]
chr15	101052245	101362356	chr15-162-1	A330009N23Rik	0.346879	0.923726	0.514	chr15_r_c27477[k=31][m=3]
chr15	101052245	101362356	chr15-162-1	Nr4a1	2.37239	2.79767	0.171	chr15_r_c27477[k=31][m=3]
chr15	101052245	101362356	chr15-162-1	Atg101	26.7027	27.0288	0.017	chr15_r_c27477[k=31][m=3]
chr15	101052245	101362356	chr15-162-1	Krt80	43.0637	27.7833	-0.614	chr15_r_c27477[k=31][m=3]
chr15	101052245	101362356	chr15-162-1	Krt7	0.0991376	0.245836	0.181	chr15_r_c27477[k=31][m=3]
chr15	102685014	102986113	chr15-60-1	Hoxc13	5.44354	4.65482	-0.188	chr15_f_c21278[k=9][m=3]
chr15	102685014	102986113	chr15-60-1	Hoxc12	0.902498	0.01	-0.914	chr15_f_c21278[k=9][m=3]
chr15	102685014	102986113	chr15-60-1	Hotair	3.08157	3.74124	0.216	chr15_f_c21278[k=9][m=3]
chr15	102685014	102986113	chr15-60-1	Hoxc11	11.6463	14.3969	0.284	chr15_f_c21278[k=9][m=3]
chr15	102685014	102986113	chr15-60-1	Hoxc10	25.2073	24.9584	-0.014	chr15_f_c21278[k=9][m=3]
chr15	102801472	103103636	chr15-50-1	Hoxc9	6.93742	8.60382	0.275	chr15_f_c21734[k=24][m=11],chr15_f_c21738[k=83][m=7],chr15_f_c21733[k=5][m=2]
chr15	102801472	103103636	chr15-50-1	Hoxc8	2.43047	2.55263	0.05	chr15_f_c21734[k=24][m=11],chr15_f_c21738[k=83][m=7],chr15_f_c21733[k=5][m=2]
chr15	102801472	103103636	chr15-50-1	Hoxc6	7.89527	10.034	0.311	chr15_f_c21734[k=24][m=11],chr15_f_c21738[k=83][m=7],chr15_f_c21733[k=5][m=2]
chr15	102801472	103103636	chr15-50-1	Hoxc5	2.02195	1.78367	-0.118	chr15_f_c21734[k=24][m=11],chr15_f_c21738[k=83][m=7],chr15_f_c21733[k=5][m=2]
chr15	102801472	103103636	chr15-50-1	Hoxc4	5.11119	3.97527	-0.297	chr15_f_c21734[k=24][m=11],chr15_f_c21738[k=83][m=7],chr15_f_c21733[k=5][m=2]
chr15	102685014	102986113	chr15-60-1	Hoxc13	5.44354	4.65482	-0.188	chr15_f_c21278[k=9][m=3]
chr15	102685014	102986113	chr15-60-1	Hoxc12	0.902498	0.01	-0.914	chr15_f_c21278[k=9][m=3]
chr15	102685014	102986113	chr15-60-1	Hotair	3.08157	3.74124	0.216	chr15_f_c21278[k=9][m=3]
chr15	102685014	102986113	chr15-60-1	Hoxc11	11.6463	14.3969	0.284	chr15_f_c21278[k=9][m=3]
chr15	102685014	102986113	chr15-60-1	Hoxc10	25.2073	24.9584	-0.014	chr15_f_c21278[k=9][m=3]
chr15	102801472	103103636	chr15-50-1	Hoxc9	6.93742	8.60382	0.275	chr15_f_c21734[k=24][m=11],chr15_f_c21738[k=83][m=7],chr15_f_c21733[k=5][m=2]
chr15	102801472	103103636	chr15-50-1	Hoxc8	2.43047	2.55263	0.05	chr15_f_c21734[k=24][m=11],chr15_f_c21738[k=83][m=7],chr15_f_c21733[k=5][m=2]
chr15	102801472	103103636	chr15-50-1	Hoxc6	7.89527	10.034	0.311	chr15_f_c21734[k=24][m=11],chr15_f_c21738[k=83][m=7],chr15_f_c21733[k=5][m=2]
chr15	102801472	103103636	chr15-50-1	Hoxc5	2.02195	1.78367	-0.118	chr15_f_c21734[k=24][m=11],chr15_f_c21738[k=83][m=7],chr15_f_c21733[k=5][m=2]
chr15	102801472	103103636	chr15-50-1	Hoxc4	5.11119	3.97527	-0.297	chr15_f_c21734[k=24][m=11],chr15_f_c21738[k=83][m=7],chr15_f_c21733[k=5][m=2]
chr15	102801472	103103636	chr15-50-1	D930007P13Rik	0.123564	0.01	-0.154	chr15_f_c21734[k=24][m=11],chr15_f_c21738[k=83][m=7],chr15_f_c21733[k=5][m=2]
chr15	102685014	102986113	chr15-60-1	Hoxc13	5.44354	4.65482	-0.188	chr15_f_c21278[k=9][m=3]
chr15	102685014	102986113	chr15-60-1	Hoxc12	0.902498	0.01	-0.914	chr15_f_c21278[k=9][m=3]
chr15	102685014	102986113	chr15-60-1	Hotair	3.08157	3.74124	0.216	chr15_f_c21278[k=9][m=3]
chr15	102685014	102986113	chr15-60-1	Hoxc11	11.6463	14.3969	0.284	chr15_f_c21278[k=9][m=3]
chr15	102685014	102986113	chr15-60-1	Hoxc10	25.2073	24.9584	-0.014	chr15_f_c21278[k=9][m=3]
chr15	102801472	103103636	chr15-50-1	Hoxc9	6.93742	8.60382	0.275	chr15_f_c21734[k=24][m=11],chr15_f_c21738[k=83][m=7],chr15_f_c21733[k=5][m=2]
chr15	102801472	103103636	chr15-50-1	Hoxc8	2.43047	2.55263	0.05	chr15_f_c21734[k=24][m=11],chr15_f_c21738[k=83][m=7],chr15_f_c21733[k=5][m=2]
chr15	102801472	103103636	chr15-50-1	Hoxc6	7.89527	10.034	0.311	chr15_f_c21734[k=24][m=11],chr15_f_c21738[k=83][m=7],chr15_f_c21733[k=5][m=2]
chr15	102801472	103103636	chr15-50-1	Hoxc5	2.02195	1.78367	-0.118	chr15_f_c21734[k=24][m=11],chr15_f_c21738[k=83][m=7],chr15_f_c21733[k=5][m=2]
chr15	102801472	103103636	chr15-50-1	Hoxc4	5.11119	3.97527	-0.297	chr15_f_c21734[k=24][m=11],chr15_f_c21738[k=83][m=7],chr15_f_c21733[k=5][m=2]
chr15	102801472	103103636	chr15-50-1	D930007P13Rik	0.123564	0.01	-0.154	chr15_f_c21734[k=24][m=11],chr15_f_c21738[k=83][m=7],chr15_f_c21733[k=5][m=2]
chr15	102801472	103103636	chr15-50-1	Hoxc9	6.93742	8.60382	0.275	chr15_f_c21734[k=24][m=11],chr15_f_c21738[k=83][m=7],chr15_f_c21733[k=5][m=2]
chr15	102801472	103103636	chr15-50-1	Hoxc8	2.43047	2.55263	0.05	chr15_f_c21734[k=24][m=11],chr15_f_c21738[k=83][m=7],chr15_f_c21733[k=5][m=2]
chr15	102801472	103103636	chr15-50-1	Hoxc6	7.89527	10.034	0.311	chr15_f_c21734[k=24][m=11],chr15_f_c21738[k=83][m=7],chr15_f_c21733[k=5][m=2]
chr15	102801472	103103636	chr15-50-1	Hoxc5	2.02195	1.78367	-0.118	chr15_f_c21734[k=24][m=11],chr15_f_c21738[k=83][m=7],chr15_f_c21733[k=5][m=2]
chr15	102801472	103103636	chr15-50-1	Hoxc4	5.11119	3.97527	-0.297	chr15_f_c21734[k=24][m=11],chr15_f_c21738[k=83][m=7],chr15_f_c21733[k=5][m=2]
chr15	102801472	103103636	chr15-50-1	D930007P13Rik	0.123564	0.01	-0.154	chr15_f_c21734[k=24][m=11],chr15_f_c21738[k=83][m=7],chr15_f_c21733[k=5][m=2]
chr15	102801472	103103636	chr15-50-1	Smug1	8.31408	8.03724	-0.044	chr15_f_c21734[k=24][m=11],chr15_f_c21738[k=83][m=7],chr15_f_c21733[k=5][m=2]
chr15	102801472	103103636	chr15-50-1	Cbx5	52.5589	44.1411	-0.247	chr15_f_c21734[k=24][m=11],chr15_f_c21738[k=83][m=7],chr15_f_c21733[k=5][m=2]
chr15	102801472	103103636	chr15-50-1	Hnrnpa1	149.752	117.879	-0.343	chr15_f_c21734[k=24][m=11],chr15_f_c21738[k=83][m=7],chr15_f_c21733[k=5][m=2]
chr15	102801472	103103636	chr15-50-1	Gm10052	82.8748	109.441	0.397	chr15_f_c21734[k=24][m=11],chr15_f_c21738[k=83][m=7],chr15_f_c21733[k=5][m=2]
chr15	102801472	103103636	chr15-50-1	Nfe2	0.327535	0.680672	0.34	chr15_f_c21734[k=24][m=11],chr15_f_c21738[k=83][m=7],chr15_f_c21733[k=5][m=2]
chr15	102801472	103103636	chr15-50-1	Copz1	79.3961	81.1574	0.031	chr15_f_c21734[k=24][m=11],chr15_f_c21738[k=83][m=7],chr15_f_c21733[k=5][m=2]
chr16	17659326	17964028	chr16-460-0	Med15	20.3085	18.9792	-0.093	chr16_f_c2450[k=38][m=5]
chr16	17659326	17964028	chr16-460-0	Klhl22	5.26716	4.6361	-0.153	chr16_f_c2450[k=38][m=5]
chr16	17659326	17964028	chr16-460-0	Scarf2	12.4176	13.3334	0.095	chr16_f_c2450[k=38][m=5]
chr16	17659326	17964028	chr16-460-0	Car15	0.311227	0.385242	0.079	chr16_f_c2450[k=38][m=5]
chr16	17659326	17964028	chr16-460-0	Dgcr2	15.8465	17.6772	0.149	chr16_f_c2450[k=38][m=5]
chr16	17659326	17964028	chr16-460-0	Dgcr14	6.92792	6.49919	-0.08	chr16_f_c2450[k=38][m=5]
chr16	17659326	17964028	chr16-460-0	Slc25a1	18.6332	22.0726	0.233	chr16_f_c2450[k=38][m=5]
chr16	23214067	23515475	chr16-1758-1	St6gal1	4.13202	3.06229	-0.337	chr16_f_c3443[k=6][m=3]
chr16	23214067	23515475	chr16-1758-1	St6gal1	4.13202	3.06229	-0.337	chr16_f_c3443[k=6][m=3]
chr17	14596303	14898036	chr17-2650-1	Thbs2	54.9579	56.6133	0.042	chr17_f_c3899[k=24][m=3]
chr17	14596303	14898036	chr17-2650-1	Thbs2	54.9579	56.6133	0.042	chr17_f_c3899[k=24][m=3]
chr17	29043272	29349063	chr17-1010-0	Kctd20	21.9872	25.2334	0.191	chr17_r_c4480[k=17][m=9],chr17_r_c4479[k=20][m=3]
chr17	29043272	29349063	chr17-1010-0	Stk38	29.0357	30.8583	0.085	chr17_r_c4480[k=17][m=9],chr17_r_c4479[k=20][m=3]
chr17	29043272	29349063	chr17-1010-0	Srsf3	131.237	127.317	-0.043	chr17_r_c4480[k=17][m=9],chr17_r_c4479[k=20][m=3]
chr17	29043272	29349063	chr17-1010-0	Trp53cor1	0.73497	1.02679	0.224	chr17_r_c4480[k=17][m=9],chr17_r_c4479[k=20][m=3]
chr17	29043272	29349063	chr17-1010-0	Cdkn1a	312.668	382.604	0.29	chr17_r_c4480[k=17][m=9],chr17_r_c4479[k=20][m=3]
chr17	29043272	29349063	chr17-1010-0	Rab44	0.273423	0.424575	0.162	chr17_r_c4480[k=17][m=9],chr17_r_c4479[k=20][m=3]
chr17	46839746	47148005	chr17-1717-0	Ppp2r5d	29.6271	29.6261	0.001	chr17_r_c8173[k=5][m=2]
chr17	46839746	47148005	chr17-1717-0	Pex6	7.64387	7.82728	0.03	chr17_r_c8173[k=5][m=2]
chr17	46839746	47148005	chr17-1717-0	Gnmt	0.01	0.210759	0.262	chr17_r_c8173[k=5][m=2]
chr17	46839746	47148005	chr17-1717-0	Cnpy3	18.9721	20.5806	0.112	chr17_r_c8173[k=5][m=2]
chr17	46839746	47148005	chr17-1717-0	2310039H08Rik	6.15481	6.64651	0.096	chr17_r_c8173[k=5][m=2]
chr17	46839746	47148005	chr17-1717-0	Rpl7l1	45.6208	51.7676	0.179	chr17_r_c8173[k=5][m=2]
chr17	46839746	47148005	chr17-1717-0	Bicral	5.09484	4.65176	-0.109	chr17_r_c8173[k=5][m=2]
chr17	46839746	47148005	chr17-1717-0	Tbcc	6.14466	9.68228	0.58	chr17_r_c8173[k=5][m=2]
chr17	46839746	47148005	chr17-1717-0	Ppp2r5d	29.6271	29.6261	0.001	chr17_r_c8173[k=5][m=2]
chr17	46839746	47148005	chr17-1717-0	Pex6	7.64387	7.82728	0.03	chr17_r_c8173[k=5][m=2]
chr17	46839746	47148005	chr17-1717-0	Gnmt	0.01	0.210759	0.262	chr17_r_c8173[k=5][m=2]
chr17	46839746	47148005	chr17-1717-0	Cnpy3	18.9721	20.5806	0.112	chr17_r_c8173[k=5][m=2]
chr17	46839746	47148005	chr17-1717-0	2310039H08Rik	6.15481	6.64651	0.096	chr17_r_c8173[k=5][m=2]
chr17	46839746	47148005	chr17-1717-0	Rpl7l1	45.6208	51.7676	0.179	chr17_r_c8173[k=5][m=2]
chr17	46839746	47148005	chr17-1717-0	Bicral	5.09484	4.65176	-0.109	chr17_r_c8173[k=5][m=2]
chr17	46839746	47148005	chr17-1717-0	Tbcc	6.14466	9.68228	0.58	chr17_r_c8173[k=5][m=2]
chr17	46839746	47148005	chr17-1717-0	Ubr2	16.0053	15.096	-0.079	chr17_r_c8173[k=5][m=2]
chr18	4878608	5186827	chr18-57-0	Svil	24.128	23.4705	-0.038	chr18_f_c615[k=6][m=3],chr18_f_c628[k=29][m=4]
chr18	4878608	5186827	chr18-57-0	Svil	24.128	23.4705	-0.038	chr18_f_c615[k=6][m=3],chr18_f_c628[k=29][m=4]
chr18	4878608	5186827	chr18-57-0	Svil	24.128	23.4705	-0.038	chr18_f_c615[k=6][m=3],chr18_f_c628[k=29][m=4]
chr18	4878608	5186827	chr18-57-0	Svil	24.128	23.4705	-0.038	chr18_f_c615[k=6][m=3],chr18_f_c628[k=29][m=4]
chr18	32446590	32754951	chr18-1707-1	Bin1	172.248	233.184	0.435	chr18_f_c6620[k=6][m=3],chr18_f_c6645[k=50][m=4]
chr18	32446590	32754951	chr18-1707-1	Gypc	26.8212	24.8534	-0.106	chr18_f_c6620[k=6][m=3],chr18_f_c6645[k=50][m=4]
chr18	60765891	61068210	chr18-1440-0	Synpo	28.0822	26.9152	-0.059	chr18_f_c12047[k=5][m=2]
chr18	60765891	61068210	chr18-1440-0	G630071F17Rik	0.0931082	0.0578107	-0.047	chr18_f_c12047[k=5][m=2]
chr18	60765891	61068210	chr18-1440-0	Ndst1	17.2087	15.6529	-0.129	chr18_f_c12047[k=5][m=2]
chr18	60765891	61068210	chr18-1440-0	Rps14	933.858	1089.81	0.223	chr18_f_c12047[k=5][m=2]
chr18	60765891	61068210	chr18-1440-0	Cd74	0.136526	0.01	-0.17	chr18_f_c12047[k=5][m=2]
chr18	60765891	61068210	chr18-1440-0	Tcof1	9.38822	9.71194	0.044	chr18_f_c12047[k=5][m=2]
chr18	60765891	61068210	chr18-1440-0	Synpo	28.0822	26.9152	-0.059	chr18_f_c12047[k=5][m=2]
chr18	60765891	61068210	chr18-1440-0	G630071F17Rik	0.0931082	0.0578107	-0.047	chr18_f_c12047[k=5][m=2]
chr18	60765891	61068210	chr18-1440-0	Ndst1	17.2087	15.6529	-0.129	chr18_f_c12047[k=5][m=2]
chr18	60765891	61068210	chr18-1440-0	Rps14	933.858	1089.81	0.223	chr18_f_c12047[k=5][m=2]
chr18	60765891	61068210	chr18-1440-0	Cd74	0.136526	0.01	-0.17	chr18_f_c12047[k=5][m=2]
chr18	60765891	61068210	chr18-1440-0	Tcof1	9.38822	9.71194	0.044	chr18_f_c12047[k=5][m=2]
chr18	60765891	61068210	chr18-1440-0	Synpo	28.0822	26.9152	-0.059	chr18_f_c12047[k=5][m=2]
chr18	60765891	61068210	chr18-1440-0	G630071F17Rik	0.0931082	0.0578107	-0.047	chr18_f_c12047[k=5][m=2]
chr18	60765891	61068210	chr18-1440-0	Ndst1	17.2087	15.6529	-0.129	chr18_f_c12047[k=5][m=2]
chr18	60765891	61068210	chr18-1440-0	Rps14	933.858	1089.81	0.223	chr18_f_c12047[k=5][m=2]
chr18	60765891	61068210	chr18-1440-0	Cd74	0.136526	0.01	-0.17	chr18_f_c12047[k=5][m=2]
chr18	60765891	61068210	chr18-1440-0	Tcof1	9.38822	9.71194	0.044	chr18_f_c12047[k=5][m=2]
chr19	5659861	5966813	chr19-203-0	Sipa1	8.49805	7.20429	-0.211	chr19_r_c3756[k=46][m=3]
chr19	5672337	6004197	chr19-204-0	Pcnx3	8.93037	8.90702	-0.003	chr19_r_c4112[k=5070][m=235],chr19_r_c4129[k=5863][m=200],chr19_r_c4149[k=6140][m=133],chr19_r_c4135[k=6468][m=112],chr19_r_c4092[k=1199][m=87],chr19_r_c4160[k=4890][m=85],chr19_r_c3949[k=279][m=66],chr19_r_c4108[k=3365][m=59],chr19_r_c4145[k=6208][m=53],chr19_r_c4169[k=3855][m=49],chr19_r_c4125[k=5771][m=44],chr19_r_c4123[k=5722][m=31],chr19_r_c4162[k=4428][m=30],chr19_r_c4200[k=1454][m=29],chr1…
chr19	5672337	6004197	chr19-204-0	Map3k11	7.60381	8.66177	0.167	chr19_r_c4112[k=5070][m=235],chr19_r_c4129[k=5863][m=200],chr19_r_c4149[k=6140][m=133],chr19_r_c4135[k=6468][m=112],chr19_r_c4092[k=1199][m=87],chr19_r_c4160[k=4890][m=85],chr19_r_c3949[k=279][m=66],chr19_r_c4108[k=3365][m=59],chr19_r_c4145[k=6208][m=53],chr19_r_c4169[k=3855][m=49],chr19_r_c4125[k=5771][m=44],chr19_r_c4123[k=5722][m=31],chr19_r_c4162[k=4428][m=30],chr19_r_c4200[k=1454][m=29],chr1…
chr19	5672337	6004197	chr19-204-0	Fam89b	28.5056	31.6935	0.148	chr19_r_c4112[k=5070][m=235],chr19_r_c4129[k=5863][m=200],chr19_r_c4149[k=6140][m=133],chr19_r_c4135[k=6468][m=112],chr19_r_c4092[k=1199][m=87],chr19_r_c4160[k=4890][m=85],chr19_r_c3949[k=279][m=66],chr19_r_c4108[k=3365][m=59],chr19_r_c4145[k=6208][m=53],chr19_r_c4169[k=3855][m=49],chr19_r_c4125[k=5771][m=44],chr19_r_c4123[k=5722][m=31],chr19_r_c4162[k=4428][m=30],chr19_r_c4200[k=1454][m=29],chr1…
chr19	5672337	6004197	chr19-204-0	Sssca1	18.3504	27.217	0.544	chr19_r_c4112[k=5070][m=235],chr19_r_c4129[k=5863][m=200],chr19_r_c4149[k=6140][m=133],chr19_r_c4135[k=6468][m=112],chr19_r_c4092[k=1199][m=87],chr19_r_c4160[k=4890][m=85],chr19_r_c3949[k=279][m=66],chr19_r_c4108[k=3365][m=59],chr19_r_c4145[k=6208][m=53],chr19_r_c4169[k=3855][m=49],chr19_r_c4125[k=5771][m=44],chr19_r_c4123[k=5722][m=31],chr19_r_c4162[k=4428][m=30],chr19_r_c4200[k=1454][m=29],chr1…
chr19	5672337	6004197	chr19-204-0	Ehbp1l1	37.6488	44.0214	0.22	chr19_r_c4112[k=5070][m=235],chr19_r_c4129[k=5863][m=200],chr19_r_c4149[k=6140][m=133],chr19_r_c4135[k=6468][m=112],chr19_r_c4092[k=1199][m=87],chr19_r_c4160[k=4890][m=85],chr19_r_c3949[k=279][m=66],chr19_r_c4108[k=3365][m=59],chr19_r_c4145[k=6208][m=53],chr19_r_c4169[k=3855][m=49],chr19_r_c4125[k=5771][m=44],chr19_r_c4123[k=5722][m=31],chr19_r_c4162[k=4428][m=30],chr19_r_c4200[k=1454][m=29],chr1…
chr19	5672337	6004197	chr19-204-0	Ltbp3	54.1097	60.6253	0.161	chr19_r_c4112[k=5070][m=235],chr19_r_c4129[k=5863][m=200],chr19_r_c4149[k=6140][m=133],chr19_r_c4135[k=6468][m=112],chr19_r_c4092[k=1199][m=87],chr19_r_c4160[k=4890][m=85],chr19_r_c3949[k=279][m=66],chr19_r_c4108[k=3365][m=59],chr19_r_c4145[k=6208][m=53],chr19_r_c4169[k=3855][m=49],chr19_r_c4125[k=5771][m=44],chr19_r_c4123[k=5722][m=31],chr19_r_c4162[k=4428][m=30],chr19_r_c4200[k=1454][m=29],chr1…
chr19	5672337	6004197	chr19-204-0	Scyl1	25.4894	26.9767	0.079	chr19_r_c4112[k=5070][m=235],chr19_r_c4129[k=5863][m=200],chr19_r_c4149[k=6140][m=133],chr19_r_c4135[k=6468][m=112],chr19_r_c4092[k=1199][m=87],chr19_r_c4160[k=4890][m=85],chr19_r_c3949[k=279][m=66],chr19_r_c4108[k=3365][m=59],chr19_r_c4145[k=6208][m=53],chr19_r_c4169[k=3855][m=49],chr19_r_c4125[k=5771][m=44],chr19_r_c4123[k=5722][m=31],chr19_r_c4162[k=4428][m=30],chr19_r_c4200[k=1454][m=29],chr1…
chr19	5672337	6004197	chr19-204-0	Malat1	158.491	141.543	-0.162	chr19_r_c4112[k=5070][m=235],chr19_r_c4129[k=5863][m=200],chr19_r_c4149[k=6140][m=133],chr19_r_c4135[k=6468][m=112],chr19_r_c4092[k=1199][m=87],chr19_r_c4160[k=4890][m=85],chr19_r_c3949[k=279][m=66],chr19_r_c4108[k=3365][m=59],chr19_r_c4145[k=6208][m=53],chr19_r_c4169[k=3855][m=49],chr19_r_c4125[k=5771][m=44],chr19_r_c4123[k=5722][m=31],chr19_r_c4162[k=4428][m=30],chr19_r_c4200[k=1454][m=29],chr1…
chr19	5672337	6004197	chr19-204-0	Neat1	143.282	136.534	-0.069	chr19_r_c4112[k=5070][m=235],chr19_r_c4129[k=5863][m=200],chr19_r_c4149[k=6140][m=133],chr19_r_c4135[k=6468][m=112],chr19_r_c4092[k=1199][m=87],chr19_r_c4160[k=4890][m=85],chr19_r_c3949[k=279][m=66],chr19_r_c4108[k=3365][m=59],chr19_r_c4145[k=6208][m=53],chr19_r_c4169[k=3855][m=49],chr19_r_c4125[k=5771][m=44],chr19_r_c4123[k=5722][m=31],chr19_r_c4162[k=4428][m=30],chr19_r_c4200[k=1454][m=29],chr1…
chr19	5672337	6004197	chr19-204-0	Slc25a45	4.76315	4.56089	-0.052	chr19_r_c4112[k=5070][m=235],chr19_r_c4129[k=5863][m=200],chr19_r_c4149[k=6140][m=133],chr19_r_c4135[k=6468][m=112],chr19_r_c4092[k=1199][m=87],chr19_r_c4160[k=4890][m=85],chr19_r_c3949[k=279][m=66],chr19_r_c4108[k=3365][m=59],chr19_r_c4145[k=6208][m=53],chr19_r_c4169[k=3855][m=49],chr19_r_c4125[k=5771][m=44],chr19_r_c4123[k=5722][m=31],chr19_r_c4162[k=4428][m=30],chr19_r_c4200[k=1454][m=29],chr1…
chr19	5672337	6004197	chr19-204-0	Frmd8	17.4565	18.8421	0.104	chr19_r_c4112[k=5070][m=235],chr19_r_c4129[k=5863][m=200],chr19_r_c4149[k=6140][m=133],chr19_r_c4135[k=6468][m=112],chr19_r_c4092[k=1199][m=87],chr19_r_c4160[k=4890][m=85],chr19_r_c3949[k=279][m=66],chr19_r_c4108[k=3365][m=59],chr19_r_c4145[k=6208][m=53],chr19_r_c4169[k=3855][m=49],chr19_r_c4125[k=5771][m=44],chr19_r_c4123[k=5722][m=31],chr19_r_c4162[k=4428][m=30],chr19_r_c4200[k=1454][m=29],chr1…
chr19	5672337	6004197	chr19-204-0	Tigd3	0.212568	0.263778	0.06	chr19_r_c4112[k=5070][m=235],chr19_r_c4129[k=5863][m=200],chr19_r_c4149[k=6140][m=133],chr19_r_c4135[k=6468][m=112],chr19_r_c4092[k=1199][m=87],chr19_r_c4160[k=4890][m=85],chr19_r_c3949[k=279][m=66],chr19_r_c4108[k=3365][m=59],chr19_r_c4145[k=6208][m=53],chr19_r_c4169[k=3855][m=49],chr19_r_c4125[k=5771][m=44],chr19_r_c4123[k=5722][m=31],chr19_r_c4162[k=4428][m=30],chr19_r_c4200[k=1454][m=29],chr1…
chr19	5672337	6004197	chr19-204-0	Dpf2	16.4037	19.1796	0.214	chr19_r_c4112[k=5070][m=235],chr19_r_c4129[k=5863][m=200],chr19_r_c4149[k=6140][m=133],chr19_r_c4135[k=6468][m=112],chr19_r_c4092[k=1199][m=87],chr19_r_c4160[k=4890][m=85],chr19_r_c3949[k=279][m=66],chr19_r_c4108[k=3365][m=59],chr19_r_c4145[k=6208][m=53],chr19_r_c4169[k=3855][m=49],chr19_r_c4125[k=5771][m=44],chr19_r_c4123[k=5722][m=31],chr19_r_c4162[k=4428][m=30],chr19_r_c4200[k=1454][m=29],chr1…
chr19	5672337	6004197	chr19-204-0	Cdc42ep2	19.8634	24.7549	0.304	chr19_r_c4112[k=5070][m=235],chr19_r_c4129[k=5863][m=200],chr19_r_c4149[k=6140][m=133],chr19_r_c4135[k=6468][m=112],chr19_r_c4092[k=1199][m=87],chr19_r_c4160[k=4890][m=85],chr19_r_c3949[k=279][m=66],chr19_r_c4108[k=3365][m=59],chr19_r_c4145[k=6208][m=53],chr19_r_c4169[k=3855][m=49],chr19_r_c4125[k=5771][m=44],chr19_r_c4123[k=5722][m=31],chr19_r_c4162[k=4428][m=30],chr19_r_c4200[k=1454][m=29],chr1…
chr19	5659861	5966813	chr19-203-0	Sipa1	8.49805	7.20429	-0.211	chr19_r_c3756[k=46][m=3]
chr19	5672337	6004197	chr19-204-0	Pcnx3	8.93037	8.90702	-0.003	chr19_r_c4112[k=5070][m=235],chr19_r_c4129[k=5863][m=200],chr19_r_c4149[k=6140][m=133],chr19_r_c4135[k=6468][m=112],chr19_r_c4092[k=1199][m=87],chr19_r_c4160[k=4890][m=85],chr19_r_c3949[k=279][m=66],chr19_r_c4108[k=3365][m=59],chr19_r_c4145[k=6208][m=53],chr19_r_c4169[k=3855][m=49],chr19_r_c4125[k=5771][m=44],chr19_r_c4123[k=5722][m=31],chr19_r_c4162[k=4428][m=30],chr19_r_c4200[k=1454][m=29],chr1…
chr19	5672337	6004197	chr19-204-0	Map3k11	7.60381	8.66177	0.167	chr19_r_c4112[k=5070][m=235],chr19_r_c4129[k=5863][m=200],chr19_r_c4149[k=6140][m=133],chr19_r_c4135[k=6468][m=112],chr19_r_c4092[k=1199][m=87],chr19_r_c4160[k=4890][m=85],chr19_r_c3949[k=279][m=66],chr19_r_c4108[k=3365][m=59],chr19_r_c4145[k=6208][m=53],chr19_r_c4169[k=3855][m=49],chr19_r_c4125[k=5771][m=44],chr19_r_c4123[k=5722][m=31],chr19_r_c4162[k=4428][m=30],chr19_r_c4200[k=1454][m=29],chr1…
chr19	5672337	6004197	chr19-204-0	Fam89b	28.5056	31.6935	0.148	chr19_r_c4112[k=5070][m=235],chr19_r_c4129[k=5863][m=200],chr19_r_c4149[k=6140][m=133],chr19_r_c4135[k=6468][m=112],chr19_r_c4092[k=1199][m=87],chr19_r_c4160[k=4890][m=85],chr19_r_c3949[k=279][m=66],chr19_r_c4108[k=3365][m=59],chr19_r_c4145[k=6208][m=53],chr19_r_c4169[k=3855][m=49],chr19_r_c4125[k=5771][m=44],chr19_r_c4123[k=5722][m=31],chr19_r_c4162[k=4428][m=30],chr19_r_c4200[k=1454][m=29],chr1…
chr19	5672337	6004197	chr19-204-0	Sssca1	18.3504	27.217	0.544	chr19_r_c4112[k=5070][m=235],chr19_r_c4129[k=5863][m=200],chr19_r_c4149[k=6140][m=133],chr19_r_c4135[k=6468][m=112],chr19_r_c4092[k=1199][m=87],chr19_r_c4160[k=4890][m=85],chr19_r_c3949[k=279][m=66],chr19_r_c4108[k=3365][m=59],chr19_r_c4145[k=6208][m=53],chr19_r_c4169[k=3855][m=49],chr19_r_c4125[k=5771][m=44],chr19_r_c4123[k=5722][m=31],chr19_r_c4162[k=4428][m=30],chr19_r_c4200[k=1454][m=29],chr1…
chr19	5672337	6004197	chr19-204-0	Ehbp1l1	37.6488	44.0214	0.22	chr19_r_c4112[k=5070][m=235],chr19_r_c4129[k=5863][m=200],chr19_r_c4149[k=6140][m=133],chr19_r_c4135[k=6468][m=112],chr19_r_c4092[k=1199][m=87],chr19_r_c4160[k=4890][m=85],chr19_r_c3949[k=279][m=66],chr19_r_c4108[k=3365][m=59],chr19_r_c4145[k=6208][m=53],chr19_r_c4169[k=3855][m=49],chr19_r_c4125[k=5771][m=44],chr19_r_c4123[k=5722][m=31],chr19_r_c4162[k=4428][m=30],chr19_r_c4200[k=1454][m=29],chr1…
chr19	5672337	6004197	chr19-204-0	Ltbp3	54.1097	60.6253	0.161	chr19_r_c4112[k=5070][m=235],chr19_r_c4129[k=5863][m=200],chr19_r_c4149[k=6140][m=133],chr19_r_c4135[k=6468][m=112],chr19_r_c4092[k=1199][m=87],chr19_r_c4160[k=4890][m=85],chr19_r_c3949[k=279][m=66],chr19_r_c4108[k=3365][m=59],chr19_r_c4145[k=6208][m=53],chr19_r_c4169[k=3855][m=49],chr19_r_c4125[k=5771][m=44],chr19_r_c4123[k=5722][m=31],chr19_r_c4162[k=4428][m=30],chr19_r_c4200[k=1454][m=29],chr1…
chr19	5672337	6004197	chr19-204-0	Scyl1	25.4894	26.9767	0.079	chr19_r_c4112[k=5070][m=235],chr19_r_c4129[k=5863][m=200],chr19_r_c4149[k=6140][m=133],chr19_r_c4135[k=6468][m=112],chr19_r_c4092[k=1199][m=87],chr19_r_c4160[k=4890][m=85],chr19_r_c3949[k=279][m=66],chr19_r_c4108[k=3365][m=59],chr19_r_c4145[k=6208][m=53],chr19_r_c4169[k=3855][m=49],chr19_r_c4125[k=5771][m=44],chr19_r_c4123[k=5722][m=31],chr19_r_c4162[k=4428][m=30],chr19_r_c4200[k=1454][m=29],chr1…
chr19	5672337	6004197	chr19-204-0	Malat1	158.491	141.543	-0.162	chr19_r_c4112[k=5070][m=235],chr19_r_c4129[k=5863][m=200],chr19_r_c4149[k=6140][m=133],chr19_r_c4135[k=6468][m=112],chr19_r_c4092[k=1199][m=87],chr19_r_c4160[k=4890][m=85],chr19_r_c3949[k=279][m=66],chr19_r_c4108[k=3365][m=59],chr19_r_c4145[k=6208][m=53],chr19_r_c4169[k=3855][m=49],chr19_r_c4125[k=5771][m=44],chr19_r_c4123[k=5722][m=31],chr19_r_c4162[k=4428][m=30],chr19_r_c4200[k=1454][m=29],chr1…
chr19	5672337	6004197	chr19-204-0	Neat1	143.282	136.534	-0.069	chr19_r_c4112[k=5070][m=235],chr19_r_c4129[k=5863][m=200],chr19_r_c4149[k=6140][m=133],chr19_r_c4135[k=6468][m=112],chr19_r_c4092[k=1199][m=87],chr19_r_c4160[k=4890][m=85],chr19_r_c3949[k=279][m=66],chr19_r_c4108[k=3365][m=59],chr19_r_c4145[k=6208][m=53],chr19_r_c4169[k=3855][m=49],chr19_r_c4125[k=5771][m=44],chr19_r_c4123[k=5722][m=31],chr19_r_c4162[k=4428][m=30],chr19_r_c4200[k=1454][m=29],chr1…
chr19	5672337	6004197	chr19-204-0	Slc25a45	4.76315	4.56089	-0.052	chr19_r_c4112[k=5070][m=235],chr19_r_c4129[k=5863][m=200],chr19_r_c4149[k=6140][m=133],chr19_r_c4135[k=6468][m=112],chr19_r_c4092[k=1199][m=87],chr19_r_c4160[k=4890][m=85],chr19_r_c3949[k=279][m=66],chr19_r_c4108[k=3365][m=59],chr19_r_c4145[k=6208][m=53],chr19_r_c4169[k=3855][m=49],chr19_r_c4125[k=5771][m=44],chr19_r_c4123[k=5722][m=31],chr19_r_c4162[k=4428][m=30],chr19_r_c4200[k=1454][m=29],chr1…
chr19	5672337	6004197	chr19-204-0	Frmd8	17.4565	18.8421	0.104	chr19_r_c4112[k=5070][m=235],chr19_r_c4129[k=5863][m=200],chr19_r_c4149[k=6140][m=133],chr19_r_c4135[k=6468][m=112],chr19_r_c4092[k=1199][m=87],chr19_r_c4160[k=4890][m=85],chr19_r_c3949[k=279][m=66],chr19_r_c4108[k=3365][m=59],chr19_r_c4145[k=6208][m=53],chr19_r_c4169[k=3855][m=49],chr19_r_c4125[k=5771][m=44],chr19_r_c4123[k=5722][m=31],chr19_r_c4162[k=4428][m=30],chr19_r_c4200[k=1454][m=29],chr1…
chr19	5672337	6004197	chr19-204-0	Tigd3	0.212568	0.263778	0.06	chr19_r_c4112[k=5070][m=235],chr19_r_c4129[k=5863][m=200],chr19_r_c4149[k=6140][m=133],chr19_r_c4135[k=6468][m=112],chr19_r_c4092[k=1199][m=87],chr19_r_c4160[k=4890][m=85],chr19_r_c3949[k=279][m=66],chr19_r_c4108[k=3365][m=59],chr19_r_c4145[k=6208][m=53],chr19_r_c4169[k=3855][m=49],chr19_r_c4125[k=5771][m=44],chr19_r_c4123[k=5722][m=31],chr19_r_c4162[k=4428][m=30],chr19_r_c4200[k=1454][m=29],chr1…
chr19	5672337	6004197	chr19-204-0	Dpf2	16.4037	19.1796	0.214	chr19_r_c4112[k=5070][m=235],chr19_r_c4129[k=5863][m=200],chr19_r_c4149[k=6140][m=133],chr19_r_c4135[k=6468][m=112],chr19_r_c4092[k=1199][m=87],chr19_r_c4160[k=4890][m=85],chr19_r_c3949[k=279][m=66],chr19_r_c4108[k=3365][m=59],chr19_r_c4145[k=6208][m=53],chr19_r_c4169[k=3855][m=49],chr19_r_c4125[k=5771][m=44],chr19_r_c4123[k=5722][m=31],chr19_r_c4162[k=4428][m=30],chr19_r_c4200[k=1454][m=29],chr1…
chr19	5672337	6004197	chr19-204-0	Cdc42ep2	19.8634	24.7549	0.304	chr19_r_c4112[k=5070][m=235],chr19_r_c4129[k=5863][m=200],chr19_r_c4149[k=6140][m=133],chr19_r_c4135[k=6468][m=112],chr19_r_c4092[k=1199][m=87],chr19_r_c4160[k=4890][m=85],chr19_r_c3949[k=279][m=66],chr19_r_c4108[k=3365][m=59],chr19_r_c4145[k=6208][m=53],chr19_r_c4169[k=3855][m=49],chr19_r_c4125[k=5771][m=44],chr19_r_c4123[k=5722][m=31],chr19_r_c4162[k=4428][m=30],chr19_r_c4200[k=1454][m=29],chr1…
chr19	5659861	5966813	chr19-203-0	Sipa1	8.49805	7.20429	-0.211	chr19_r_c3756[k=46][m=3]
chr19	5672337	6004197	chr19-204-0	Pcnx3	8.93037	8.90702	-0.003	chr19_r_c4112[k=5070][m=235],chr19_r_c4129[k=5863][m=200],chr19_r_c4149[k=6140][m=133],chr19_r_c4135[k=6468][m=112],chr19_r_c4092[k=1199][m=87],chr19_r_c4160[k=4890][m=85],chr19_r_c3949[k=279][m=66],chr19_r_c4108[k=3365][m=59],chr19_r_c4145[k=6208][m=53],chr19_r_c4169[k=3855][m=49],chr19_r_c4125[k=5771][m=44],chr19_r_c4123[k=5722][m=31],chr19_r_c4162[k=4428][m=30],chr19_r_c4200[k=1454][m=29],chr1…
chr19	5672337	6004197	chr19-204-0	Map3k11	7.60381	8.66177	0.167	chr19_r_c4112[k=5070][m=235],chr19_r_c4129[k=5863][m=200],chr19_r_c4149[k=6140][m=133],chr19_r_c4135[k=6468][m=112],chr19_r_c4092[k=1199][m=87],chr19_r_c4160[k=4890][m=85],chr19_r_c3949[k=279][m=66],chr19_r_c4108[k=3365][m=59],chr19_r_c4145[k=6208][m=53],chr19_r_c4169[k=3855][m=49],chr19_r_c4125[k=5771][m=44],chr19_r_c4123[k=5722][m=31],chr19_r_c4162[k=4428][m=30],chr19_r_c4200[k=1454][m=29],chr1…
chr19	5672337	6004197	chr19-204-0	Fam89b	28.5056	31.6935	0.148	chr19_r_c4112[k=5070][m=235],chr19_r_c4129[k=5863][m=200],chr19_r_c4149[k=6140][m=133],chr19_r_c4135[k=6468][m=112],chr19_r_c4092[k=1199][m=87],chr19_r_c4160[k=4890][m=85],chr19_r_c3949[k=279][m=66],chr19_r_c4108[k=3365][m=59],chr19_r_c4145[k=6208][m=53],chr19_r_c4169[k=3855][m=49],chr19_r_c4125[k=5771][m=44],chr19_r_c4123[k=5722][m=31],chr19_r_c4162[k=4428][m=30],chr19_r_c4200[k=1454][m=29],chr1…
chr19	5672337	6004197	chr19-204-0	Sssca1	18.3504	27.217	0.544	chr19_r_c4112[k=5070][m=235],chr19_r_c4129[k=5863][m=200],chr19_r_c4149[k=6140][m=133],chr19_r_c4135[k=6468][m=112],chr19_r_c4092[k=1199][m=87],chr19_r_c4160[k=4890][m=85],chr19_r_c3949[k=279][m=66],chr19_r_c4108[k=3365][m=59],chr19_r_c4145[k=6208][m=53],chr19_r_c4169[k=3855][m=49],chr19_r_c4125[k=5771][m=44],chr19_r_c4123[k=5722][m=31],chr19_r_c4162[k=4428][m=30],chr19_r_c4200[k=1454][m=29],chr1…
chr19	5672337	6004197	chr19-204-0	Ehbp1l1	37.6488	44.0214	0.22	chr19_r_c4112[k=5070][m=235],chr19_r_c4129[k=5863][m=200],chr19_r_c4149[k=6140][m=133],chr19_r_c4135[k=6468][m=112],chr19_r_c4092[k=1199][m=87],chr19_r_c4160[k=4890][m=85],chr19_r_c3949[k=279][m=66],chr19_r_c4108[k=3365][m=59],chr19_r_c4145[k=6208][m=53],chr19_r_c4169[k=3855][m=49],chr19_r_c4125[k=5771][m=44],chr19_r_c4123[k=5722][m=31],chr19_r_c4162[k=4428][m=30],chr19_r_c4200[k=1454][m=29],chr1…
chr19	5672337	6004197	chr19-204-0	Ltbp3	54.1097	60.6253	0.161	chr19_r_c4112[k=5070][m=235],chr19_r_c4129[k=5863][m=200],chr19_r_c4149[k=6140][m=133],chr19_r_c4135[k=6468][m=112],chr19_r_c4092[k=1199][m=87],chr19_r_c4160[k=4890][m=85],chr19_r_c3949[k=279][m=66],chr19_r_c4108[k=3365][m=59],chr19_r_c4145[k=6208][m=53],chr19_r_c4169[k=3855][m=49],chr19_r_c4125[k=5771][m=44],chr19_r_c4123[k=5722][m=31],chr19_r_c4162[k=4428][m=30],chr19_r_c4200[k=1454][m=29],chr1…
chr19	5672337	6004197	chr19-204-0	Scyl1	25.4894	26.9767	0.079	chr19_r_c4112[k=5070][m=235],chr19_r_c4129[k=5863][m=200],chr19_r_c4149[k=6140][m=133],chr19_r_c4135[k=6468][m=112],chr19_r_c4092[k=1199][m=87],chr19_r_c4160[k=4890][m=85],chr19_r_c3949[k=279][m=66],chr19_r_c4108[k=3365][m=59],chr19_r_c4145[k=6208][m=53],chr19_r_c4169[k=3855][m=49],chr19_r_c4125[k=5771][m=44],chr19_r_c4123[k=5722][m=31],chr19_r_c4162[k=4428][m=30],chr19_r_c4200[k=1454][m=29],chr1…
chr19	5672337	6004197	chr19-204-0	Malat1	158.491	141.543	-0.162	chr19_r_c4112[k=5070][m=235],chr19_r_c4129[k=5863][m=200],chr19_r_c4149[k=6140][m=133],chr19_r_c4135[k=6468][m=112],chr19_r_c4092[k=1199][m=87],chr19_r_c4160[k=4890][m=85],chr19_r_c3949[k=279][m=66],chr19_r_c4108[k=3365][m=59],chr19_r_c4145[k=6208][m=53],chr19_r_c4169[k=3855][m=49],chr19_r_c4125[k=5771][m=44],chr19_r_c4123[k=5722][m=31],chr19_r_c4162[k=4428][m=30],chr19_r_c4200[k=1454][m=29],chr1…
chr19	5672337	6004197	chr19-204-0	Neat1	143.282	136.534	-0.069	chr19_r_c4112[k=5070][m=235],chr19_r_c4129[k=5863][m=200],chr19_r_c4149[k=6140][m=133],chr19_r_c4135[k=6468][m=112],chr19_r_c4092[k=1199][m=87],chr19_r_c4160[k=4890][m=85],chr19_r_c3949[k=279][m=66],chr19_r_c4108[k=3365][m=59],chr19_r_c4145[k=6208][m=53],chr19_r_c4169[k=3855][m=49],chr19_r_c4125[k=5771][m=44],chr19_r_c4123[k=5722][m=31],chr19_r_c4162[k=4428][m=30],chr19_r_c4200[k=1454][m=29],chr1…
chr19	5672337	6004197	chr19-204-0	Slc25a45	4.76315	4.56089	-0.052	chr19_r_c4112[k=5070][m=235],chr19_r_c4129[k=5863][m=200],chr19_r_c4149[k=6140][m=133],chr19_r_c4135[k=6468][m=112],chr19_r_c4092[k=1199][m=87],chr19_r_c4160[k=4890][m=85],chr19_r_c3949[k=279][m=66],chr19_r_c4108[k=3365][m=59],chr19_r_c4145[k=6208][m=53],chr19_r_c4169[k=3855][m=49],chr19_r_c4125[k=5771][m=44],chr19_r_c4123[k=5722][m=31],chr19_r_c4162[k=4428][m=30],chr19_r_c4200[k=1454][m=29],chr1…
chr19	5672337	6004197	chr19-204-0	Frmd8	17.4565	18.8421	0.104	chr19_r_c4112[k=5070][m=235],chr19_r_c4129[k=5863][m=200],chr19_r_c4149[k=6140][m=133],chr19_r_c4135[k=6468][m=112],chr19_r_c4092[k=1199][m=87],chr19_r_c4160[k=4890][m=85],chr19_r_c3949[k=279][m=66],chr19_r_c4108[k=3365][m=59],chr19_r_c4145[k=6208][m=53],chr19_r_c4169[k=3855][m=49],chr19_r_c4125[k=5771][m=44],chr19_r_c4123[k=5722][m=31],chr19_r_c4162[k=4428][m=30],chr19_r_c4200[k=1454][m=29],chr1…
chr19	5672337	6004197	chr19-204-0	Tigd3	0.212568	0.263778	0.06	chr19_r_c4112[k=5070][m=235],chr19_r_c4129[k=5863][m=200],chr19_r_c4149[k=6140][m=133],chr19_r_c4135[k=6468][m=112],chr19_r_c4092[k=1199][m=87],chr19_r_c4160[k=4890][m=85],chr19_r_c3949[k=279][m=66],chr19_r_c4108[k=3365][m=59],chr19_r_c4145[k=6208][m=53],chr19_r_c4169[k=3855][m=49],chr19_r_c4125[k=5771][m=44],chr19_r_c4123[k=5722][m=31],chr19_r_c4162[k=4428][m=30],chr19_r_c4200[k=1454][m=29],chr1…
chr19	5672337	6004197	chr19-204-0	Dpf2	16.4037	19.1796	0.214	chr19_r_c4112[k=5070][m=235],chr19_r_c4129[k=5863][m=200],chr19_r_c4149[k=6140][m=133],chr19_r_c4135[k=6468][m=112],chr19_r_c4092[k=1199][m=87],chr19_r_c4160[k=4890][m=85],chr19_r_c3949[k=279][m=66],chr19_r_c4108[k=3365][m=59],chr19_r_c4145[k=6208][m=53],chr19_r_c4169[k=3855][m=49],chr19_r_c4125[k=5771][m=44],chr19_r_c4123[k=5722][m=31],chr19_r_c4162[k=4428][m=30],chr19_r_c4200[k=1454][m=29],chr1…
chr19	5672337	6004197	chr19-204-0	Cdc42ep2	19.8634	24.7549	0.304	chr19_r_c4112[k=5070][m=235],chr19_r_c4129[k=5863][m=200],chr19_r_c4149[k=6140][m=133],chr19_r_c4135[k=6468][m=112],chr19_r_c4092[k=1199][m=87],chr19_r_c4160[k=4890][m=85],chr19_r_c3949[k=279][m=66],chr19_r_c4108[k=3365][m=59],chr19_r_c4145[k=6208][m=53],chr19_r_c4169[k=3855][m=49],chr19_r_c4125[k=5771][m=44],chr19_r_c4123[k=5722][m=31],chr19_r_c4162[k=4428][m=30],chr19_r_c4200[k=1454][m=29],chr1…
chr19	5672337	6004197	chr19-204-0	Pola2	8.42925	8.0092	-0.066	chr19_r_c4112[k=5070][m=235],chr19_r_c4129[k=5863][m=200],chr19_r_c4149[k=6140][m=133],chr19_r_c4135[k=6468][m=112],chr19_r_c4092[k=1199][m=87],chr19_r_c4160[k=4890][m=85],chr19_r_c3949[k=279][m=66],chr19_r_c4108[k=3365][m=59],chr19_r_c4145[k=6208][m=53],chr19_r_c4169[k=3855][m=49],chr19_r_c4125[k=5771][m=44],chr19_r_c4123[k=5722][m=31],chr19_r_c4162[k=4428][m=30],chr19_r_c4200[k=1454][m=29],chr1…
chr19	5659861	5966813	chr19-203-0	Sipa1	8.49805	7.20429	-0.211	chr19_r_c3756[k=46][m=3]
chr19	5672337	6004197	chr19-204-0	Pcnx3	8.93037	8.90702	-0.003	chr19_r_c4112[k=5070][m=235],chr19_r_c4129[k=5863][m=200],chr19_r_c4149[k=6140][m=133],chr19_r_c4135[k=6468][m=112],chr19_r_c4092[k=1199][m=87],chr19_r_c4160[k=4890][m=85],chr19_r_c3949[k=279][m=66],chr19_r_c4108[k=3365][m=59],chr19_r_c4145[k=6208][m=53],chr19_r_c4169[k=3855][m=49],chr19_r_c4125[k=5771][m=44],chr19_r_c4123[k=5722][m=31],chr19_r_c4162[k=4428][m=30],chr19_r_c4200[k=1454][m=29],chr1…
chr19	5672337	6004197	chr19-204-0	Map3k11	7.60381	8.66177	0.167	chr19_r_c4112[k=5070][m=235],chr19_r_c4129[k=5863][m=200],chr19_r_c4149[k=6140][m=133],chr19_r_c4135[k=6468][m=112],chr19_r_c4092[k=1199][m=87],chr19_r_c4160[k=4890][m=85],chr19_r_c3949[k=279][m=66],chr19_r_c4108[k=3365][m=59],chr19_r_c4145[k=6208][m=53],chr19_r_c4169[k=3855][m=49],chr19_r_c4125[k=5771][m=44],chr19_r_c4123[k=5722][m=31],chr19_r_c4162[k=4428][m=30],chr19_r_c4200[k=1454][m=29],chr1…
chr19	5672337	6004197	chr19-204-0	Fam89b	28.5056	31.6935	0.148	chr19_r_c4112[k=5070][m=235],chr19_r_c4129[k=5863][m=200],chr19_r_c4149[k=6140][m=133],chr19_r_c4135[k=6468][m=112],chr19_r_c4092[k=1199][m=87],chr19_r_c4160[k=4890][m=85],chr19_r_c3949[k=279][m=66],chr19_r_c4108[k=3365][m=59],chr19_r_c4145[k=6208][m=53],chr19_r_c4169[k=3855][m=49],chr19_r_c4125[k=5771][m=44],chr19_r_c4123[k=5722][m=31],chr19_r_c4162[k=4428][m=30],chr19_r_c4200[k=1454][m=29],chr1…
chr19	5672337	6004197	chr19-204-0	Sssca1	18.3504	27.217	0.544	chr19_r_c4112[k=5070][m=235],chr19_r_c4129[k=5863][m=200],chr19_r_c4149[k=6140][m=133],chr19_r_c4135[k=6468][m=112],chr19_r_c4092[k=1199][m=87],chr19_r_c4160[k=4890][m=85],chr19_r_c3949[k=279][m=66],chr19_r_c4108[k=3365][m=59],chr19_r_c4145[k=6208][m=53],chr19_r_c4169[k=3855][m=49],chr19_r_c4125[k=5771][m=44],chr19_r_c4123[k=5722][m=31],chr19_r_c4162[k=4428][m=30],chr19_r_c4200[k=1454][m=29],chr1…
chr19	5672337	6004197	chr19-204-0	Ehbp1l1	37.6488	44.0214	0.22	chr19_r_c4112[k=5070][m=235],chr19_r_c4129[k=5863][m=200],chr19_r_c4149[k=6140][m=133],chr19_r_c4135[k=6468][m=112],chr19_r_c4092[k=1199][m=87],chr19_r_c4160[k=4890][m=85],chr19_r_c3949[k=279][m=66],chr19_r_c4108[k=3365][m=59],chr19_r_c4145[k=6208][m=53],chr19_r_c4169[k=3855][m=49],chr19_r_c4125[k=5771][m=44],chr19_r_c4123[k=5722][m=31],chr19_r_c4162[k=4428][m=30],chr19_r_c4200[k=1454][m=29],chr1…
chr19	5672337	6004197	chr19-204-0	Ltbp3	54.1097	60.6253	0.161	chr19_r_c4112[k=5070][m=235],chr19_r_c4129[k=5863][m=200],chr19_r_c4149[k=6140][m=133],chr19_r_c4135[k=6468][m=112],chr19_r_c4092[k=1199][m=87],chr19_r_c4160[k=4890][m=85],chr19_r_c3949[k=279][m=66],chr19_r_c4108[k=3365][m=59],chr19_r_c4145[k=6208][m=53],chr19_r_c4169[k=3855][m=49],chr19_r_c4125[k=5771][m=44],chr19_r_c4123[k=5722][m=31],chr19_r_c4162[k=4428][m=30],chr19_r_c4200[k=1454][m=29],chr1…
chr19	5672337	6004197	chr19-204-0	Scyl1	25.4894	26.9767	0.079	chr19_r_c4112[k=5070][m=235],chr19_r_c4129[k=5863][m=200],chr19_r_c4149[k=6140][m=133],chr19_r_c4135[k=6468][m=112],chr19_r_c4092[k=1199][m=87],chr19_r_c4160[k=4890][m=85],chr19_r_c3949[k=279][m=66],chr19_r_c4108[k=3365][m=59],chr19_r_c4145[k=6208][m=53],chr19_r_c4169[k=3855][m=49],chr19_r_c4125[k=5771][m=44],chr19_r_c4123[k=5722][m=31],chr19_r_c4162[k=4428][m=30],chr19_r_c4200[k=1454][m=29],chr1…
chr19	5672337	6004197	chr19-204-0	Malat1	158.491	141.543	-0.162	chr19_r_c4112[k=5070][m=235],chr19_r_c4129[k=5863][m=200],chr19_r_c4149[k=6140][m=133],chr19_r_c4135[k=6468][m=112],chr19_r_c4092[k=1199][m=87],chr19_r_c4160[k=4890][m=85],chr19_r_c3949[k=279][m=66],chr19_r_c4108[k=3365][m=59],chr19_r_c4145[k=6208][m=53],chr19_r_c4169[k=3855][m=49],chr19_r_c4125[k=5771][m=44],chr19_r_c4123[k=5722][m=31],chr19_r_c4162[k=4428][m=30],chr19_r_c4200[k=1454][m=29],chr1…
chr19	5672337	6004197	chr19-204-0	Neat1	143.282	136.534	-0.069	chr19_r_c4112[k=5070][m=235],chr19_r_c4129[k=5863][m=200],chr19_r_c4149[k=6140][m=133],chr19_r_c4135[k=6468][m=112],chr19_r_c4092[k=1199][m=87],chr19_r_c4160[k=4890][m=85],chr19_r_c3949[k=279][m=66],chr19_r_c4108[k=3365][m=59],chr19_r_c4145[k=6208][m=53],chr19_r_c4169[k=3855][m=49],chr19_r_c4125[k=5771][m=44],chr19_r_c4123[k=5722][m=31],chr19_r_c4162[k=4428][m=30],chr19_r_c4200[k=1454][m=29],chr1…
chr19	5672337	6004197	chr19-204-0	Slc25a45	4.76315	4.56089	-0.052	chr19_r_c4112[k=5070][m=235],chr19_r_c4129[k=5863][m=200],chr19_r_c4149[k=6140][m=133],chr19_r_c4135[k=6468][m=112],chr19_r_c4092[k=1199][m=87],chr19_r_c4160[k=4890][m=85],chr19_r_c3949[k=279][m=66],chr19_r_c4108[k=3365][m=59],chr19_r_c4145[k=6208][m=53],chr19_r_c4169[k=3855][m=49],chr19_r_c4125[k=5771][m=44],chr19_r_c4123[k=5722][m=31],chr19_r_c4162[k=4428][m=30],chr19_r_c4200[k=1454][m=29],chr1…
chr19	5672337	6004197	chr19-204-0	Frmd8	17.4565	18.8421	0.104	chr19_r_c4112[k=5070][m=235],chr19_r_c4129[k=5863][m=200],chr19_r_c4149[k=6140][m=133],chr19_r_c4135[k=6468][m=112],chr19_r_c4092[k=1199][m=87],chr19_r_c4160[k=4890][m=85],chr19_r_c3949[k=279][m=66],chr19_r_c4108[k=3365][m=59],chr19_r_c4145[k=6208][m=53],chr19_r_c4169[k=3855][m=49],chr19_r_c4125[k=5771][m=44],chr19_r_c4123[k=5722][m=31],chr19_r_c4162[k=4428][m=30],chr19_r_c4200[k=1454][m=29],chr1…
chr19	5672337	6004197	chr19-204-0	Tigd3	0.212568	0.263778	0.06	chr19_r_c4112[k=5070][m=235],chr19_r_c4129[k=5863][m=200],chr19_r_c4149[k=6140][m=133],chr19_r_c4135[k=6468][m=112],chr19_r_c4092[k=1199][m=87],chr19_r_c4160[k=4890][m=85],chr19_r_c3949[k=279][m=66],chr19_r_c4108[k=3365][m=59],chr19_r_c4145[k=6208][m=53],chr19_r_c4169[k=3855][m=49],chr19_r_c4125[k=5771][m=44],chr19_r_c4123[k=5722][m=31],chr19_r_c4162[k=4428][m=30],chr19_r_c4200[k=1454][m=29],chr1…
chr19	5672337	6004197	chr19-204-0	Dpf2	16.4037	19.1796	0.214	chr19_r_c4112[k=5070][m=235],chr19_r_c4129[k=5863][m=200],chr19_r_c4149[k=6140][m=133],chr19_r_c4135[k=6468][m=112],chr19_r_c4092[k=1199][m=87],chr19_r_c4160[k=4890][m=85],chr19_r_c3949[k=279][m=66],chr19_r_c4108[k=3365][m=59],chr19_r_c4145[k=6208][m=53],chr19_r_c4169[k=3855][m=49],chr19_r_c4125[k=5771][m=44],chr19_r_c4123[k=5722][m=31],chr19_r_c4162[k=4428][m=30],chr19_r_c4200[k=1454][m=29],chr1…
chr19	5672337	6004197	chr19-204-0	Cdc42ep2	19.8634	24.7549	0.304	chr19_r_c4112[k=5070][m=235],chr19_r_c4129[k=5863][m=200],chr19_r_c4149[k=6140][m=133],chr19_r_c4135[k=6468][m=112],chr19_r_c4092[k=1199][m=87],chr19_r_c4160[k=4890][m=85],chr19_r_c3949[k=279][m=66],chr19_r_c4108[k=3365][m=59],chr19_r_c4145[k=6208][m=53],chr19_r_c4169[k=3855][m=49],chr19_r_c4125[k=5771][m=44],chr19_r_c4123[k=5722][m=31],chr19_r_c4162[k=4428][m=30],chr19_r_c4200[k=1454][m=29],chr1…
chr19	5672337	6004197	chr19-204-0	Pola2	8.42925	8.0092	-0.066	chr19_r_c4112[k=5070][m=235],chr19_r_c4129[k=5863][m=200],chr19_r_c4149[k=6140][m=133],chr19_r_c4135[k=6468][m=112],chr19_r_c4092[k=1199][m=87],chr19_r_c4160[k=4890][m=85],chr19_r_c3949[k=279][m=66],chr19_r_c4108[k=3365][m=59],chr19_r_c4145[k=6208][m=53],chr19_r_c4169[k=3855][m=49],chr19_r_c4125[k=5771][m=44],chr19_r_c4123[k=5722][m=31],chr19_r_c4162[k=4428][m=30],chr19_r_c4200[k=1454][m=29],chr1…
chr19	5672337	6004197	chr19-204-0	Pcnx3	8.93037	8.90702	-0.003	chr19_r_c4112[k=5070][m=235],chr19_r_c4129[k=5863][m=200],chr19_r_c4149[k=6140][m=133],chr19_r_c4135[k=6468][m=112],chr19_r_c4092[k=1199][m=87],chr19_r_c4160[k=4890][m=85],chr19_r_c3949[k=279][m=66],chr19_r_c4108[k=3365][m=59],chr19_r_c4145[k=6208][m=53],chr19_r_c4169[k=3855][m=49],chr19_r_c4125[k=5771][m=44],chr19_r_c4123[k=5722][m=31],chr19_r_c4162[k=4428][m=30],chr19_r_c4200[k=1454][m=29],chr1…
chr19	5672337	6004197	chr19-204-0	Map3k11	7.60381	8.66177	0.167	chr19_r_c4112[k=5070][m=235],chr19_r_c4129[k=5863][m=200],chr19_r_c4149[k=6140][m=133],chr19_r_c4135[k=6468][m=112],chr19_r_c4092[k=1199][m=87],chr19_r_c4160[k=4890][m=85],chr19_r_c3949[k=279][m=66],chr19_r_c4108[k=3365][m=59],chr19_r_c4145[k=6208][m=53],chr19_r_c4169[k=3855][m=49],chr19_r_c4125[k=5771][m=44],chr19_r_c4123[k=5722][m=31],chr19_r_c4162[k=4428][m=30],chr19_r_c4200[k=1454][m=29],chr1…
chr19	5672337	6004197	chr19-204-0	Fam89b	28.5056	31.6935	0.148	chr19_r_c4112[k=5070][m=235],chr19_r_c4129[k=5863][m=200],chr19_r_c4149[k=6140][m=133],chr19_r_c4135[k=6468][m=112],chr19_r_c4092[k=1199][m=87],chr19_r_c4160[k=4890][m=85],chr19_r_c3949[k=279][m=66],chr19_r_c4108[k=3365][m=59],chr19_r_c4145[k=6208][m=53],chr19_r_c4169[k=3855][m=49],chr19_r_c4125[k=5771][m=44],chr19_r_c4123[k=5722][m=31],chr19_r_c4162[k=4428][m=30],chr19_r_c4200[k=1454][m=29],chr1…
chr19	5672337	6004197	chr19-204-0	Sssca1	18.3504	27.217	0.544	chr19_r_c4112[k=5070][m=235],chr19_r_c4129[k=5863][m=200],chr19_r_c4149[k=6140][m=133],chr19_r_c4135[k=6468][m=112],chr19_r_c4092[k=1199][m=87],chr19_r_c4160[k=4890][m=85],chr19_r_c3949[k=279][m=66],chr19_r_c4108[k=3365][m=59],chr19_r_c4145[k=6208][m=53],chr19_r_c4169[k=3855][m=49],chr19_r_c4125[k=5771][m=44],chr19_r_c4123[k=5722][m=31],chr19_r_c4162[k=4428][m=30],chr19_r_c4200[k=1454][m=29],chr1…
chr19	5672337	6004197	chr19-204-0	Ehbp1l1	37.6488	44.0214	0.22	chr19_r_c4112[k=5070][m=235],chr19_r_c4129[k=5863][m=200],chr19_r_c4149[k=6140][m=133],chr19_r_c4135[k=6468][m=112],chr19_r_c4092[k=1199][m=87],chr19_r_c4160[k=4890][m=85],chr19_r_c3949[k=279][m=66],chr19_r_c4108[k=3365][m=59],chr19_r_c4145[k=6208][m=53],chr19_r_c4169[k=3855][m=49],chr19_r_c4125[k=5771][m=44],chr19_r_c4123[k=5722][m=31],chr19_r_c4162[k=4428][m=30],chr19_r_c4200[k=1454][m=29],chr1…
chr19	5672337	6004197	chr19-204-0	Ltbp3	54.1097	60.6253	0.161	chr19_r_c4112[k=5070][m=235],chr19_r_c4129[k=5863][m=200],chr19_r_c4149[k=6140][m=133],chr19_r_c4135[k=6468][m=112],chr19_r_c4092[k=1199][m=87],chr19_r_c4160[k=4890][m=85],chr19_r_c3949[k=279][m=66],chr19_r_c4108[k=3365][m=59],chr19_r_c4145[k=6208][m=53],chr19_r_c4169[k=3855][m=49],chr19_r_c4125[k=5771][m=44],chr19_r_c4123[k=5722][m=31],chr19_r_c4162[k=4428][m=30],chr19_r_c4200[k=1454][m=29],chr1…
chr19	5672337	6004197	chr19-204-0	Scyl1	25.4894	26.9767	0.079	chr19_r_c4112[k=5070][m=235],chr19_r_c4129[k=5863][m=200],chr19_r_c4149[k=6140][m=133],chr19_r_c4135[k=6468][m=112],chr19_r_c4092[k=1199][m=87],chr19_r_c4160[k=4890][m=85],chr19_r_c3949[k=279][m=66],chr19_r_c4108[k=3365][m=59],chr19_r_c4145[k=6208][m=53],chr19_r_c4169[k=3855][m=49],chr19_r_c4125[k=5771][m=44],chr19_r_c4123[k=5722][m=31],chr19_r_c4162[k=4428][m=30],chr19_r_c4200[k=1454][m=29],chr1…
chr19	5672337	6004197	chr19-204-0	Malat1	158.491	141.543	-0.162	chr19_r_c4112[k=5070][m=235],chr19_r_c4129[k=5863][m=200],chr19_r_c4149[k=6140][m=133],chr19_r_c4135[k=6468][m=112],chr19_r_c4092[k=1199][m=87],chr19_r_c4160[k=4890][m=85],chr19_r_c3949[k=279][m=66],chr19_r_c4108[k=3365][m=59],chr19_r_c4145[k=6208][m=53],chr19_r_c4169[k=3855][m=49],chr19_r_c4125[k=5771][m=44],chr19_r_c4123[k=5722][m=31],chr19_r_c4162[k=4428][m=30],chr19_r_c4200[k=1454][m=29],chr1…
chr19	5672337	6004197	chr19-204-0	Neat1	143.282	136.534	-0.069	chr19_r_c4112[k=5070][m=235],chr19_r_c4129[k=5863][m=200],chr19_r_c4149[k=6140][m=133],chr19_r_c4135[k=6468][m=112],chr19_r_c4092[k=1199][m=87],chr19_r_c4160[k=4890][m=85],chr19_r_c3949[k=279][m=66],chr19_r_c4108[k=3365][m=59],chr19_r_c4145[k=6208][m=53],chr19_r_c4169[k=3855][m=49],chr19_r_c4125[k=5771][m=44],chr19_r_c4123[k=5722][m=31],chr19_r_c4162[k=4428][m=30],chr19_r_c4200[k=1454][m=29],chr1…
chr19	5672337	6004197	chr19-204-0	Slc25a45	4.76315	4.56089	-0.052	chr19_r_c4112[k=5070][m=235],chr19_r_c4129[k=5863][m=200],chr19_r_c4149[k=6140][m=133],chr19_r_c4135[k=6468][m=112],chr19_r_c4092[k=1199][m=87],chr19_r_c4160[k=4890][m=85],chr19_r_c3949[k=279][m=66],chr19_r_c4108[k=3365][m=59],chr19_r_c4145[k=6208][m=53],chr19_r_c4169[k=3855][m=49],chr19_r_c4125[k=5771][m=44],chr19_r_c4123[k=5722][m=31],chr19_r_c4162[k=4428][m=30],chr19_r_c4200[k=1454][m=29],chr1…
chr19	5672337	6004197	chr19-204-0	Frmd8	17.4565	18.8421	0.104	chr19_r_c4112[k=5070][m=235],chr19_r_c4129[k=5863][m=200],chr19_r_c4149[k=6140][m=133],chr19_r_c4135[k=6468][m=112],chr19_r_c4092[k=1199][m=87],chr19_r_c4160[k=4890][m=85],chr19_r_c3949[k=279][m=66],chr19_r_c4108[k=3365][m=59],chr19_r_c4145[k=6208][m=53],chr19_r_c4169[k=3855][m=49],chr19_r_c4125[k=5771][m=44],chr19_r_c4123[k=5722][m=31],chr19_r_c4162[k=4428][m=30],chr19_r_c4200[k=1454][m=29],chr1…
chr19	5672337	6004197	chr19-204-0	Tigd3	0.212568	0.263778	0.06	chr19_r_c4112[k=5070][m=235],chr19_r_c4129[k=5863][m=200],chr19_r_c4149[k=6140][m=133],chr19_r_c4135[k=6468][m=112],chr19_r_c4092[k=1199][m=87],chr19_r_c4160[k=4890][m=85],chr19_r_c3949[k=279][m=66],chr19_r_c4108[k=3365][m=59],chr19_r_c4145[k=6208][m=53],chr19_r_c4169[k=3855][m=49],chr19_r_c4125[k=5771][m=44],chr19_r_c4123[k=5722][m=31],chr19_r_c4162[k=4428][m=30],chr19_r_c4200[k=1454][m=29],chr1…
chr19	5672337	6004197	chr19-204-0	Dpf2	16.4037	19.1796	0.214	chr19_r_c4112[k=5070][m=235],chr19_r_c4129[k=5863][m=200],chr19_r_c4149[k=6140][m=133],chr19_r_c4135[k=6468][m=112],chr19_r_c4092[k=1199][m=87],chr19_r_c4160[k=4890][m=85],chr19_r_c3949[k=279][m=66],chr19_r_c4108[k=3365][m=59],chr19_r_c4145[k=6208][m=53],chr19_r_c4169[k=3855][m=49],chr19_r_c4125[k=5771][m=44],chr19_r_c4123[k=5722][m=31],chr19_r_c4162[k=4428][m=30],chr19_r_c4200[k=1454][m=29],chr1…
chr19	5672337	6004197	chr19-204-0	Cdc42ep2	19.8634	24.7549	0.304	chr19_r_c4112[k=5070][m=235],chr19_r_c4129[k=5863][m=200],chr19_r_c4149[k=6140][m=133],chr19_r_c4135[k=6468][m=112],chr19_r_c4092[k=1199][m=87],chr19_r_c4160[k=4890][m=85],chr19_r_c3949[k=279][m=66],chr19_r_c4108[k=3365][m=59],chr19_r_c4145[k=6208][m=53],chr19_r_c4169[k=3855][m=49],chr19_r_c4125[k=5771][m=44],chr19_r_c4123[k=5722][m=31],chr19_r_c4162[k=4428][m=30],chr19_r_c4200[k=1454][m=29],chr1…
chr19	5672337	6004197	chr19-204-0	Pola2	8.42925	8.0092	-0.066	chr19_r_c4112[k=5070][m=235],chr19_r_c4129[k=5863][m=200],chr19_r_c4149[k=6140][m=133],chr19_r_c4135[k=6468][m=112],chr19_r_c4092[k=1199][m=87],chr19_r_c4160[k=4890][m=85],chr19_r_c3949[k=279][m=66],chr19_r_c4108[k=3365][m=59],chr19_r_c4145[k=6208][m=53],chr19_r_c4169[k=3855][m=49],chr19_r_c4125[k=5771][m=44],chr19_r_c4123[k=5722][m=31],chr19_r_c4162[k=4428][m=30],chr19_r_c4200[k=1454][m=29],chr1…
chr19	11926718	12227739	chr19-501-0	Patl1	17.2188	16.0739	-0.094	chr19_f_c2394[k=5][m=2]
chr19	11926718	12227739	chr19-501-0	Osbp	21.3502	20.2996	-0.069	chr19_f_c2394[k=5][m=2]
chr2	26246161	26547272	chr2-4923-1	Inpp5e	14.5556	15.9181	0.121	chr2_r_c6192[k=9][m=8]
chr2	26246161	26547272	chr2-4923-1	Sec16a	12.7543	11.8848	-0.094	chr2_r_c6192[k=9][m=8]
chr2	26246161	26547272	chr2-4923-1	Notch1	4.72697	3.3979	-0.381	chr2_r_c6192[k=9][m=8]
chr2	26246161	26547272	chr2-4923-1	Egfl7	0.727245	0.900463	0.138	chr2_r_c6192[k=9][m=8]
chr2	26246161	26547272	chr2-4923-1	Agpat2	8.82883	10.2952	0.201	chr2_r_c6192[k=9][m=8]
chr2	26246161	26547272	chr2-4923-1	Fam69b	3.37806	4.06902	0.211	chr2_r_c6192[k=9][m=8]
chr2	26246161	26547272	chr2-4923-1	Snhg7	4.9134	4.37738	-0.137	chr2_r_c6192[k=9][m=8]
chr2	35928054	36235339	chr2-1327-0	Lhx6	2.18572	2.37647	0.084	chr2_f_c7765[k=18][m=7]
chr2	35928054	36235339	chr2-1327-0	Mrrf	11.2281	11.7628	0.062	chr2_f_c7765[k=18][m=7]
chr2	35928054	36235339	chr2-1327-0	Rbm18	31.5018	34.4425	0.125	chr2_f_c7765[k=18][m=7]
chr2	35928054	36235339	chr2-1327-0	Ptgs1	111.656	91.8615	-0.279	chr2_f_c7765[k=18][m=7]
chr2	91216888	91534870	chr2-2661-0	1110051M20Rik	22.5614	25.2466	0.156	chr2_f_c15519[k=19][m=3]
chr2	91216888	91534870	chr2-2661-0	Lrp4	21.8623	27.3304	0.309	chr2_f_c15519[k=19][m=3]
chr2	91216888	91534870	chr2-2661-0	Ckap5	30.9348	24.8948	-0.302	chr2_f_c15519[k=19][m=3]
chr2	91216888	91534870	chr2-2661-0	F2	0.148436	0.736709	0.597	chr2_f_c15519[k=19][m=3]
chr2	91216888	91534870	chr2-2661-0	Arhgap1	32.9498	34.1393	0.05	chr2_f_c15519[k=19][m=3]
chr2	91216888	91534870	chr2-2661-0	Zfp408	5.19236	5.36448	0.04	chr2_f_c15519[k=19][m=3]
chr2	92432324	92735073	chr2-2715-0	Chst1	6.13182	5.65903	-0.099	chr2_f_c16305[k=9][m=3]
chr2	102634260	102940091	chr2-2901-0	Cd44	205.083	128.418	-0.671	chr2_r_c22400[k=43][m=3]
chr2	102634260	102940091	chr2-2901-0	Apip	19.92	19.9635	0.003	chr2_r_c22400[k=43][m=3]
chr2	102634260	102940091	chr2-2901-0	Pdhx	13.6072	13.5421	-0.006	chr2_r_c22400[k=43][m=3]
chr2	102634260	102940091	chr2-2901-0	Cd44	205.083	128.418	-0.671	chr2_r_c22400[k=43][m=3]
chr2	102634260	102940091	chr2-2901-0	Apip	19.92	19.9635	0.003	chr2_r_c22400[k=43][m=3]
chr2	102634260	102940091	chr2-2901-0	Pdhx	13.6072	13.5421	-0.006	chr2_r_c22400[k=43][m=3]
chr2	119270034	119589966	chr2-3437-0	Ino80	8.14347	7.17054	-0.162	chr2_f_c20076[k=5][m=5],chr2_f_c20088[k=13][m=3],chr2_f_c20089[k=14][m=3]
chr2	119270034	119589966	chr2-3437-0	Exd1	0.63819	0.169827	-0.486	chr2_f_c20076[k=5][m=5],chr2_f_c20088[k=13][m=3],chr2_f_c20089[k=14][m=3]
chr2	119270034	119589966	chr2-3437-0	Chp1	60.1959	60.3988	0.005	chr2_f_c20076[k=5][m=5],chr2_f_c20088[k=13][m=3],chr2_f_c20089[k=14][m=3]
chr2	119270034	119589966	chr2-3437-0	1700020I14Rik	28.2356	29.8569	0.078	chr2_f_c20076[k=5][m=5],chr2_f_c20088[k=13][m=3],chr2_f_c20089[k=14][m=3]
chr2	119270034	119589966	chr2-3437-0	Nusap1	24.0943	16.3191	-0.535	chr2_f_c20076[k=5][m=5],chr2_f_c20088[k=13][m=3],chr2_f_c20089[k=14][m=3]
chr2	119270034	119589966	chr2-3437-0	Oip5	7.90572	6.15733	-0.315	chr2_f_c20076[k=5][m=5],chr2_f_c20088[k=13][m=3],chr2_f_c20089[k=14][m=3]
chr2	119270034	119589966	chr2-3437-0	Ndufaf1	17.661	19.5643	0.14	chr2_f_c20076[k=5][m=5],chr2_f_c20088[k=13][m=3],chr2_f_c20089[k=14][m=3]
chr2	119270034	119589966	chr2-3437-0	Rtf1	15.9639	14.6065	-0.12	chr2_f_c20076[k=5][m=5],chr2_f_c20088[k=13][m=3],chr2_f_c20089[k=14][m=3]
chr2	119270034	119589966	chr2-3437-0	Ltk	0.01	0.0826252	0.1	chr2_f_c20076[k=5][m=5],chr2_f_c20088[k=13][m=3],chr2_f_c20089[k=14][m=3]
chr2	173093467	173396256	chr2-169-1	Pmepa1	57.8138	62.4229	0.109	chr2_r_c35306[k=7][m=5]
chr3	32166180	32466946	chr3-3530-1	Zmat3	8.08823	6.10101	-0.356	chr3_f_c3100[k=5][m=2]
chr3	32166180	32466946	chr3-3530-1	4930429B21Rik	0.311107	0.289482	-0.024	chr3_f_c3100[k=5][m=2]
chr3	32166180	32466946	chr3-3530-1	Pik3ca	15.9983	14.5459	-0.129	chr3_f_c3100[k=5][m=2]
chr3	32166180	32466946	chr3-3530-1	Zfp639	17.1035	16.4051	-0.057	chr3_f_c3100[k=5][m=2]
chr3	32166180	32466946	chr3-3530-1	Mfn1	15.8919	14.9081	-0.087	chr3_f_c3100[k=5][m=2]
chr3	78832739	79135364	chr3-1374-0	Rapgef2	7.74336	7.18424	-0.095	chr3_r_c7139[k=36][m=3]
chr3	78832739	79135364	chr3-1374-0	Rapgef2	7.74336	7.18424	-0.095	chr3_r_c7139[k=36][m=3]
chr3	78832739	79135364	chr3-1374-0	Rapgef2	7.74336	7.18424	-0.095	chr3_r_c7139[k=36][m=3]
chr3	78832739	79135364	chr3-1374-0	Rapgef2	7.74336	7.18424	-0.095	chr3_r_c7139[k=36][m=3]
chr3	89946238	90258122	chr3-1925-0	Rps27	5.05382	3.87639	-0.312	chr3_f_c11949[k=6][m=3]
chr3	89946238	90258122	chr3-1925-0	Rps27rt	1430.26	1428.55	-0.002	chr3_f_c11949[k=6][m=3]
chr3	89946238	90258122	chr3-1925-0	Rab13	22.2901	22.1065	-0.011	chr3_f_c11949[k=6][m=3]
chr3	89946238	90258122	chr3-1925-0	Jtb	36.812	41.7044	0.176	chr3_f_c11949[k=6][m=3]
chr3	89946238	90258122	chr3-1925-0	Slc39a1	65.4642	67.7114	0.048	chr3_f_c11949[k=6][m=3]
chr3	89946238	90258122	chr3-1925-0	Crtc2	12.5103	15.0147	0.245	chr3_f_c11949[k=6][m=3]
chr3	89946238	90258122	chr3-1925-0	Creb3l4	0.486922	0.301655	-0.192	chr3_f_c11949[k=6][m=3]
chr3	89946238	90258122	chr3-1925-0	Dennd4b	1.80849	1.61417	-0.103	chr3_f_c11949[k=6][m=3]
chr3	89946238	90258122	chr3-1925-0	Gatad2b	12.6972	9.90683	-0.329	chr3_f_c11949[k=6][m=3]
chr3	89946238	90258122	chr3-1925-0	Slc27a3	3.52056	3.64118	0.038	chr3_f_c11949[k=6][m=3]
chr3	89946238	90258122	chr3-1925-0	Ints3	16.7604	15.8862	-0.073	chr3_f_c11949[k=6][m=3]
chr3	90238519	90541828	chr3-2047-1	Npr1	1.19154	1.58743	0.24	chr3_f_c12219[k=32][m=7],chr3_f_c12216[k=20][m=3]
chr3	90238519	90541828	chr3-2047-1	Ilf2	37.0615	37.5091	0.017	chr3_f_c12219[k=32][m=7],chr3_f_c12216[k=20][m=3]
chr3	90238519	90541828	chr3-2047-1	Snapin	48.5373	50.1219	0.045	chr3_f_c12219[k=32][m=7],chr3_f_c12216[k=20][m=3]
chr3	90238519	90541828	chr3-2047-1	S100a13	65.9348	60.2588	-0.128	chr3_f_c12219[k=32][m=7],chr3_f_c12216[k=20][m=3]
chr3	90238519	90541828	chr3-2047-1	Chtop	62.9743	62.5657	-0.009	chr3_f_c12219[k=32][m=7],chr3_f_c12216[k=20][m=3]
chr3	90238519	90541828	chr3-2047-1	S100a1	83.4207	77.5268	-0.104	chr3_f_c12219[k=32][m=7],chr3_f_c12216[k=20][m=3]
chr3	90238519	90541828	chr3-2047-1	S100a14	0.01	0.242318	0.299	chr3_f_c12219[k=32][m=7],chr3_f_c12216[k=20][m=3]
chr3	90238519	90541828	chr3-2047-1	S100a16	63.5332	71.1058	0.16	chr3_f_c12219[k=32][m=7],chr3_f_c12216[k=20][m=3]
chr3	90238519	90541828	chr3-2047-1	S100a3	1.16444	1.43564	0.17	chr3_f_c12219[k=32][m=7],chr3_f_c12216[k=20][m=3]
chr3	90238519	90541828	chr3-2047-1	S100a6	952.011	1033.21	0.118	chr3_f_c12219[k=32][m=7],chr3_f_c12216[k=20][m=3]
chr3	90238519	90541828	chr3-2047-1	S100a4	3861.18	4533.77	0.232	chr3_f_c12219[k=32][m=7],chr3_f_c12216[k=20][m=3]
chr3	90238519	90541828	chr3-2047-1	S100a7a	0.01	0.337417	0.405	chr3_f_c12219[k=32][m=7],chr3_f_c12216[k=20][m=3]
chr3	95326465	95629575	chr3-1908-1	Ctss	0.119845	0.01	-0.149	chr3_f_c12992[k=15][m=3]
chr3	95326465	95629575	chr3-1908-1	Golph3l	11.9238	11.1285	-0.092	chr3_f_c12992[k=15][m=3]
chr3	95326465	95629575	chr3-1908-1	Ensa	67.6816	69.7875	0.044	chr3_f_c12992[k=15][m=3]
chr3	95326465	95629575	chr3-1908-1	Mcl1	58.666	52.6379	-0.154	chr3_f_c12992[k=15][m=3]
chr3	95326465	95629575	chr3-1908-1	Adamtsl4	6.13369	4.64567	-0.338	chr3_f_c12992[k=15][m=3]
chr3	95326465	95629575	chr3-1908-1	Ecm1	81.3659	73.2512	-0.15	chr3_f_c12992[k=15][m=3]
chr3	95326465	95629575	chr3-1908-1	Tars2	8.41901	8.88077	0.069	chr3_f_c12992[k=15][m=3]
chr3	95326465	95629575	chr3-1908-1	Rprd2	5.74956	5.60486	-0.031	chr3_f_c12992[k=15][m=3]
chr3	104711567	105014632	chr3-2515-0	Wnt2b	0.0793346	0.344881	0.317	chr3_f_c15399[k=5][m=2]
chr3	104711567	105014632	chr3-2515-0	Cttnbp2nl	15.9312	13.5524	-0.218	chr3_f_c15399[k=5][m=2]
chr3	144190150	144492989	chr3-339-1	Selenof	445.008	424.179	-0.069	chr3_r_c16747[k=48][m=5]
chr3	144190150	144492989	chr3-339-1	Hs2st1	38.8156	33.5528	-0.205	chr3_r_c16747[k=48][m=5]
chr3	144190150	144492989	chr3-339-1	Sh3glb1	220.487	196.92	-0.162	chr3_r_c16747[k=48][m=5]
chr3	144190150	144492989	chr3-339-1	Clca3a1	0.0722261	0.364189	0.347	chr3_r_c16747[k=48][m=5]
chr3	144190150	144492989	chr3-339-1	Clca3a2	0.0387204	0.112219	0.099	chr3_r_c16747[k=48][m=5]
chr4	8292537	8595788	chr4-89-0	Rab2a	155.138	154.562	-0.005	chr4_f_c330[k=5][m=2]
chr4	8292537	8595788	chr4-89-0	Rab2a	155.138	154.562	-0.005	chr4_f_c330[k=5][m=2]
chr4	32239263	32546631	chr4-474-0	Bach2	0.542655	0.4761	-0.064	chr4_f_c2653[k=14][m=3]
chr4	32239263	32546631	chr4-474-0	Bach2	0.542655	0.4761	-0.064	chr4_f_c2653[k=14][m=3]
chr4	55385753	55689809	chr4-3288-1	Klf4	39.9366	34.527	-0.204	chr4_r_c3970[k=7][m=7]
chr4	59091612	59394202	chr4-3097-1	Ugcg	321.076	270.452	-0.247	chr4_f_c9033[k=53][m=15],chr4_f_c9035[k=96][m=8],chr4_f_c9073[k=249][m=7],chr4_f_c9041[k=31][m=3],chr4_f_c9029[k=42][m=3],chr4_f_c9030[k=54][m=4],chr4_f_c9037[k=81][m=4]
chr4	59091612	59394202	chr4-3097-1	Gm12596	0.128898	0.159677	0.039	chr4_f_c9033[k=53][m=15],chr4_f_c9035[k=96][m=8],chr4_f_c9073[k=249][m=7],chr4_f_c9041[k=31][m=3],chr4_f_c9029[k=42][m=3],chr4_f_c9030[k=54][m=4],chr4_f_c9037[k=81][m=4]
chr4	59619524	59923352	chr4-1247-0	E130308A19Rik	2.5854	2.79666	0.083	chr4_f_c9322[k=13][m=3],chr4_f_c9318[k=25][m=3]
chr4	59619524	59923352	chr4-1247-0	Inip	7.98039	7.56411	-0.068	chr4_f_c9322[k=13][m=3],chr4_f_c9318[k=25][m=3]
chr4	59619524	59923352	chr4-1247-0	Snx30	2.0852	2.27607	0.087	chr4_f_c9322[k=13][m=3],chr4_f_c9318[k=25][m=3]
chr4	88424618	88727347	chr4-1826-0	Gm13276	0.32095	0.276778	-0.049	chr4_r_c10042[k=87][m=4]
chr4	88424618	88727347	chr4-1826-0	Ifnz	0.206892	0.0857549	-0.153	chr4_r_c10042[k=87][m=4]
chr4	88424618	88727347	chr4-1826-0	Gm13278	0.167082	0.145119	-0.027	chr4_r_c10042[k=87][m=4]
chr4	88424618	88727347	chr4-1826-0	Gm13277	0.116762	0.094284	-0.029	chr4_r_c10042[k=87][m=4]
chr4	88424618	88727347	chr4-1826-0	Gm13290	0.365671	0.351234	-0.015	chr4_r_c10042[k=87][m=4]
chr4	88424618	88727347	chr4-1826-0	Gm13275	0.0669722	0.0315857	-0.049	chr4_r_c10042[k=87][m=4]
chr4	88424618	88727347	chr4-1826-0	Gm13287	0.300671	0.140334	-0.19	chr4_r_c10042[k=87][m=4]
chr4	88424618	88727347	chr4-1826-0	Gm13285	0.300664	0.01	-0.365	chr4_r_c10042[k=87][m=4]
chr4	88424618	88727347	chr4-1826-0	LOC106557447	5.96958	6.29889	0.067	chr4_r_c10042[k=87][m=4]
chr4	88424618	88727347	chr4-1826-0	Gm12603	0.574582	0.01	-0.641	chr4_r_c10042[k=87][m=4]
chr4	134707283	135009501	chr4-3481-0	Clic4	157.497	134.409	-0.227	chr4_r_c17436[k=5][m=2]
chr4	134707283	135009501	chr4-3481-0	Srrm1	37.9696	36.1413	-0.069	chr4_r_c17436[k=5][m=2]
chr4	134707283	135009501	chr4-3481-0	Rcan3	6.48565	5.27027	-0.256	chr4_r_c17436[k=5][m=2]
chr4	134707283	135009501	chr4-3481-0	Clic4	157.497	134.409	-0.227	chr4_r_c17436[k=5][m=2]
chr4	134707283	135009501	chr4-3481-0	Srrm1	37.9696	36.1413	-0.069	chr4_r_c17436[k=5][m=2]
chr4	134707283	135009501	chr4-3481-0	Rcan3	6.48565	5.27027	-0.256	chr4_r_c17436[k=5][m=2]
chr4	139123293	139425110	chr4-608-1	Iffo2	9.91406	9.13426	-0.107	chr4_f_c21131[k=12][m=3]
chr4	139123293	139425110	chr4-608-1	Aldh4a1	2.12309	4.53524	0.826	chr4_f_c21131[k=12][m=3]
chr4	139123293	139425110	chr4-608-1	Tas1r2	0.424553	0.468621	0.044	chr4_f_c21131[k=12][m=3]
chr4	139123293	139425110	chr4-608-1	Pax7	0.720072	0.853886	0.108	chr4_f_c21131[k=12][m=3]
chr4	139123293	139425110	chr4-608-1	Iffo2	9.91406	9.13426	-0.107	chr4_f_c21131[k=12][m=3]
chr4	139123293	139425110	chr4-608-1	Aldh4a1	2.12309	4.53524	0.826	chr4_f_c21131[k=12][m=3]
chr4	139123293	139425110	chr4-608-1	Tas1r2	0.424553	0.468621	0.044	chr4_f_c21131[k=12][m=3]
chr4	139123293	139425110	chr4-608-1	Pax7	0.720072	0.853886	0.108	chr4_f_c21131[k=12][m=3]
chr4	149111796	149414952	chr4-261-1	Tmem201	7.01122	7.18892	0.032	chr4_r_c20199[k=5][m=3]
chr4	149111796	149414952	chr4-261-1	Slc25a33	2.11352	2.4202	0.136	chr4_r_c20199[k=5][m=3]
chr4	149294453	149608170	chr4-4108-0	Spsb1	8.0434	7.06762	-0.165	chr4_f_c21843[k=5][m=4]
chr4	149294453	149608170	chr4-4108-0	H6pd	12.6902	13.9605	0.128	chr4_f_c21843[k=5][m=4]
chr4	149294453	149608170	chr4-4108-0	Spsb1	8.0434	7.06762	-0.165	chr4_f_c21843[k=5][m=4]
chr4	149294453	149608170	chr4-4108-0	H6pd	12.6902	13.9605	0.128	chr4_f_c21843[k=5][m=4]
chr4	149294453	149608170	chr4-4108-0	Gpr157	0.394057	0.616521	0.214	chr4_f_c21843[k=5][m=4]
chr4	149294453	149608170	chr4-4108-0	Slc2a5	0.01	0.057546	0.066	chr4_f_c21843[k=5][m=4]
chr4	149294453	149608170	chr4-4108-0	Car6	0.592737	1.469	0.632	chr4_f_c21843[k=5][m=4]
chr4	155242211	155556607	chr4-10-1	Ints11	15.8072	17.7438	0.157	chr4_f_c23456[k=7][m=5]
chr4	155242211	155556607	chr4-10-1	Cptp	5.60838	6.6571	0.213	chr4_f_c23456[k=7][m=5]
chr4	155255813	155557485	chr4-4329-0	Acap3	7.6863	6.78891	-0.157	chr4_f_c23456[k=7][m=5]
chr4	155255813	155557485	chr4-4329-0	Pusl1	8.43871	8.59726	0.024	chr4_f_c23456[k=7][m=5]
chr4	155255813	155557485	chr4-4329-0	Ube2j2	2.77911	1.67757	-0.497	chr4_f_c23456[k=7][m=5]
chr4	155255813	155557485	chr4-4329-0	Gm5801	1.0615	1.48975	0.272	chr4_f_c23456[k=7][m=5]
chr4	155255813	155557485	chr4-4329-0	C1qtnf12	2.47828	3.68462	0.43	chr4_f_c23456[k=7][m=5]
chr4	155255813	155557485	chr4-4329-0	Sdf4	54.0254	52.0873	-0.052	chr4_f_c23456[k=7][m=5]
chr4	155255813	155557485	chr4-4329-0	B3galt6	2.89277	3.09503	0.073	chr4_f_c23456[k=7][m=5]
chr4	155255813	155557485	chr4-4329-0	Gm10560	0.225624	0.01	-0.279	chr4_f_c23456[k=7][m=5]
chr4	155255813	155557485	chr4-4329-0	Tnfrsf18	0.483633	0.298564	-0.192	chr4_f_c23456[k=7][m=5]
chr4	155255813	155557485	chr4-4329-0	Tnfrsf4	0.146914	0.01	-0.183	chr4_f_c23456[k=7][m=5]
chr4	155255813	155557485	chr4-4329-0	9430015G10Rik	6.54008	5.4384	-0.228	chr4_f_c23456[k=7][m=5]
chr4	155255813	155557485	chr4-4329-0	Rnf223	0.213281	0.0378539	-0.225	chr4_f_c23456[k=7][m=5]
chr4	155255813	155557485	chr4-4329-0	Acap3	7.6863	6.78891	-0.157	chr4_f_c23456[k=7][m=5]
chr4	155255813	155557485	chr4-4329-0	Pusl1	8.43871	8.59726	0.024	chr4_f_c23456[k=7][m=5]
chr4	155255813	155557485	chr4-4329-0	Ube2j2	2.77911	1.67757	-0.497	chr4_f_c23456[k=7][m=5]
chr4	155255813	155557485	chr4-4329-0	Gm5801	1.0615	1.48975	0.272	chr4_f_c23456[k=7][m=5]
chr4	155255813	155557485	chr4-4329-0	C1qtnf12	2.47828	3.68462	0.43	chr4_f_c23456[k=7][m=5]
chr4	155255813	155557485	chr4-4329-0	Sdf4	54.0254	52.0873	-0.052	chr4_f_c23456[k=7][m=5]
chr4	155255813	155557485	chr4-4329-0	B3galt6	2.89277	3.09503	0.073	chr4_f_c23456[k=7][m=5]
chr4	155255813	155557485	chr4-4329-0	Gm10560	0.225624	0.01	-0.279	chr4_f_c23456[k=7][m=5]
chr4	155255813	155557485	chr4-4329-0	Tnfrsf18	0.483633	0.298564	-0.192	chr4_f_c23456[k=7][m=5]
chr4	155255813	155557485	chr4-4329-0	Tnfrsf4	0.146914	0.01	-0.183	chr4_f_c23456[k=7][m=5]
chr4	155255813	155557485	chr4-4329-0	9430015G10Rik	6.54008	5.4384	-0.228	chr4_f_c23456[k=7][m=5]
chr4	155255813	155557485	chr4-4329-0	Rnf223	0.213281	0.0378539	-0.225	chr4_f_c23456[k=7][m=5]
chr5	22769533	23073737	chr5-404-0	Kmt2e	19.0403	19.8946	0.06	chr5_r_c2689[k=102][m=11],chr5_r_c2683[k=39][m=6],chr5_r_c2707[k=5][m=2]
chr5	22769533	23073737	chr5-404-0	5031425E22Rik	1.09237	2.06978	0.553	chr5_r_c2689[k=102][m=11],chr5_r_c2683[k=39][m=6],chr5_r_c2707[k=5][m=2]
chr5	22769533	23073737	chr5-404-0	Kmt2e	19.0403	19.8946	0.06	chr5_r_c2689[k=102][m=11],chr5_r_c2683[k=39][m=6],chr5_r_c2707[k=5][m=2]
chr5	22769533	23073737	chr5-404-0	5031425E22Rik	1.09237	2.06978	0.553	chr5_r_c2689[k=102][m=11],chr5_r_c2683[k=39][m=6],chr5_r_c2707[k=5][m=2]
chr5	26342609	26649274	chr5-3692-1	Gm5862	0.109394	0.0924149	-0.022	chr5_f_c7219[k=5][m=4]
chr5	26342609	26649274	chr5-3692-1	Gm10471	0.140101	0.0657706	-0.097	chr5_f_c7219[k=5][m=4]
chr5	26342609	26649274	chr5-3692-1	5031410I06Rik	0.188424	0.140265	-0.06	chr5_f_c7219[k=5][m=4]
chr5	26342609	26649274	chr5-3692-1	Gm10220	0.158524	0.108407	-0.064	chr5_f_c7219[k=5][m=4]
chr5	26342609	26649274	chr5-3692-1	Gm7361	6.77094	4.77714	-0.428	chr5_f_c7219[k=5][m=4]
chr5	31754866	32060591	chr5-681-0	Gpn1	13.5007	13.1512	-0.035	chr5_f_c8297[k=22][m=3],chr5_f_c8301[k=72][m=6]
chr5	31754866	32060591	chr5-681-0	Supt7l	10.4674	10.8014	0.041	chr5_f_c8297[k=22][m=3],chr5_f_c8301[k=72][m=6]
chr5	31754866	32060591	chr5-681-0	Slc4a1ap	13.951	14.4526	0.048	chr5_f_c8297[k=22][m=3],chr5_f_c8301[k=72][m=6]
chr5	31754866	32060591	chr5-681-0	AI839979	0.28803	1.24828	0.804	chr5_f_c8297[k=22][m=3],chr5_f_c8301[k=72][m=6]
chr5	31754866	32060591	chr5-681-0	Mrpl33	231.194	282.872	0.29	chr5_f_c8297[k=22][m=3],chr5_f_c8301[k=72][m=6]
chr5	31754866	32060591	chr5-681-0	Rbks	0.687602	2.33948	0.985	chr5_f_c8297[k=22][m=3],chr5_f_c8301[k=72][m=6]
chr5	31754866	32060591	chr5-681-0	Babam2	63.9721	54.3262	-0.232	chr5_f_c8297[k=22][m=3],chr5_f_c8301[k=72][m=6]
chr5	64829369	65139048	chr5-1393-0	Gm3716	0.955999	0.37485	-0.509	chr5_f_c13064[k=20][m=4]
chr5	113481691	113783345	chr5-1529-1	Crybb3	0.463187	0.01	-0.535	chr5_r_c14372[k=10][m=3]
chr5	113481691	113783345	chr5-1529-1	2900026A02Rik	7.23349	6.18004	-0.198	chr5_r_c14372[k=10][m=3]
chr5	113481691	113783345	chr5-1529-1	Sgsm1	0.546481	0.798714	0.218	chr5_r_c14372[k=10][m=3]
chr5	125735304	126038315	chr5-3230-0	Scarb1	10.3595	10.2545	-0.013	chr5_r_c17106[k=34][m=6],chr5_r_c17109[k=38][m=3]
chr5	125735304	126038315	chr5-3230-0	Ubc	236.213	267.837	0.181	chr5_r_c17106[k=34][m=6],chr5_r_c17109[k=38][m=3]
chr5	125735304	126038315	chr5-3230-0	Bri3bp	3.1689	3.86208	0.222	chr5_r_c17106[k=34][m=6],chr5_r_c17109[k=38][m=3]
chr5	125735304	126038315	chr5-3230-0	Dhx37	5.89324	5.92682	0.007	chr5_r_c17106[k=34][m=6],chr5_r_c17109[k=38][m=3]
chr5	125735304	126038315	chr5-3230-0	Aacs	16.3769	17.8164	0.115	chr5_r_c17106[k=34][m=6],chr5_r_c17109[k=38][m=3]
chr5	125735304	126038315	chr5-3230-0	Scarb1	10.3595	10.2545	-0.013	chr5_r_c17106[k=34][m=6],chr5_r_c17109[k=38][m=3]
chr5	125735304	126038315	chr5-3230-0	Ubc	236.213	267.837	0.181	chr5_r_c17106[k=34][m=6],chr5_r_c17109[k=38][m=3]
chr5	125735304	126038315	chr5-3230-0	Bri3bp	3.1689	3.86208	0.222	chr5_r_c17106[k=34][m=6],chr5_r_c17109[k=38][m=3]
chr5	125735304	126038315	chr5-3230-0	Dhx37	5.89324	5.92682	0.007	chr5_r_c17106[k=34][m=6],chr5_r_c17109[k=38][m=3]
chr5	125735304	126038315	chr5-3230-0	Aacs	16.3769	17.8164	0.115	chr5_r_c17106[k=34][m=6],chr5_r_c17109[k=38][m=3]
chr5	125735304	126038315	chr5-3230-0	Scarb1	10.3595	10.2545	-0.013	chr5_r_c17106[k=34][m=6],chr5_r_c17109[k=38][m=3]
chr5	125735304	126038315	chr5-3230-0	Ubc	236.213	267.837	0.181	chr5_r_c17106[k=34][m=6],chr5_r_c17109[k=38][m=3]
chr5	125735304	126038315	chr5-3230-0	Bri3bp	3.1689	3.86208	0.222	chr5_r_c17106[k=34][m=6],chr5_r_c17109[k=38][m=3]
chr5	125735304	126038315	chr5-3230-0	Dhx37	5.89324	5.92682	0.007	chr5_r_c17106[k=34][m=6],chr5_r_c17109[k=38][m=3]
chr5	125735304	126038315	chr5-3230-0	Aacs	16.3769	17.8164	0.115	chr5_r_c17106[k=34][m=6],chr5_r_c17109[k=38][m=3]
chr5	139466197	139776032	chr5-475-1	Pdgfa	21.4241	20.471	-0.063	chr5_r_c19064[k=5][m=2]
chr5	139466197	139776032	chr5-475-1	Prkar1b	0.221726	0.481716	0.278	chr5_r_c19064[k=5][m=2]
chr5	139466197	139776032	chr5-475-1	Dnaaf5	7.57153	7.94324	0.061	chr5_r_c19064[k=5][m=2]
chr5	139466197	139776032	chr5-475-1	Sun1	32.0968	29.7704	-0.105	chr5_r_c19064[k=5][m=2]
chr5	139466197	139776032	chr5-475-1	Get4	32.8369	34.2867	0.061	chr5_r_c19064[k=5][m=2]
chr5	149612499	149920849	chr5-135-1	Katnal1	4.67955	3.98758	-0.187	chr5_r_c21280[k=59][m=10],chr5_r_c21278[k=58][m=4]
chr5	149612499	149920849	chr5-135-1	8430423G03Rik	0.34726	0.427432	0.083	chr5_r_c21280[k=59][m=10],chr5_r_c21278[k=58][m=4]
chr5	149612499	149920849	chr5-135-1	5930430L01Rik	1.5935	2.46972	0.42	chr5_r_c21280[k=59][m=10],chr5_r_c21278[k=58][m=4]
chr5	149612499	149920849	chr5-135-1	Hmgb1	161.699	155.43	-0.057	chr5_r_c21280[k=59][m=10],chr5_r_c21278[k=58][m=4]
chr6	4288556	4591928	chr6-26-0	Col1a2	317.122	341.861	0.108	chr6_f_c364[k=8][m=4]
chr6	4288556	4591928	chr6-26-0	Casd1	9.61216	11.3799	0.222	chr6_f_c364[k=8][m=4]
chr6	13666997	13971537	chr6-3469-1	Gpr85	0.01	0.149142	0.186	chr6_r_c1580[k=5][m=2]
chr6	13666997	13971537	chr6-3469-1	2610001J05Rik	13.2007	14.6029	0.136	chr6_r_c1580[k=5][m=2]
chr6	13666997	13971537	chr6-3469-1	1110019D14Rik	2.65471	2.10612	-0.235	chr6_r_c1580[k=5][m=2]
chr6	31016463	31320091	chr6-496-0	2210408F21Rik	0.174875	5.2548	2.412	chr6_r_c3129[k=9][m=3],chr6_r_c3128[k=15][m=3]
chr6	31016463	31320091	chr6-496-0	2210408F21Rik	0.174875	5.2548	2.412	chr6_r_c3129[k=9][m=3],chr6_r_c3128[k=15][m=3]
chr6	31016463	31320091	chr6-496-0	2210408F21Rik	0.174875	5.2548	2.412	chr6_r_c3129[k=9][m=3],chr6_r_c3128[k=15][m=3]
chr6	31016463	31320091	chr6-496-0	2210408F21Rik	0.174875	5.2548	2.412	chr6_r_c3129[k=9][m=3],chr6_r_c3128[k=15][m=3]
chr6	34446398	34761477	chr6-598-0	Cald1	226.013	215.003	-0.072	chr6_f_c7083[k=15][m=3],chr6_f_c7107[k=5][m=2]
chr6	34446398	34761477	chr6-598-0	Agbl3	2.87506	1.58817	-0.582	chr6_f_c7083[k=15][m=3],chr6_f_c7107[k=5][m=2]
chr6	35052657	35367996	chr6-622-0	Cnot4	11.8385	10.9864	-0.099	chr6_f_c7765[k=12][m=3],chr6_f_c7764[k=16][m=3],chr6_f_c7763[k=25][m=3]
chr6	35052657	35367996	chr6-622-0	Nup205	19.2882	14.3378	-0.404	chr6_f_c7765[k=12][m=3],chr6_f_c7764[k=16][m=3],chr6_f_c7763[k=25][m=3]
chr6	35052657	35367996	chr6-622-0	1810058I24Rik	36.6315	45.1166	0.293	chr6_f_c7765[k=12][m=3],chr6_f_c7764[k=16][m=3],chr6_f_c7763[k=25][m=3]
chr6	35052657	35367996	chr6-622-0	Slc13a4	0.01	0.051554	0.058	chr6_f_c7765[k=12][m=3],chr6_f_c7764[k=16][m=3],chr6_f_c7763[k=25][m=3]
chr6	35052657	35367996	chr6-622-0	Fam180a	0.518373	0.771158	0.222	chr6_f_c7765[k=12][m=3],chr6_f_c7764[k=16][m=3],chr6_f_c7763[k=25][m=3]
chr6	42181778	42493212	chr6-872-0	Gstk1	0.196298	0.01	-0.244	chr6_f_c9073[k=39][m=5]
chr6	42181778	42493212	chr6-872-0	Casp2	8.32167	7.11519	-0.2	chr6_f_c9073[k=39][m=5]
chr6	42181778	42493212	chr6-872-0	Clcn1	0.0800109	0.0993765	0.026	chr6_f_c9073[k=39][m=5]
chr6	42181778	42493212	chr6-872-0	Fam131b	12.7009	12.9335	0.024	chr6_f_c9073[k=39][m=5]
chr6	42181778	42493212	chr6-872-0	Zyx	411.798	390.96	-0.075	chr6_f_c9073[k=39][m=5]
chr6	42181778	42493212	chr6-872-0	2010310C07Rik	0.01	0.27776	0.339	chr6_f_c9073[k=39][m=5]
chr6	42181778	42493212	chr6-872-0	Epha1	15.6588	12.5672	-0.296	chr6_f_c9073[k=39][m=5]
chr6	42181778	42493212	chr6-872-0	Tas2r143	0.01	0.261323	0.321	chr6_f_c9073[k=39][m=5]
chr6	42181778	42493212	chr6-872-0	Tas2r135	0.18628	0.230372	0.053	chr6_f_c9073[k=39][m=5]
chr6	42181778	42493212	chr6-872-0	Olfr456	0.166036	0.01	-0.207	chr6_f_c9073[k=39][m=5]
chr6	42181778	42493212	chr6-872-0	Olfr455	0.01	0.234337	0.289	chr6_f_c9073[k=39][m=5]
chr6	53362803	53665744	chr6-1137-0	Creb5	2.09331	1.48798	-0.314	chr6_f_c10460[k=89][m=4]
chr6	134746167	135063891	chr6-3179-0	Crebl2	3.29151	5.01794	0.488	chr6_f_c19108[k=5][m=5]
chr6	134746167	135063891	chr6-3179-0	Gpr19	1.33707	1.28505	-0.032	chr6_f_c19108[k=5][m=5]
chr6	134746167	135063891	chr6-3179-0	2810454H06Rik	0.25619	0.318091	0.069	chr6_f_c19108[k=5][m=5]
chr6	134746167	135063891	chr6-3179-0	Cdkn1b	46.139	41.0704	-0.164	chr6_f_c19108[k=5][m=5]
chr6	134746167	135063891	chr6-3179-0	Lockd	3.63023	3.51558	-0.036	chr6_f_c19108[k=5][m=5]
chr6	134746167	135063891	chr6-3179-0	Apold1	0.260754	0.161917	-0.118	chr6_f_c19108[k=5][m=5]
chr6	134746167	135063891	chr6-3179-0	Ddx47	34.7413	34.0382	-0.029	chr6_f_c19108[k=5][m=5]
chr6	134746167	135063891	chr6-3179-0	Gprc5a	10.8142	6.93449	-0.574	chr6_f_c19108[k=5][m=5]
chr7	20369259	20671521	chr7-3766-1	Bcl3	2.50374	3.51986	0.367	chr7_f_c1320[k=19][m=3]
chr7	20369259	20671521	chr7-3766-1	Pvr	13.0524	14.2198	0.115	chr7_f_c1320[k=19][m=3]
chr7	20369259	20671521	chr7-3766-1	Igsf23	0.01	0.0997335	0.123	chr7_f_c1320[k=19][m=3]
chr7	29016224	29319361	chr7-583-0	Eid2b	2.30795	2.48785	0.076	chr7_r_c3227[k=5][m=2]
chr7	29016224	29319361	chr7-583-0	Eid2	0.767365	1.42595	0.457	chr7_r_c3227[k=5][m=2]
chr7	29016224	29319361	chr7-583-0	Timm50	18.8858	24.4487	0.356	chr7_r_c3227[k=5][m=2]
chr7	29016224	29319361	chr7-583-0	Supt5	29.3073	32.0825	0.126	chr7_r_c3227[k=5][m=2]
chr7	29016224	29319361	chr7-583-0	Rps16	513.13	609.041	0.247	chr7_r_c3227[k=5][m=2]
chr7	29016224	29319361	chr7-583-0	Plekhg2	6.52661	6.03165	-0.098	chr7_r_c3227[k=5][m=2]
chr7	29016224	29319361	chr7-583-0	Paf1	22.0494	22.9249	0.054	chr7_r_c3227[k=5][m=2]
chr7	29016224	29319361	chr7-583-0	Med29	4.97553	5.91722	0.211	chr7_r_c3227[k=5][m=2]
chr7	29016224	29319361	chr7-583-0	Zfp36	7.5987	10.2913	0.393	chr7_r_c3227[k=5][m=2]
chr7	29016224	29319361	chr7-583-0	Samd4b	11.6748	12.3699	0.077	chr7_r_c3227[k=5][m=2]
chr7	34953328	35257920	chr7-782-0	Uba2	43.1036	38.0139	-0.177	chr7_r_c4287[k=20][m=3]
chr7	34953328	35257920	chr7-782-0	Pdcd2l	9.63898	11.304	0.21	chr7_r_c4287[k=20][m=3]
chr7	34953328	35257920	chr7-782-0	Gpi1	99.6565	121.007	0.278	chr7_r_c4287[k=20][m=3]
chr7	34953328	35257920	chr7-782-0	4931406P16Rik	12.8612	12.6265	-0.025	chr7_r_c4287[k=20][m=3]
chr7	34953328	35257920	chr7-782-0	Lsm14a	53.7072	49.3558	-0.12	chr7_r_c4287[k=20][m=3]
chr7	34953328	35257920	chr7-782-0	Uba2	43.1036	38.0139	-0.177	chr7_r_c4287[k=20][m=3]
chr7	34953328	35257920	chr7-782-0	Pdcd2l	9.63898	11.304	0.21	chr7_r_c4287[k=20][m=3]
chr7	34953328	35257920	chr7-782-0	Gpi1	99.6565	121.007	0.278	chr7_r_c4287[k=20][m=3]
chr7	34953328	35257920	chr7-782-0	4931406P16Rik	12.8612	12.6265	-0.025	chr7_r_c4287[k=20][m=3]
chr7	34953328	35257920	chr7-782-0	Lsm14a	53.7072	49.3558	-0.12	chr7_r_c4287[k=20][m=3]
chr7	37318808	37620939	chr7-868-0	Tshz3	13.8837	11.4658	-0.256	chr7_r_c4627[k=33][m=29]
chr7	37318808	37620939	chr7-868-0	Tshz3	13.8837	11.4658	-0.256	chr7_r_c4627[k=33][m=29]
chr7	53420178	53724254	chr7-1181-0	Otog	0.846186	1.16869	0.232	chr7_f_c3654[k=5][m=2]
chr7	53420178	53724254	chr7-1181-0	Myod1	37.3556	39.2808	0.071	chr7_f_c3654[k=5][m=2]
chr7	53420178	53724254	chr7-1181-0	Gm45923	0.01	0.624568	0.686	chr7_f_c3654[k=5][m=2]
chr7	82762819	83078254	chr7-2275-1	Klhl25	5.69643	5.61147	-0.018	chr7_r_c8500[k=5][m=2]
chr7	96524349	96827564	chr7-2250-0	Fzd4	0.498808	0.619568	0.112	chr7_r_c9846[k=5][m=2]
chr7	96524349	96827564	chr7-2250-0	Prss23	118.926	121.333	0.029	chr7_r_c9846[k=5][m=2]
chr7	96524349	96827564	chr7-2250-0	Me3	0.799347	1.03278	0.176	chr7_r_c9846[k=5][m=2]
chr7	96524349	96827564	chr7-2250-0	Fzd4	0.498808	0.619568	0.112	chr7_r_c9846[k=5][m=2]
chr7	96524349	96827564	chr7-2250-0	Prss23	118.926	121.333	0.029	chr7_r_c9846[k=5][m=2]
chr7	96524349	96827564	chr7-2250-0	Me3	0.799347	1.03278	0.176	chr7_r_c9846[k=5][m=2]
chr7	116631712	116943248	chr7-1288-1	Trim66	0.0444277	0.0736346	0.04	chr7_r_c12023[k=140][m=6]
chr7	116631712	116943248	chr7-1288-1	Rpl27a	345.785	366.614	0.084	chr7_r_c12023[k=140][m=6]
chr7	116631712	116943248	chr7-1288-1	St5	36.2087	36.0958	-0.004	chr7_r_c12023[k=140][m=6]
chr7	116631712	116943248	chr7-1288-1	Akip1	0.922245	1.82497	0.555	chr7_r_c12023[k=140][m=6]
chr7	116631712	116943248	chr7-1288-1	BC051019	1.32849	2.71466	0.674	chr7_r_c12023[k=140][m=6]
chr7	116631712	116943248	chr7-1288-1	Tmem9b	29.7958	29.4003	-0.019	chr7_r_c12023[k=140][m=6]
chr7	117101368	117402910	chr7-1269-1	Dennd5a	32.0478	31.0678	-0.043	chr7_r_c12228[k=26][m=3]
chr7	117101368	117402910	chr7-1269-1	Tmem41b	12.2067	14.4326	0.225	chr7_r_c12228[k=26][m=3]
chr7	117101368	117402910	chr7-1269-1	Ipo7	57.0629	47.3554	-0.264	chr7_r_c12228[k=26][m=3]
chr7	117101368	117402910	chr7-1269-1	Zfp143	6.42077	6.10573	-0.063	chr7_r_c12228[k=26][m=3]
chr7	117101368	117402910	chr7-1269-1	Wee1	7.69627	6.09683	-0.293	chr7_r_c12228[k=26][m=3]
chr7	117101368	117402910	chr7-1269-1	Swap70	16.8837	16.7787	-0.008	chr7_r_c12228[k=26][m=3]
chr7	149610376	149919886	chr7-3920-0	Tnni2	283.894	419.78	0.563	chr7_r_c16674[k=209][m=46],chr7_r_c16765[k=65][m=9],chr7_r_c16840[k=48][m=7],chr7_r_c16688[k=86][m=7],chr7_r_c16682[k=166][m=7],chr7_r_c16697[k=23][m=3],chr7_r_c16713[k=113][m=5],chr7_r_c16690[k=79][m=6],chr7_r_c16875[k=136][m=6],chr7_r_c16724[k=77][m=4],chr7_r_c16848[k=100][m=4],chr7_r_c16659[k=121][m=4],chr7_r_c16845[k=124][m=4]
chr7	149610376	149919886	chr7-3920-0	Syt8	0.898857	1.74325	0.531	chr7_r_c16674[k=209][m=46],chr7_r_c16765[k=65][m=9],chr7_r_c16840[k=48][m=7],chr7_r_c16688[k=86][m=7],chr7_r_c16682[k=166][m=7],chr7_r_c16697[k=23][m=3],chr7_r_c16713[k=113][m=5],chr7_r_c16690[k=79][m=6],chr7_r_c16875[k=136][m=6],chr7_r_c16724[k=77][m=4],chr7_r_c16848[k=100][m=4],chr7_r_c16659[k=121][m=4],chr7_r_c16845[k=124][m=4]
chr7	149610376	149919886	chr7-3920-0	Lsp1	86.7062	75.2591	-0.202	chr7_r_c16674[k=209][m=46],chr7_r_c16765[k=65][m=9],chr7_r_c16840[k=48][m=7],chr7_r_c16688[k=86][m=7],chr7_r_c16682[k=166][m=7],chr7_r_c16697[k=23][m=3],chr7_r_c16713[k=113][m=5],chr7_r_c16690[k=79][m=6],chr7_r_c16875[k=136][m=6],chr7_r_c16724[k=77][m=4],chr7_r_c16848[k=100][m=4],chr7_r_c16659[k=121][m=4],chr7_r_c16845[k=124][m=4]
chr7	149610376	149919886	chr7-3920-0	Tnnt3	393.693	520.067	0.401	chr7_r_c16674[k=209][m=46],chr7_r_c16765[k=65][m=9],chr7_r_c16840[k=48][m=7],chr7_r_c16688[k=86][m=7],chr7_r_c16682[k=166][m=7],chr7_r_c16697[k=23][m=3],chr7_r_c16713[k=113][m=5],chr7_r_c16690[k=79][m=6],chr7_r_c16875[k=136][m=6],chr7_r_c16724[k=77][m=4],chr7_r_c16848[k=100][m=4],chr7_r_c16659[k=121][m=4],chr7_r_c16845[k=124][m=4]
chr7	149610376	149919886	chr7-3920-0	Prr33	4.56877	3.5336	-0.297	chr7_r_c16674[k=209][m=46],chr7_r_c16765[k=65][m=9],chr7_r_c16840[k=48][m=7],chr7_r_c16688[k=86][m=7],chr7_r_c16682[k=166][m=7],chr7_r_c16697[k=23][m=3],chr7_r_c16713[k=113][m=5],chr7_r_c16690[k=79][m=6],chr7_r_c16875[k=136][m=6],chr7_r_c16724[k=77][m=4],chr7_r_c16848[k=100][m=4],chr7_r_c16659[k=121][m=4],chr7_r_c16845[k=124][m=4]
chr7	149610376	149919886	chr7-3920-0	Mrpl23	67.8553	67.2982	-0.012	chr7_r_c16674[k=209][m=46],chr7_r_c16765[k=65][m=9],chr7_r_c16840[k=48][m=7],chr7_r_c16688[k=86][m=7],chr7_r_c16682[k=166][m=7],chr7_r_c16697[k=23][m=3],chr7_r_c16713[k=113][m=5],chr7_r_c16690[k=79][m=6],chr7_r_c16875[k=136][m=6],chr7_r_c16724[k=77][m=4],chr7_r_c16848[k=100][m=4],chr7_r_c16659[k=121][m=4],chr7_r_c16845[k=124][m=4]
chr7	149610376	149919886	chr7-3920-0	Nctc1	0.0712017	0.176708	0.136	chr7_r_c16674[k=209][m=46],chr7_r_c16765[k=65][m=9],chr7_r_c16840[k=48][m=7],chr7_r_c16688[k=86][m=7],chr7_r_c16682[k=166][m=7],chr7_r_c16697[k=23][m=3],chr7_r_c16713[k=113][m=5],chr7_r_c16690[k=79][m=6],chr7_r_c16875[k=136][m=6],chr7_r_c16724[k=77][m=4],chr7_r_c16848[k=100][m=4],chr7_r_c16659[k=121][m=4],chr7_r_c16845[k=124][m=4]
chr7	149610376	149919886	chr7-3920-0	H19	1594.5	2007.19	0.332	chr7_r_c16674[k=209][m=46],chr7_r_c16765[k=65][m=9],chr7_r_c16840[k=48][m=7],chr7_r_c16688[k=86][m=7],chr7_r_c16682[k=166][m=7],chr7_r_c16697[k=23][m=3],chr7_r_c16713[k=113][m=5],chr7_r_c16690[k=79][m=6],chr7_r_c16875[k=136][m=6],chr7_r_c16724[k=77][m=4],chr7_r_c16848[k=100][m=4],chr7_r_c16659[k=121][m=4],chr7_r_c16845[k=124][m=4]
chr7	149610376	149919886	chr7-3920-0	Igf2	10.2205	15.1107	0.522	chr7_r_c16674[k=209][m=46],chr7_r_c16765[k=65][m=9],chr7_r_c16840[k=48][m=7],chr7_r_c16688[k=86][m=7],chr7_r_c16682[k=166][m=7],chr7_r_c16697[k=23][m=3],chr7_r_c16713[k=113][m=5],chr7_r_c16690[k=79][m=6],chr7_r_c16875[k=136][m=6],chr7_r_c16724[k=77][m=4],chr7_r_c16848[k=100][m=4],chr7_r_c16659[k=121][m=4],chr7_r_c16845[k=124][m=4]
chr7	149610376	149919886	chr7-3920-0	Igf2os	0.0870078	0.108102	0.028	chr7_r_c16674[k=209][m=46],chr7_r_c16765[k=65][m=9],chr7_r_c16840[k=48][m=7],chr7_r_c16688[k=86][m=7],chr7_r_c16682[k=166][m=7],chr7_r_c16697[k=23][m=3],chr7_r_c16713[k=113][m=5],chr7_r_c16690[k=79][m=6],chr7_r_c16875[k=136][m=6],chr7_r_c16724[k=77][m=4],chr7_r_c16848[k=100][m=4],chr7_r_c16659[k=121][m=4],chr7_r_c16845[k=124][m=4]
chr7	149610376	149919886	chr7-3920-0	Ins2	3.13951	5.30834	0.608	chr7_r_c16674[k=209][m=46],chr7_r_c16765[k=65][m=9],chr7_r_c16840[k=48][m=7],chr7_r_c16688[k=86][m=7],chr7_r_c16682[k=166][m=7],chr7_r_c16697[k=23][m=3],chr7_r_c16713[k=113][m=5],chr7_r_c16690[k=79][m=6],chr7_r_c16875[k=136][m=6],chr7_r_c16724[k=77][m=4],chr7_r_c16848[k=100][m=4],chr7_r_c16659[k=121][m=4],chr7_r_c16845[k=124][m=4]
chr7	149610376	149919886	chr7-3920-0	Tnni2	283.894	419.78	0.563	chr7_r_c16674[k=209][m=46],chr7_r_c16765[k=65][m=9],chr7_r_c16840[k=48][m=7],chr7_r_c16688[k=86][m=7],chr7_r_c16682[k=166][m=7],chr7_r_c16697[k=23][m=3],chr7_r_c16713[k=113][m=5],chr7_r_c16690[k=79][m=6],chr7_r_c16875[k=136][m=6],chr7_r_c16724[k=77][m=4],chr7_r_c16848[k=100][m=4],chr7_r_c16659[k=121][m=4],chr7_r_c16845[k=124][m=4]
chr7	149610376	149919886	chr7-3920-0	Syt8	0.898857	1.74325	0.531	chr7_r_c16674[k=209][m=46],chr7_r_c16765[k=65][m=9],chr7_r_c16840[k=48][m=7],chr7_r_c16688[k=86][m=7],chr7_r_c16682[k=166][m=7],chr7_r_c16697[k=23][m=3],chr7_r_c16713[k=113][m=5],chr7_r_c16690[k=79][m=6],chr7_r_c16875[k=136][m=6],chr7_r_c16724[k=77][m=4],chr7_r_c16848[k=100][m=4],chr7_r_c16659[k=121][m=4],chr7_r_c16845[k=124][m=4]
chr7	149610376	149919886	chr7-3920-0	Lsp1	86.7062	75.2591	-0.202	chr7_r_c16674[k=209][m=46],chr7_r_c16765[k=65][m=9],chr7_r_c16840[k=48][m=7],chr7_r_c16688[k=86][m=7],chr7_r_c16682[k=166][m=7],chr7_r_c16697[k=23][m=3],chr7_r_c16713[k=113][m=5],chr7_r_c16690[k=79][m=6],chr7_r_c16875[k=136][m=6],chr7_r_c16724[k=77][m=4],chr7_r_c16848[k=100][m=4],chr7_r_c16659[k=121][m=4],chr7_r_c16845[k=124][m=4]
chr7	149610376	149919886	chr7-3920-0	Tnnt3	393.693	520.067	0.401	chr7_r_c16674[k=209][m=46],chr7_r_c16765[k=65][m=9],chr7_r_c16840[k=48][m=7],chr7_r_c16688[k=86][m=7],chr7_r_c16682[k=166][m=7],chr7_r_c16697[k=23][m=3],chr7_r_c16713[k=113][m=5],chr7_r_c16690[k=79][m=6],chr7_r_c16875[k=136][m=6],chr7_r_c16724[k=77][m=4],chr7_r_c16848[k=100][m=4],chr7_r_c16659[k=121][m=4],chr7_r_c16845[k=124][m=4]
chr7	149610376	149919886	chr7-3920-0	Prr33	4.56877	3.5336	-0.297	chr7_r_c16674[k=209][m=46],chr7_r_c16765[k=65][m=9],chr7_r_c16840[k=48][m=7],chr7_r_c16688[k=86][m=7],chr7_r_c16682[k=166][m=7],chr7_r_c16697[k=23][m=3],chr7_r_c16713[k=113][m=5],chr7_r_c16690[k=79][m=6],chr7_r_c16875[k=136][m=6],chr7_r_c16724[k=77][m=4],chr7_r_c16848[k=100][m=4],chr7_r_c16659[k=121][m=4],chr7_r_c16845[k=124][m=4]
chr7	149610376	149919886	chr7-3920-0	Mrpl23	67.8553	67.2982	-0.012	chr7_r_c16674[k=209][m=46],chr7_r_c16765[k=65][m=9],chr7_r_c16840[k=48][m=7],chr7_r_c16688[k=86][m=7],chr7_r_c16682[k=166][m=7],chr7_r_c16697[k=23][m=3],chr7_r_c16713[k=113][m=5],chr7_r_c16690[k=79][m=6],chr7_r_c16875[k=136][m=6],chr7_r_c16724[k=77][m=4],chr7_r_c16848[k=100][m=4],chr7_r_c16659[k=121][m=4],chr7_r_c16845[k=124][m=4]
chr7	149610376	149919886	chr7-3920-0	Nctc1	0.0712017	0.176708	0.136	chr7_r_c16674[k=209][m=46],chr7_r_c16765[k=65][m=9],chr7_r_c16840[k=48][m=7],chr7_r_c16688[k=86][m=7],chr7_r_c16682[k=166][m=7],chr7_r_c16697[k=23][m=3],chr7_r_c16713[k=113][m=5],chr7_r_c16690[k=79][m=6],chr7_r_c16875[k=136][m=6],chr7_r_c16724[k=77][m=4],chr7_r_c16848[k=100][m=4],chr7_r_c16659[k=121][m=4],chr7_r_c16845[k=124][m=4]
chr7	149610376	149919886	chr7-3920-0	H19	1594.5	2007.19	0.332	chr7_r_c16674[k=209][m=46],chr7_r_c16765[k=65][m=9],chr7_r_c16840[k=48][m=7],chr7_r_c16688[k=86][m=7],chr7_r_c16682[k=166][m=7],chr7_r_c16697[k=23][m=3],chr7_r_c16713[k=113][m=5],chr7_r_c16690[k=79][m=6],chr7_r_c16875[k=136][m=6],chr7_r_c16724[k=77][m=4],chr7_r_c16848[k=100][m=4],chr7_r_c16659[k=121][m=4],chr7_r_c16845[k=124][m=4]
chr7	149610376	149919886	chr7-3920-0	Igf2	10.2205	15.1107	0.522	chr7_r_c16674[k=209][m=46],chr7_r_c16765[k=65][m=9],chr7_r_c16840[k=48][m=7],chr7_r_c16688[k=86][m=7],chr7_r_c16682[k=166][m=7],chr7_r_c16697[k=23][m=3],chr7_r_c16713[k=113][m=5],chr7_r_c16690[k=79][m=6],chr7_r_c16875[k=136][m=6],chr7_r_c16724[k=77][m=4],chr7_r_c16848[k=100][m=4],chr7_r_c16659[k=121][m=4],chr7_r_c16845[k=124][m=4]
chr7	149610376	149919886	chr7-3920-0	Igf2os	0.0870078	0.108102	0.028	chr7_r_c16674[k=209][m=46],chr7_r_c16765[k=65][m=9],chr7_r_c16840[k=48][m=7],chr7_r_c16688[k=86][m=7],chr7_r_c16682[k=166][m=7],chr7_r_c16697[k=23][m=3],chr7_r_c16713[k=113][m=5],chr7_r_c16690[k=79][m=6],chr7_r_c16875[k=136][m=6],chr7_r_c16724[k=77][m=4],chr7_r_c16848[k=100][m=4],chr7_r_c16659[k=121][m=4],chr7_r_c16845[k=124][m=4]
chr7	149610376	149919886	chr7-3920-0	Ins2	3.13951	5.30834	0.608	chr7_r_c16674[k=209][m=46],chr7_r_c16765[k=65][m=9],chr7_r_c16840[k=48][m=7],chr7_r_c16688[k=86][m=7],chr7_r_c16682[k=166][m=7],chr7_r_c16697[k=23][m=3],chr7_r_c16713[k=113][m=5],chr7_r_c16690[k=79][m=6],chr7_r_c16875[k=136][m=6],chr7_r_c16724[k=77][m=4],chr7_r_c16848[k=100][m=4],chr7_r_c16659[k=121][m=4],chr7_r_c16845[k=124][m=4]
chr8	26181746	26485439	chr8-3164-1	Plekha2	30.5436	26.1064	-0.219	chr8_r_c2677[k=5][m=2]
chr8	26181746	26485439	chr8-3164-1	Tacc1	17.9362	17.7656	-0.013	chr8_r_c2677[k=5][m=2]
chr8	77463005	77765420	chr8-1798-0	Hmgxb4	11.3867	9.48169	-0.241	chr8_f_c8571[k=6][m=3]
chr8	77463005	77765420	chr8-1798-0	Tom1	15.2453	21.2563	0.454	chr8_f_c8571[k=6][m=3]
chr8	77463005	77765420	chr8-1798-0	Hmox1	19.7785	30.0955	0.582	chr8_f_c8571[k=6][m=3]
chr8	77463005	77765420	chr8-1798-0	Mcm5	15.7818	10.8267	-0.505	chr8_f_c8571[k=6][m=3]
chr8	79891895	80200796	chr8-1830-0	Arhgap10	20.6974	21.6186	0.06	chr8_f_c8621[k=35][m=4]
chr8	79891895	80200796	chr8-1830-0	0610038B21Rik	0.01	0.129034	0.161	chr8_f_c8621[k=35][m=4]
chr8	79891895	80200796	chr8-1830-0	Prmt9	8.81038	8.47926	-0.05	chr8_f_c8621[k=35][m=4]
chr8	79891895	80200796	chr8-1830-0	Tmem184c	26.9915	25.4867	-0.08	chr8_f_c8621[k=35][m=4]
chr8	97981170	98283570	chr8-2479-0	Csnk2a2	11.7135	12.0821	0.041	chr8_r_c13251[k=7][m=5]
chr8	97981170	98283570	chr8-2479-0	Ccdc113	0.01	0.161094	0.201	chr8_r_c13251[k=7][m=5]
chr8	97981170	98283570	chr8-2479-0	Gins3	9.77187	7.50512	-0.341	chr8_r_c13251[k=7][m=5]
chr8	97981170	98283570	chr8-2479-0	Ndrg4	45.5182	57.2046	0.323	chr8_r_c13251[k=7][m=5]
chr8	97981170	98283570	chr8-2479-0	Setd6	10.1692	7.7515	-0.352	chr8_r_c13251[k=7][m=5]
chr8	107974628	108275387	chr8-1108-1	Tppp3	47.2485	43.6561	-0.112	chr8_f_c12347[k=86][m=4]
chr8	107974628	108275387	chr8-1108-1	Zdhhc1	9.23155	11.091	0.241	chr8_f_c12347[k=86][m=4]
chr8	107974628	108275387	chr8-1108-1	Hsd11b2	0.0827223	0.01	-0.1	chr8_f_c12347[k=86][m=4]
chr8	107974628	108275387	chr8-1108-1	Agrp	0.323328	0.01	-0.39	chr8_f_c12347[k=86][m=4]
chr8	107974628	108275387	chr8-1108-1	Atp6v0d1	47.0797	54.5331	0.208	chr8_f_c12347[k=86][m=4]
chr8	107974628	108275387	chr8-1108-1	Ripor1	17.9494	17.5769	-0.029	chr8_f_c12347[k=86][m=4]
chr8	107974628	108275387	chr8-1108-1	Ctcf	25.1914	20.4105	-0.291	chr8_f_c12347[k=86][m=4]
chr8	107974628	108275387	chr8-1108-1	Carmil2	0.175709	0.01	-0.219	chr8_f_c12347[k=86][m=4]
chr8	107974628	108275387	chr8-1108-1	Enkd1	5.68825	5.1247	-0.127	chr8_f_c12347[k=86][m=4]
chr8	107974628	108275387	chr8-1108-1	Acd	12.1074	12.0317	-0.008	chr8_f_c12347[k=86][m=4]
chr8	107974628	108275387	chr8-1108-1	4933405L10Rik	0.152189	0.01	-0.19	chr8_f_c12347[k=86][m=4]
chr8	107974628	108275387	chr8-1108-1	Pard6a	3.84724	3.5112	-0.104	chr8_f_c12347[k=86][m=4]
chr8	107974628	108275387	chr8-1108-1	Tppp3	47.2485	43.6561	-0.112	chr8_f_c12347[k=86][m=4]
chr8	107974628	108275387	chr8-1108-1	Zdhhc1	9.23155	11.091	0.241	chr8_f_c12347[k=86][m=4]
chr8	107974628	108275387	chr8-1108-1	Hsd11b2	0.0827223	0.01	-0.1	chr8_f_c12347[k=86][m=4]
chr8	107974628	108275387	chr8-1108-1	Agrp	0.323328	0.01	-0.39	chr8_f_c12347[k=86][m=4]
chr8	107974628	108275387	chr8-1108-1	Atp6v0d1	47.0797	54.5331	0.208	chr8_f_c12347[k=86][m=4]
chr8	107974628	108275387	chr8-1108-1	Ripor1	17.9494	17.5769	-0.029	chr8_f_c12347[k=86][m=4]
chr8	107974628	108275387	chr8-1108-1	Ctcf	25.1914	20.4105	-0.291	chr8_f_c12347[k=86][m=4]
chr8	107974628	108275387	chr8-1108-1	Carmil2	0.175709	0.01	-0.219	chr8_f_c12347[k=86][m=4]
chr8	107974628	108275387	chr8-1108-1	Enkd1	5.68825	5.1247	-0.127	chr8_f_c12347[k=86][m=4]
chr8	107974628	108275387	chr8-1108-1	Acd	12.1074	12.0317	-0.008	chr8_f_c12347[k=86][m=4]
chr8	107974628	108275387	chr8-1108-1	4933405L10Rik	0.152189	0.01	-0.19	chr8_f_c12347[k=86][m=4]
chr8	107974628	108275387	chr8-1108-1	Pard6a	3.84724	3.5112	-0.104	chr8_f_c12347[k=86][m=4]
chr8	113436363	113737121	chr8-2798-0	St3gal2	20.539	17.9161	-0.187	chr8_f_c14566[k=50][m=6],chr8_f_c14569[k=108][m=5],chr8_f_c14570[k=118][m=4]
chr8	113436363	113737121	chr8-2798-0	Ddx19a	17.2021	16.6683	-0.043	chr8_f_c14566[k=50][m=6],chr8_f_c14569[k=108][m=5],chr8_f_c14570[k=118][m=4]
chr8	113436363	113737121	chr8-2798-0	Ddx19b	3.5991	3.76163	0.05	chr8_f_c14566[k=50][m=6],chr8_f_c14569[k=108][m=5],chr8_f_c14570[k=118][m=4]
chr8	113436363	113737121	chr8-2798-0	Aars	43.8943	50.6946	0.203	chr8_f_c14566[k=50][m=6],chr8_f_c14569[k=108][m=5],chr8_f_c14570[k=118][m=4]
chr8	113436363	113737121	chr8-2798-0	Exosc6	6.28995	4.58423	-0.385	chr8_f_c14566[k=50][m=6],chr8_f_c14569[k=108][m=5],chr8_f_c14570[k=118][m=4]
chr8	113436363	113737121	chr8-2798-0	Pdpr	5.11978	3.14771	-0.561	chr8_f_c14566[k=50][m=6],chr8_f_c14569[k=108][m=5],chr8_f_c14570[k=118][m=4]
chr8	113436363	113737121	chr8-2798-0	9430091E24Rik	0.287203	0.406091	0.127	chr8_f_c14566[k=50][m=6],chr8_f_c14569[k=108][m=5],chr8_f_c14570[k=118][m=4]
chr8	122638704	122941366	chr8-3078-0	6430548M08Rik	6.43528	6.09808	-0.067	chr8_f_c17980[k=65][m=9]
chr8	122691502	122994060	chr8-3086-0	A330074K22Rik	1.70995	1.09791	-0.369	chr8_f_c18050[k=22][m=8]
chr8	122691502	122994060	chr8-3086-0	A330074K22Rik	1.70995	1.09791	-0.369	chr8_f_c18050[k=22][m=8]
chr8	122691502	122994060	chr8-3086-0	A330074K22Rik	1.70995	1.09791	-0.369	chr8_f_c18050[k=22][m=8]
chr8	127333151	127634577	chr8-198-1	2810004N23Rik	19.8023	21.6352	0.122	chr8_f_c19259[k=5][m=2]
chr8	127333151	127634577	chr8-198-1	Gnpat	31.8909	32.0215	0.006	chr8_f_c19259[k=5][m=2]
chr8	127333151	127634577	chr8-198-1	Exoc8	4.08166	3.65608	-0.126	chr8_f_c19259[k=5][m=2]
chr8	127333151	127634577	chr8-198-1	Sprtn	5.80707	5.62423	-0.039	chr8_f_c19259[k=5][m=2]
chr8	127333151	127634577	chr8-198-1	Egln1	20.8562	19.803	-0.071	chr8_f_c19259[k=5][m=2]
chr8	129040276	129341920	chr8-122-1	Irf2bp2	11.4178	10.1322	-0.158	chr8_r_c16453[k=5][m=2]
chr8	129040276	129341920	chr8-122-1	Irf2bp2	11.4178	10.1322	-0.158	chr8_r_c16453[k=5][m=2]
chr8	129040276	129341920	chr8-122-1	Irf2bp2	11.4178	10.1322	-0.158	chr8_r_c16453[k=5][m=2]
chr9	14278008	14581372	chr9-3523-1	Cwc15	89.5504	93.4442	0.061	chr9_r_c1262[k=5][m=2]
chr9	14278008	14581372	chr9-3523-1	Amotl1	18.5081	19.2081	0.051	chr9_r_c1262[k=5][m=2]
chr9	14278008	14581372	chr9-3523-1	Piwil4	0.01	0.137286	0.171	chr9_r_c1262[k=5][m=2]
chr9	14278008	14581372	chr9-3523-1	Fut4	0.617706	0.33567	-0.276	chr9_r_c1262[k=5][m=2]
chr9	14278008	14581372	chr9-3523-1	1700012B09Rik	1.54815	3.81537	0.918	chr9_r_c1262[k=5][m=2]
chr9	14278008	14581372	chr9-3523-1	Cwc15	89.5504	93.4442	0.061	chr9_r_c1262[k=5][m=2]
chr9	14278008	14581372	chr9-3523-1	Amotl1	18.5081	19.2081	0.051	chr9_r_c1262[k=5][m=2]
chr9	14278008	14581372	chr9-3523-1	Piwil4	0.01	0.137286	0.171	chr9_r_c1262[k=5][m=2]
chr9	14278008	14581372	chr9-3523-1	Fut4	0.617706	0.33567	-0.276	chr9_r_c1262[k=5][m=2]
chr9	14278008	14581372	chr9-3523-1	1700012B09Rik	1.54815	3.81537	0.918	chr9_r_c1262[k=5][m=2]
chr9	35082761	35384456	chr9-3047-1	Cdon	62.9054	50.7028	-0.306	chr9_f_c3714[k=5][m=2]
chr9	35082761	35384456	chr9-3047-1	Pus3	0.375116	0.279256	-0.104	chr9_f_c3714[k=5][m=2]
chr9	35082761	35384456	chr9-3047-1	Hyls1	9.79013	8.4862	-0.186	chr9_f_c3714[k=5][m=2]
chr9	44140726	44455648	chr9-942-0	Hmbs	11.3156	13.9082	0.276	chr9_f_c5142[k=23][m=6]
chr9	44140726	44455648	chr9-942-0	H2afx	15.5515	19.3142	0.296	chr9_f_c5142[k=23][m=6]
chr9	44140726	44455648	chr9-942-0	Vps11	12.7371	15.3145	0.248	chr9_f_c5142[k=23][m=6]
chr9	44140726	44455648	chr9-942-0	Hyou1	27.0573	29.7927	0.134	chr9_f_c5142[k=23][m=6]
chr9	44140726	44455648	chr9-942-0	Trappc4	36.7814	38.0123	0.046	chr9_f_c5142[k=23][m=6]
chr9	44140726	44455648	chr9-942-0	Slc37a4	4.51429	6.19818	0.384	chr9_f_c5142[k=23][m=6]
chr9	44140726	44455648	chr9-942-0	Rps25	459.955	504.425	0.133	chr9_f_c5142[k=23][m=6]
chr9	44140726	44455648	chr9-942-0	Ccdc84	4.5391	6.88914	0.51	chr9_f_c5142[k=23][m=6]
chr9	44140726	44455648	chr9-942-0	Bcl9l	12.9905	13.6605	0.067	chr9_f_c5142[k=23][m=6]
chr9	44140726	44455648	chr9-942-0	Ddx6	46.0873	41.2289	-0.157	chr9_f_c5142[k=23][m=6]
chr9	58246843	58548714	chr9-1442-0	4930461G14Rik	0.252994	0.01	-0.311	chr9_r_c7554[k=25][m=10],chr9_r_c7553[k=28][m=3]
chr9	58246843	58548714	chr9-1442-0	6030419C18Rik	14.4798	20.5727	0.479	chr9_r_c7554[k=25][m=10],chr9_r_c7553[k=28][m=3]
chr9	58246843	58548714	chr9-1442-0	Cd276	20.1737	19.8637	-0.021	chr9_r_c7554[k=25][m=10],chr9_r_c7553[k=28][m=3]
chr9	58246843	58548714	chr9-1442-0	Nptn	264.807	272.486	0.041	chr9_r_c7554[k=25][m=10],chr9_r_c7553[k=28][m=3]
chr9	58246843	58548714	chr9-1442-0	4930461G14Rik	0.252994	0.01	-0.311	chr9_r_c7554[k=25][m=10],chr9_r_c7553[k=28][m=3]
chr9	58246843	58548714	chr9-1442-0	6030419C18Rik	14.4798	20.5727	0.479	chr9_r_c7554[k=25][m=10],chr9_r_c7553[k=28][m=3]
chr9	58246843	58548714	chr9-1442-0	Cd276	20.1737	19.8637	-0.021	chr9_r_c7554[k=25][m=10],chr9_r_c7553[k=28][m=3]
chr9	58246843	58548714	chr9-1442-0	Nptn	264.807	272.486	0.041	chr9_r_c7554[k=25][m=10],chr9_r_c7553[k=28][m=3]
chr9	64893606	65195652	chr9-1841-0	Igdcc4	1.12257	1.47744	0.223	chr9_r_c9307[k=100][m=5],chr9_r_c9309[k=47][m=3]
chr9	64893606	65195652	chr9-1841-0	Parp16	3.6065	3.37601	-0.074	chr9_r_c9307[k=100][m=5],chr9_r_c9309[k=47][m=3]
chr9	64893606	65195652	chr9-1841-0	Cilp	8.38848	13.5029	0.627	chr9_r_c9307[k=100][m=5],chr9_r_c9309[k=47][m=3]
chr9	64893606	65195652	chr9-1841-0	Clpx	18.5502	16.6413	-0.148	chr9_r_c9307[k=100][m=5],chr9_r_c9309[k=47][m=3]
chr9	64893606	65195652	chr9-1841-0	Pdcd7	5.86798	5.6488	-0.047	chr9_r_c9307[k=100][m=5],chr9_r_c9309[k=47][m=3]
chr9	64893606	65195652	chr9-1841-0	Igdcc4	1.12257	1.47744	0.223	chr9_r_c9307[k=100][m=5],chr9_r_c9309[k=47][m=3]
chr9	64893606	65195652	chr9-1841-0	Parp16	3.6065	3.37601	-0.074	chr9_r_c9307[k=100][m=5],chr9_r_c9309[k=47][m=3]
chr9	64893606	65195652	chr9-1841-0	Cilp	8.38848	13.5029	0.627	chr9_r_c9307[k=100][m=5],chr9_r_c9309[k=47][m=3]
chr9	64893606	65195652	chr9-1841-0	Clpx	18.5502	16.6413	-0.148	chr9_r_c9307[k=100][m=5],chr9_r_c9309[k=47][m=3]
chr9	64893606	65195652	chr9-1841-0	Pdcd7	5.86798	5.6488	-0.047	chr9_r_c9307[k=100][m=5],chr9_r_c9309[k=47][m=3]
chr9	67270284	67570909	chr9-2005-0	Tln2	8.88609	7.11198	-0.285	chr9_r_c10349[k=15][m=5]
chr9	67270284	67570909	chr9-2005-0	Tln2	8.88609	7.11198	-0.285	chr9_r_c10349[k=15][m=5]
chr9	72337464	72640164	chr9-2218-0	Tex9	2.13785	1.73035	-0.201	chr9_r_c11528[k=13][m=6]
chr9	72337464	72640164	chr9-2218-0	Rfx7	9.35439	7.32188	-0.315	chr9_r_c11528[k=13][m=6]
chr9	72337464	72640164	chr9-2218-0	Nedd4	325.608	320.644	-0.022	chr9_r_c11528[k=13][m=6]
chr9	72337464	72640164	chr9-2218-0	Tex9	2.13785	1.73035	-0.201	chr9_r_c11528[k=13][m=6]
chr9	72337464	72640164	chr9-2218-0	Rfx7	9.35439	7.32188	-0.315	chr9_r_c11528[k=13][m=6]
chr9	72337464	72640164	chr9-2218-0	Nedd4	325.608	320.644	-0.022	chr9_r_c11528[k=13][m=6]
chr9	83065009	83366849	chr9-1288-1	Lca5	3.07458	2.91598	-0.057	chr9_f_c12739[k=6][m=4]
chr9	89823206	90130757	chr9-1134-1	Ctsh	1.83246	1.31549	-0.291	chr9_r_c13735[k=43][m=3]
chr9	89823206	90130757	chr9-1134-1	Morf4l1	292.657	313.12	0.097	chr9_r_c13735[k=43][m=3]
chr9	89823206	90130757	chr9-1134-1	Adamts7	23.8677	22.2541	-0.097	chr9_r_c13735[k=43][m=3]
chr9	96425711	96803323	chr9-971-1	Rasa2	4.30052	4.77349	0.123	chr9_r_c14410[k=5][m=2]
chr9	96425711	96803323	chr9-971-1	Zbtb38	10.0164	7.4572	-0.381	chr9_r_c14410[k=5][m=2]
chr9	96425711	96803323	chr9-971-1	E030011O05Rik	4.44645	3.3889	-0.311	chr9_r_c14410[k=5][m=2]
chr9	96425711	96803323	chr9-971-1	Pxylp1	8.34091	10.3326	0.279	chr9_r_c14410[k=5][m=2]
chr9	121105897	121409639	chr9-3679-0	Ulk4	0.757233	0.68412	-0.061	chr9_f_c18065[k=5][m=2]
chr9	121105897	121409639	chr9-3679-0	Trak1	18.8663	16.8038	-0.158	chr9_f_c18065[k=5][m=2]
chr9	121105897	121409639	chr9-3679-0	Ulk4	0.757233	0.68412	-0.061	chr9_f_c18065[k=5][m=2]
chr9	121105897	121409639	chr9-3679-0	Trak1	18.8663	16.8038	-0.158	chr9_f_c18065[k=5][m=2]
chr9	121105897	121409639	chr9-3679-0	Ulk4	0.757233	0.68412	-0.061	chr9_f_c18065[k=5][m=2]
chr9	121105897	121409639	chr9-3679-0	Trak1	18.8663	16.8038	-0.158	chr9_f_c18065[k=5][m=2]
chr9	121105897	121409639	chr9-3679-0	Cck	2.44251	1.88133	-0.257	chr9_f_c18065[k=5][m=2]
chr9	121105897	121409639	chr9-3679-0	Ulk4	0.757233	0.68412	-0.061	chr9_f_c18065[k=5][m=2]
chr9	121105897	121409639	chr9-3679-0	Trak1	18.8663	16.8038	-0.158	chr9_f_c18065[k=5][m=2]
chr9	121105897	121409639	chr9-3679-0	Cck	2.44251	1.88133	-0.257	chr9_f_c18065[k=5][m=2]
chr9	121105897	121409639	chr9-3679-0	Ulk4	0.757233	0.68412	-0.061	chr9_f_c18065[k=5][m=2]
chr9	121105897	121409639	chr9-3679-0	Trak1	18.8663	16.8038	-0.158	chr9_f_c18065[k=5][m=2]
chr9	121105897	121409639	chr9-3679-0	Cck	2.44251	1.88133	-0.257	chr9_f_c18065[k=5][m=2]
chr9	121649791	121952166	chr9-3702-0	Zfp651	9.40308	9.16601	-0.033	chr9_r_c20297[k=65][m=21]
chr9	121649791	121952166	chr9-3702-0	E530011L22Rik	0.172694	0.214472	0.051	chr9_r_c20297[k=65][m=21]
chr9	121649791	121952166	chr9-3702-0	Hhatl	0.441094	0.547078	0.102	chr9_r_c20297[k=65][m=21]
chr9	121649791	121952166	chr9-3702-0	Klhl40	5.32909	7.20966	0.375	chr9_r_c20297[k=65][m=21]
chr9	121649791	121952166	chr9-3702-0	Higd1a	15.3203	17.792	0.203	chr9_r_c20297[k=65][m=21]
chr9	121649791	121952166	chr9-3702-0	Fam198a	0.0519251	0.01	-0.059	chr9_r_c20297[k=65][m=21]
chr9	121649791	121952166	chr9-3702-0	Pomgnt2	1.66406	1.70176	0.02	chr9_r_c20297[k=65][m=21]
chr9	121649791	121952166	chr9-3702-0	Zfp651	9.40308	9.16601	-0.033	chr9_r_c20297[k=65][m=21]
chr9	121649791	121952166	chr9-3702-0	E530011L22Rik	0.172694	0.214472	0.051	chr9_r_c20297[k=65][m=21]
chr9	121649791	121952166	chr9-3702-0	Hhatl	0.441094	0.547078	0.102	chr9_r_c20297[k=65][m=21]
chr9	121649791	121952166	chr9-3702-0	Klhl40	5.32909	7.20966	0.375	chr9_r_c20297[k=65][m=21]
chr9	121649791	121952166	chr9-3702-0	Higd1a	15.3203	17.792	0.203	chr9_r_c20297[k=65][m=21]
chr9	121649791	121952166	chr9-3702-0	Fam198a	0.0519251	0.01	-0.059	chr9_r_c20297[k=65][m=21]
chr9	121649791	121952166	chr9-3702-0	Pomgnt2	1.66406	1.70176	0.02	chr9_r_c20297[k=65][m=21]
chrX	9195663	9506695	chrX-102-0	Dynlt3	127.271	125.799	-0.017	chrX_f_c406[k=9][m=4]
chrX	9195663	9506695	chrX-102-0	Hypm	0.01	0.549373	0.617	chrX_f_c406[k=9][m=4]
chrX	9195663	9506695	chrX-102-0	Sytl5	3.56019	2.27815	-0.476	chrX_f_c406[k=9][m=4]
chrX	9195663	9506695	chrX-102-0	Dynlt3	127.271	125.799	-0.017	chrX_f_c406[k=9][m=4]
chrX	9195663	9506695	chrX-102-0	Hypm	0.01	0.549373	0.617	chrX_f_c406[k=9][m=4]
chrX	9195663	9506695	chrX-102-0	Sytl5	3.56019	2.27815	-0.476	chrX_f_c406[k=9][m=4]
chrX	65646067	65958895	chrX-663-0	Fmr1	43.364	35.6412	-0.276	chrX_f_c4315[k=25][m=3]
chrX	65646067	65958895	chrX-663-0	Fmr1os	0.0529305	0.01	-0.06	chrX_f_c4315[k=25][m=3]
chrX	98506658	98811697	chrX-1021-0	Zmym3	10.0093	11.1985	0.148	chrX_f_c7545[k=21][m=4]
chrX	98506658	98811697	chrX-1021-0	Nono	181.204	173.102	-0.066	chrX_f_c7545[k=21][m=4]
chrX	98506658	98811697	chrX-1021-0	Itgb1bp2	23.9277	37.3688	0.622	chrX_f_c7545[k=21][m=4]
chrX	98506658	98811697	chrX-1021-0	Taf1	11.9027	9.35109	-0.318	chrX_f_c7545[k=21][m=4]
chrX	100536622	100840605	chrX-725-1	Chic1	1.71132	1.44079	-0.152	chrX_r_c8947[k=39][m=3]
chrX	100536622	100840605	chrX-725-1	Tsix	0.01	0.0806999	0.098	chrX_r_c8947[k=39][m=3]
chrX	100536622	100840605	chrX-725-1	Xist	76.127	62.3646	-0.284	chrX_r_c8947[k=39][m=3]
chrX	100536622	100840605	chrX-725-1	Jpx	0.482329	0.322604	-0.164	chrX_r_c8947[k=39][m=3]
chrX	100536622	100840605	chrX-725-1	Ftx	3.7913	3.22535	-0.181	chrX_r_c8947[k=39][m=3]
