# Supplementary material for: MyoD induced enhancer RNA interacts with hnRNPL to activate target gene transcription during myogenic differentiation
Source: Nat Commun. 2019 Dec 19;10:5787. doi: 10.1038/s41467-019-13598-0 (PMC6923398; doi:10.1038/s41467-019-13598-0)
Supplement: Supplementary file 9 — Supplementary Data 5 [file 41467_2019_13598_MOESM9_ESM.xlsx]

## Sheet: Basic statistics
Supplementary Data 5. RNA-seq analysis in si-NC vs si-hnRNPL C2C12 cells
Sample	Raw Flagments	Pre-processed	%	Mappable Flagments	%
si-NC	41655487	37396727	89.7762	30553125	81.7
si-hnRNPL	26263424	24310355	92.5635	18962076	78

## Sheet: Down-regulated genes
Supplementary Data 5. RNA-seq analysis in si-NC vs si-hnRNPL C2C12 cells
Down-regulated genes in si-hnRNPL vs si-NC cells
Gene_id	si-NC	si-hnRNPL	Log2(FoldChange)
Hells	14.4426	7.60889	-0.843
Brca1	4.50507	2.46614	-0.667
Knl1	5.4346	3.09549	-0.652
Ercc6l	6.21927	3.72277	-0.612
Kif11	18.2076	11.7946	-0.586
Ch25h	2.36451	1.14885	-0.647
Tnc	46.9157	30.544	-0.603
Dhfr	5.648	3.32111	-0.622
Atad2	23.9488	13.6671	-0.766
Bub1	17.0203	10.7787	-0.613
Gap43	24.9834	15.9883	-0.613
Cep112	2.37845	0.89105	-0.837
Dync1i1	26.0283	15.9319	-0.675
Zfp367	11.4699	7.14542	-0.614
Uhrf1	20.1504	12.334	-0.666
Ccne2	11.0392	6.87101	-0.613
Dck	18.039	9.74576	-0.825
Pole	5.26636	2.98165	-0.654
Prr11	14.5091	9.37702	-0.58
Clspn	5.98239	3.5928	-0.604
Snora15	94.9596	0.01	-6.57
Krt80	47.5743	31.1773	-0.594
Ncapg2	12.2544	7.04495	-0.72
Rnu12	13.898	0.01	-3.883
Fam111a	44.2492	27.5612	-0.664
Snord15b	34.3738	0.01	-5.13
Alms1-ps2	1.37395	0.571915	-0.595
Zwilch	10.9165	6.77267	-0.616
Etaa1os	0.543971	0.01	-0.612
Donson	6.61991	3.84586	-0.653
Mcm5	19.477	12.1309	-0.641
Mcm3	26.871	17.1863	-0.616
Gm11423	1.52323	0.624638	-0.635
Gm4070	1.82994	0.806712	-0.647
Ston2	9.47531	5.93768	-0.594
Gm20319	2.45233	1.0175	-0.775
Rad51ap1	7.95608	4.69059	-0.654
Areg	1.17803	0.272287	-0.776
Garnl3	4.23824	2.07067	-0.771
Nppb	3.176	1.5999	-0.684
Kif15	6.88494	4.00945	-0.654
Nefl	8.17623	3.41282	-1.056
Ncaph	21.845	14.1108	-0.596
Ncapg	15.4197	9.94234	-0.586
Gm13807	1.57405	0.585569	-0.699
Nap1l2	3.31149	1.79492	-0.625
Mybl2	4.06434	2.3612	-0.591
Fancd2	3.62658	2.07614	-0.589
L1cam	10.4673	4.88568	-0.962
Dkk2	3.85512	2.11637	-0.64
Chaf1b	9.02964	5.1074	-0.716
Tmc3	2.55332	1.21527	-0.682
Colec10	9.69957	4.10999	-1.066
Mastl	10.4971	6.15639	-0.684
Rarres2	3.34125	1.53491	-0.776
Ccnd1	31.9175	20.4229	-0.62
Amd1	3.27846	0.0154794	-2.075
Lrr1	2.95359	1.32262	-0.767
Esco2	9.54171	5.77632	-0.638
Pla2g4b	0.759173	0.0896869	-0.691
Sirpa	18.3832	10.5097	-0.752
Sgo2a	9.32796	5.90559	-0.581
E2f7	5.07901	3.03814	-0.59
Snord22	140.319	60.5171	-1.2
Nov	69.8855	30.5983	-1.166
Cdc45	11.4123	7.25393	-0.589
Cldn1	2.24786	1.0653	-0.653
Snora23	4.53397	0.01	-2.454
Snora28	195.878	84.1701	-1.209
Gmnn	29.6263	18.4645	-0.654
2700099C18Rik	8.83057	5.36116	-0.628
Snora52	29.3611	0.01	-4.91
Ly6c2	70.9233	46.4804	-0.599
Creb5	3.19238	1.78731	-0.589
Bglap2	4.86142	2.22772	-0.861
Haus6	8.33944	5.20651	-0.59
Prl2c5	3.62751	1.96206	-0.644
Hist1h4k	1.08839	0.159932	-0.848
Airn	6.23671	2.87968	-0.899
Cdc6	3.51365	1.69532	-0.744
Brip1	2.73563	1.44971	-0.609
Prrg4	16.9697	9.53219	-0.771
Top2a	64.3389	42.1672	-0.598
Defb25	4.13081	0.01	-2.345
Gzme	7.62934	1.97369	-1.537
Osbp2	4.94695	2.64218	-0.707
Stil	4.2567	2.32205	-0.662
Map2	13.2298	8.50986	-0.581
Pola1	10.3128	6.12133	-0.668
Mir8094	351.103	112.825	-1.629
Gm24148	15.7551	0.01	-4.052
Dtl	7.03547	4.0582	-0.668
Spdl1	8.39307	5.21477	-0.596
Smc2	23.2153	14.3251	-0.66
Mki67	24.3177	15.4633	-0.621
Hba-a1	1.43339	0.597873	-0.607
Cd44	196.42	124.895	-0.649
Kif20b	7.42254	4.58725	-0.592
Sema7a	33.0036	20.3245	-0.673
Ckap2l	22.1019	14.3669	-0.588
1700120K04Rik	0.516566	0.01	-0.586
Cenpe	11.3785	7.00308	-0.629
Topbp1	22.3817	14.1734	-0.624

## Sheet: GO_down_genes
Supplementary Data 5. RNA-seq analysis in si-NC vs si-hnRNPL C2C12 cells
GO analysis of down-regulated genes in si-hnRNPL vs si-NC cells
Category	Count	%	Pvalue	List Total	Pop Hits	Pop Total	Fold Enrichment	Bonferroni	Benjamini	FDR	Term	Genes
GOTERM_BP_DIRECT	28	28.2828	6.94113e-21	77	614	18082	10.7089	3.7135e-18	3.7135e-18	1.00906e-17	GO:0007049~cell cycle	Uhrf1, Ccnd1, Spdl1, Clspn, Zwilch, Mastl, Brca1, Fancd2, Kif20b, Gmnn, Mybl2, Ccne2, Smc2, Cdc6, Ncapg2, Bub1, Kif11, E2f7, Cenpe, Esco2, Ercc6l, Hells, Chaf1b, Ncaph, Cdc45, Mcm5, Mki67, Mcm3
GOTERM_BP_FAT	37	37.3737	6.06765e-20	77	1440	17911	5.97679	1.10977e-16	1.10977e-16	1.03234e-16	GO:0007049~cell cycle	Brip1, Uhrf1, Ccnd1, Spdl1, Clspn, Zwilch, Mastl, Top2a, Brca1, Fancd2, Kif20b, Haus6, Dtl, Gmnn, Mybl2, Ncapg, Pole, Ccne2, Smc2, Cdc6, Ncapg2, Bub1, Kif11, Donson, E2f7, Cenpe, Stil, Esco2, Ercc6l, Topbp1, Hells, Chaf1b, Mcm5, Cdc45, Ncaph, Mki67, Mcm3
GOTERM_BP_FAT	31	31.3131	2.87862e-17	77	1109	17911	6.50218	5.265e-14	2.6325e-14	4.89761e-14	GO:0022402~cell cycle process	Brip1, Ccnd1, Spdl1, Clspn, Zwilch, Mastl, Top2a, Brca1, Fancd2, Kif20b, Haus6, Dtl, Mybl2, Ncapg, Ccne2, Pole, Smc2, Cdc6, Ncapg2, Bub1, Kif11, Donson, E2f7, Cenpe, Stil, Ercc6l, Topbp1, Hells, Cdc45, Ncaph, Mki67
GOTERM_CC_FAT	30	30.303	1.38546e-15	75	978	14413	5.89489	3.06422e-13	3.06422e-13	1.70974e-12	GO:0005694~chromosome	Uhrf1, Spdl1, Clspn, Zwilch, Top2a, Brca1, Fancd2, Fam111a, Dtl, Mybl2, Dync1i1, Airn, Ncapg, Pole, Smc2, Bub1, Pola1, Cenpe, Esco2, Ercc6l, Topbp1, Hells, Chaf1b, Mcm5, Ncaph, Cdc45, Mki67, Rad51ap1, Mcm3, Hist1h4k
GOTERM_BP_FAT	17	17.1717	7.45076e-15	77	252	17911	15.692	1.3605e-11	4.53504e-12	1.26565e-11	GO:0006260~DNA replication	Ccne2, Pole, Cdc6, Donson, Pola1, Top2a, E2f7, Brca1, Fam111a, Topbp1, Chaf1b, Mcm5, Cdc45, Dtl, Gmnn, Areg, Mcm3
GOTERM_BP_FAT	24	24.2424	7.4562e-15	77	702	17911	7.95249	1.3605e-11	3.40128e-12	1.26565e-11	GO:1903047~mitotic cell cycle process	Ccne2, Pole, Smc2, Cdc6, Ccnd1, Ncapg2, Bub1, Spdl1, Kif11, Clspn, Zwilch, Mastl, Top2a, E2f7, Cenpe, Stil, Kif20b, Ercc6l, Topbp1, Hells, Cdc45, Ncaph, Mybl2, Ncapg
GOTERM_BP_FAT	25	25.2525	8.21629e-15	77	787	17911	7.38915	1.50264e-11	3.00526e-12	1.39777e-11	GO:0000278~mitotic cell cycle	Pole, Ccne2, Smc2, Cdc6, Ccnd1, Spdl1, Bub1, Ncapg2, Kif11, Clspn, Zwilch, Mastl, Top2a, E2f7, Cenpe, Stil, Kif20b, Ercc6l, Topbp1, Hells, Cdc45, Ncaph, Mki67, Mybl2, Ncapg
GOTERM_BP_FAT	26	26.2626	1.31343e-14	77	891	17911	6.78773	2.39611e-11	3.99347e-12	2.22933e-11	GO:0006259~DNA metabolic process	Pole, Ccne2, Brip1, Cdc6, Uhrf1, Clspn, Donson, Pola1, E2f7, Top2a, Brca1, Fancd2, Esco2, Fam111a, Topbp1, Hells, Chaf1b, Mcm5, Cdc45, Gmnn, Dtl, Mki67, Areg, Rad51ap1, Mcm3, Hist1h4k
GOTERM_BP_FAT	22	22.2222	1.75753e-14	77	576	17911	8.88442	3.20834e-11	4.58333e-12	2.98428e-11	GO:0000280~nuclear division	Ccne2, Brip1, Smc2, Cdc6, Ncapg2, Bub1, Spdl1, Kif11, Zwilch, Mastl, Top2a, Cenpe, Fancd2, Stil, Kif20b, Ercc6l, Topbp1, Hells, Ncaph, Mki67, Mybl2, Ncapg
GOTERM_BP_FAT	22	22.2222	6.5154e-14	77	616	17911	8.30751	1.19196e-10	1.48995e-11	1.10878e-10	GO:0048285~organelle fission	Ccne2, Brip1, Smc2, Cdc6, Ncapg2, Bub1, Spdl1, Kif11, Zwilch, Mastl, Top2a, Cenpe, Fancd2, Stil, Kif20b, Ercc6l, Topbp1, Hells, Ncaph, Mki67, Mybl2, Ncapg
GOTERM_BP_FAT	21	21.2121	9.95169e-14	77	554	17911	8.81736	1.81942e-10	2.02157e-11	1.69242e-10	GO:0051301~cell division	Ccne2, Brip1, Smc2, Nap1l2, Cdc6, Ccnd1, Ncapg2, Bub1, Spdl1, Kif11, Zwilch, Mastl, Top2a, E2f7, Cenpe, Kif20b, Ercc6l, Hells, Mcm5, Cdc45, Ncaph
GOTERM_BP_DIRECT	17	17.1717	2.85673e-12	77	374	18082	10.6741	1.52834e-09	7.64171e-10	4.15291e-09	GO:0051301~cell division	Ccne2, Smc2, Cdc6, Ccnd1, Ncapg2, Bub1, Spdl1, Kif11, Zwilch, Mastl, Cenpe, Kif20b, Ercc6l, Hells, Ncaph, Cdc45, Mcm5
GOTERM_BP_FAT	15	15.1515	2.61727e-11	77	299	17911	11.6694	4.78697e-08	4.78697e-09	4.45294e-08	GO:0007059~chromosome segregation	Ccne2, Brip1, Smc2, Cdc6, Bub1, Spdl1, Kif11, Top2a, Brca1, Fancd2, Cenpe, Esco2, Stil, Ncaph, Ncapg
GOTERM_CC_FAT	24	24.2424	3.01873e-11	75	871	14413	5.29525	6.94308e-09	3.47154e-09	3.87014e-08	GO:0044427~chromosomal part	Pole, Smc2, Uhrf1, Bub1, Spdl1, Zwilch, Pola1, Brca1, Cenpe, Esco2, Fam111a, Ercc6l, Hells, Chaf1b, Mcm5, Cdc45, Ncaph, Mki67, Mybl2, Rad51ap1, Dync1i1, Mcm3, Hist1h4k, Ncapg
GOTERM_CC_FAT	14	14.1414	6.26971e-11	75	216	14413	12.4557	1.44203e-08	4.80678e-09	8.03803e-08	GO:0000793~condensed chromosome	Ercc6l, Smc2, Topbp1, Ncaph, Spdl1, Bub1, Mki67, Dync1i1, Zwilch, Top2a, Brca1, Cenpe, Fancd2, Ncapg
GOTERM_BP_FAT	16	16.1616	2.00348e-10	77	418	17911	8.90375	3.66437e-07	3.33125e-08	3.40868e-07	GO:0007067~mitotic nuclear division	Smc2, Cdc6, Ncapg2, Bub1, Spdl1, Kif11, Mastl, Zwilch, Cenpe, Stil, Kif20b, Ercc6l, Hells, Ncaph, Mybl2, Ncapg
GOTERM_BP_FAT	23	23.2323	3.45838e-10	77	1075	17911	4.97678	6.32538e-07	5.27115e-08	5.884e-07	GO:0051276~chromosome organization	Ccne2, Brip1, Smc2, Nap1l2, Cdc6, Uhrf1, Ncapg2, Bub1, Spdl1, Top2a, Brca1, Cenpe, Fancd2, Stil, Atad2, Hells, Chaf1b, Cdc45, Ncaph, Mki67, Airn, Hist1h4k, Ncapg
GOTERM_BP_DIRECT	7	7.07071	5.71409e-10	77	24	18082	68.4924	3.05704e-07	1.01901e-07	8.30678e-07	GO:0006270~DNA replication initiation	Ccne2, Topbp1, Cdc6, Mcm5, Cdc45, Mcm3, Pola1
GOTERM_BP_FAT	20	20.202	1.25022e-09	77	834	17911	5.57819	2.28665e-06	1.75896e-07	2.12709e-06	GO:0051726~regulation of cell cycle	Ccne2, Cdc6, Ccnd1, Bub1, Prr11, Kif11, Clspn, Zwilch, Mastl, Top2a, E2f7, Brca1, Cenpe, Stil, Kif20b, Topbp1, Cdc45, Dtl, Gmnn, Mki67
GOTERM_BP_FAT	7	7.07071	1.31633e-09	77	27	17911	60.3064	2.40756e-06	1.71969e-07	2.23957e-06	GO:0006270~DNA replication initiation	Ccne2, Topbp1, Cdc6, Mcm5, Cdc45, Mcm3, Pola1
GOTERM_BP_DIRECT	13	13.1313	1.70879e-09	77	277	18082	11.021	9.14203e-07	2.28551e-07	2.48413e-06	GO:0007067~mitotic nuclear division	Smc2, Cdc6, Ncapg2, Bub1, Spdl1, Kif11, Mastl, Zwilch, Cenpe, Kif20b, Ercc6l, Hells, Ncaph
GOTERM_CC_DIRECT	14	14.1414	1.72877e-09	83	344	19662	9.64094	2.64503e-07	2.64503e-07	2.07151e-06	GO:0005694~chromosome	Ercc6l, Smc2, Topbp1, Ncaph, Spdl1, Bub1, Dtl, Mki67, Clspn, Dync1i1, Zwilch, Brca1, Cenpe, Esco2
GOTERM_BP_DIRECT	10	10.101	2.25295e-09	77	123	18082	19.092	1.20533e-06	2.41066e-07	3.2752e-06	GO:0006260~DNA replication	Pole, Fam111a, Cdc6, Chaf1b, Mcm5, Dtl, Cdc45, Mcm3, Pola1, Brca1
GOTERM_BP_FAT	18	18.1818	2.39296e-09	77	674	17911	6.21215	4.37672e-06	2.91782e-07	4.07133e-06	GO:0006974~cellular response to DNA damage stimulus	Pole, Brip1, Uhrf1, Ccnd1, Clspn, Pola1, Mastl, Top2a, E2f7, Brca1, Fancd2, Esco2, Topbp1, Chaf1b, Cdc45, Dtl, Rad51ap1, Cd44
GOTERM_BP_FAT	10	10.101	2.82198e-09	77	125	17911	18.6088	5.16139e-06	3.22588e-07	4.80125e-06	GO:0006261~DNA-dependent DNA replication	Ccne2, Topbp1, Cdc6, Mcm5, Cdc45, Donson, Mcm3, Pola1, E2f7, Top2a
GOTERM_BP_FAT	12	12.1212	4.44051e-09	77	236	17911	11.8276	8.12166e-06	4.77747e-07	7.55497e-06	GO:0098813~nuclear chromosome segregation	Ccne2, Brip1, Smc2, Cdc6, Ncaph, Spdl1, Bub1, Top2a, Fancd2, Cenpe, Ncapg, Stil
GOTERM_BP_FAT	11	11.1111	5.43966e-09	77	184	17911	13.9061	9.94908e-06	5.5273e-07	9.2549e-06	GO:0000075~cell cycle checkpoint	Topbp1, Ccnd1, Spdl1, Bub1, Dtl, Clspn, Zwilch, Top2a, Brca1, Cenpe, Stil
GOTERM_BP_DIRECT	14	14.1414	1.92832e-08	77	420	18082	7.82771	1.03164e-05	1.71941e-06	2.80326e-05	GO:0006974~cellular response to DNA damage stimulus	Pole, Brip1, Ccnd1, Uhrf1, Clspn, Mastl, Top2a, E2f7, Brca1, Fancd2, Topbp1, Chaf1b, Dtl, Rad51ap1
GOTERM_BP_FAT	14	14.1414	2.15418e-08	77	420	17911	7.75368	3.93992e-05	2.07368e-06	3.66507e-05	GO:0007346~regulation of mitotic cell cycle	Cdc6, Ccnd1, Bub1, Kif11, Clspn, Zwilch, Top2a, E2f7, Cenpe, Stil, Kif20b, Topbp1, Cdc45, Mki67
GOTERM_CC_FAT	17	17.1717	3.58265e-08	75	588	14413	5.55603	8.24007e-06	2.06002e-06	4.59311e-05	GO:0000228~nuclear chromosome	Pole, Smc2, Uhrf1, Bub1, Pola1, Top2a, Brca1, Cenpe, Esco2, Topbp1, Chaf1b, Mcm5, Cdc45, Rad51ap1, Mcm3, Airn, Hist1h4k
GOTERM_BP_FAT	12	12.1212	9.23607e-08	77	317	17911	8.80544	0.000168913	8.44635e-06	0.00015714	GO:0044772~mitotic cell cycle phase transition	Pole, Ccne2, Topbp1, Cdc6, Ccnd1, Bub1, Cdc45, Clspn, Mastl, E2f7, Cenpe, Stil
GOTERM_CC_DIRECT	6	6.06061	1.46402e-07	83	30	19662	47.3783	2.23993e-05	1.11997e-05	0.000175427	GO:0000793~condensed chromosome	Smc2, Mki67, Top2a, Fancd2, Brca1, Ncapg
GOTERM_BP_FAT	13	13.1313	2.25716e-07	77	427	17911	7.08182	0.00041275	1.96586e-05	0.000384027	GO:0006281~DNA repair	Pole, Brip1, Uhrf1, Clspn, Pola1, Brca1, Fancd2, Esco2, Topbp1, Chaf1b, Dtl, Cdc45, Rad51ap1
GOTERM_CC_DIRECT	13	13.1313	2.41636e-07	83	435	19662	7.07952	3.69696e-05	1.23234e-05	0.000289541	GO:0005813~centrosome	Haus6, Kif20b, Cep112, Ercc6l, Topbp1, Cdc45, Dtl, Mcm3, Mastl, Brca1, Ncapg, Stil, Ckap2l
GOTERM_BP_FAT	12	12.1212	2.49835e-07	77	350	17911	7.97521	0.000456844	2.07702e-05	0.000425062	GO:0044770~cell cycle phase transition	Pole, Ccne2, Topbp1, Cdc6, Ccnd1, Bub1, Cdc45, Clspn, Mastl, E2f7, Cenpe, Stil
GOTERM_BP_FAT	9	9.09091	4.41698e-07	77	163	17911	12.8435	0.00080754	3.5124e-05	0.000751492	GO:0000819~sister chromatid segregation	Smc2, Cdc6, Ncaph, Spdl1, Bub1, Top2a, Cenpe, Ncapg, Stil
GOTERM_BP_FAT	11	11.1111	4.75944e-07	77	296	17911	8.64431	0.000870122	3.62702e-05	0.000809755	GO:0033044~regulation of chromosome organization	Atad2, Nap1l2, Cdc6, Uhrf1, Bub1, Cdc45, Mki67, Airn, Brca1, Cenpe, Stil
GOTERM_CC_FAT	21	21.2121	4.89283e-07	75	1111	14413	3.63244	0.000112529	2.25068e-05	0.000627279	GO:0015630~microtubule cytoskeleton	Cep112, Map2, Cdc6, Kif15, Spdl1, Kif11, Mastl, Top2a, Brca1, Cenpe, Stil, Kif20b, Haus6, Ercc6l, Topbp1, Cdc45, Dtl, Dync1i1, Mcm3, Ncapg, Ckap2l
GOTERM_BP_FAT	8	8.08081	6.38124e-07	77	117	17911	15.905	0.00116645	4.66841e-05	0.00108568	GO:0007093~mitotic cell cycle checkpoint	Topbp1, Ccnd1, Bub1, Clspn, Zwilch, Top2a, Cenpe, Stil
GOTERM_BP_FAT	9	9.09091	7.25621e-07	77	174	17911	12.0316	0.00132628	5.10433e-05	0.00123455	GO:0006323~DNA packaging	Nap1l2, Smc2, Hells, Chaf1b, Ncapg2, Ncaph, Hist1h4k, Top2a, Ncapg
GOTERM_CC_FAT	12	12.1212	1.15342e-06	75	339	14413	6.8026	0.000265251	4.42134e-05	0.00147872	GO:0098687~chromosomal region	Ercc6l, Hells, Spdl1, Bub1, Mcm5, Mki67, Dync1i1, Mcm3, Zwilch, Hist1h4k, Cenpe, Esco2
GOTERM_CC_FAT	14	14.1414	1.24559e-06	75	496	14413	5.42425	0.000286445	4.09257e-05	0.00159689	GO:0005813~centrosome	Haus6, Kif20b, Cep112, Ercc6l, Topbp1, Cdc45, Dtl, Mcm3, Mastl, Top2a, Brca1, Ncapg, Stil, Ckap2l
GOTERM_CC_DIRECT	47	47.4747	1.42853e-06	83	6019	19662	1.84979	0.000218541	5.46397e-05	0.00171173	GO:0005634~nucleus	Brip1, Uhrf1, Ccnd1, Spdl1, Snord22, Zfp367, Prr11, Clspn, Mastl, Top2a, Brca1, Fancd2, Atad2, Gm4070, Kif20b, Fam111a, Gmnn, Dtl, Areg, Mybl2, Dync1i1, Cd44, Pole, Ccne2, Nap1l2, Smc2, Cdc6, Colec10, Bub1, Ncapg2, Donson, Pola1, E2f7, Cenpe, Esco2, Topbp1, Hells, Chaf1b, Mcm5, Cdc45, Ncaph, Mki67, Rad51ap1, Mcm3, Dck, Hist1h4k, Nppb
GOTERM_BP_FAT	9	9.09091	1.52406e-06	77	192	17911	10.9036	0.00278362	0.000103235	0.00259296	GO:0045930~negative regulation of mitotic cell cycle	Topbp1, Ccnd1, Bub1, Clspn, Zwilch, E2f7, Top2a, Cenpe, Stil
GOTERM_BP_FAT	13	13.1313	1.669e-06	77	516	17911	5.86034	0.00304794	0.000109015	0.00283955	GO:0010564~regulation of cell cycle process	Cdc6, Ccnd1, Bub1, Kif11, Clspn, E2f7, Cenpe, Brca1, Stil, Kif20b, Topbp1, Cdc45, Mki67
GOTERM_BP_FAT	8	8.08081	1.67619e-06	77	135	17911	13.7843	0.00306106	0.00010571	0.00285179	GO:0000070~mitotic sister chromatid segregation	Smc2, Cdc6, Ncaph, Spdl1, Bub1, Cenpe, Ncapg, Stil
GOTERM_CC_DIRECT	8	8.08081	2.03885e-06	83	141	19662	13.4407	0.000311895	6.23868e-05	0.00244303	GO:0000775~chromosome, centromeric region	Ercc6l, Hells, Spdl1, Bub1, Mki67, Dync1i1, Zwilch, Cenpe
GOTERM_BP_FAT	9	9.09091	2.97475e-06	77	210	17911	9.96902	0.00542605	0.000181344	0.00506105	GO:0071103~DNA conformation change	Nap1l2, Smc2, Hells, Chaf1b, Ncapg2, Ncaph, Hist1h4k, Top2a, Ncapg
GOTERM_MF_FAT	20	20.202	3.57084e-06	68	1498	16866	3.31147	0.00101717	0.00101717	0.00473429	GO:0044877~macromolecular complex binding	Sema7a, Pole, Brip1, Nap1l2, Cdc6, Uhrf1, Ccnd1, Spdl1, Kif11, Clspn, Pola1, Top2a, Brca1, Cenpe, Atad2, Hells, Mcm5, Cdc45, Nov, L1cam
GOTERM_BP_FAT	11	11.1111	4.40499e-06	77	379	17911	6.75123	0.00802437	0.000259861	0.00749427	GO:0045786~negative regulation of cell cycle	Topbp1, Ccnd1, Bub1, Gmnn, Clspn, Zwilch, E2f7, Top2a, Brca1, Cenpe, Stil
GOTERM_BP_FAT	22	22.2222	4.65652e-06	77	1690	17911	3.02806	0.00848064	0.000266115	0.0079222	GO:0033554~cellular response to stress	Pole, Brip1, Uhrf1, Tnc, Ccnd1, Dhfr, Clspn, Pola1, Mastl, Top2a, E2f7, Brca1, Fancd2, Esco2, Nefl, Topbp1, Chaf1b, Cdc45, Dtl, Mki67, Rad51ap1, Cd44
GOTERM_CC_FAT	15	15.1515	4.7237e-06	75	651	14413	4.42796	0.00108586	0.000135798	0.00605582	GO:0005815~microtubule organizing center	Cep112, Spdl1, Mastl, Top2a, Brca1, Stil, Kif20b, Haus6, Ercc6l, Topbp1, Dtl, Cdc45, Mcm3, Ncapg, Ckap2l
GOTERM_CC_FAT	9	9.09091	5.01518e-06	75	187	14413	9.24898	0.00115283	0.000128158	0.00642949	GO:0000775~chromosome, centromeric region	Ercc6l, Hells, Spdl1, Bub1, Mki67, Dync1i1, Zwilch, Cenpe, Esco2
GOTERM_BP_FAT	9	9.09091	5.11961e-06	77	226	17911	9.26325	0.00932009	0.000283711	0.00871002	GO:1901990~regulation of mitotic cell cycle phase transition	Topbp1, Cdc6, Ccnd1, Bub1, Cdc45, Clspn, E2f7, Cenpe, Stil
KEGG_PATHWAY	7	7.07071	6.58667e-06	31	124	7720	14.0583	0.000546546	0.000546546	0.00705321	mmu04110:Cell cycle	Ccne2, Cdc6, Ccnd1, Bub1, Mcm5, Cdc45, Mcm3
GOTERM_BP_FAT	5	5.05051	9.83523e-06	77	32	17911	36.3454	0.0178279	0.00052894	0.0167321	GO:0030261~chromosome condensation	Smc2, Ncapg2, Ncaph, Top2a, Ncapg
GOTERM_MF_FAT	12	12.1212	1.0019e-05	68	551	16866	5.40173	0.00285135	0.00142669	0.0132828	GO:0003682~chromatin binding	Pole, Atad2, Brip1, Nap1l2, Cdc6, Hells, Uhrf1, Mcm5, Cdc45, Pola1, Top2a, Brca1
GOTERM_BP_FAT	9	9.09091	1.10275e-05	77	251	17911	8.34061	0.0199674	0.000576105	0.0187603	GO:1901987~regulation of cell cycle phase transition	Topbp1, Cdc6, Ccnd1, Bub1, Cdc45, Clspn, E2f7, Cenpe, Stil
GOTERM_MF_FAT	24	24.2424	1.17488e-05	68	2276	16866	2.61542	0.00334282	0.00111552	0.015576	GO:0097367~carbohydrate derivative binding	Map2, Brip1, Smc2, Cdc6, Kif15, Bub1, Kif11, Mastl, Pola1, Top2a, Cenpe, Kif20b, Gm4070, Atad2, Ercc6l, Hells, Mcm5, Mki67, Gap43, Nov, Mcm3, Dck, Cd44, L1cam
GOTERM_BP_FAT	7	7.07071	1.18937e-05	77	120	17911	13.5689	0.0215189	0.000604089	0.0202338	GO:1901991~negative regulation of mitotic cell cycle phase transition	Topbp1, Ccnd1, Bub1, Clspn, E2f7, Cenpe, Stil
GOTERM_BP_FAT	8	8.08081	1.25037e-05	77	183	17911	10.1688	0.0226098	0.000617899	0.0212713	GO:0007126~meiotic nuclear division	Ccne2, Topbp1, Brip1, Smc2, Mki67, Mastl, Top2a, Fancd2
GOTERM_MF_DIRECT	11	11.1111	1.39234e-05	70	466	17446	5.88308	0.00237809	0.00237809	0.0170019	GO:0003682~chromatin binding	Pole, Atad2, Brip1, Nap1l2, Cdc6, Hells, Mcm5, Cdc45, Pola1, Top2a, Brca1
GOTERM_BP_FAT	8	8.08081	1.88661e-05	77	195	17911	9.54299	0.0339179	0.000907652	0.0320935	GO:1903046~meiotic cell cycle process	Ccne2, Topbp1, Brip1, Smc2, Mki67, Mastl, Top2a, Fancd2
GOTERM_BP_FAT	7	7.07071	2.23025e-05	77	134	17911	12.1513	0.0399709	0.00104539	0.0379381	GO:1901988~negative regulation of cell cycle phase transition	Topbp1, Ccnd1, Bub1, Clspn, E2f7, Cenpe, Stil
GOTERM_CC_FAT	13	13.1313	2.33882e-05	75	555	14413	4.50136	0.00536491	0.00053779	0.0299805	GO:0044454~nuclear chromosome part	Pole, Uhrf1, Bub1, Pola1, Brca1, Cenpe, Esco2, Chaf1b, Cdc45, Mcm5, Rad51ap1, Mcm3, Hist1h4k
INTERPRO	14	14.1414	2.56303e-05	77	909	20594	4.11921	0.0055719	0.0055719	0.032573	IPR027417:P-loop containing nucleoside triphosphate hydrolase	Brip1, Smc2, Cdc6, Kif15, Kif11, Cenpe, Kif20b, Gm4070, Atad2, Ercc6l, Hells, Mcm5, Mcm3, Dck
GOTERM_BP_FAT	7	7.07071	2.74375e-05	77	139	17911	11.7142	0.0489455	0.00125381	0.0466713	GO:0007088~regulation of mitotic nuclear division	Kif20b, Cdc6, Bub1, Mki67, Kif11, Cenpe, Stil
GOTERM_MF_FAT	13	13.1313	3.10995e-05	68	742	16866	4.34553	0.00882434	0.00221342	0.0412253	GO:0017111~nucleoside-triphosphatase activity	Atad2, Kif20b, Ercc6l, Brip1, Hells, Kif15, Mcm5, Cdc45, Kif11, Dync1i1, Mcm3, Top2a, Cenpe
GOTERM_BP_DIRECT	6	6.06061	3.61861e-05	77	89	18082	15.8313	0.0191737	0.00276188	0.0525921	GO:0007059~chromosome segregation	Bub1, Kif11, Top2a, Brca1, Cenpe, Esco2
GOTERM_BP_DIRECT	4	4.0404	3.84167e-05	77	16	18082	58.7078	0.0203435	0.00256587	0.0558332	GO:0030261~chromosome condensation	Smc2, Ncapg2, Ncaph, Top2a
GOTERM_MF_FAT	25	25.2525	4.44976e-05	68	2649	16866	2.34078	0.012602	0.0025332	0.0589808	GO:0036094~small molecule binding	Pole, Brip1, Smc2, Cdc6, Uhrf1, Kif15, Colec10, Bub1, Dhfr, Kif11, Pola1, Mastl, Top2a, Cenpe, Gm4070, Atad2, Hba-a1, Kif20b, Ercc6l, Osbp2, Hells, Mcm5, Mki67, Mcm3, Dck
GOTERM_MF_FAT	13	13.1313	5.58069e-05	68	788	16866	4.09186	0.0157796	0.00264739	0.073966	GO:0016462~pyrophosphatase activity	Atad2, Kif20b, Ercc6l, Brip1, Hells, Kif15, Mcm5, Cdc45, Kif11, Dync1i1, Mcm3, Top2a, Cenpe
GOTERM_BP_DIRECT	9	9.09091	5.59367e-05	77	318	18082	6.64617	0.0294836	0.0033197	0.0812865	GO:0006281~DNA repair	Pole, Topbp1, Brip1, Chaf1b, Uhrf1, Rad51ap1, Clspn, Fancd2, Brca1
GOTERM_MF_FAT	13	13.1313	5.71876e-05	68	790	16866	4.0815	0.0161668	0.00232571	0.0757954	GO:0016818~hydrolase activity, acting on acid anhydrides, in phosphorus-containing anhydrides	Atad2, Kif20b, Ercc6l, Brip1, Hells, Kif15, Mcm5, Cdc45, Kif11, Dync1i1, Mcm3, Top2a, Cenpe
GOTERM_CC_FAT	7	7.07071	5.85637e-05	75	132	14413	10.191	0.0133797	0.0012238	0.0750551	GO:0000922~spindle pole	Kif20b, Topbp1, Cdc6, Spdl1, Kif11, Dync1i1, Ckap2l
GOTERM_MF_FAT	13	13.1313	5.93143e-05	68	793	16866	4.06606	0.016763	0.0021109	0.078613	GO:0016817~hydrolase activity, acting on acid anhydrides	Atad2, Kif20b, Ercc6l, Brip1, Hells, Kif15, Mcm5, Cdc45, Kif11, Dync1i1, Mcm3, Top2a, Cenpe
GOTERM_BP_FAT	7	7.07071	6.46789e-05	77	162	17911	10.0511	0.111572	0.00288124	0.109986	GO:1902275~regulation of chromatin organization	Atad2, Nap1l2, Uhrf1, Cdc45, Mki67, Airn, Brca1
GOTERM_BP_FAT	8	8.08081	7.45754e-05	77	242	17911	7.6896	0.127509	0.00324243	0.126805	GO:0051321~meiotic cell cycle	Ccne2, Topbp1, Brip1, Smc2, Mki67, Mastl, Top2a, Fancd2
GOTERM_BP_FAT	12	12.1212	7.93249e-05	77	642	17911	4.34786	0.135056	0.00336852	0.134876	GO:0007017~microtubule-based process	Haus6, Kif20b, Nefl, Map2, Kif15, Spdl1, Kif11, Mybl2, Dync1i1, Brca1, Cenpe, Stil
GOTERM_CC_DIRECT	6	6.06061	8.12712e-05	83	106	19662	13.409	0.012358	0.00207035	0.0973402	GO:0000922~spindle pole	Topbp1, Cdc6, Spdl1, Kif11, Dync1i1, Ckap2l
GOTERM_BP_FAT	7	7.07071	8.17587e-05	77	169	17911	9.63475	0.138898	0.00339293	0.139011	GO:0051783~regulation of nuclear division	Kif20b, Cdc6, Bub1, Mki67, Kif11, Cenpe, Stil
GOTERM_BP_FAT	6	6.06061	9.54734e-05	77	108	17911	12.9228	0.160232	0.00387313	0.162312	GO:0031570~DNA integrity checkpoint	Topbp1, Ccnd1, Dtl, Clspn, Top2a, Brca1
GOTERM_BP_FAT	24	24.2424	9.99328e-05	77	2399	17911	2.32707	0.167054	0.00396573	0.169887	GO:0051128~regulation of cellular component organization	Sema7a, Map2, Nap1l2, Cdc6, Uhrf1, Sirpa, Bub1, Kif11, Cldn1, Brca1, Cenpe, Stil, Kif20b, Atad2, Nefl, Cdc45, Mki67, Ston2, Gap43, Nov, Airn, Cd44, Nppb, L1cam
GOTERM_CC_FAT	7	7.07071	0.000102474	75	146	14413	9.21379	0.0232945	0.00196225	0.131296	GO:0005875~microtubule associated complex	Haus6, Kif20b, Map2, Kif15, Kif11, Dync1i1, Cenpe
GOTERM_CC_DIRECT	21	21.2121	0.000102581	83	1935	19662	2.57092	0.0155732	0.00223973	0.122849	GO:0005654~nucleoplasm	Pole, Cdc6, Uhrf1, Ccnd1, Zfp367, Bub1, Clspn, Mastl, Pola1, Top2a, Brca1, Kif20b, Haus6, Atad2, Ercc6l, Chaf1b, Mcm5, Dtl, Mybl2, Mcm3, Hist1h4k
GOTERM_CC_DIRECT	6	6.06061	0.000146036	83	120	19662	11.8446	0.0220974	0.00278925	0.174849	GO:0000776~kinetochore	Ercc6l, Spdl1, Bub1, Dync1i1, Zwilch, Cenpe
GOTERM_CC_FAT	9	9.09091	0.000146899	75	300	14413	5.7652	0.0332247	0.00259579	0.188167	GO:0005819~spindle	Kif20b, Topbp1, Cdc6, Kif15, Spdl1, Kif11, Dync1i1, Cenpe, Ckap2l
GOTERM_CC_FAT	6	6.06061	0.000167994	75	101	14413	11.4162	0.0379048	0.00275632	0.215161	GO:0000777~condensed chromosome kinetochore	Ercc6l, Spdl1, Bub1, Dync1i1, Zwilch, Cenpe
GOTERM_CC_DIRECT	3	3.0303	0.000170423	83	5	19662	142.135	0.0257398	0.00289324	0.204019	GO:0000796~condensin complex	Smc2, Ncaph, Ncapg
GOTERM_BP_FAT	7	7.07071	0.000179036	77	195	17911	8.35012	0.279267	0.00694359	0.304172	GO:0031099~regeneration	Nefl, Tnc, Ccnd1, Dhfr, Mki67, Gap43, Nov
GOTERM_MF_DIRECT	17	17.1717	0.000207307	70	1507	17446	2.81147	0.034832	0.0175704	0.252867	GO:0005524~ATP binding	Brip1, Smc2, Cdc6, Kif15, Bub1, Kif11, Mastl, Top2a, Cenpe, Kif20b, Atad2, Ercc6l, Hells, Mcm5, Mki67, Mcm3, Dck
GOTERM_BP_FAT	7	7.07071	0.000210972	77	201	17911	8.10086	0.320167	0.00800753	0.358337	GO:0010948~negative regulation of cell cycle process	Topbp1, Ccnd1, Bub1, Clspn, E2f7, Cenpe, Stil
GOTERM_MF_FAT	17	17.1717	0.00021211	68	1507	16866	2.79794	0.0586665	0.00669502	0.28086	GO:0005524~ATP binding	Brip1, Smc2, Cdc6, Kif15, Bub1, Kif11, Mastl, Top2a, Cenpe, Kif20b, Atad2, Ercc6l, Hells, Mcm5, Mki67, Mcm3, Dck
GOTERM_MF_DIRECT	5	5.05051	0.000231986	70	76	17446	16.3966	0.0388975	0.0131377	0.282931	GO:0003777~microtubule motor activity	Kif20b, Kif15, Kif11, Dync1i1, Cenpe
GOTERM_MF_FAT	5	5.05051	0.000235339	68	76	16866	16.3177	0.0648791	0.0066855	0.311573	GO:0003777~microtubule motor activity	Kif20b, Kif15, Kif11, Dync1i1, Cenpe
GOTERM_BP_FAT	7	7.07071	0.000240881	77	206	17911	7.90424	0.356366	0.00895204	0.40904	GO:0090068~positive regulation of cell cycle process	Kif20b, Cdc6, Ccnd1, Cdc45, E2f7, Brca1, Cenpe
GOTERM_BP_FAT	5	5.05051	0.000275038	77	74	17911	15.7169	0.395354	0.0100118	0.466913	GO:0051304~chromosome separation	Cdc6, Bub1, Top2a, Cenpe, Stil
GOTERM_MF_FAT	6	6.06061	0.000284694	68	146	16866	10.193	0.0779441	0.00735008	0.376803	GO:0004386~helicase activity	Ercc6l, Brip1, Hells, Mcm5, Cdc45, Mcm3
GOTERM_MF_FAT	17	17.1717	0.000288243	68	1548	16866	2.72384	0.0788764	0.00682337	0.381491	GO:0032559~adenyl ribonucleotide binding	Brip1, Smc2, Cdc6, Kif15, Bub1, Kif11, Mastl, Top2a, Cenpe, Kif20b, Atad2, Ercc6l, Hells, Mcm5, Mki67, Mcm3, Dck
GOTERM_MF_FAT	19	19.1919	0.000290792	68	1883	16866	2.50269	0.0795457	0.00635571	0.38486	GO:0001882~nucleoside binding	Brip1, Smc2, Cdc6, Kif15, Bub1, Kif11, Pola1, Mastl, Top2a, Cenpe, Kif20b, Gm4070, Atad2, Ercc6l, Hells, Mcm5, Mki67, Mcm3, Dck
GOTERM_CC_FAT	6	6.06061	0.000295679	75	114	14413	10.1144	0.0657547	0.00452415	0.378411	GO:0000779~condensed chromosome, centromeric region	Ercc6l, Spdl1, Bub1, Dync1i1, Zwilch, Cenpe
GOTERM_MF_FAT	17	17.1717	0.000305602	68	1556	16866	2.70983	0.0834236	0.00620281	0.404423	GO:0030554~adenyl nucleotide binding	Brip1, Smc2, Cdc6, Kif15, Bub1, Kif11, Mastl, Top2a, Cenpe, Kif20b, Atad2, Ercc6l, Hells, Mcm5, Mki67, Mcm3, Dck
KEGG_PATHWAY	4	4.0404	0.000318735	31	35	7720	28.4608	0.0261122	0.0131425	0.340795	mmu03030:DNA replication	Pole, Mcm5, Mcm3, Pola1
GOTERM_BP_DIRECT	5	5.05051	0.000324798	77	78	18082	15.0533	0.159531	0.0172294	0.471134	GO:0007018~microtubule-based movement	Kif20b, Kif15, Kif11, Dync1i1, Cenpe
GOTERM_MF_FAT	22	22.2222	0.000333824	68	2438	16866	2.23817	0.0907687	0.00632364	0.441695	GO:0000166~nucleotide binding	Pole, Brip1, Smc2, Cdc6, Uhrf1, Kif15, Dhfr, Bub1, Kif11, Mastl, Pola1, Top2a, Cenpe, Kif20b, Gm4070, Atad2, Ercc6l, Hells, Mcm5, Mki67, Mcm3, Dck
GOTERM_MF_FAT	22	22.2222	0.000333824	68	2438	16866	2.23817	0.0907687	0.00632364	0.441695	GO:1901265~nucleoside phosphate binding	Pole, Brip1, Smc2, Cdc6, Uhrf1, Kif15, Dhfr, Bub1, Kif11, Mastl, Pola1, Top2a, Cenpe, Kif20b, Gm4070, Atad2, Ercc6l, Hells, Mcm5, Mki67, Mcm3, Dck
GOTERM_BP_FAT	8	8.08081	0.000335643	77	309	17911	6.02228	0.458815	0.0119669	0.569523	GO:0045787~positive regulation of cell cycle	Kif20b, Cdc6, Ccnd1, Cdc45, E2f7, Brca1, Cenpe, Stil
GOTERM_MF_FAT	19	19.1919	0.000365074	68	1918	16866	2.45702	0.0988333	0.00648296	0.48295	GO:0017076~purine nucleotide binding	Brip1, Smc2, Cdc6, Kif15, Bub1, Kif11, Pola1, Mastl, Top2a, Cenpe, Kif20b, Gm4070, Atad2, Ercc6l, Hells, Mcm5, Mki67, Mcm3, Dck
GOTERM_CC_FAT	3	3.0303	0.000384924	75	6	14413	96.0867	0.0847422	0.00551906	0.492367	GO:0000796~condensin complex	Smc2, Ncaph, Ncapg
GOTERM_MF_DIRECT	19	19.1919	0.000400348	70	1936	17446	2.44594	0.0661815	0.0169726	0.487806	GO:0000166~nucleotide binding	Pole, Brip1, Smc2, Cdc6, Kif15, Bub1, Kif11, Pola1, Mastl, Top2a, Cenpe, Kif20b, Atad2, Ercc6l, Hells, Mcm5, Mki67, Mcm3, Dck
GOTERM_BP_FAT	5	5.05051	0.000488482	77	86	17911	13.5239	0.590841	0.0170388	0.827848	GO:0051983~regulation of chromosome segregation	Cdc6, Bub1, Mki67, Cenpe, Stil
GOTERM_CC_FAT	6	6.06061	0.000522307	75	129	14413	8.93829	0.113223	0.00704344	0.667557	GO:0000776~kinetochore	Ercc6l, Spdl1, Bub1, Dync1i1, Zwilch, Cenpe
GOTERM_BP_FAT	5	5.05051	0.000556287	77	89	17911	13.068	0.638586	0.0190193	0.942248	GO:0045132~meiotic chromosome segregation	Ccne2, Brip1, Smc2, Top2a, Fancd2
GOTERM_MF_FAT	4	4.0404	0.000573342	68	41	16866	24.198	0.15079	0.00956859	0.757497	GO:0003678~DNA helicase activity	Brip1, Mcm5, Cdc45, Mcm3
GOTERM_BP_FAT	4	4.0404	0.000647915	77	40	17911	23.261	0.694382	0.021713	1.09665	GO:0031572~G2 DNA damage checkpoint	Topbp1, Dtl, Clspn, Brca1
INTERPRO	4	4.0404	0.000654103	77	46	20594	23.2569	0.132935	0.0688366	0.828232	IPR001752:Kinesin, motor domain	Kif20b, Kif15, Kif11, Cenpe
GOTERM_MF_FAT	6	6.06061	0.000686672	68	177	16866	8.40778	0.177798	0.0108171	0.906599	GO:0042393~histone binding	Atad2, Nap1l2, Chaf1b, Uhrf1, Ncapg2, Hist1h4k
GOTERM_BP_FAT	4	4.0404	0.000696941	77	41	17911	22.6937	0.720611	0.0229179	1.17916	GO:0031577~spindle checkpoint	Spdl1, Bub1, Cenpe, Stil
GOTERM_MF_FAT	18	18.1818	0.000744579	68	1858	16866	2.40287	0.191265	0.0111107	0.982704	GO:0035639~purine ribonucleoside triphosphate binding	Brip1, Smc2, Cdc6, Kif15, Bub1, Kif11, Mastl, Top2a, Cenpe, Kif20b, Gm4070, Atad2, Ercc6l, Hells, Mcm5, Mki67, Mcm3, Dck
GOTERM_CC_DIRECT	43	43.4343	0.000794301	83	6631	19662	1.53617	0.114477	0.012084	0.947635	GO:0005737~cytoplasm	Cep112, Map2, Brip1, Ccnd1, Kif15, Spdl1, Prr11, Clspn, Mastl, Brca1, Fancd2, Haus6, Kif20b, Fam111a, Dtl, Gmnn, Areg, Ston2, Dync1i1, Cd44, Ckap2l, Ncapg, Gzme, Smc2, Cdc6, Colec10, Bub1, Kif11, Pla2g4b, Cldn1, Pola1, Cenpe, Stil, Nefl, Ercc6l, Topbp1, Ncaph, Mki67, Bglap2, Gap43, Nov, Mcm3, Nppb
GOTERM_MF_FAT	18	18.1818	0.000811016	68	1872	16866	2.3849	0.206446	0.0114951	1.06995	GO:0032550~purine ribonucleoside binding	Brip1, Smc2, Cdc6, Kif15, Bub1, Kif11, Mastl, Top2a, Cenpe, Kif20b, Gm4070, Atad2, Ercc6l, Hells, Mcm5, Mki67, Mcm3, Dck
GOTERM_MF_FAT	18	18.1818	0.000825901	68	1875	16866	2.38108	0.209808	0.0111506	1.08949	GO:0001883~purine nucleoside binding	Brip1, Smc2, Cdc6, Kif15, Bub1, Kif11, Mastl, Top2a, Cenpe, Kif20b, Gm4070, Atad2, Ercc6l, Hells, Mcm5, Mki67, Mcm3, Dck
GOTERM_MF_FAT	18	18.1818	0.000825901	68	1875	16866	2.38108	0.209808	0.0111506	1.08949	GO:0032549~ribonucleoside binding	Brip1, Smc2, Cdc6, Kif15, Bub1, Kif11, Mastl, Top2a, Cenpe, Kif20b, Gm4070, Atad2, Ercc6l, Hells, Mcm5, Mki67, Mcm3, Dck
GOTERM_BP_FAT	5	5.05051	0.000862541	77	100	17911	11.6305	0.793668	0.0277899	1.45741	GO:0000077~DNA damage checkpoint	Topbp1, Ccnd1, Dtl, Clspn, Brca1
GOTERM_BP_FAT	6	6.06061	0.000887339	77	175	17911	7.97521	0.802825	0.0280835	1.49902	GO:0006302~double-strand break repair	Brip1, Cdc45, Rad51ap1, Pola1, Brca1, Esco2
GOTERM_BP_FAT	4	4.0404	0.000977474	77	46	17911	20.227	0.832818	0.0303685	1.6501	GO:0030071~regulation of mitotic metaphase/anaphase transition	Cdc6, Bub1, Cenpe, Stil
GOTERM_MF_FAT	18	18.1818	0.00100585	68	1908	16866	2.3399	0.249346	0.0129523	1.32541	GO:0032555~purine ribonucleotide binding	Brip1, Smc2, Cdc6, Kif15, Bub1, Kif11, Mastl, Top2a, Cenpe, Kif20b, Gm4070, Atad2, Ercc6l, Hells, Mcm5, Mki67, Mcm3, Dck
GOTERM_BP_FAT	8	8.08081	0.00108789	77	377	17911	4.93603	0.863419	0.0331801	1.83488	GO:0051052~regulation of DNA metabolic process	Uhrf1, Gmnn, Rad51ap1, Areg, E2f7, Top2a, Brca1, Esco2
GOTERM_MF_FAT	18	18.1818	0.00109821	68	1923	16866	2.32165	0.268868	0.0135234	1.44629	GO:0032553~ribonucleotide binding	Brip1, Smc2, Cdc6, Kif15, Bub1, Kif11, Mastl, Top2a, Cenpe, Kif20b, Gm4070, Atad2, Ercc6l, Hells, Mcm5, Mki67, Mcm3, Dck
GOTERM_BP_FAT	4	4.0404	0.00110698	77	48	17911	19.3842	0.868109	0.0331994	1.86678	GO:1902099~regulation of metaphase/anaphase transition of cell cycle	Cdc6, Bub1, Cenpe, Stil
GOTERM_MF_DIRECT	6	6.06061	0.00116809	70	200	17446	7.47686	0.181154	0.0391836	1.41715	GO:0008017~microtubule binding	Kif20b, Map2, Kif15, Kif11, Dync1i1, Cenpe
GOTERM_BP_FAT	5	5.05051	0.00118908	77	109	17911	10.6702	0.88652	0.0350454	2.00393	GO:0007127~meiosis I	Ccne2, Topbp1, Brip1, Top2a, Fancd2
GOTERM_BP_FAT	4	4.0404	0.00124684	77	50	17911	18.6088	0.897909	0.0361356	2.10029	GO:0010965~regulation of mitotic sister chromatid separation	Cdc6, Bub1, Cenpe, Stil
GOTERM_BP_DIRECT	5	5.05051	0.00126995	77	112	18082	10.4835	0.493309	0.0599338	1.83039	GO:0051726~regulation of cell cycle	Ccne2, Ccnd1, Dtl, Prr11, Mastl
GOTERM_BP_FAT	5	5.05051	0.00131485	77	112	17911	10.3844	0.909865	0.0374773	2.21366	GO:2001251~negative regulation of chromosome organization	Atad2, Bub1, Brca1, Cenpe, Stil
GOTERM_BP_DIRECT	3	3.0303	0.00131968	77	13	18082	54.1918	0.506628	0.0571748	1.90142	GO:0007076~mitotic chromosome condensation	Smc2, Ncaph, Ncapg
GOTERM_BP_FAT	4	4.0404	0.00132074	77	51	17911	18.244	0.910832	0.037065	2.22347	GO:0044784~metaphase/anaphase transition of cell cycle	Cdc6, Bub1, Cenpe, Stil
GOTERM_CC_DIRECT	4	4.0404	0.00133347	83	52	19662	18.2224	0.184666	0.0183886	1.58619	GO:0005871~kinesin complex	Kif20b, Kif15, Kif11, Cenpe
GOTERM_BP_FAT	3	3.0303	0.00134461	77	13	17911	53.6793	0.914646	0.037153	2.26322	GO:0007076~mitotic chromosome condensation	Smc2, Ncaph, Ncapg
GOTERM_MF_FAT	6	6.06061	0.0013533	68	206	16866	7.22416	0.320196	0.0159527	1.77946	GO:0008017~microtubule binding	Kif20b, Map2, Kif15, Kif11, Dync1i1, Cenpe
GOTERM_BP_FAT	4	4.0404	0.00139735	77	52	17911	17.8931	0.922506	0.0380095	2.35101	GO:0051306~mitotic sister chromatid separation	Cdc6, Bub1, Cenpe, Stil
GOTERM_CC_DIRECT	4	4.0404	0.00140925	83	53	19662	17.8786	0.194078	0.01782	1.67564	GO:0000228~nuclear chromosome	Smc2, Airn, Hist1h4k, Top2a
GOTERM_MF_DIRECT	5	5.05051	0.00147147	70	124	17446	10.0495	0.222605	0.0410993	1.7822	GO:0042393~histone binding	Atad2, Nap1l2, Chaf1b, Uhrf1, Hist1h4k
GOTERM_MF_FAT	19	19.1919	0.00149342	68	2159	16866	2.18275	0.346846	0.0168934	1.96202	GO:0003677~DNA binding	Pole, Brip1, Uhrf1, Zfp367, Clspn, Pola1, Top2a, E2f7, Brca1, Ercc6l, Topbp1, Mcm5, Gmnn, Cdc45, Mki67, Mybl2, Rad51ap1, Mcm3, Hist1h4k
GOTERM_MF_DIRECT	5	5.05051	0.00170151	70	129	17446	9.66002	0.252639	0.0407475	2.05817	GO:0004386~helicase activity	Ercc6l, Brip1, Hells, Mcm5, Mcm3
GOTERM_BP_FAT	4	4.0404	0.00173154	77	56	17911	16.615	0.957985	0.0462078	2.90551	GO:0033047~regulation of mitotic sister chromatid segregation	Cdc6, Bub1, Cenpe, Stil
GOTERM_MF_DIRECT	17	17.1717	0.00192169	70	1847	17446	2.29393	0.280303	0.0402819	2.32164	GO:0003677~DNA binding	Pole, Brip1, Uhrf1, Zfp367, Clspn, Pola1, Top2a, E2f7, Brca1, Ercc6l, Topbp1, Mcm5, Mki67, Mybl2, Rad51ap1, Mcm3, Hist1h4k
GOTERM_CC_FAT	3	3.0303	0.00195552	75	13	14413	44.3477	0.362505	0.0247014	2.47828	GO:0000940~condensed chromosome outer kinetochore	Spdl1, Bub1, Cenpe
GOTERM_BP_FAT	17	17.1717	0.00195585	77	1714	17911	2.3071	0.972145	0.0512956	3.27602	GO:1902589~single-organism organelle organization	Map2, Smc2, Cdc6, Sirpa, Bub1, Spdl1, Kif11, Top2a, Brca1, Cenpe, Stil, Haus6, Nefl, Chaf1b, Ncaph, Mybl2, Ncapg
GOTERM_BP_FAT	7	7.07071	0.00196301	77	308	17911	5.2866	0.972509	0.050752	3.28784	GO:0040029~regulation of gene expression, epigenetic	Atad2, Hells, Uhrf1, Cdc45, Airn, Hist1h4k, Brca1
GOTERM_BP_FAT	4	4.0404	0.00211178	77	60	17911	15.5074	0.979069	0.0537383	3.53281	GO:0044774~mitotic DNA integrity checkpoint	Topbp1, Ccnd1, Clspn, Top2a
GOTERM_CC_DIRECT	13	13.1313	0.00215322	83	1113	19662	2.76693	0.280931	0.02505	2.54982	GO:0005856~cytoskeleton	Kif20b, Cep112, Map2, Topbp1, Kif15, Spdl1, Dtl, Kif11, Dync1i1, Mastl, Cenpe, Stil, Ckap2l
GOTERM_CC_FAT	23	23.2323	0.00240992	75	2325	14413	1.90107	0.425899	0.0287855	3.04599	GO:0005654~nucleoplasm	Pole, Cdc6, Uhrf1, Ccnd1, Zfp367, Bub1, Clspn, Mastl, Pola1, Top2a, Brca1, Kif20b, Haus6, Atad2, Ercc6l, Topbp1, Chaf1b, Mcm5, Cdc45, Dtl, Mybl2, Mcm3, Hist1h4k
GOTERM_MF_FAT	5	5.05051	0.00244818	68	142	16866	8.73343	0.502712	0.0265109	3.19764	GO:0003774~motor activity	Kif20b, Kif15, Kif11, Dync1i1, Cenpe
GOTERM_BP_FAT	6	6.06061	0.00273283	77	226	17911	6.1755	0.993297	0.0680682	4.54921	GO:0006310~DNA recombination	Topbp1, Brip1, Cdc45, Rad51ap1, Top2a, Brca1
GOTERM_BP_FAT	8	8.08081	0.00278764	77	445	17911	4.18176	0.993938	0.0684568	4.63842	GO:0000226~microtubule cytoskeleton organization	Haus6, Nefl, Map2, Spdl1, Kif11, Mybl2, Brca1, Stil
GOTERM_BP_DIRECT	5	5.05051	0.00279632	77	139	18082	8.44716	0.776452	0.108848	3.98906	GO:0031175~neuron projection development	Sema7a, Tnc, Areg, Cd44, L1cam
GOTERM_CC_FAT	4	4.0404	0.00281454	75	55	14413	13.9762	0.477043	0.0318931	3.54893	GO:0005871~kinesin complex	Kif20b, Kif15, Kif11, Cenpe
GOTERM_BP_FAT	3	3.0303	0.00289961	77	19	17911	36.728	0.995063	0.0701711	4.82043	GO:0031935~regulation of chromatin silencing	Atad2, Uhrf1, Cdc45
GOTERM_BP_FAT	13	13.1313	0.00311347	77	1148	17911	2.63409	0.996665	0.074178	5.16716	GO:0033043~regulation of organelle organization	Nap1l2, Cdc6, Uhrf1, Bub1, Kif11, Cenpe, Brca1, Stil, Kif20b, Atad2, Cdc45, Mki67, Airn
GOTERM_BP_FAT	6	6.06061	0.00311531	77	233	17911	5.98997	0.996677	0.0732677	5.17013	GO:0007018~microtubule-based movement	Kif20b, Nefl, Kif15, Kif11, Dync1i1, Cenpe
GOTERM_BP_FAT	4	4.0404	0.00314632	77	69	17911	13.4847	0.99686	0.0730336	5.22031	GO:0033045~regulation of sister chromatid segregation	Cdc6, Bub1, Cenpe, Stil
GOTERM_BP_FAT	4	4.0404	0.00314632	77	69	17911	13.4847	0.99686	0.0730336	5.22031	GO:0070192~chromosome organization involved in meiotic cell cycle	Ccne2, Brip1, Smc2, Fancd2
GOTERM_BP_DIRECT	3	3.0303	0.00315395	77	20	18082	35.2247	0.815486	0.113715	4.48841	GO:0007088~regulation of mitotic nuclear division	Kif20b, Mki67, Cenpe
GOTERM_BP_DIRECT	3	3.0303	0.00347649	77	21	18082	33.5473	0.844819	0.116806	4.93668	GO:0031572~G2 DNA damage checkpoint	Dtl, Clspn, Brca1
GOTERM_BP_FAT	5	5.05051	0.00353616	77	147	17911	7.91192	0.998465	0.0807013	5.84897	GO:0006342~chromatin silencing	Atad2, Hells, Uhrf1, Cdc45, Hist1h4k
GOTERM_BP_FAT	5	5.05051	0.00353616	77	147	17911	7.91192	0.998465	0.0807013	5.84897	GO:0000082~G1/S transition of mitotic cell cycle	Pole, Ccne2, Ccnd1, Cdc45, E2f7
GOTERM_BP_FAT	5	5.05051	0.00389161	77	151	17911	7.70233	0.999201	0.0873759	6.41874	GO:0010212~response to ionizing radiation	Topbp1, Ccnd1, Rad51ap1, Fancd2, Brca1
GOTERM_BP_FAT	5	5.05051	0.0040781	77	153	17911	7.60165	0.999432	0.0902712	6.71638	GO:0045814~negative regulation of gene expression, epigenetic	Atad2, Hells, Uhrf1, Cdc45, Hist1h4k
GOTERM_CC_FAT	4	4.0404	0.00413729	75	63	14413	12.2015	0.61463	0.0443917	5.1764	GO:0005657~replication fork	Pole, Uhrf1, Cdc45, Pola1
GOTERM_BP_FAT	17	17.1717	0.00478212	77	1874	17911	2.11013	0.999844	0.103802	7.83197	GO:0008283~cell proliferation	Brip1, Cdc6, Uhrf1, Tnc, Ccnd1, Ncapg2, Bub1, Pola1, E2f7, Kif20b, Hells, Mki67, Bglap2, Areg, Nov, Nppb, Cd44
GOTERM_CC_DIRECT	4	4.0404	0.00522533	83	84	19662	11.2806	0.551377	0.0556469	6.08471	GO:0000777~condensed chromosome kinetochore	Ercc6l, Bub1, Dync1i1, Zwilch
GOTERM_BP_FAT	4	4.0404	0.00528876	77	83	17911	11.2101	0.999939	0.112848	8.62703	GO:0000086~G2/M transition of mitotic cell cycle	Topbp1, Ccnd1, Clspn, Mastl
GOTERM_MF_FAT	6	6.06061	0.00531259	68	283	16866	5.25857	0.780877	0.0546753	6.81883	GO:0015631~tubulin binding	Kif20b, Map2, Kif15, Kif11, Dync1i1, Cenpe
GOTERM_BP_DIRECT	3	3.0303	0.00571682	77	27	18082	26.0924	0.953452	0.174449	7.99672	GO:0045737~positive regulation of cyclin-dependent protein serine/threonine kinase activity	Cdc6, Ccnd1, Stil
GOTERM_BP_FAT	12	12.1212	0.00574869	77	1082	17911	2.57978	0.999974	0.120669	9.34317	GO:0031401~positive regulation of protein modification process	Sema7a, Nap1l2, Cdc6, Ccnd1, Areg, Clspn, Mastl, Rarres2, Cd44, Brca1, Cenpe, Stil
GOTERM_BP_FAT	5	5.05051	0.00603529	77	171	17911	6.80147	0.999984	0.124883	9.78676	GO:0044843~cell cycle G1/S phase transition	Pole, Ccne2, Ccnd1, Cdc45, E2f7
GOTERM_BP_FAT	5	5.05051	0.00680574	77	177	17911	6.57091	0.999996	0.138167	10.9691	GO:0065004~protein-DNA complex assembly	Nap1l2, Hells, Chaf1b, Cdc45, Hist1h4k
GOTERM_MF_FAT	7	7.07071	0.00690611	68	427	16866	4.06606	0.861248	0.0681078	8.77872	GO:0016887~ATPase activity	Atad2, Kif20b, Brip1, Kif15, Kif11, Top2a, Cenpe
GOTERM_BP_DIRECT	3	3.0303	0.00702757	77	30	18082	23.4831	0.977018	0.199039	9.74426	GO:0007129~synapsis	Ccne2, Brip1, Fancd2
GOTERM_BP_FAT	3	3.0303	0.00715721	77	30	17911	23.261	0.999998	0.143208	11.5036	GO:0044786~cell cycle DNA replication	Cdc45, Donson, E2f7
GOTERM_BP_DIRECT	4	4.0404	0.00815432	77	98	18082	9.58495	0.98748	0.216009	11.2217	GO:0002244~hematopoietic progenitor cell differentiation	Sirpa, Ston2, Top2a, Esco2
GOTERM_BP_FAT	4	4.0404	0.00884232	77	100	17911	9.30442	1	0.172122	14.0247	GO:0044839~cell cycle G2/M phase transition	Topbp1, Ccnd1, Clspn, Mastl
GOTERM_CC_FAT	3	3.0303	0.00901714	75	28	14413	20.59	0.875488	0.0903521	10.9639	GO:0051233~spindle midzone	Kif20b, Cdc6, Cenpe
GOTERM_BP_FAT	3	3.0303	0.00912996	77	34	17911	20.5244	1	0.17537	14.4482	GO:2000816~negative regulation of mitotic sister chromatid separation	Bub1, Cenpe, Stil
GOTERM_BP_FAT	3	3.0303	0.00912996	77	34	17911	20.5244	1	0.17537	14.4482	GO:0071174~mitotic spindle checkpoint	Bub1, Cenpe, Stil
GOTERM_BP_FAT	3	3.0303	0.00912996	77	34	17911	20.5244	1	0.17537	14.4482	GO:0045841~negative regulation of mitotic metaphase/anaphase transition	Bub1, Cenpe, Stil
GOTERM_BP_FAT	12	12.1212	0.00957112	77	1161	17911	2.40424	1	0.181175	15.094	GO:0009790~embryo development	Pole, Hba-a1, Kif20b, Colec10, Ncapg2, Bub1, Rarres2, E2f7, Top2a, Brca1, Amd1, Stil
GOTERM_BP_FAT	13	13.1313	0.0101013	77	1334	17911	2.26682	1	0.188316	15.864	GO:0032270~positive regulation of cellular protein metabolic process	Sema7a, Nap1l2, Cdc6, Ccnd1, Uhrf1, Clspn, Mastl, Brca1, Cenpe, Stil, Areg, Rarres2, Cd44
GOTERM_BP_FAT	3	3.0303	0.010197	77	36	17911	19.3842	1	0.188029	16.0023	GO:0033048~negative regulation of mitotic sister chromatid segregation	Bub1, Cenpe, Stil
GOTERM_BP_FAT	3	3.0303	0.010197	77	36	17911	19.3842	1	0.188029	16.0023	GO:1902100~negative regulation of metaphase/anaphase transition of cell cycle	Bub1, Cenpe, Stil
GOTERM_BP_FAT	4	4.0404	0.0103607	77	106	17911	8.77775	1	0.188868	16.2382	GO:0051297~centrosome organization	Haus6, Kif11, Brca1, Stil
INTERPRO	3	3.0303	0.0105188	77	42	20594	19.1039	0.900265	0.536252	12.5768	IPR019821:Kinesin, motor region, conserved site	Kif20b, Kif11, Cenpe
GOTERM_BP_FAT	9	9.09091	0.0106369	77	714	17911	2.93206	1	0.191519	16.6351	GO:0048589~developmental growth	Sema7a, Tnc, Ncapg2, Areg, Gap43, Nov, Nppb, L1cam, Stil
GOTERM_BP_FAT	5	5.05051	0.0108935	77	203	17911	5.72932	1	0.193793	17.0023	GO:0071824~protein-DNA complex subunit organization	Nap1l2, Hells, Chaf1b, Cdc45, Hist1h4k
GOTERM_MF_DIRECT	3	3.0303	0.0109142	70	40	17446	18.6921	0.84689	0.188208	12.5424	GO:0051539~4 iron, 4 sulfur cluster binding	Pole, Brip1, Pola1
GOTERM_MF_FAT	3	3.0303	0.0110021	68	40	16866	18.6022	0.957275	0.103021	13.6429	GO:0051539~4 iron, 4 sulfur cluster binding	Pole, Brip1, Pola1
GOTERM_BP_FAT	3	3.0303	0.0113167	77	38	17911	18.364	1	0.198643	17.6043	GO:0033046~negative regulation of sister chromatid segregation	Bub1, Cenpe, Stil
GOTERM_BP_FAT	14	14.1414	0.0113742	77	1525	17911	2.13544	1	0.197672	17.6858	GO:0044702~single organism reproductive process	Ccne2, Smc2, Brip1, Ccnd1, Tnc, Mastl, Top2a, E2f7, Fancd2, Topbp1, Osbp2, Mki67, Areg, Cd44
GOTERM_CC_DIRECT	6	6.06061	0.0118714	83	327	19662	4.34663	0.839136	0.114686	13.3333	GO:0005874~microtubule	Kif20b, Map2, Kif15, Kif11, Dync1i1, Cenpe
GOTERM_BP_FAT	3	3.0303	0.0118959	77	39	17911	17.8931	1	0.203876	18.4217	GO:0045737~positive regulation of cyclin-dependent protein serine/threonine kinase activity	Cdc6, Ccnd1, Stil
GOTERM_BP_FAT	4	4.0404	0.0120215	77	112	17911	8.30751	1	0.203913	18.598	GO:0006275~regulation of DNA replication	Gmnn, Areg, E2f7, Esco2
GOTERM_BP_FAT	3	3.0303	0.0124879	77	40	17911	17.4458	1	0.209059	19.2493	GO:1904031~positive regulation of cyclin-dependent protein kinase activity	Cdc6, Ccnd1, Stil
GOTERM_BP_FAT	7	7.07071	0.0127344	77	455	17911	3.57862	1	0.210831	19.5915	GO:0061564~axon development	Sema7a, Nefl, Map2, Tnc, Dhfr, Gap43, L1cam
GOTERM_BP_FAT	9	9.09091	0.0128939	77	739	17911	2.83287	1	0.211296	19.8124	GO:0006325~chromatin organization	Atad2, Nap1l2, Hells, Chaf1b, Uhrf1, Cdc45, Airn, Hist1h4k, Brca1
GOTERM_BP_FAT	4	4.0404	0.012906	77	115	17911	8.0908	1	0.209614	19.829	GO:0031023~microtubule organizing center organization	Haus6, Kif11, Brca1, Stil
GOTERM_BP_FAT	3	3.0303	0.0130926	77	41	17911	17.0203	1	0.21047	20.0864	GO:0051985~negative regulation of chromosome segregation	Bub1, Cenpe, Stil
GOTERM_BP_FAT	3	3.0303	0.0137098	77	42	17911	16.615	1	0.217399	20.9325	GO:0007091~metaphase/anaphase transition of mitotic cell cycle	Bub1, Cenpe, Stil
GOTERM_CC_FAT	4	4.0404	0.0143322	75	99	14413	7.76458	0.963857	0.134423	16.8958	GO:0000794~condensed nuclear chromosome	Topbp1, Bub1, Brca1, Cenpe
GOTERM_BP_FAT	3	3.0303	0.0143394	77	43	17911	16.2286	1	0.224313	21.7869	GO:0031103~axon regeneration	Nefl, Tnc, Dhfr
INTERPRO	2	2.0202	0.0146811	77	4	20594	133.727	0.960213	0.553383	17.1377	IPR006133:DNA-directed DNA polymerase, family B, exonuclease domain	Pole, Pola1
INTERPRO	2	2.0202	0.0146811	77	4	20594	133.727	0.960213	0.553383	17.1377	IPR006172:DNA-directed DNA polymerase, family B	Pole, Pola1
INTERPRO	2	2.0202	0.0146811	77	4	20594	133.727	0.960213	0.553383	17.1377	IPR006134:DNA-directed DNA polymerase, family B, multifunctional domain	Pole, Pola1
GOTERM_BP_FAT	3	3.0303	0.0156356	77	45	17911	15.5074	1	0.240054	23.5185	GO:0007131~reciprocal meiotic recombination	Topbp1, Brip1, Top2a
GOTERM_BP_FAT	3	3.0303	0.0156356	77	45	17911	15.5074	1	0.240054	23.5185	GO:0035825~reciprocal DNA recombination	Topbp1, Brip1, Top2a
GOTERM_BP_FAT	10	10.101	0.0157139	77	921	17911	2.52563	1	0.239129	23.6219	GO:0031175~neuron projection development	Sema7a, Kif20b, Nefl, Map2, Tnc, Dhfr, Areg, Gap43, Cd44, L1cam
GOTERM_MF_DIRECT	2	2.0202	0.015728	70	4	17446	124.614	0.93352	0.237449	17.6009	GO:0043515~kinetochore binding	Spdl1, Cenpe
GOTERM_MF_FAT	2	2.0202	0.0157969	68	4	16866	124.015	0.989306	0.140383	19.0319	GO:0043515~kinetochore binding	Spdl1, Cenpe
GOTERM_MF_FAT	8	8.08081	0.0159941	68	664	16866	2.98831	0.989899	0.137768	19.2466	GO:0019900~kinase binding	Ccne2, Cdc6, Ccnd1, Kif11, Pola1, Top2a, Cd44, Cenpe
GOTERM_BP_FAT	3	3.0303	0.0163018	77	46	17911	15.1702	1	0.244935	24.3945	GO:0045839~negative regulation of mitotic nuclear division	Bub1, Cenpe, Stil
KEGG_PATHWAY	3	3.0303	0.0165417	31	51	7720	14.649	0.749537	0.369651	16.3577	mmu03460:Fanconi anemia pathway	Brip1, Fancd2, Brca1
GOTERM_BP_FAT	13	13.1313	0.0166546	77	1428	17911	2.1176	1	0.247552	24.8544	GO:0051247~positive regulation of protein metabolic process	Sema7a, Nap1l2, Cdc6, Ccnd1, Uhrf1, Clspn, Mastl, Brca1, Cenpe, Stil, Areg, Rarres2, Cd44
GOTERM_BP_FAT	3	3.0303	0.0169801	77	47	17911	14.8475	1	0.249766	25.2765	GO:0007129~synapsis	Ccne2, Brip1, Fancd2
GOTERM_CC_FAT	3	3.0303	0.0170467	75	39	14413	14.7826	0.980833	0.151914	19.7826	GO:0043596~nuclear replication fork	Pole, Cdc45, Pola1
GOTERM_CC_FAT	8	8.08081	0.0171356	75	520	14413	2.95651	0.981227	0.147016	19.8756	GO:0000785~chromatin	Fam111a, Hells, Chaf1b, Uhrf1, Rad51ap1, Pola1, Hist1h4k, Esco2
GOTERM_BP_FAT	7	7.07071	0.0183878	77	494	17911	3.2961	1	0.265514	27.0763	GO:0051347~positive regulation of transferase activity	Cdc6, Ccnd1, Clspn, Mastl, Cd44, Cenpe, Stil
GOTERM_BP_FAT	4	4.0404	0.0193596	77	134	17911	6.94359	1	0.275393	28.295	GO:0051302~regulation of cell division	Kif20b, Nap1l2, Cdc6, E2f7
GOTERM_BP_FAT	4	4.0404	0.0193596	77	134	17911	6.94359	1	0.275393	28.295	GO:0045931~positive regulation of mitotic cell cycle	Kif20b, Ccnd1, Cdc45, Cenpe
GOTERM_BP_FAT	4	4.0404	0.0201254	77	136	17911	6.84148	1	0.282518	29.2417	GO:0031497~chromatin assembly	Nap1l2, Hells, Chaf1b, Hist1h4k
GOTERM_BP_DIRECT	2	2.0202	0.0208417	77	5	18082	93.9325	0.999987	0.447367	26.375	GO:0051984~positive regulation of chromosome segregation	Cdc6, Cenpe
GOTERM_BP_DIRECT	2	2.0202	0.0208417	77	5	18082	93.9325	0.999987	0.447367	26.375	GO:0071174~mitotic spindle checkpoint	Bub1, Stil
GOTERM_BP_DIRECT	2	2.0202	0.0208417	77	5	18082	93.9325	0.999987	0.447367	26.375	GO:0014012~peripheral nervous system axon regeneration	Nefl, Tnc
KEGG_PATHWAY	5	5.05051	0.021068	31	276	7720	4.51145	0.829211	0.357142	20.3892	mmu05206:MicroRNAs in cancer	Ccne2, Tnc, Ccnd1, Cd44, Brca1
GOTERM_MF_FAT	34	34.3434	0.0219104	68	6159	16866	1.36922	0.998189	0.179063	25.452	GO:0097159~organic cyclic compound binding	Brip1, Uhrf1, Kif15, Dhfr, Zfp367, Clspn, Mastl, Top2a, Brca1, Kif20b, Hba-a1, Atad2, Gm4070, Osbp2, Gmnn, Mybl2, Pole, Smc2, Cdc6, Bub1, Kif11, Pola1, E2f7, Cenpe, Ercc6l, Topbp1, Hells, Mcm5, Cdc45, Mki67, Rad51ap1, Mcm3, Dck, Hist1h4k
INTERPRO	2	2.0202	0.0219417	77	6	20594	89.1515	0.992066	0.619896	24.5726	IPR018525:Mini-chromosome maintenance, conserved site	Mcm5, Mcm3
GOTERM_BP_FAT	6	6.06061	0.0222212	77	378	17911	3.69223	1	0.304917	31.7729	GO:0043434~response to peptide hormone	Nefl, Cdc6, Bglap2, Areg, Rarres2, Nppb
GOTERM_BP_FAT	4	4.0404	0.0225222	77	142	17911	6.55241	1	0.306132	32.1294	GO:0022612~gland morphogenesis	Tnc, Mki67, Areg, Cd44
GOTERM_BP_FAT	14	14.1414	0.0226921	77	1670	17911	1.95003	1	0.305846	32.3299	GO:0022414~reproductive process	Ccne2, Smc2, Brip1, Ccnd1, Tnc, Mastl, Top2a, E2f7, Fancd2, Topbp1, Osbp2, Mki67, Areg, Cd44
GOTERM_BP_FAT	14	14.1414	0.0228924	77	1672	17911	1.94769	1	0.305905	32.5655	GO:0000003~reproduction	Ccne2, Smc2, Brip1, Ccnd1, Tnc, Mastl, Top2a, E2f7, Fancd2, Topbp1, Osbp2, Mki67, Areg, Cd44
GOTERM_BP_FAT	9	9.09091	0.0229399	77	822	17911	2.54683	1	0.304264	32.6213	GO:0009725~response to hormone	Nefl, Cdc6, Tnc, Ccnd1, Bglap2, Areg, Rarres2, Nppb, Brca1
GOTERM_CC_DIRECT	9	9.09091	0.0240034	83	842	19662	2.5321	0.975701	0.207317	25.2582	GO:0005730~nucleolus	Kif20b, Map2, Smc2, Dtl, Mki67, Ston2, Pola1, Top2a, Fancd2
GOTERM_BP_FAT	2	2.0202	0.0251941	77	6	17911	77.5368	1	0.326665	35.2178	GO:0014012~peripheral nervous system axon regeneration	Nefl, Tnc
GOTERM_BP_FAT	3	3.0303	0.0252008	77	58	17911	12.0316	1	0.324494	35.2253	GO:0031102~neuron projection regeneration	Nefl, Tnc, Dhfr
GOTERM_BP_FAT	4	4.0404	0.025507	77	149	17911	6.24457	1	0.32552	35.5706	GO:0002244~hematopoietic progenitor cell differentiation	Sirpa, Ston2, Top2a, Esco2
GOTERM_MF_FAT	9	9.09091	0.0261306	68	903	16866	2.47205	0.999472	0.204413	29.6058	GO:0032403~protein complex binding	Sema7a, Uhrf1, Ccnd1, Spdl1, Kif11, Clspn, Nov, Cenpe, L1cam
GOTERM_MF_DIRECT	3	3.0303	0.0265486	70	64	17446	11.6826	0.98996	0.341827	28.0062	GO:0051536~iron-sulfur cluster binding	Pole, Brip1, Pola1
GOTERM_BP_FAT	3	3.0303	0.0268386	77	60	17911	11.6305	1	0.337164	37.0523	GO:0051784~negative regulation of nuclear division	Bub1, Cenpe, Stil
GOTERM_BP_FAT	3	3.0303	0.0268386	77	60	17911	11.6305	1	0.337164	37.0523	GO:1901992~positive regulation of mitotic cell cycle phase transition	Ccnd1, Cdc45, Cenpe
GOTERM_CC_FAT	4	4.0404	0.0275274	75	127	14413	6.0527	0.998371	0.218802	30.083	GO:0044815~DNA packaging complex	Smc2, Ncaph, Hist1h4k, Ncapg
GOTERM_BP_FAT	3	3.0303	0.0276734	77	61	17911	11.4399	1	0.343428	37.9646	GO:0045143~homologous chromosome segregation	Ccne2, Brip1, Fancd2
GOTERM_BP_DIRECT	3	3.0303	0.0280247	77	62	18082	11.3628	1	0.532505	33.8485	GO:0000082~G1/S transition of mitotic cell cycle	Pole, Ccne2, Ccnd1
GOTERM_MF_FAT	3	3.0303	0.0283251	68	66	16866	11.2741	0.999722	0.214047	31.6801	GO:0051536~iron-sulfur cluster binding	Pole, Brip1, Pola1
GOTERM_MF_FAT	3	3.0303	0.0283251	68	66	16866	11.2741	0.999722	0.214047	31.6801	GO:0051540~metal cluster binding	Pole, Brip1, Pola1
GOTERM_BP_FAT	5	5.05051	0.0284787	77	272	17911	4.27593	1	0.349246	38.833	GO:0043414~macromolecule methylation	Hells, Uhrf1, Airn, Hist1h4k, Brca1
GOTERM_MF_DIRECT	6	6.06061	0.0285328	70	434	17446	3.44556	0.992917	0.338011	29.778	GO:0019901~protein kinase binding	Ccne2, Ccnd1, Kif11, Pola1, Cd44, Cenpe
GOTERM_BP_FAT	14	14.1414	0.0285835	77	1724	17911	1.88895	1	0.348025	38.9451	GO:0006928~movement of cell or subcellular component	Sema7a, Kif15, Sirpa, Kif11, Cenpe, Kif20b, Ch25h, Nefl, Dync1i1, Gap43, Nov, Rarres2, Cd44, L1cam
GOTERM_BP_FAT	3	3.0303	0.0293739	77	63	17911	11.0767	1	0.353536	39.7849	GO:0060968~regulation of gene silencing	Atad2, Uhrf1, Cdc45
GOTERM_BP_FAT	3	3.0303	0.0293739	77	63	17911	11.0767	1	0.353536	39.7849	GO:0010389~regulation of G2/M transition of mitotic cell cycle	Topbp1, Ccnd1, Clspn
GOTERM_BP_FAT	4	4.0404	0.0296428	77	158	17911	5.88887	1	0.353898	40.0681	GO:0006333~chromatin assembly or disassembly	Nap1l2, Hells, Chaf1b, Hist1h4k
GOTERM_BP_FAT	3	3.0303	0.0302395	77	64	17911	10.9036	1	0.35739	40.692	GO:0032465~regulation of cytokinesis	Kif20b, Cdc6, E2f7
GOTERM_BP_FAT	10	10.101	0.0306811	77	1035	17911	2.24744	1	0.359349	41.1499	GO:0040007~growth	Sema7a, Tnc, Ncapg2, Areg, Gap43, Nov, Nppb, Cd44, L1cam, Stil
GOTERM_BP_FAT	3	3.0303	0.0311152	77	65	17911	10.7359	1	0.361204	41.5967	GO:1901989~positive regulation of cell cycle phase transition	Ccnd1, Cdc45, Cenpe
GOTERM_MF_FAT	33	33.3333	0.0315186	68	6072	16866	1.34799	0.999891	0.229552	34.5979	GO:1901363~heterocyclic compound binding	Brip1, Uhrf1, Kif15, Dhfr, Zfp367, Clspn, Mastl, Top2a, Brca1, Kif20b, Hba-a1, Atad2, Gm4070, Gmnn, Mybl2, Pole, Smc2, Cdc6, Bub1, Kif11, Pola1, E2f7, Cenpe, Ercc6l, Topbp1, Hells, Mcm5, Cdc45, Mki67, Rad51ap1, Mcm3, Dck, Hist1h4k
GOTERM_MF_FAT	7	7.07071	0.0316173	68	600	16866	2.89368	0.999894	0.224577	34.6862	GO:0019901~protein kinase binding	Ccne2, Ccnd1, Kif11, Pola1, Top2a, Cd44, Cenpe
GOTERM_BP_FAT	9	9.09091	0.0322734	77	878	17911	2.38439	1	0.369694	42.7732	GO:0010243~response to organonitrogen compound	Nefl, Cdc6, Ccnd1, Dhfr, Bglap2, Areg, Rarres2, Nppb, Brca1
GOTERM_BP_FAT	6	6.06061	0.032379	77	418	17911	3.33891	1	0.368432	42.8793	GO:1901652~response to peptide	Nefl, Cdc6, Bglap2, Areg, Rarres2, Nppb
INTERPRO	2	2.0202	0.0327337	77	9	20594	59.4343	0.999294	0.701572	34.4941	IPR001208:Mini-chromosome maintenance, DNA-dependent ATPase	Mcm5, Mcm3
GOTERM_BP_DIRECT	2	2.0202	0.0331404	77	8	18082	58.7078	1	0.576244	38.7336	GO:0010216~maintenance of DNA methylation	Hells, Uhrf1
GOTERM_BP_DIRECT	2	2.0202	0.0331404	77	8	18082	58.7078	1	0.576244	38.7336	GO:2000617~positive regulation of histone H3-K9 acetylation	Nap1l2, Brca1
GOTERM_BP_FAT	2	2.0202	0.0334522	77	8	17911	58.1526	1	0.375901	43.9477	GO:0010216~maintenance of DNA methylation	Hells, Uhrf1
GOTERM_BP_FAT	2	2.0202	0.0334522	77	8	17911	58.1526	1	0.375901	43.9477	GO:2000617~positive regulation of histone H3-K9 acetylation	Nap1l2, Brca1
GOTERM_BP_FAT	6	6.06061	0.0338233	77	423	17911	3.29944	1	0.376984	44.3127	GO:0033674~positive regulation of kinase activity	Cdc6, Ccnd1, Clspn, Cd44, Cenpe, Stil
GOTERM_BP_FAT	5	5.05051	0.0340891	77	288	17911	4.03837	1	0.377123	44.5728	GO:0016458~gene silencing	Atad2, Hells, Uhrf1, Cdc45, Hist1h4k
GOTERM_BP_FAT	3	3.0303	0.034717	77	69	17911	10.1135	1	0.380417	45.1826	GO:1902749~regulation of cell cycle G2/M phase transition	Topbp1, Ccnd1, Clspn
GOTERM_BP_FAT	9	9.09091	0.0349645	77	892	17911	2.34697	1	0.380374	45.4213	GO:0030097~hemopoiesis	Hba-a1, Hells, Sirpa, Ston2, Hist1h4k, Top2a, Cd44, Fancd2, Esco2
GOTERM_BP_FAT	9	9.09091	0.0351625	77	893	17911	2.34434	1	0.379906	45.6115	GO:0001934~positive regulation of protein phosphorylation	Sema7a, Cdc6, Ccnd1, Areg, Clspn, Rarres2, Cd44, Cenpe, Stil
GOTERM_BP_FAT	8	8.08081	0.035252	77	731	17911	2.54567	1	0.37852	45.6973	GO:0043009~chordate embryonic development	Hba-a1, Kif20b, Ncapg2, Rarres2, E2f7, Brca1, Amd1, Stil
GOTERM_BP_FAT	6	6.06061	0.0353075	77	428	17911	3.26089	1	0.376861	45.7504	GO:0009314~response to radiation	Topbp1, Ccnd1, Dtl, Rad51ap1, Fancd2, Brca1
GOTERM_BP_FAT	3	3.0303	0.0365759	77	71	17911	9.82861	1	0.385407	46.9512	GO:0048678~response to axon injury	Nefl, Tnc, Dhfr
GOTERM_CC_DIRECT	2	2.0202	0.0369216	83	9	19662	52.6426	0.996836	0.287221	36.2875	GO:0000940~condensed chromosome outer kinetochore	Spdl1, Cenpe
GOTERM_CC_DIRECT	2	2.0202	0.0369216	83	9	19662	52.6426	0.996836	0.287221	36.2875	GO:0042555~MCM complex	Mcm5, Mcm3
GOTERM_BP_FAT	8	8.08081	0.0370566	77	739	17911	2.51811	1	0.387262	47.3998	GO:0009792~embryo development ending in birth or egg hatching	Hba-a1, Kif20b, Ncapg2, Rarres2, E2f7, Brca1, Amd1, Stil
GOTERM_BP_DIRECT	2	2.0202	0.037206	77	9	18082	52.1847	1	0.602294	42.374	GO:0051983~regulation of chromosome segregation	Bub1, Mki67
GOTERM_BP_DIRECT	2	2.0202	0.037206	77	9	18082	52.1847	1	0.602294	42.374	GO:0030071~regulation of mitotic metaphase/anaphase transition	Cdc6, Cenpe
GOTERM_MF_FAT	14	14.1414	0.0375597	68	1923	16866	1.80573	0.999982	0.255382	39.8047	GO:0019899~enzyme binding	Ccne2, Cdc6, Ccnd1, Spdl1, Kif11, Pola1, Mastl, Top2a, Brca1, Fancd2, Cenpe, Nefl, Gmnn, Cd44
GOTERM_BP_DIRECT	3	3.0303	0.0378167	77	73	18082	9.6506	1	0.592092	42.9031	GO:0043434~response to peptide hormone	Nefl, Areg, Nppb
GOTERM_MF_DIRECT	2	2.0202	0.0388639	70	10	17446	49.8457	0.998862	0.406317	38.3731	GO:0003688~DNA replication origin binding	Mcm5, Cdc45
GOTERM_MF_FAT	2	2.0202	0.0390325	68	10	16866	49.6059	0.999988	0.258151	41.0146	GO:0003688~DNA replication origin binding	Mcm5, Cdc45
GOTERM_BP_FAT	13	13.1313	0.0392166	77	1618	17911	1.86893	1	0.402674	49.3716	GO:0031399~regulation of protein modification process	Sema7a, Nap1l2, Cdc6, Ccnd1, Clspn, Mastl, Brca1, Cenpe, Stil, Areg, Rarres2, Airn, Cd44
GOTERM_BP_FAT	3	3.0303	0.0394346	77	74	17911	9.43015	1	0.402255	49.5667	GO:0007098~centrosome cycle	Kif11, Brca1, Stil
GOTERM_BP_FAT	4	4.0404	0.0400234	77	178	17911	5.2272	1	0.404769	50.0901	GO:0050770~regulation of axonogenesis	Sema7a, Nefl, Map2, L1cam
GOTERM_BP_FAT	10	10.101	0.0410799	77	1092	17911	2.13013	1	0.410875	51.0164	GO:0048666~neuron development	Sema7a, Kif20b, Nefl, Map2, Tnc, Dhfr, Areg, Gap43, Cd44, L1cam
GOTERM_BP_DIRECT	2	2.0202	0.0412547	77	10	18082	46.9662	1	0.609038	45.7982	GO:0033314~mitotic DNA replication checkpoint	Topbp1, Clspn
GOTERM_CC_FAT	3	3.0303	0.041532	75	63	14413	9.15111	0.999942	0.303263	41.948	GO:0072686~mitotic spindle	Kif20b, Kif11, Cenpe
GOTERM_BP_FAT	2	2.0202	0.0416412	77	10	17911	46.5221	1	0.413057	51.5019	GO:0043970~histone H3-K9 acetylation	Nap1l2, Brca1
GOTERM_BP_FAT	2	2.0202	0.0416412	77	10	17911	46.5221	1	0.413057	51.5019	GO:0033314~mitotic DNA replication checkpoint	Topbp1, Clspn
GOTERM_BP_FAT	19	19.1919	0.0422221	77	2794	17911	1.58182	1	0.415353	51.9997	GO:0010604~positive regulation of macromolecule metabolic process	Sema7a, Nap1l2, Cdc6, Uhrf1, Tnc, Ccnd1, Clspn, Mastl, Top2a, E2f7, Brca1, Cenpe, Stil, Atad2, Mybl2, Areg, Rarres2, Cd44, Hist1h4k
GOTERM_BP_FAT	3	3.0303	0.0433737	77	78	17911	8.94655	1	0.421889	52.9722	GO:0000079~regulation of cyclin-dependent protein serine/threonine kinase activity	Cdc6, Ccnd1, Stil
GOTERM_BP_FAT	3	3.0303	0.0433737	77	78	17911	8.94655	1	0.421889	52.9722	GO:0000724~double-strand break repair via homologous recombination	Cdc45, Rad51ap1, Brca1
GOTERM_BP_FAT	3	3.0303	0.0433737	77	78	17911	8.94655	1	0.421889	52.9722	GO:0050772~positive regulation of axonogenesis	Sema7a, Nefl, L1cam
GOTERM_BP_FAT	20	20.202	0.0433932	77	3004	17911	1.54867	1	0.419904	52.9885	GO:0009893~positive regulation of metabolic process	Sema7a, Nap1l2, Cdc6, Uhrf1, Tnc, Ccnd1, Dhfr, Clspn, Mastl, Top2a, E2f7, Brca1, Cenpe, Stil, Atad2, Mybl2, Areg, Rarres2, Cd44, Hist1h4k
GOTERM_BP_FAT	9	9.09091	0.0439502	77	934	17911	2.24143	1	0.421914	53.4521	GO:0042327~positive regulation of phosphorylation	Sema7a, Cdc6, Ccnd1, Areg, Clspn, Rarres2, Cd44, Cenpe, Stil
GOTERM_BP_FAT	3	3.0303	0.0443806	77	79	17911	8.83331	1	0.422968	53.8073	GO:0000725~recombinational repair	Cdc45, Rad51ap1, Brca1
GOTERM_BP_FAT	3	3.0303	0.0443806	77	79	17911	8.83331	1	0.422968	53.8073	GO:1904029~regulation of cyclin-dependent protein kinase activity	Cdc6, Ccnd1, Stil
GOTERM_BP_FAT	3	3.0303	0.0443806	77	79	17911	8.83331	1	0.422968	53.8073	GO:0006306~DNA methylation	Hells, Uhrf1, Hist1h4k
GOTERM_BP_FAT	3	3.0303	0.0443806	77	79	17911	8.83331	1	0.422968	53.8073	GO:0006305~DNA alkylation	Hells, Uhrf1, Hist1h4k
GOTERM_MF_DIRECT	4	4.0404	0.0448089	70	200	17446	4.98457	0.999606	0.428762	42.87	GO:0016887~ATPase activity	Atad2, Kif20b, Kif15, Cenpe
GOTERM_CC_DIRECT	2	2.0202	0.0449417	83	11	19662	43.0712	0.99912	0.323522	42.3623	GO:1990023~mitotic spindle midzone	Kif20b, Cenpe
GOTERM_BP_FAT	6	6.06061	0.0450596	77	458	17911	3.0473	1	0.425809	54.3626	GO:0001701~in utero embryonic development	Hba-a1, Ncapg2, Rarres2, E2f7, Amd1, Stil
GOTERM_BP_FAT	9	9.09091	0.0453488	77	940	17911	2.22712	1	0.425805	54.5971	GO:0048534~hematopoietic or lymphoid organ development	Hba-a1, Hells, Sirpa, Ston2, Hist1h4k, Top2a, Cd44, Fancd2, Esco2
GOTERM_BP_FAT	2	2.0202	0.04571	77	11	17911	42.2928	1	0.426317	54.8885	GO:2000615~regulation of histone H3-K9 acetylation	Nap1l2, Brca1
GOTERM_CC_DIRECT	7	7.07071	0.0472038	83	628	19662	2.64051	0.999388	0.322523	43.977	GO:0043234~protein complex	Map2, Chaf1b, Nppb, Hist1h4k, Top2a, Cd44, Brca1

## Sheet: Up-regulated genes
Supplementary Data 5. RNA-seq analysis in si-NC vs si-hnRNPL C2C12 cells
Up-regulated genes in si-hnRNPL vs si-NC cells
Gene_id	si-NC	si-hnRNPL	Log2(FoldChange)
Id3	34.1485	64.5193	0.898
Arpp21	3.01156	5.3308	0.658
Gsta1	1.58532	3.59918	0.831
Dusp13	3.25352	5.4043	0.59
Gja5	0.995176	2.42873	0.781
Lincmd1	4.72207	10.154	0.963
Car6	0.632536	1.48202	0.604
Snora34	0.01	313.726	8.284
Zfp580	3.34795	7.01382	0.882
Atcayos	0.01	0.648664	0.707
Gm23284	54.7991	390.122	2.809
Scx	43.089	70.1964	0.691
Mybph	208.85	314.6	0.589
Gm22291	71.5886	431.639	2.575
Vaultrc5	0.992016	1.98545	0.584
Mrpl55	11.7251	18.136	0.589
Rgs2	2.46903	5.13799	0.823
Fbln7	4.33785	11.0387	1.173
C130080G10Rik	1.96807	4.47506	0.883
Stamos	0.580507	1.54214	0.686
Fabp3	4.86058	8.33615	0.672
Gpx3	9.36617	15.018	0.628
Snora64	131.664	338.475	1.356
Snora65	0.01	104.575	6.708
Rgcc	7.49856	13.5431	0.775
Hist2h2ac	0.0830368	0.797037	0.731
Omd	2.08114	4.62651	0.869
Mir24-2	0.01	273.478	8.086
E130102H24Rik	1.81618	3.2423	0.591
Rn4.5s	4.21847	7.24493	0.66
Pcx	6.37647	10.7722	0.674
Gm11517	0.0679366	0.626155	0.607
Psmb10	10.3217	16.0356	0.589
Lst1	0.190584	0.869518	0.651
Wisp2	13.5783	22.9335	0.715
Isx	0.328355	0.9875	0.581
Ccpg1os	4.23436	7.78806	0.748
Phykpl	3.03008	5.29258	0.643
Cox8b	9.28566	15.7013	0.699
2310010J17Rik	0.4942	1.49546	0.74
Snora74a	0.01	4.31278	2.395
Rpl13	474.005	743.298	0.648
1700003F12Rik	1.3312	3.44117	0.93
Mir6516	0.01	203.991	7.665
BC051019	2.07494	3.9432	0.685
Hint2	18.1555	29.3926	0.666
Gsto2	3.06405	5.88714	0.761
Rprl3	1.40713	13.8204	2.622
R3hdml	14.5032	24.944	0.743
Tceal7	2.18843	6.67745	1.268
Ramp2	6.3102	11.7806	0.806
Fam180a	0.441767	1.29415	0.67
Ggact	6.23336	10.3703	0.653
Ier5l	11.7473	18.8111	0.636
Myl1	268.927	415.147	0.625
Chchd7	14.0383	21.533	0.583
Fgf21	11.9517	21.3174	0.785
Fbxl15	2.73449	4.8113	0.638
Hist1h3c	0.0149249	0.656814	0.707
Cox5b	154.464	251.664	0.701
1110006O24Rik	0.562054	1.7284	0.805
Rpph1	2.02166	19.2872	2.747
Apoe	3.14027	8.15706	1.145
2310001H17Rik	0.73484	1.81044	0.696
C1rl	5.57351	8.86721	0.586
Coprs	11.198	17.7888	0.623
Islr	48.2674	80.9929	0.735
Il1rn	0.707811	1.71631	0.669
1700120C14Rik	0.461693	1.39918	0.715
Mylpf	998.287	1612.14	0.691
Ptgds	2.61373	4.9447	0.718
Tnnc1	676.641	1047.15	0.629
Tnnc2	265.043	408.31	0.622
Rn45s	382.936	953.68	1.314
Gm1821	40.838	69.8075	0.759
Gm10560	0.731572	1.65077	0.614
Ccl8	10.3057	15.9486	0.584
Uap1l1	14.3121	22.6831	0.629
Lmod1	1.87084	3.36539	0.605
Snora70	38.9292	151.448	1.933
Gm25018	67.8576	539.858	2.974
Snora7a	0.01	50.4825	5.672
Gm4285	0.381616	1.21567	0.681
Gm3776	0.839427	2.22612	0.811
Serpinb9d	0.116176	1.27406	1.027
Myoz2	24.6491	37.714	0.594
Defb41	0.01	1.08156	1.043
Hist2h2aa1	2.89146	5.08549	0.645
Lars2	78.6957	156.244	0.98
Aspn	6.23737	13.6069	1.013
Acta1	1009.18	1536.85	0.606
Ndufb2	63.2836	107.004	0.749
Enpp2	1.06509	2.18588	0.625
Tcte3	0.550402	2.32986	1.103
Ropn1l	5.62669	9.53302	0.669
Scand1	3.77086	9.13553	1.087
Dbil5	0.277102	1.27453	0.833
Fmc1	8.69996	16.2637	0.832
Ankrd2	36.0107	77.5973	1.087
Ugt1a6b	0.681827	1.55467	0.603
Rpl31-ps12	1.82375	3.49257	0.67
Amdhd2	9.31914	14.5468	0.591
Apoc1	2.07421	4.31163	0.789
Tpgs1	17.6651	30.2579	0.744
Macc1	1.71869	3.47304	0.718
Crlf2	2.53002	4.32599	0.593
Zfp771	1.85522	5.00296	1.072
Ptn	15.5311	25.1565	0.662
Hist1h4c	0.193257	1.35994	0.984
Hk1os	0.589363	1.50529	0.657
Hfe2	22.2349	39.385	0.798
Ctrb1	23.8518	40.189	0.729
Serpinb9g	0.691231	1.80438	0.73
Smim6	0.435182	1.5837	0.848
Smim5	2.45718	5.89823	0.997
Smim4	23.7928	39.3303	0.702
Pik3ip1	6.1065	10.5059	0.695
Scarna6	0.01	3.28167	2.084
Hist2h2bb	0.12655	0.967483	0.804
Gm16062	0.906391	2.43511	0.85
Slc2a6	12.1555	19.8126	0.662
Hes6	27.55	49.3665	0.819
AI506816	1.5374	2.83118	0.594
Sprr2k	5.48318	9.46954	0.691
Malsu1	11.8436	18.4638	0.6
Gm3417	0.613957	1.7843	0.787
Rtn4r	0.207671	1.01434	0.738
Carmn	1.10004	2.16879	0.594
Mt1	118.214	185.05	0.642
Hist1h2ba	0.94896	1.95118	0.599
Hist1h2bl	1.92342	3.50675	0.624
Gm26391	59.696	335.044	2.469
Acyp2	8.53972	13.3309	0.587
Ctxn3	6.40495	11.2292	0.724
Csrp3	10.4647	20.9714	0.938
Epb41l4aos	7.2872	14.1353	0.869
Gm14635	6.57282	12.0087	0.781
Hist1h3g	0.141241	0.971776	0.789
Rpp21	18.2225	30.2171	0.7
Mir1191	0.01	90.3316	6.499
Nrep	11.0426	17.0506	0.584
Mvb12a	17.5213	28.3409	0.664
F3	31.8203	48.9343	0.605
Rmrp	6.04831	37.2385	2.44
Gm3448	0.31632	1.01153	0.612
Ckm	44.9659	74.3331	0.713
Hist1h2ap	1.03079	2.74041	0.881
Hist1h2ag	1.29673	2.82233	0.735
0610009L18Rik	1.04756	2.1022	0.599
Apoo-ps	0.30146	3.05183	1.638
Mymx	80.9739	127.245	0.646
Trim72	26.509	54.5259	1.013
1500011B03Rik	11.9346	18.9796	0.627

## Sheet: GO_up_genes
Supplementary Data 5. RNA-seq analysis in si-NC vs si-hnRNPL C2C12 cells
GO analysis of up-regulated genes in si-hnRNPL vs si-NC cells
Category	Count	%	Pvalue	List Total	Pop Hits	Pop Total	Fold Enrichment	Bonferroni	Benjamini	FDR	Term	Genes
INTERPRO	9	6.66667	3.64688e-09	97	80	20594	23.8848	8.35136e-07	8.35136e-07	4.6722e-06	IPR007125:Histone core	Hist2h2bb, Hist1h3c, Hist1h2ag, Hist1h2ap, Hist1h2ba, Hist2h2ac, Hist2h2aa1, Hist1h2bl, Hist1h3g
INTERPRO	10	7.40741	6.02772e-09	97	123	20594	17.2609	1.38035e-06	6.90174e-07	7.72241e-06	IPR009072:Histone-fold	Hist2h2bb, Hist1h3c, Hist1h2ag, Hist1h4c, Hist1h2ap, Hist1h2ba, Hist2h2ac, Hist2h2aa1, Hist1h2bl, Hist1h3g
GOTERM_CC_FAT	10	7.40741	6.12406e-08	91	121	14413	13.0896	1.2248e-05	1.2248e-05	7.67587e-05	GO:0000786~nucleosome	Hist2h2bb, Hist1h3c, Hist1h2ag, Hist1h4c, Hist1h2ap, Hist1h2ba, Hist2h2ac, Hist2h2aa1, Hist1h2bl, Hist1h3g
GOTERM_CC_FAT	10	7.40741	9.31897e-08	91	127	14413	12.4712	1.86378e-05	9.31893e-06	0.000116804	GO:0044815~DNA packaging complex	Hist2h2bb, Hist1h3c, Hist1h2ag, Hist1h4c, Hist1h2ap, Hist1h2ba, Hist2h2ac, Hist2h2aa1, Hist1h2bl, Hist1h3g
GOTERM_CC_DIRECT	9	6.66667	1.14333e-07	106	108	19662	15.4575	1.46346e-05	1.46346e-05	0.000132779	GO:0000786~nucleosome	Hist2h2bb, Hist1h3c, Hist1h2ag, Hist1h4c, Hist1h2ap, Hist1h2ba, Hist2h2ac, Hist2h2aa1, Hist1h3g
KEGG_PATHWAY	10	7.40741	1.27273e-07	46	147	7720	11.4167	8.01815e-06	8.01815e-06	0.00012887	mmu05322:Systemic lupus erythematosus	Hist2h2bb, Hist1h3c, Hist1h2ag, Hist1h4c, Hist1h2ap, Hist1h2ba, Hist2h2ac, Hist2h2aa1, Hist1h2bl, Hist1h3g
KEGG_PATHWAY	10	7.40741	1.88459e-06	46	202	7720	8.30822	0.000118722	5.93628e-05	0.00190823	mmu05034:Alcoholism	Hist2h2bb, Hist1h3c, Hist1h2ag, Hist1h4c, Hist1h2ap, Hist1h2ba, Hist2h2ac, Hist2h2aa1, Hist1h2bl, Hist1h3g
GOTERM_CC_FAT	10	7.40741	3.18616e-06	91	193	14413	8.20646	0.000637031	0.000212389	0.00399345	GO:0032993~protein-DNA complex	Hist2h2bb, Hist1h3c, Hist1h2ag, Hist1h4c, Hist1h2ap, Hist1h2ba, Hist2h2ac, Hist2h2aa1, Hist1h2bl, Hist1h3g
GOTERM_BP_DIRECT	7	5.18519	1.40469e-05	92	104	18082	13.2289	0.00796088	0.00796088	0.0205936	GO:0006334~nucleosome assembly	Hist2h2bb, Hist1h3c, Hist1h4c, Hist1h2ba, Hist2h2aa1, Hist1h2bl, Hist1h3g
GOTERM_BP_FAT	7	5.18519	2.89666e-05	92	117	17911	11.6478	0.0589085	0.0589085	0.0500637	GO:0006334~nucleosome assembly	Hist2h2bb, Hist1h3c, Hist1h4c, Hist1h2ba, Hist2h2aa1, Hist1h2bl, Hist1h3g
GOTERM_BP_FAT	7	5.18519	6.73832e-05	92	136	17911	10.0205	0.131719	0.068184	0.116424	GO:0031497~chromatin assembly	Hist2h2bb, Hist1h3c, Hist1h4c, Hist1h2ba, Hist2h2aa1, Hist1h2bl, Hist1h3g
GOTERM_CC_DIRECT	5	3.7037	8.84421e-05	106	44	19662	21.0785	0.0112573	0.00564456	0.102663	GO:0000788~nuclear nucleosome	Hist2h2bb, Hist1h3c, Hist1h2ba, Hist1h2bl, Hist1h3g
GOTERM_BP_FAT	7	5.18519	8.90054e-05	92	143	17911	9.53002	0.170194	0.0602937	0.153755	GO:0034728~nucleosome organization	Hist2h2bb, Hist1h3c, Hist1h4c, Hist1h2ba, Hist2h2aa1, Hist1h2bl, Hist1h3g
GOTERM_BP_FAT	13	9.62963	0.000100539	92	645	17911	3.92388	0.190016	0.0513215	0.173664	GO:0061061~muscle structure development	Lmod1, Csrp3, Acta1, Ankrd2, Scx, Id3, Mylpf, Trim72, Ccl8, Myoz2, Tnnc1, Ramp2, Coprs
GOTERM_BP_FAT	7	5.18519	0.000103642	92	147	17911	9.2707	0.195266	0.0425184	0.179017	GO:0006342~chromatin silencing	Hist1h3c, Hist1h2ag, Hist1h4c, Hist1h2ap, Hist2h2ac, Hist2h2aa1, Hist1h3g
GOTERM_CC_DIRECT	30	22.2222	0.00011295	106	2674	19662	2.08105	0.0143544	0.00480789	0.131094	GO:0070062~extracellular exosome	Hist1h3c, Il1rn, Ggact, Acta1, Hist1h4c, Fbln7, Apoc1, Hist1h2ap, Apoe, Gsto2, Wisp2, Omd, Rtn4r, Hist2h2ac, Ugt1a6b, Islr, Car6, Hist1h2ag, Pik3ip1, Hist2h2aa1, Gpx3, Hist1h3g, Ptgds, Hist2h2bb, Mvb12a, Fabp3, Gsta1, F3, Hist1h2bl, C1rl
GOTERM_CC_DIRECT	21	15.5556	0.000121067	106	1504	19662	2.58996	0.015378	0.00386687	0.140508	GO:0005615~extracellular space	Car6, Il1rn, Fgf21, Acta1, Ptn, Ccl8, Gpx3, Apoe, Ckm, Wisp2, Ptgds, Serpinb9g, Omd, Fabp3, Hfe2, F3, Ctrb1, Hist1h2bl, Serpinb9d, C1rl, Enpp2
GOTERM_BP_FAT	7	5.18519	0.000129122	92	153	17911	8.90715	0.237122	0.0441072	0.222983	GO:0045814~negative regulation of gene expression, epigenetic	Hist1h3c, Hist1h2ag, Hist1h4c, Hist1h2ap, Hist2h2ac, Hist2h2aa1, Hist1h3g
GOTERM_BP_FAT	7	5.18519	0.000153949	92	158	17911	8.62528	0.27581	0.0450538	0.265803	GO:0006333~chromatin assembly or disassembly	Hist2h2bb, Hist1h3c, Hist1h4c, Hist1h2ba, Hist2h2aa1, Hist1h2bl, Hist1h3g
GOTERM_CC_FAT	5	3.7037	0.000159453	91	44	14413	17.9983	0.0313899	0.00794157	0.199674	GO:0000788~nuclear nucleosome	Hist2h2bb, Hist1h3c, Hist1h2ba, Hist1h2bl, Hist1h3g
GOTERM_BP_FAT	7	5.18519	0.000259699	92	174	17911	7.83215	0.41981	0.0657861	0.448001	GO:0006323~DNA packaging	Hist2h2bb, Hist1h3c, Hist1h4c, Hist1h2ba, Hist2h2aa1, Hist1h2bl, Hist1h3g
GOTERM_BP_FAT	7	5.18519	0.000284701	92	177	17911	7.6994	0.449439	0.0641622	0.491032	GO:0065004~protein-DNA complex assembly	Hist2h2bb, Hist1h3c, Hist1h4c, Hist1h2ba, Hist2h2aa1, Hist1h2bl, Hist1h3g
GOTERM_CC_FAT	4	2.96296	0.000380921	91	23	14413	27.5452	0.0733679	0.0151242	0.476398	GO:0005865~striated muscle thin filament	Lmod1, Acta1, Tnnc2, Tnnc1
GOTERM_CC_FAT	8	5.92593	0.000436236	91	219	14413	5.78574	0.0835669	0.0144391	0.545403	GO:0030016~myofibril	Lmod1, Csrp3, Acta1, Ankrd2, Myoz2, Tnnc2, Tnnc1, Myl1
GOTERM_BP_FAT	8	5.92593	0.000481306	92	273	17911	5.70505	0.635439	0.0959821	0.828797	GO:0006936~muscle contraction	Rgs2, Lmod1, Csrp3, Gja5, Trim72, Tnnc2, Tnnc1, Myl1
GOTERM_BP_FAT	9	6.66667	0.000537564	92	365	17911	4.80045	0.676008	0.0973838	0.925246	GO:0003012~muscle system process	Rgs2, Lmod1, Csrp3, Acta1, Gja5, Trim72, Tnnc2, Tnnc1, Myl1
GOTERM_CC_FAT	4	2.96296	0.000551706	91	26	14413	24.3669	0.104499	0.0156437	0.689311	GO:0036379~myofilament	Lmod1, Acta1, Tnnc2, Tnnc1
GOTERM_CC_FAT	8	5.92593	0.000569515	91	229	14413	5.53309	0.107684	0.014141	0.711489	GO:0043292~contractile fiber	Lmod1, Csrp3, Acta1, Ankrd2, Myoz2, Tnnc2, Tnnc1, Myl1
GOTERM_BP_FAT	7	5.18519	0.000589748	92	203	17911	6.71327	0.709594	0.0979088	1.01463	GO:0071824~protein-DNA complex subunit organization	Hist2h2bb, Hist1h3c, Hist1h4c, Hist1h2ba, Hist2h2aa1, Hist1h2bl, Hist1h3g
GOTERM_CC_FAT	22	16.2963	0.000619145	91	1585	14413	2.1984	0.116503	0.0136688	0.773269	GO:0005615~extracellular space	Car6, Il1rn, Fgf21, Acta1, Apoc1, Ptn, Ccl8, Gpx3, Apoe, Ckm, Wisp2, Ptgds, Serpinb9g, Omd, Fabp3, Hfe2, F3, Ctrb1, Hist1h2bl, Serpinb9d, C1rl, Enpp2
GOTERM_CC_FAT	40	29.6296	0.000690871	91	3920	14413	1.61617	0.129095	0.0137271	0.862494	GO:0044421~extracellular region part	Hist1h3c, Il1rn, Ggact, Hist1h4c, Acta1, Fbln7, Ptn, Apoc1, Hist1h2ap, Aspn, Apoe, Gsto2, Wisp2, Ckm, Omd, Rtn4r, Hist2h2ac, Ugt1a6b, Car6, Islr, Hist1h2ag, Pik3ip1, Fgf21, Hist2h2aa1, Ccl8, Gpx3, Hist1h3g, Ptgds, Hist2h2bb, Serpinb9g, Mvb12a, Fabp3, Gsta1, Hfe2, F3, Ctrb1, Hist1h2bl, Enpp2, C1rl, Serpinb9d
GOTERM_CC_FAT	44	32.5926	0.000696342	91	4493	14413	1.55106	0.130048	0.0125853	0.869296	GO:0005576~extracellular region	Hist1h3c, Il1rn, Ggact, Hist1h4c, Acta1, Fbln7, Ptn, Apoc1, Hist1h2ap, Defb41, Aspn, Apoe, Gsto2, Wisp2, Ckm, Omd, Rtn4r, Fam180a, Hist2h2ac, Ugt1a6b, Car6, Islr, Hist1h2ag, Pik3ip1, Fgf21, Hist2h2aa1, Ccl8, Gpx3, Hist1h3g, Ptgds, Hist2h2bb, Serpinb9g, Mvb12a, Fabp3, R3hdml, Gsta1, Hfe2, F3, Ctrb1, Crlf2, Hist1h2bl, Enpp2, C1rl, Serpinb9d
GOTERM_BP_FAT	7	5.18519	0.000704387	92	210	17911	6.48949	0.771659	0.107393	1.21074	GO:0071103~DNA conformation change	Hist2h2bb, Hist1h3c, Hist1h4c, Hist1h2ba, Hist2h2aa1, Hist1h2bl, Hist1h3g
GOTERM_BP_FAT	9	6.66667	0.000801039	92	388	17911	4.51588	0.813561	0.113057	1.37578	GO:0007517~muscle organ development	Csrp3, Acta1, Ankrd2, Scx, Id3, Mylpf, Trim72, Tnnc1, Coprs
GOTERM_CC_DIRECT	21	15.5556	0.000889048	106	1753	19662	2.22208	0.107607	0.0225125	1.02762	GO:0005576~extracellular region	Islr, Car6, Il1rn, Fgf21, Fbln7, Apoc1, Ptn, Defb41, Ccl8, Aspn, Gpx3, Apoe, Wisp2, Ptgds, Omd, Fam180a, R3hdml, Ctrb1, Crlf2, C1rl, Enpp2
GOTERM_BP_FAT	6	4.44444	0.000917955	92	147	17911	7.94632	0.854112	0.120435	1.57509	GO:0006941~striated muscle contraction	Rgs2, Csrp3, Gja5, Tnnc2, Tnnc1, Myl1
GOTERM_BP_FAT	9	6.66667	0.00121499	92	414	17911	4.23228	0.921775	0.147226	2.07974	GO:0042692~muscle cell differentiation	Lmod1, Csrp3, Acta1, Ankrd2, Id3, Trim72, Ccl8, Myoz2, Ramp2
GOTERM_CC_FAT	30	22.2222	0.00128605	91	2674	14413	1.77694	0.226923	0.0212196	1.60003	GO:0070062~extracellular exosome	Hist1h3c, Il1rn, Ggact, Acta1, Hist1h4c, Fbln7, Apoc1, Hist1h2ap, Apoe, Gsto2, Wisp2, Omd, Rtn4r, Hist2h2ac, Ugt1a6b, Islr, Car6, Hist1h2ag, Pik3ip1, Hist2h2aa1, Gpx3, Hist1h3g, Ptgds, Hist2h2bb, Mvb12a, Fabp3, Gsta1, F3, Hist1h2bl, C1rl
INTERPRO	4	2.96296	0.00137185	97	47	20594	18.0689	0.269751	0.0994864	1.74338	IPR002119:Histone H2A	Hist1h2ag, Hist1h2ap, Hist2h2ac, Hist2h2aa1
GOTERM_CC_FAT	30	22.2222	0.00140738	91	2689	14413	1.76703	0.24548	0.0214342	1.74976	GO:1903561~extracellular vesicle	Hist1h3c, Il1rn, Ggact, Acta1, Hist1h4c, Fbln7, Apoc1, Hist1h2ap, Apoe, Gsto2, Wisp2, Omd, Rtn4r, Hist2h2ac, Ugt1a6b, Islr, Car6, Hist1h2ag, Pik3ip1, Hist2h2aa1, Gpx3, Hist1h3g, Ptgds, Hist2h2bb, Mvb12a, Fabp3, Gsta1, F3, Hist1h2bl, C1rl
GOTERM_CC_FAT	7	5.18519	0.00145224	91	197	14413	5.62788	0.25223	0.0205474	1.80507	GO:0030017~sarcomere	Lmod1, Csrp3, Acta1, Ankrd2, Myoz2, Tnnc2, Tnnc1
GOTERM_CC_FAT	30	22.2222	0.00146736	91	2696	14413	1.76244	0.25449	0.0193887	1.8237	GO:0043230~extracellular organelle	Hist1h3c, Il1rn, Ggact, Acta1, Hist1h4c, Fbln7, Apoc1, Hist1h2ap, Apoe, Gsto2, Wisp2, Omd, Rtn4r, Hist2h2ac, Ugt1a6b, Islr, Car6, Hist1h2ag, Pik3ip1, Hist2h2aa1, Gpx3, Hist1h3g, Ptgds, Hist2h2bb, Mvb12a, Fabp3, Gsta1, F3, Hist1h2bl, C1rl
GOTERM_CC_FAT	11	8.14815	0.00147313	91	520	14413	3.35044	0.255352	0.018259	1.83081	GO:0000785~chromatin	Hist2h2bb, Hist1h3c, Hist1h2ag, Hist1h4c, Ankrd2, Hist1h2ap, Hist1h2ba, Hist2h2ac, Hist2h2aa1, Hist1h2bl, Hist1h3g
GOTERM_BP_FAT	5	3.7037	0.00156503	92	98	17911	9.9329	0.96248	0.175609	2.67131	GO:0060048~cardiac muscle contraction	Rgs2, Csrp3, Gja5, Tnnc1, Myl1
GOTERM_CC_FAT	9	6.66667	0.00173638	91	357	14413	3.99289	0.293603	0.0202382	2.15471	GO:0000790~nuclear chromatin	Hist2h2bb, Hist1h3c, Hist1h2ag, Hist1h2ap, Hist1h2ba, Hist2h2ac, Hist2h2aa1, Hist1h2bl, Hist1h3g
GOTERM_CC_FAT	7	5.18519	0.0019131	91	208	14413	5.33025	0.318178	0.0210523	2.37159	GO:0044449~contractile fiber part	Lmod1, Csrp3, Acta1, Ankrd2, Myoz2, Tnnc2, Tnnc1
GOTERM_BP_FAT	5	3.7037	0.00231045	92	109	17911	8.93049	0.992158	0.236124	3.91987	GO:0014902~myotube differentiation	Csrp3, Acta1, Ankrd2, Trim72, Ccl8
GOTERM_BP_FAT	4	2.96296	0.002895	92	56	17911	13.9061	0.997704	0.273726	4.88842	GO:0045661~regulation of myoblast differentiation	Csrp3, Ankrd2, Id3, Ccl8
GOTERM_BP_FAT	4	2.96296	0.0030447	92	57	17911	13.6621	0.998324	0.273539	5.13496	GO:0030239~myofibril assembly	Lmod1, Csrp3, Acta1, Myoz2
GOTERM_BP_FAT	4	2.96296	0.00319907	92	58	17911	13.4265	0.998789	0.273713	5.38859	GO:0010830~regulation of myotube differentiation	Csrp3, Ankrd2, Trim72, Ccl8
GOTERM_BP_FAT	7	5.18519	0.00331552	92	285	17911	4.78173	0.999052	0.271235	5.57948	GO:0051146~striated muscle cell differentiation	Lmod1, Csrp3, Acta1, Ankrd2, Trim72, Ccl8, Myoz2
GOTERM_BP_FAT	7	5.18519	0.00349011	92	288	17911	4.73192	0.999343	0.272842	5.865	GO:0016458~gene silencing	Hist1h3c, Hist1h2ag, Hist1h4c, Hist1h2ap, Hist2h2ac, Hist2h2aa1, Hist1h3g
GOTERM_CC_DIRECT	3	2.22222	0.00364586	106	17	19662	32.7336	0.373447	0.074962	4.15309	GO:0005732~small nucleolar ribonucleoprotein complex	Snora65, Snora70, Snora64
GOTERM_MF_FAT	4	2.96296	0.00366978	88	60	16866	12.7773	0.731847	0.731847	4.92005	GO:0033293~monocarboxylic acid binding	Apoc1, Fabp3, Pcx, Ptgds
GOTERM_BP_DIRECT	4	2.96296	0.00393725	92	63	18082	12.479	0.894043	0.674489	5.62008	GO:0006342~chromatin silencing	Hist1h2ag, Hist1h2ap, Hist2h2ac, Hist2h2aa1
GOTERM_BP_DIRECT	4	2.96296	0.00393725	92	63	18082	12.479	0.894043	0.674489	5.62008	GO:0007517~muscle organ development	Csrp3, Id3, Trim72, Coprs
GOTERM_BP_FAT	4	2.96296	0.00404272	92	63	17911	12.3609	0.999795	0.29797	6.76336	GO:0051148~negative regulation of muscle cell differentiation	Csrp3, Ankrd2, Id3, Trim72
GOTERM_BP_FAT	11	8.14815	0.00424793	92	739	17911	2.89788	0.999867	0.300161	7.09491	GO:0006325~chromatin organization	Hist2h2bb, Hist1h3c, Hist1h2ag, Hist1h4c, Hist1h2ap, Hist1h2ba, Hist2h2ac, Hist2h2aa1, Hist1h2bl, Hist1h3g, Coprs
INTERPRO	3	2.22222	0.00426268	97	21	20594	30.3299	0.624028	0.216951	5.32574	IPR000558:Histone H2B	Hist2h2bb, Hist1h2ba, Hist1h2bl
GOTERM_BP_FAT	7	5.18519	0.00483472	92	308	17911	4.42465	0.999961	0.323415	8.03683	GO:0040029~regulation of gene expression, epigenetic	Hist1h3c, Hist1h2ag, Hist1h4c, Hist1h2ap, Hist2h2ac, Hist2h2aa1, Hist1h3g
GOTERM_BP_FAT	7	5.18519	0.00546741	92	316	17911	4.31264	0.99999	0.346621	9.04235	GO:0019216~regulation of lipid metabolic process	Pik3ip1, Fgf21, Apoc1, Fabp3, Pcx, Isx, Apoe
GOTERM_BP_FAT	13	9.62963	0.00595269	92	1033	17911	2.45005	0.999996	0.360413	9.80657	GO:0022603~regulation of anatomical structure morphogenesis	Lst1, Rgcc, Mir24-2, Il1rn, Rtn4r, Ptn, Scx, F3, Ccl8, Aspn, Apoe, Enpp2, Ramp2
GOTERM_BP_FAT	6	4.44444	0.00682594	92	234	17911	4.99192	0.999999	0.390455	11.1665	GO:0045765~regulation of angiogenesis	Rgcc, Mir24-2, Ptn, F3, Enpp2, Ramp2
GOTERM_MF_DIRECT	5	3.7037	0.00716712	89	151	17446	6.49081	0.748683	0.748683	8.56601	GO:0008201~heparin binding	Ptn, Fbln7, Ccl8, Apoe, Wisp2
GOTERM_BP_DIRECT	3	2.22222	0.00752634	92	26	18082	22.6781	0.986414	0.761383	10.4854	GO:0045662~negative regulation of myoblast differentiation	Csrp3, Ankrd2, Id3
GOTERM_MF_DIRECT	3	2.22222	0.00755703	89	26	17446	22.618	0.76694	0.517237	9.01209	GO:0005504~fatty acid binding	Apoc1, Fabp3, Ptgds
GOTERM_MF_FAT	6	4.44444	0.0076296	88	237	16866	4.85213	0.93555	0.746131	9.97659	GO:1901681~sulfur compound binding	Ptn, Fbln7, Dbil5, Ccl8, Apoe, Wisp2
GOTERM_CC_FAT	10	7.40741	0.0077277	91	555	14413	2.85378	0.788079	0.0784149	9.26571	GO:0044454~nuclear chromosome part	Hist2h2bb, Hist1h3c, Hist1h2ag, Hist1h4c, Hist1h2ap, Hist1h2ba, Hist2h2ac, Hist2h2aa1, Hist1h2bl, Hist1h3g
GOTERM_MF_FAT	5	3.7037	0.00773606	88	151	16866	6.34633	0.937979	0.604166	10.109	GO:0008201~heparin binding	Ptn, Fbln7, Ccl8, Apoe, Wisp2
GOTERM_BP_FAT	3	2.22222	0.00825103	92	27	17911	21.6316	1	0.439465	13.3445	GO:0045662~negative regulation of myoblast differentiation	Csrp3, Ankrd2, Id3
GOTERM_BP_FAT	4	2.96296	0.00841349	92	82	17911	9.49682	1	0.435191	13.5896	GO:0045445~myoblast differentiation	Csrp3, Ankrd2, Id3, Ccl8
GOTERM_BP_FAT	5	3.7037	0.0084175	92	157	17911	6.20015	1	0.425169	13.5956	GO:0031032~actomyosin structure organization	Rgcc, Lmod1, Csrp3, Acta1, Myoz2
GOTERM_BP_FAT	23	17.037	0.00889191	92	2579	17911	1.73623	1	0.432944	14.3075	GO:0009892~negative regulation of metabolic process	Tceal7, Hist1h3c, Hist1h2ag, Mir24-2, Pik3ip1, Hist1h4c, Apoc1, Hist1h2ap, Id3, Pcx, Hist2h2aa1, Aspn, Apoe, Hist1h3g, Rgs2, Rtn4r, Ankrd2, R3hdml, Scx, Hes6, Hfe2, Hist2h2ac, Malsu1
GOTERM_BP_FAT	23	17.037	0.010057	92	2607	17911	1.71759	1	0.463732	16.0323	GO:0070887~cellular response to chemical stimulus	Nrep, Zfp580, Mir24-2, Fbxl15, Il1rn, Fgf21, Ptn, Id3, Trim72, Ccl8, Aspn, Gsto2, Ramp2, Rgcc, Rtn4r, Ankrd2, Hist1h2ba, Scx, Hfe2, F3, Ugt1a6b, Enpp2, Mt1
GOTERM_BP_FAT	6	4.44444	0.0101614	92	258	17911	4.52755	1	0.457538	16.1854	GO:1901342~regulation of vasculature development	Rgcc, Mir24-2, Ptn, F3, Enpp2, Ramp2
GOTERM_CC_FAT	10	7.40741	0.0110389	91	588	14413	2.69362	0.891398	0.105064	12.9886	GO:0000228~nuclear chromosome	Hist2h2bb, Hist1h3c, Hist1h2ag, Hist1h4c, Hist1h2ap, Hist1h2ba, Hist2h2ac, Hist2h2aa1, Hist1h2bl, Hist1h3g
GOTERM_BP_DIRECT	3	2.22222	0.0112642	92	32	18082	18.426	0.998413	0.800398	15.3033	GO:0032776~DNA methylation on cytosine	Hist1h3c, Hist1h4c, Hist1h3g
GOTERM_BP_DIRECT	3	2.22222	0.0119521	92	33	18082	17.8676	0.998932	0.74547	16.1631	GO:0045815~positive regulation of gene expression, epigenetic	Hist1h3c, Hist1h4c, Hist1h3g
GOTERM_BP_DIRECT	3	2.22222	0.0119521	92	33	18082	17.8676	0.998932	0.74547	16.1631	GO:0006335~DNA replication-dependent nucleosome assembly	Hist1h3c, Hist1h4c, Hist1h3g
GOTERM_BP_FAT	3	2.22222	0.0121696	92	33	17911	17.6986	1	0.509775	19.0769	GO:0006335~DNA replication-dependent nucleosome assembly	Hist1h3c, Hist1h4c, Hist1h3g
GOTERM_BP_FAT	3	2.22222	0.0121696	92	33	17911	17.6986	1	0.509775	19.0769	GO:0034723~DNA replication-dependent nucleosome organization	Hist1h3c, Hist1h4c, Hist1h3g
GOTERM_CC_FAT	3	2.22222	0.0122297	91	27	14413	17.5983	0.914653	0.110585	14.2927	GO:0005732~small nucleolar ribonucleoprotein complex	Snora65, Snora70, Snora64
GOTERM_BP_FAT	23	17.037	0.0122924	92	2654	17911	1.68717	1	0.503745	19.2506	GO:0044085~cellular component biogenesis	Hist1h3c, Tpgs1, Acta1, Hist1h4c, Pcx, Hist2h2aa1, Trim72, Gpx3, Apoe, Hist1h3g, Ramp2, Rgcc, Hist2h2bb, Rgs2, Lmod1, Csrp3, Mvb12a, Hist1h2ba, Gja5, Myoz2, Hist1h2bl, Enpp2, Malsu1
GOTERM_BP_FAT	5	3.7037	0.0126553	92	177	17911	5.49957	1	0.504652	19.7619	GO:0055001~muscle cell development	Lmod1, Csrp3, Acta1, Myoz2, Ramp2
GOTERM_CC_DIRECT	4	2.96296	0.0131818	106	92	19662	8.06481	0.81704	0.215447	14.2816	GO:0031514~motile cilium	Ropn1l, Tpgs1, Gm3448, Tcte3
GOTERM_BP_DIRECT	3	2.22222	0.0133815	92	35	18082	16.8466	0.999531	0.721288	17.9239	GO:0030282~bone mineralization	Fbxl15, Ptn, Aspn
GOTERM_BP_FAT	3	2.22222	0.0136242	92	35	17911	16.6873	1	0.521572	21.1124	GO:0032776~DNA methylation on cytosine	Hist1h3c, Hist1h4c, Hist1h3g
GOTERM_BP_FAT	4	2.96296	0.0136356	92	98	17911	7.94632	1	0.512965	21.128	GO:0001936~regulation of endothelial cell proliferation	Rgcc, Zfp580, F3, Apoe
GOTERM_BP_FAT	5	3.7037	0.0141501	92	183	17911	5.31926	1	0.517391	21.8363	GO:0051147~regulation of muscle cell differentiation	Csrp3, Ankrd2, Id3, Trim72, Ccl8
GOTERM_BP_FAT	5	3.7037	0.0141501	92	183	17911	5.31926	1	0.517391	21.8363	GO:0060047~heart contraction	Rgs2, Csrp3, Gja5, Tnnc1, Myl1
GOTERM_BP_FAT	16	11.8519	0.014172	92	1595	17911	1.95295	1	0.50949	21.8663	GO:0009890~negative regulation of biosynthetic process	Tceal7, Hist1h2ag, Hist1h3c, Hist1h4c, Apoc1, Hist1h2ap, Id3, Hist2h2aa1, Apoe, Hist1h3g, Ankrd2, Hes6, Scx, Hfe2, Hist2h2ac, Malsu1
GOTERM_BP_FAT	21	15.5556	0.0144899	92	2372	17911	1.7236	1	0.509077	22.3008	GO:0010605~negative regulation of macromolecule metabolic process	Tceal7, Hist1h3c, Hist1h2ag, Mir24-2, Hist1h4c, Hist1h2ap, Id3, Pcx, Hist2h2aa1, Aspn, Apoe, Hist1h3g, Rgs2, Rtn4r, Ankrd2, R3hdml, Hes6, Scx, Hfe2, Hist2h2ac, Malsu1
GOTERM_BP_FAT	16	11.8519	0.0149362	92	1605	17911	1.94078	1	0.511724	22.9068	GO:0051172~negative regulation of nitrogen compound metabolic process	Tceal7, Hist1h2ag, Hist1h3c, Hist1h4c, Apoc1, Hist1h2ap, Id3, Hist2h2aa1, Apoe, Hist1h3g, Ankrd2, Hes6, Scx, Hfe2, Hist2h2ac, Malsu1
GOTERM_BP_FAT	5	3.7037	0.0149378	92	186	17911	5.23346	1	0.50392	22.9089	GO:0003015~heart process	Rgs2, Csrp3, Gja5, Tnnc1, Myl1
GOTERM_BP_FAT	21	15.5556	0.0149974	92	2380	17911	1.71781	1	0.497689	22.9895	GO:0031324~negative regulation of cellular metabolic process	Tceal7, Hist1h3c, Hist1h2ag, Pik3ip1, Hist1h4c, Apoc1, Hist1h2ap, Id3, Hist2h2aa1, Aspn, Apoe, Hist1h3g, Rgs2, Rtn4r, Ankrd2, R3hdml, Hes6, Scx, Hfe2, Hist2h2ac, Malsu1
GOTERM_BP_DIRECT	2	1.48148	0.0150229	92	3	18082	131.029	0.999818	0.707827	19.9034	GO:0071073~positive regulation of phospholipid biosynthetic process	Fabp3, Pcx
GOTERM_BP_DIRECT	2	1.48148	0.0150229	92	3	18082	131.029	0.999818	0.707827	19.9034	GO:0034447~very-low-density lipoprotein particle clearance	Apoc1, Apoe
GOTERM_MF_DIRECT	2	1.48148	0.0150571	89	3	17446	130.682	0.945684	0.621289	17.2121	GO:0061629~RNA polymerase II sequence-specific DNA binding transcription factor binding	Csrp3, Ankrd2
GOTERM_MF_FAT	2	1.48148	0.0153961	88	3	16866	127.773	0.996131	0.750594	19.178	GO:0061629~RNA polymerase II sequence-specific DNA binding transcription factor binding	Csrp3, Ankrd2
GOTERM_CC_DIRECT	3	2.22222	0.0166589	106	37	19662	15.0398	0.883551	0.235694	17.7243	GO:0030017~sarcomere	Lmod1, Acta1, Ankrd2
GOTERM_BP_FAT	16	11.8519	0.0168164	92	1628	17911	1.91336	1	0.530609	25.4115	GO:0010629~negative regulation of gene expression	Tceal7, Hist1h3c, Hist1h2ag, Mir24-2, Hist1h4c, Hist1h2ap, Id3, Pcx, Hist2h2aa1, Hist1h3g, Ankrd2, Hes6, Scx, Hfe2, Hist2h2ac, Malsu1
GOTERM_MF_FAT	3	2.22222	0.0172236	88	39	16866	14.743	0.99801	0.711757	21.2123	GO:0005504~fatty acid binding	Apoc1, Fabp3, Ptgds
GOTERM_BP_FAT	21	15.5556	0.0176054	92	2418	17911	1.69081	1	0.539581	26.4395	GO:0022607~cellular component assembly	Hist1h3c, Tpgs1, Acta1, Hist1h4c, Pcx, Hist2h2aa1, Trim72, Gpx3, Apoe, Hist1h3g, Ramp2, Rgcc, Hist2h2bb, Rgs2, Lmod1, Csrp3, Hist1h2ba, Gja5, Myoz2, Hist1h2bl, Enpp2
GOTERM_BP_FAT	4	2.96296	0.0176533	92	108	17911	7.21055	1	0.533208	26.5014	GO:0051153~regulation of striated muscle cell differentiation	Csrp3, Ankrd2, Trim72, Ccl8
GOTERM_BP_FAT	12	8.88889	0.0185849	92	1062	17911	2.19983	1	0.544523	27.6971	GO:0072358~cardiovascular system development	Rgcc, Mir24-2, Csrp3, Ptn, Scx, Id3, Gja5, F3, Apoe, Enpp2, Tnnc1, Ramp2
GOTERM_BP_FAT	12	8.88889	0.0185849	92	1062	17911	2.19983	1	0.544523	27.6971	GO:0072359~circulatory system development	Rgcc, Mir24-2, Csrp3, Ptn, Scx, Id3, Gja5, F3, Apoe, Enpp2, Tnnc1, Ramp2
GOTERM_MF_FAT	5	3.7037	0.0186317	88	196	16866	4.88926	0.998809	0.67443	22.7474	GO:0005539~glycosaminoglycan binding	Ptn, Fbln7, Ccl8, Apoe, Wisp2
GOTERM_BP_FAT	7	5.18519	0.0186956	92	413	17911	3.29974	1	0.539585	27.838	GO:0014706~striated muscle tissue development	Csrp3, Acta1, Ankrd2, Scx, Gja5, Mylpf, Tnnc1
GOTERM_BP_FAT	13	9.62963	0.0188875	92	1207	17911	2.09685	1	0.536335	28.0816	GO:0045892~negative regulation of transcription, DNA-templated	Tceal7, Hist1h2ag, Hist1h3c, Hist1h4c, Id3, Hist1h2ap, Hist2h2aa1, Hist1h3g, Ankrd2, Scx, Hes6, Hfe2, Hist2h2ac
GOTERM_BP_FAT	4	2.96296	0.0189738	92	111	17911	7.01567	1	0.531195	28.1908	GO:0001935~endothelial cell proliferation	Rgcc, Zfp580, F3, Apoe
GOTERM_CC_DIRECT	3	2.22222	0.0193097	106	40	19662	13.9118	0.917571	0.242183	20.2635	GO:0030016~myofibril	Lmod1, Ankrd2, Myl1
GOTERM_BP_FAT	6	4.44444	0.0193886	92	304	17911	3.84246	1	0.532313	28.7139	GO:0050792~regulation of viral process	Mir24-2, Hist1h3c, Mvb12a, Pcx, Apoe, Hist1h3g
GOTERM_BP_DIRECT	2	1.48148	0.0199807	92	4	18082	98.2717	0.99999	0.762008	25.6156	GO:0045837~negative regulation of membrane potential	Il1rn, Ptn
GOTERM_BP_FAT	2	1.48148	0.02017	92	4	17911	97.3424	1	0.539996	29.6896	GO:0034638~phosphatidylcholine catabolic process	Apoc1, Enpp2
GOTERM_BP_FAT	13	9.62963	0.0205962	92	1222	17911	2.07111	1	0.541106	30.2164	GO:1903507~negative regulation of nucleic acid-templated transcription	Tceal7, Hist1h2ag, Hist1h3c, Hist1h4c, Id3, Hist1h2ap, Hist2h2aa1, Hist1h3g, Ankrd2, Scx, Hes6, Hfe2, Hist2h2ac
GOTERM_BP_FAT	3	2.22222	0.0210329	92	44	17911	13.274	1	0.542358	30.7523	GO:2000351~regulation of endothelial cell apoptotic process	Rgcc, Fgf21, Ramp2
GOTERM_MF_FAT	9	6.66667	0.0216517	88	667	16866	2.5861	0.999605	0.673556	25.9467	GO:0008289~lipid binding	Mvb12a, Apoc1, Fabp3, Id3, F3, Trim72, Dbil5, Apoe, Ptgds
GOTERM_BP_FAT	13	9.62963	0.0224187	92	1237	17911	2.046	1	0.559297	32.4275	GO:1902679~negative regulation of RNA biosynthetic process	Tceal7, Hist1h2ag, Hist1h3c, Hist1h4c, Id3, Hist1h2ap, Hist2h2aa1, Hist1h3g, Ankrd2, Scx, Hes6, Hfe2, Hist2h2ac
GOTERM_BP_DIRECT	3	2.22222	0.0233847	92	47	18082	12.5453	0.999999	0.775973	29.3151	GO:0051290~protein heterotetramerization	Hist1h3c, Hist1h4c, Hist1h3g
GOTERM_BP_FAT	3	2.22222	0.0238002	92	47	17911	12.4267	1	0.57503	34.0595	GO:0051290~protein heterotetramerization	Hist1h3c, Hist1h4c, Hist1h3g
GOTERM_CC_FAT	8	5.92593	0.0240975	91	457	14413	2.7726	0.992392	0.198885	26.3419	GO:0015629~actin cytoskeleton	Lmod1, Mybph, Acta1, Mylpf, Myoz2, Tnnc2, Tnnc1, Myl1
GOTERM_BP_FAT	7	5.18519	0.0241302	92	438	17911	3.1114	1	0.573987	34.4438	GO:0060537~muscle tissue development	Csrp3, Acta1, Ankrd2, Scx, Gja5, Mylpf, Tnnc1
GOTERM_BP_DIRECT	3	2.22222	0.0243227	92	48	18082	12.284	0.999999	0.753666	30.304	GO:0060048~cardiac muscle contraction	Csrp3, Tnnc1, Myl1
GOTERM_MF_DIRECT	4	2.96296	0.024833	89	124	17446	6.32331	0.991999	0.700917	26.8807	GO:0042393~histone binding	Hist1h3c, Hist1h4c, Hist1h3g, Coprs
GOTERM_BP_FAT	7	5.18519	0.0250886	92	442	17911	3.08324	1	0.582329	35.548	GO:0043900~regulation of multi-organism process	Mir24-2, Hist1h3c, Mvb12a, Pcx, Apoe, Hist1h3g, Ptgds
GOTERM_BP_DIRECT	3	2.22222	0.0252759	92	49	18082	12.0333	1	0.734	31.2957	GO:0006749~glutathione metabolic process	Gsta1, Gpx3, Gsto2
GOTERM_BP_FAT	3	2.22222	0.0257235	92	49	17911	11.9195	1	0.585632	36.2697	GO:0072577~endothelial cell apoptotic process	Rgcc, Fgf21, Ramp2
GOTERM_BP_FAT	13	9.62963	0.0258595	92	1263	17911	2.00388	1	0.581744	36.4234	GO:0048646~anatomical structure formation involved in morphogenesis	Rgcc, Lmod1, Mir24-2, Tpgs1, Csrp3, Acta1, Ptn, Scx, Gja5, F3, Ccl8, Myoz2, Ramp2
GOTERM_BP_FAT	15	11.1111	0.0259618	92	1564	17911	1.86718	1	0.577464	36.5386	GO:0031327~negative regulation of cellular biosynthetic process	Tceal7, Hist1h2ag, Hist1h3c, Hist1h4c, Apoc1, Hist1h2ap, Id3, Hist2h2aa1, Hist1h3g, Ankrd2, Hes6, Scx, Hfe2, Hist2h2ac, Malsu1
GOTERM_BP_FAT	7	5.18519	0.0260723	92	446	17911	3.05559	1	0.57339	36.663	GO:0008015~blood circulation	Rgs2, Csrp3, Gja5, Apoe, Tnnc1, Ramp2, Myl1
GOTERM_BP_DIRECT	3	2.22222	0.0262442	92	50	18082	11.7926	1	0.716639	32.2897	GO:0006936~muscle contraction	Lmod1, Trim72, Myl1
GOTERM_BP_FAT	7	5.18519	0.0270815	92	450	17911	3.02843	1	0.581844	37.788	GO:0003013~circulatory system process	Rgs2, Csrp3, Gja5, Apoe, Tnnc1, Ramp2, Myl1
GOTERM_BP_FAT	6	4.44444	0.0276938	92	334	17911	3.49733	1	0.58463	38.4615	GO:0043903~regulation of symbiosis, encompassing mutualism through parasitism	Mir24-2, Hist1h3c, Mvb12a, Pcx, Apoe, Hist1h3g
GOTERM_CC_FAT	31	22.963	0.0278557	91	3455	14413	1.42111	0.996483	0.217813	29.8193	GO:0031988~membrane-bounded vesicle	Hist1h3c, Il1rn, Ggact, Acta1, Hist1h4c, Fbln7, Apoc1, Hist1h2ap, Trim72, Apoe, Gsto2, Wisp2, Omd, Rtn4r, Hist2h2ac, Ugt1a6b, Islr, Car6, Hist1h2ag, Pik3ip1, Hist2h2aa1, Gpx3, Hist1h3g, Ptgds, Hist2h2bb, Mvb12a, Fabp3, Gsta1, F3, Hist1h2bl, C1rl
GOTERM_BP_FAT	3	2.22222	0.0287225	92	52	17911	11.2318	1	0.592735	39.5773	GO:0045815~positive regulation of gene expression, epigenetic	Hist1h3c, Hist1h4c, Hist1h3g
GOTERM_BP_FAT	13	9.62963	0.0287612	92	1283	17911	1.97264	1	0.587898	39.6189	GO:0051253~negative regulation of RNA metabolic process	Tceal7, Hist1h2ag, Hist1h3c, Hist1h4c, Id3, Hist1h2ap, Hist2h2aa1, Hist1h3g, Ankrd2, Scx, Hes6, Hfe2, Hist2h2ac
GOTERM_MF_FAT	10	7.40741	0.029133	88	841	16866	2.27894	0.999975	0.733683	33.3506	GO:0008092~cytoskeletal protein binding	Rgs2, Lmod1, Tpgs1, Csrp3, Ankrd2, Fabp3, Myoz2, Apoe, Tnnc2, Tnnc1
GOTERM_MF_DIRECT	2	1.48148	0.02989	89	6	17446	65.3408	0.997051	0.688164	31.4639	GO:0031433~telethonin binding	Csrp3, Myoz2
GOTERM_BP_FAT	2	1.48148	0.0301036	92	6	17911	64.8949	1	0.599577	41.0455	GO:1901628~positive regulation of postsynaptic membrane organization	Ptn, Apoe
GOTERM_BP_FAT	14	10.3704	0.030211	92	1443	17911	1.88883	1	0.595706	41.1583	GO:2000113~negative regulation of cellular macromolecule biosynthetic process	Tceal7, Hist1h2ag, Hist1h3c, Hist1h4c, Hist1h2ap, Id3, Hist2h2aa1, Hist1h3g, Ankrd2, Hes6, Scx, Hfe2, Hist2h2ac, Malsu1
GOTERM_BP_FAT	19	14.0741	0.0302166	92	2229	17911	1.65949	1	0.590658	41.1642	GO:0043933~macromolecular complex subunit organization	Hist1h2ag, Hist1h3c, Hist1h4c, Apoc1, Hist1h2ap, Hist2h2aa1, Trim72, Gpx3, Apoe, Hist1h3g, Hist2h2bb, Rgs2, Lmod1, Scx, Hist1h2ba, Gja5, Hist2h2ac, Hist1h2bl, Coprs
GOTERM_MF_FAT	2	1.48148	0.0305579	88	6	16866	63.8864	0.999985	0.709016	34.6805	GO:0031433~telethonin binding	Csrp3, Myoz2
GOTERM_CC_DIRECT	4	2.96296	0.0306336	106	127	19662	5.84222	0.981359	0.3285	30.3245	GO:0000784~nuclear chromosome, telomeric region	Hist1h3c, Hist1h4c, Hist1h2ba, Hist1h3g
GOTERM_BP_FAT	4	2.96296	0.0308756	92	134	17911	5.81149	1	0.593627	41.8515	GO:0006575~cellular modified amino acid metabolic process	Gsta1, Gpx3, Gsto2, Ckm
GOTERM_BP_FAT	5	3.7037	0.03099	92	233	17911	4.17779	1	0.590025	41.97	GO:0033673~negative regulation of kinase activity	Rgs2, Pik3ip1, Rtn4r, Aspn, Apoe
GOTERM_BP_DIRECT	3	2.22222	0.0313055	92	55	18082	10.7206	1	0.751453	37.2706	GO:0000183~chromatin silencing at rDNA	Hist1h3c, Hist1h4c, Hist1h3g
GOTERM_BP_FAT	12	8.88889	0.0323256	92	1157	17911	2.0192	1	0.600809	43.3373	GO:0051241~negative regulation of multicellular organismal process	Rgcc, Rgs2, Hist1h4c, Rtn4r, Ptn, Apoc1, Id3, Isx, Gja5, Aspn, Apoe, Ptgds
GOTERM_CC_DIRECT	3	2.22222	0.0326236	106	53	19662	10.4995	0.985671	0.320195	31.9676	GO:0000228~nuclear chromosome	Hist1h3c, Hist1h4c, Hist1h3g
GOTERM_BP_FAT	8	5.92593	0.0327401	92	599	17911	2.60013	1	0.600703	43.7555	GO:0071363~cellular response to growth factor stimulus	Nrep, Fbxl15, Fgf21, Ptn, Scx, Hfe2, Aspn, Ramp2
GOTERM_BP_FAT	3	2.22222	0.0329266	92	56	17911	10.4295	1	0.59803	43.9427	GO:0006749~glutathione metabolic process	Gsta1, Gpx3, Gsto2
INTERPRO	5	3.7037	0.033053	97	259	20594	4.09863	0.999546	0.785493	34.9891	IPR001611:Leucine-rich repeat	Islr, Fbxl15, Omd, Rtn4r, Aspn
GOTERM_BP_FAT	4	2.96296	0.0332656	92	138	17911	5.64304	1	0.597118	44.2814	GO:0031214~biomineral tissue development	Fbxl15, Omd, Ptn, Aspn
GOTERM_BP_FAT	3	2.22222	0.0340133	92	57	17911	10.2466	1	0.600736	45.0217	GO:1903725~regulation of phospholipid metabolic process	Pik3ip1, Fabp3, Pcx
GOTERM_BP_DIRECT	2	1.48148	0.0347066	92	7	18082	56.1553	1	0.762036	40.4235	GO:0044794~positive regulation by host of viral process	Pcx, Apoe
GOTERM_BP_DIRECT	2	1.48148	0.0347066	92	7	18082	56.1553	1	0.762036	40.4235	GO:0034382~chylomicron remnant clearance	Apoc1, Apoe
GOTERM_BP_FAT	2	1.48148	0.035033	92	7	17911	55.6242	1	0.60715	46.0164	GO:0034447~very-low-density lipoprotein particle clearance	Apoc1, Apoe
GOTERM_BP_FAT	2	1.48148	0.035033	92	7	17911	55.6242	1	0.60715	46.0164	GO:0071073~positive regulation of phospholipid biosynthetic process	Fabp3, Pcx
GOTERM_BP_FAT	3	2.22222	0.0351138	92	58	17911	10.0699	1	0.603452	46.0945	GO:0000183~chromatin silencing at rDNA	Hist1h3c, Hist1h4c, Hist1h3g
GOTERM_BP_FAT	5	3.7037	0.0357981	92	244	17911	3.98944	1	0.606161	46.7515	GO:0090130~tissue migration	Rgcc, Zfp580, Acta1, Apoe, Enpp2
GOTERM_BP_FAT	4	2.96296	0.0370265	92	144	17911	5.40791	1	0.614333	47.9123	GO:0006937~regulation of muscle contraction	Rgs2, Gja5, Tnnc2, Tnnc1
GOTERM_BP_FAT	15	11.1111	0.037184	92	1642	17911	1.77848	1	0.611523	48.0594	GO:0042127~regulation of cell proliferation	Hist1h2ag, Mir24-2, Zfp580, Fgf21, Ptn, Hist1h2ap, Apoe, Wisp2, Ptgds, Lst1, Rgcc, Ankrd2, Scx, F3, Enpp2
GOTERM_BP_DIRECT	4	2.96296	0.0374306	92	146	18082	5.38475	1	0.764754	42.8415	GO:0019221~cytokine-mediated signaling pathway	Il1rn, Rtn4r, F3, Aspn
GOTERM_BP_FAT	8	5.92593	0.039192	92	623	17911	2.49997	1	0.626888	49.9005	GO:0070848~response to growth factor	Nrep, Fbxl15, Fgf21, Ptn, Scx, Hfe2, Aspn, Ramp2
GOTERM_BP_FAT	2	1.48148	0.0399376	92	8	17911	48.6712	1	0.62966	50.5684	GO:0071830~triglyceride-rich lipoprotein particle clearance	Apoc1, Apoe
GOTERM_BP_FAT	2	1.48148	0.0399376	92	8	17911	48.6712	1	0.62966	50.5684	GO:0034382~chylomicron remnant clearance	Apoc1, Apoe
KEGG_PATHWAY	3	2.22222	0.0405886	46	55	7720	9.15415	0.926497	0.581108	34.2661	mmu00480:Glutathione metabolism	Gsta1, Gpx3, Gsto2
GOTERM_BP_FAT	14	10.3704	0.0406111	92	1506	17911	1.80982	1	0.631688	51.1645	GO:0010558~negative regulation of macromolecule biosynthetic process	Tceal7, Hist1h2ag, Hist1h3c, Hist1h4c, Hist1h2ap, Id3, Hist2h2aa1, Hist1h3g, Ankrd2, Hes6, Scx, Hfe2, Hist2h2ac, Malsu1
INTERPRO	2	1.48148	0.041188	97	9	20594	47.1798	0.999934	0.799171	41.6584	IPR000240:Serpin B9/maspin	Serpinb9g, Serpinb9d
GOTERM_CC_DIRECT	2	1.48148	0.0419393	106	8	19662	46.3726	0.995848	0.366822	39.1989	GO:0005861~troponin complex	Tnnc2, Tnnc1
GOTERM_CC_FAT	8	5.92593	0.043827	91	520	14413	2.43669	0.999872	0.311658	42.9777	GO:0031012~extracellular matrix	Omd, Hist1h4c, Ptn, Fbln7, F3, Aspn, Apoe, Wisp2
GOTERM_CC_FAT	11	8.14815	0.0446793	91	871	14413	2.00026	0.999893	0.306265	43.6115	GO:0044427~chromosomal part	Hist2h2bb, Hist1h3c, Hist1h2ag, Hist1h4c, Ankrd2, Hist1h2ap, Hist1h2ba, Hist2h2ac, Hist2h2aa1, Hist1h2bl, Hist1h3g
GOTERM_BP_FAT	5	3.7037	0.045069	92	263	17911	3.70123	1	0.666597	54.9423	GO:0051348~negative regulation of transferase activity	Rgs2, Pik3ip1, Rtn4r, Aspn, Apoe
GOTERM_BP_FAT	4	2.96296	0.0451735	92	156	17911	4.99192	1	0.663326	55.0274	GO:0051262~protein tetramerization	Hist1h3c, Hist1h4c, Gpx3, Hist1h3g
GOTERM_BP_FAT	4	2.96296	0.0458895	92	157	17911	4.96012	1	0.665131	55.6069	GO:0045834~positive regulation of lipid metabolic process	Fgf21, Fabp3, Pcx, Apoe
GOTERM_BP_FAT	11	8.14815	0.0459115	92	1075	17911	1.99212	1	0.661261	55.6246	GO:0051276~chromosome organization	Hist2h2bb, Hist1h3c, Hist1h2ag, Hist1h4c, Hist1h2ap, Hist1h2ba, Hist2h2ac, Hist2h2aa1, Hist1h2bl, Hist1h3g, Coprs
GOTERM_CC_FAT	4	2.96296	0.0460085	91	128	14413	4.94952	0.999919	0.303935	44.587	GO:0000784~nuclear chromosome, telomeric region	Hist1h3c, Hist1h4c, Hist1h2ba, Hist1h3g
GOTERM_BP_FAT	8	5.92593	0.0470725	92	649	17911	2.39981	1	0.666628	56.5489	GO:0008285~negative regulation of cell proliferation	Lst1, Rgcc, Hist1h2ag, Ptn, Hist1h2ap, Apoe, Wisp2, Ptgds
GOTERM_BP_FAT	4	2.96296	0.0480714	92	160	17911	4.86712	1	0.670547	57.3296	GO:0055002~striated muscle cell development	Lmod1, Csrp3, Acta1, Myoz2
GOTERM_BP_FAT	4	2.96296	0.0480714	92	160	17911	4.86712	1	0.670547	57.3296	GO:0046890~regulation of lipid biosynthetic process	Apoc1, Fabp3, Pcx, Apoe
INTERPRO	4	2.96296	0.0485648	97	175	20594	4.85278	0.999989	0.803804	47.1549	IPR003591:Leucine-rich repeat, typical subtype	Islr, Omd, Rtn4r, Aspn
GOTERM_CC_DIRECT	45	33.3333	0.0487163	106	6631	19662	1.2588	0.998326	0.388442	44.0104	GO:0005737~cytoplasm	Fbxl15, Il1rn, Acta1, Ptn, Id3, Psmb10, Pcx, Sprr2k, Aspn, Apoe, Arpp21, Ramp2, Gsto2, Tcte3, Wisp2, Ckm, Rgs2, Rtn4r, Csrp3, Ankrd2, Myoz2, Dusp13, Mt1, Malsu1, Car6, Nrep, Tpgs1, Macc1, Ptgds, Lst1, Hist2h2bb, Serpinb9g, Rgcc, Lmod1, Ropn1l, Mvb12a, Gm3448, Fabp3, F3, Ctrb1, Dbil5, Hist1h2bl, Enpp2, Serpinb9d, Coprs
GOTERM_CC_FAT	2	1.48148	0.0488883	91	8	14413	39.5962	0.999956	0.310154	46.6475	GO:0005861~troponin complex	Tnnc2, Tnnc1
GOTERM_BP_DIRECT	2	1.48148	0.0492137	92	10	18082	39.3087	1	0.833822	52.2853	GO:0015909~long-chain fatty acid transport	Fabp3, Apoe
