# Supplementary material for: MyoD induced enhancer RNA interacts with hnRNPL to activate target gene transcription during myogenic differentiation
Source: Nat Commun. 2019 Dec 19;10:5787. doi: 10.1038/s41467-019-13598-0 (PMC6923398; doi:10.1038/s41467-019-13598-0)
Supplement: Supplementary file 10 — Supplementary Data 6 [file 41467_2019_13598_MOESM10_ESM.xlsx]

## Sheet: Sheet1
Supplementary Data 6. Information of oligonucleotides and primers used in the study.
For qRT-PCR
Name	Sequence
seRNA-1_F	CACCTGGACCAGTTCCACTC
seRNA-1_R	ATGCAGGCCTACCAAGTTCC
seRNA-2_F	AGGTTCCTGTGGTGGTCAGA
seRNA-2_R	GGCTCCTTTCACCCCTTTCT
seRNA-3_F	GAACTTGTGGACAACCTCAGC
seRNA-3_R	CTACACAGTGGCATCCTGTCTC
seRNA-4_F	TGATCAGTTGTCACCAGCCC
seRNA-4_R	ATGCAGGAGGCATCACGTAG
seRNA-5_F	GTTAGCCCATCCACTTGGGG
seRNA-5_R	GGTCCATCCAAGGTCACACA
seRNA-6_F	CCTGGGACCTACACTCCCAT
seRNA-6_R	CCTGTGTGCTGTCTGTCCAT
seRNA-7_F	GGGACAATGTGGAGAACCCA
seRNA-7_R	GCAGGATCTGAACCCAGAACA
seRNA-8_F	CCAGGACTTTGGACTTGGCT
seRNA-8_R	AGGAGGTAGCAGGTAGCACA
seRNA-9_F	CCCCCTAGCTTTGACAGGTG
seRNA-9_R	GCTGTTTGGGTCCTGCTTTG
seRNA-10_F	TGTTGGTCAGTGGGCATTGT
seRNA-10_R	GCTACCACACCCACCAAGAA
seRNA-11_F	TTTGTCCCTGGCATGACCTC
seRNA-11_R	TGACAGGTTGGTTGTTGCCT
Gm19589-F	TTGACTCGGGAATGTGAGCC
Gm19589-R	ATGGTGTAGGGTCAGGTGGT
CUFF.13838-F	TAGTAAGACACGCAGAGTCCG
CUFF.13838-R	GCTCCCTCCTACACTGTTGC
3300005D01Rik-F	CAAGTCTGGCCCACAGTAGT
3300005D01Rik-R	TAGAGCCACAACACCAGCAC
BC042782-F	TCTCACATGGAGAAAGAACAGT
BC042782-R	GGGTGTTCTGCTTCTGGACA
CUFF.31661-F	TGGGATGACAGAGATTGTGCC
CUFF.31661-R	AACTCAGGACTTGTGGCTGC
CUFF.34282-F	CCCAGCTTTCCGTTTGTCCA
CUFF.34282-R	TTTAGGGCACTCTCGCACAG
CUFF.37679-F	GAACATTCTCCCCACCCTGTC
CUFF.37679-R	CACTTGCTCAGGACCCACTA
2610203C20Rik-F	AGCTCTGCAACTATGCTCCA
2610203C20Rik-R	CTTCCATTGTTCGCCTTGCT
Gm12602-F	ACTTGGAACTTGCTGTTTCCTG
Gm12602-R	GCAATTACTGGTGGATCTTGTAACT
Gm13431-F	CCAAGGAGAGGCTCCAGAAA
Gm13431-R	GGCTTCAGAGAACCGGTGAG
seTet1_F	GGCTGGCTACTGTCCTTGAT
seTet1_R	CGTCCTTGGCAGGTGAATCC
seMycn_F	TGCATCTCCAAGGGTTTCGT
seMycn_R	GGGTTCAAGAGCTGACTGGG
seSpry4-1_F	TTCAGGTGGTGATGGGTTCG
seSpry4-1_R	TAAGAACTCGGAAGGGGTGC
seSpry4-2_F	GTTCAGAACGGCATCCGAGA
seSpry4-2_R	TCACGTGGTTCTTGTTGCCT
seEpha2_F	TGCGGTTGGAATGCTTAACG
seEpha2_R	GGCGTGCTCTGTATCTCTGT
seSet1b_F	CCACTCCCAGCAACAATCCT
seSet1b_R	TGACCTTGGACCATTGCCTC
MyoD_F	CTGCTCTGATGGCATGATGG
MyoD_R	GTTCCCTGTTCTGTGTCGCT
MyoG_F	ATGGTGCCCAGTGAATGCAA
MyoG_R	ACCCAGCCTGACAGACAATC
Tnni2_F	CCTGAAGAGTGTGATGCTCCA
Tnni2_R	CCCGTTCCTTCTCAGTGTCTT
Acta1_F	CACCAGGGTGTCATGGTAGG
Acta1_R	TGGTACGGCCGGAAGCATAG
Myh2_F (MyHC)	TCGTTTGCCAGTAAGGGTCT
Myh2_R (MyHC)	TGCATCTTTGCTCTGAATGG
Myh3_F (eMyHC)	TATCAGAGTGAGGAGGACAG
Myh3_R (eMyHC)	TCGCTTTCATGGACCACCAT
GAPDH_F	AGAACATCATCCCTGCATCC
GAPDH_R	GGTCCTCAGTGTAGCCCAAG
18s_F	GTAACCCGTTGAACCCCATT
18s_R	CCATCCAATCGGTAGTAGCG
Malat1_F	TTTGCATTGGACTTGAGCTG
Malat1_R	TGGCTCCTCAGTCCTTCCTA
Xist_F	CCAATTCCAACTGCTGGCAC
Xist_R	GTGGCAATCCAACTCCCTGA
1110038F14Rik_F	GGTCTCTGGGACAAATGGAAG
1110038F14Rik_R	GGGTAGGTCTCTGCGTCTTGA
Zfp647_F	CTTCCAGGATCTAAGCCTGTTG
Zfp647_R	GCATTCTGAGTGGTCACTTCC
Rpl8_F	AAGGCGCGGGTTCTGTTTT
Rpl8_R	GCTCTGTCCGCTTCTTGAATC
Commd5_F	GCTGCGGCTCCATACTTACA
Commd5_R	GCCCCGACTACGAGTTTCA
Zfp7_F	TCCTGGTCTTTAAGCCGGAAT
Zfp7_R	GCGATCAGTTCTAATAGCGGAGT
Zfp251_F	CCGAAATTCCCAAGGGCTTAT
Zfp251_R	CGCAGCGTCCTTTTTAGCAAT
Mb_F	CTGTTTAAGACTCACCCTGAGAC
Mb_R	GGTGCAACCATGCTTCTTCA
Apol6_F	GCTTTGGTGCAAACTCCAACC
Apol6_R	GCGTTCTAATGCGCTTCTTCT
Rbfox2_F	AACCAGGAGCCAACAACAACT
Rbfox2_R	GTGTGTGGCACTCCATATTCTG
Atp1a1_F	GGGGTTGGACGAGACAAGTAT
Atp1a1_R	CGGCTCAAATCTGTTCCGTAT
Igsf3_F	TTTTCCCAGTGTTGAGCTGTC
Igsf3_R	CCTGGTAGCCACTCACGTT
hnRNPL_F	TGGCAGTAACCCCAACAAAC
hnRNPL_R	CATCATGGTAATGGCTGTGGT
For Nuclear Run-on (NRO) PCR (Figure 4G)
Name	Sequence
NRO Mb-1_F	TCCTGGCCAGACTAGCATCT
NRO Mb-1_R	GCCCCATGGTGGCTTCTAAA
NRO Mb-2_F	ACTCTGGATAGGCTCCTGGG
NRO Mb-2_R	TGGTGCCATGAAGATTGGCT
NRO Mb-3_F	CAAGCACAAGATCCCGGTCA
NRO Mb-3_R	AAGCAGGCCACTCGTATTGA
NRO Mb-4_F	TGGAGGGTTGCTTAGAGGGA
NRO Mb-4_R	TGAGACAAGGTGGGTCAACG
NRO Atp1a1-1_F	GAGCGGTTCCCGAAGAGAAT
NRO Atp1a1-1_R	GTGGACAGCAGTAACCGAGG
NRO Atp1a1-2_F	ATCAGAACCCCAGACTCGGT
NRO Atp1a1-2_R	CCACCTTCCACACAGTTGGT
NRO Atp1a1-3_F	ATGCAGACGTCCTGGAATGAA
NRO Atp1a1-3_R	TAAACCTTGCCCGCTGTCG
For RACE cloning (Figures 3B-C)
Name	Sequence
seRNA-1_5' RACE_GSP1	GTGCTAAAGGAAATGGTCCCGGCTAC
seRNA-1_3' RACE_GSP2	GACCTCATACTGCCGTCCCGACAGAG
seRNA-2_5' RACE_GSP1	CAGTGACCTGAAGGTGGCTAACATAAATAACA
seRNA-2_3' RACE_GSP2	CTAAACTCCGTCACGCTGACCTTGAAG
For seRNA/Mb/Apol6/hnRNPL full-length cloning
Name	Sequence
seRNA-1_F (full length)	aaaaGGATCCCGGAAGTTCAGGGGGGTTGG
seRNA-1_R (full length)	aaaaCTCGAGTTTACATCAGTTCCAGTGGTGAGGACT
seRNA-2_F (full length)	aaaaGGATCCACTCTGCACGTTCCTGAGAACATTAAGGA
seRNA-2_R (full length)	aaaaCTCGAGTCCAGGTTCCTTCAGATGCGGCCT
Mb_F (full length)	aaaaGGATCCATGGGGCTCAGTGATGGGGAGTG
Mb_R (full length)	aaaaCTCGAGTCAGCCCTGGAAGCCTAGCTCCTT
Apol6_F (full length)	aaaaGGATCCATGGCTTTGGTGCAAACTCCAAC
Apol6_R (full length)	aaaaCTCGAGTCACCAGAGTCTTGCTCTCTCAGTCG
hnRNPL_F (full length)	aaaaGCGGCCGCAatgtcgcggaggctgctgccc
hnRNPL_R (full length)	aaaaAAGCTTTTAGGAGGCGTGCTGTGCAGTGGA
For seRNA/Mb promoter cloning
Name	Sequence
seRNA-1 promoter_F	aaaaGGTACCTGTGCCAGCCATATTCACCT
seRNA-1 promoter_R	aaaaGCTAGCTTTGGCAGAGCTGAACCTCC
seRNA-2 promoter_F	aaaaGCTAGCCCTATGCCATCAGCTCCGGT
seRNA-2 promoter_R	aaaaGGTACCGCCATTGGGGACTTCCACG
Mb promoter_F	aaaaGCTAGCGCAGGTGGATTTCTGAGTTCGA
Mb promoter_R	aaaaAGATCTCCTGGTCCTGAAGGGCTTTTATA
For seRNA RNA pull-down deletion mapping
Name	Sequence
seRNA-1 D1-3_F	aaaaGGATCCCGGAAGTTCAGGGGGGTT
seRNA-1 D1_R	aaaaCTCGAGACGTCTTGATGTACACTGTCTCCC
seRNA-1 D2_R	aaaaCTCGAGACTGTGGGTGAGGCCAGTGAT
seRNA-1 D3_R	aaaaCTCGAGCTCTTTAAGCACTCTGATTTGTGAA
seRNA-1 D5_F	aaaaGGATCCTTCAGAAAGAAAGACTGACATCAGC
seRNA-1 D6_F	aaaaGGATCCATAACCTTAGAACATCTGCATTATAATCC
seRNA-1 D7_F	aaaaGGATCCACTTTGCAGAAGGTGAAGAGTAATTTA
seRNA-1 D5-7_R	aaaaCTCGAGTTTACATCAGTTCCAGTGGTGAGG
seRNA-2 D1-2 F	aaaaGGATCCACTCTGCACGTTCCTGAGAACA
seRNA-2 D1_R	aaaaCTCGAGATCTCAGGGGCTGGAGTTCC
seRNA-2 D2_R	aaaaCTCGAGACTGTTCACCCATGTTCCGC
seRNA-2 D4_F	aaaaGGATCCGGTGCTGTCTGCGATCCTTC
seRNA-2 D5_F	aaaaGGATCCAGTAGTTTGCCCCACCAGACG
seRNA-2 D4-5_R	aaaaCTCGAGTCCAGGTTCCTTCAGATGCG
For generation CAAA KO/Exon 2 KO cell
Name	Sequence
seRNA-1 CAAA sgRNA1 Top	CACCgTGGGATACAAAGCTTGCTCA
seRNA-1 CAAA sgRNA1 Bottom	AAACTGAGCAAGCTTTGTATCCCAc
seRNA-1 CAAA sgRNA2 Top	CACCgTTTAGGGAGTGGAGATCTGT
seRNA-1 CAAA sgRNA2 Bottom	AAACACAGATCTCCACTCCCTAAAc
CAAA KO DNA Genotype_F	ACATTGAGATGTCCAGACTCCG
CAAA KO DNA Genotype_R	TCTCCTATAGGGCCAGAATAAAGG
CAAA KO cDNA Genotype (P1)_F	TGGAAGTCTCCTGTCTGGGAT
CAAA KO cDNA Genotype (P1)_R	ACTGTCTCCCCCGGTTAGAA
CAAA KO qRT-PCR (P2)_F	AACTGCCTGGGTTAAGCGAA
CAAA KO qRT-PCR (P2)_R	CAGGGTGGCTTCTCTTCGTC
seRNA-1 Exon2 sgRNA1 Top	CACCgGCAGTATGAGGTCCTCTCG
seRNA-1 Exon2 sgRNA1 Bottom	AAACCGAGAGGACCTCATACTGCc
seRNA-1 Exon2 sgRNA2 Top	CACCgTCTTGTGCCAAGCCTAGACC
seRNA-1 Exon2 sgRNA2 Bottom	AAACGGTCTAGGCTTGGCACAAGAc
Exon2 KO DNA Genotype_F	GGCTGCAGTCCACTCTAAGG
Exon2 KO DNA Genotype_R	GGCTACCCTCCTTCCTACCA
gRNA sequence for RNA tethering (Figures 6I-K)
Name	Sequence
seRNA-1 promoter	TCCAGACTCCGGAAGTTCAG
Mb promoter	GGCTTCGGTGCCCTTTCTGT
siRNAs oligos for knockdown assays
Name	Sequence
si-seRNA-1 #1	GCAGAAGGUGAAGAGUAAU
si-seRNA-1 #2 (used for in vivo injection)	GCAACUGUCAAGGUCAUAU
si-seRNA-2 #1	GGGUUUAUCUCCAUCUGAA
si-seRNA-2 #2 (used for in vivo injection)	CCACACACCAUGAAAUAUU
si-hnRNPL #1 (used for NRO and RNA-seq)	GCGUGCUUCUGUUUACCAU
si-hnRNPL #2	GCCUACGCGUUUAAAUGUA
si-MyoD	GCCUGAGCAAAGUGAAUGA
si-NC	UUCUCCGAACGUGUCACGU
shRNA oligos for knockdown assays
Name	Sequence
sh-seRNA-1#1 Top	GATCCGGCAGAAGGTGAAGAGTAATTTCTCGAGAAATTACTCTTCACCTTCTGCCTTTTTTG
sh-seRNA-1#1 Bottom	AATTCAAAAAAGGCAGAAGGTGAAGAGTAATTTCTCGAGAAATTACTCTTCACCTTCTGCCG
sh-seRNA-1#2 Top	GATCCGGCAACTGTCAAGGTCATATTCCTCGAGGAATATGACCTTGACAGTTGCCTTTTTTG
sh-seRNA-1#2 Bottom	AATTCAAAAAAGGCAACTGTCAAGGTCATATTCCTCGAGGAATATGACCTTGACAGTTGCCG
sh-seRNA-2#1 Top	GATCCGACCCACACACCATGAAATATTCTCGAGAATATTTCATGGTGTGTGGGTCTTTTTTG
sh-seRNA-2#1 Bottom	AATTCAAAAAAGACCCACACACCATGAAATATTCTCGAGAATATTTCATGGTGTGTGGGTCG
sh-hnRNPL Top	GATCCGGCCTACGCGTTTAAATGTATTCTCGAGAATACATTTAAACGCGTAGGCCTTTTTTG
sh-hnRNPL Bottom	AATTCAAAAAAGGCCTACGCGTTTAAATGTATTCTCGAGAATACATTTAAACGCGTAGGCCG
For ChIRP and smFISH probe sets
Name	Sequence	Note
seRNA-1 ChIRP/smFISH_1	CAGACAGGAGACTTCCATTT	odd
seRNA-1 ChIRP/smFISH_3	GTTTAGGGAGTGGAGATCTG
seRNA-1 ChIRP/smFISH_5	GTCTTGATGTACACTGTCTC
seRNA-1 ChIRP/smFISH_7	AGGTGAGATGCTCTATTTCG
seRNA-1 ChIRP/smFISH_9	AACCATGAGACTAGTAGGCA
seRNA-1 ChIRP/smFISH_11	AGGTTATACTGTGGGTGAGG
seRNA-1 ChIRP/smFISH_13	CTTCCTACCATCATTGGAAC
seRNA-1 ChIRP/smFISH_15	GGGACATTTGGAGGTATCTA
seRNA-1 ChIRP/smFISH_17	CCCCAGTATCACATAAAGTG
seRNA-1 ChIRP/smFISH_19	AGCACTCTGATTTGTGAACA
seRNA-1 ChIRP/smFISH_21	CTGTTGCCTCTTGTCTAAAT
seRNA-1 ChIRP/smFISH_23	CAAGACTCCACATCTAGTCA
seRNA-1 ChIRP/smFISH_25	GGGGTAAATACTGAATCCCA
seRNA-1 ChIRP/smFISH_27	AAATCATGGACAGTTCCCAG
seRNA-1 ChIRP/smFISH_29	TTACATCAGTTCCAGTGGTG
seRNA-1 ChIRP/smFISH_2	CTTTCCCATAGAGCAGAGAG	even
seRNA-1 ChIRP/smFISH_4	GGCATCAAAGAGGTAACTGG
seRNA-1 ChIRP/smFISH_6	CAAGAGGGATGAATCCAGGT
seRNA-1 ChIRP/smFISH_8	AAGCAGGAGTCCTGTGTGAG
seRNA-1 ChIRP/smFISH_10	AAGTTCCCGTGAGAGAGAAG
seRNA-1 ChIRP/smFISH_12	CTGGTCCTGAATAAGCGTAT
seRNA-1 ChIRP/smFISH_14	CTGATGGCTTATCTGTTGTA
seRNA-1 ChIRP/smFISH_16	CTTGCAGGTTTTGGAAGACT
seRNA-1 ChIRP/smFISH_18	AGCACTCTGATTTGTGAACA
seRNA-1 ChIRP/smFISH_20	CTTTGTGGTACCAGGATTTA
seRNA-1 ChIRP/smFISH_22	AGGCAGTTCTTTGTCTGATG
seRNA-1 ChIRP/smFISH_24	GGCACACAATAACACTGGGA
seRNA-1 ChIRP/smFISH_26	TTTGTAGTGGCCTAGTAACA
seRNA-2 smFISH_1	TCAGATCATAGGATGTCCTT
seRNA-2 smFISH_2	ATTCAGGGTTGTGCACTCTC
seRNA-2 smFISH_3	TAAAAAGTGACGTGTGCCCT
seRNA-2 smFISH_4	CATCTGACCACCACAGGAAC
seRNA-2 smFISH_5	GACTCCCCAAGATGAGATAA
seRNA-2 smFISH_6	AGTGAGATCCTGGGGAAGAA
seRNA-2 smFISH_7	CCACTTTTCATTACAGCTCC
seRNA-2 smFISH_8	CCGCATGCGAGTAAGACATC
seRNA-2 smFISH_9	ACTTGTGAGAGACCTAGAGT
seRNA-2 smFISH_10	CCTTTGGACTGGTACAGAAA
seRNA-2 smFISH_11	CATGTTCCGCATGAAGGGAG
seRNA-2 smFISH_12	AAACTACTACTGTTCACCCA
seRNA-2 smFISH_13	CTGGGATACAATGGCGTCTG
seRNA-2 smFISH_14	AGGGTGGGGTTCGAAAGCAC
seRNA-2 smFISH_15	ACAGGTACACAGACAGAGGG
seRNA-2 smFISH_16	ATATTTCATGGTGTGTGGGT
seRNA-2 smFISH_17	GTTATGTCTAATGTCAGTTT
seRNA-2 smFISH_18	CGGCCTGACTTTATAGTTAG
For ChIRP-PCR RNA detection
Name	Sequence
seRNA-1 P1_F	TGGAAGTCTCCTGTCTGGGAT
seRNA-1 P1_R	CTTTCCCATAGAGCAGAGAGGT
seRNA-1 P2_F	GGCTGCAGTCCACTCTAAGG
seRNA-1 P2_R	ACTGTCTCCCCCGGTTAGAA
seRNA-1 P3_F	AACTGCCTGGGTTAAGCGAA
seRNA-1 P3_R	CAGGGTGGCTTCTCTTCGTC
For ChIRP-PCR DNA detection
Name	Sequence
ChIRP seRNA-1_F	GGTGTCACGCCCTAATCCAAAG
ChIRP seRNA-1_R	TTCCGGAGTCTGGACATCTCAAT
ChIRP Mb_F	GAGTCCGGGAGTATTGGCTG
ChIRP Mb_R	CCCATGCTCCATGAAACCCT
ChIRP Atp1a1_F	CCCCAGAAAAGCTACGCTGA
ChIRP Atp1a1_R	TGCAGAACACTGGGGACTTG
ChIRP MyoG_F	TGGAGTGGTCCTGATGTGGT
ChIRP MyoG_R	AAAGGGGTTGTCTTGGACGG
ChIRP MyHC_F	CCGTCTTTATCCACCAGCCT
ChIRP MyHC_R	CTCTTGGCAATCGAGCGTCT
For ChIP-PCR
Name	Sequence
MyoD ChIP seRNA-1_F	GGTGTCACGCCCTAATCCAAAG
MyoD ChIP seRNA-1_R	TTCCGGAGTCTGGACATCTCAAT
MyoD ChIP seRNA-2_F	TGTGAGGTGCCTGCTGATAC
MyoD ChIP seRNA-2_R	GGCTGCATCCTATGCCATCA
ChIP Mb-1_F	GAGTCCGGGAGTATTGGCTG
ChIP Mb-1_R	CCCATGCTCCATGAAACCCT
ChIP Mb-2_F	TCCTGGCCAGACTAGCATCT
ChIP Mb-2_R	GCCCCATGGTGGCTTCTAAA
ChIP Mb-3_F	CAAGCACAAGATCCCGGTCA
ChIP Mb-3_R	AAGCAGGCCACTCGTATTGA
ChIP Mb-4_F	TGGAGGGTTGCTTAGAGGGA
ChIP Mb-4_R	TGAGACAAGGTGGGTCAACG
ChIP Apol6_1F	AGCAACCGCTTAGTGTGGAG
ChIP Apol6_1R	ACACACTGTGAGGTGTACGG
ChIP Apol6_2F	CAAGGTACGTCCTGGTCTGC
ChIP Apol6_2R	AATGCTCGACAGGCCTTTGT
ChIP Apol6_3F	AGCATCATGCCTAACAGCGA
ChIP Apol6_3R	TGCCACTTCGAGCTGATACG
ChIP Apol6_4F	GAGCCATGCTTGCACACAAA
ChIP Apol6_4R	CAGGACTTGAGGCAGAAGGG
