# Supplementary material for: MyoD induced enhancer RNA interacts with hnRNPL to activate target gene transcription during myogenic differentiation
Source: Nat Commun. 2019 Dec 19;10:5787. doi: 10.1038/s41467-019-13598-0 (PMC6923398; doi:10.1038/s41467-019-13598-0)
Supplement: Supplementary file 11 — Supplementary Data 7 [file 41467_2019_13598_MOESM11_ESM.xlsx]

## Sheet: seRNA project 
Supplementary Data 7. Information of publicly available datasets used in the study
Cell Type	Treatment	Library Type	Factor/Histone	GSM ID	Reference
C2C12 MB	none	GRO-seq	NA	NA	This study
C2C12 MT	none	GRO-seq	NA	NA	This study
C2C12 MB	MyoD1 KO	GRO-seq	NA	NA	This study
C2C12 MT	MyoD1 KO	GRO-seq	NA	NA	This study
C2C12 MT	none	CLIP-seq	hnRNPL	NA	This study
C2C12 MB	none	Total RNA-seq	NA	NA	This study
C2C12 MT	none	Total RNA-seq	NA	NA	This study
C2C12(-24h)	none	Poly A+ RNA-seq	NA	GSM521256	PMID: 20436464
C2C12(DM 60h)	none	Poly A+ RNA-seq	NA	GSM521257	PMID: 20436464
C2C12 MT	WT	ChIP-seq	H3K27ac	GSM2464972	PMID: 28575289
C2C12 MT	MyoD1 KO	ChIP-seq	H3K27ac	GSM2464977	PMID: 28575289
C2C12 MB	none	ChIP-seq	CEBPB	GSM915179	Mouse ENCODE
C2C12 MB	none	ChIP-seq	CTCF	GSM915188	Mouse ENCODE
C2C12 MB	none	ChIP-seq	FOSL1	GSM915182	Mouse ENCODE
C2C12 MB	none	ChIP-seq	JUN	GSM950392,GSM950393	PMID: 24656132
C2C12 MB	none	ChIP-seq	MAX	GSM915174	Mouse ENCODE
C2C12 MB	none	ChIP-seq	MYOD	GSM915186	Mouse ENCODE
C2C12 MB	none	ChIP-seq	SNAI1	GSM937909	PMID: 22771117
C2C12 MB	none	ChIP-seq	USF1	GSM915162	Mouse ENCODE
C2C12 MB	none	ChIP-seq	YY1	GSM1117981,GSM1117982	PMID: 23942234
C2C12 MB	none	ChIP-seq	PBX1	GSM2053055	PMID: 26832413
C2C12 MB	none	ChIP-seq	EP300	GSM921134, GSM921135, GSM921136	PMID: 23249738
C2C12 MT	none	ChIP-seq	MEF2D	GSM1058955,GSM1058956	PMID: 23723416
C2C12 MT	none	ChIP-seq	CEBPB	GSM915180	Mouse ENCODE
C2C12 MT	none	ChIP-seq	E2F4	GSM915187	Mouse ENCODE
C2C12 MT	none	ChIP-seq	MAX	GSM915173	Mouse ENCODE
C2C12 MT	none	ChIP-seq	MYOD	GSM915185	Mouse ENCODE
C2C12 MT	none	ChIP-seq	MYOG	GSM915163	Mouse ENCODE
C2C12 MT	none	ChIP-seq	REST	GSM915175	Mouse ENCODE
C2C12 MT	none	ChIP-seq	SMAD3	GSM539543,GSM539544	PMID: 22036565
C2C12 MT	none	ChIP-seq	SRF	GSM915168	Mouse ENCODE
C2C12 MT	none	ChIP-seq	TCF12	GSM915178	Mouse ENCODE
C2C12 MT	none	ChIP-seq	TCF3	GSM915177	Mouse ENCODE
C2C12 MT	none	ChIP-seq	USF1	GSM915161	Mouse ENCODE
C2C12 MT	none	ChIP-seq	YY1	GSM1117983	PMID: 23942234
C2C12 MT	none	ChIP-seq	FOXO3	GSM2510307	PMID: 28575289
C2C12 MT	none	ChIP-seq	PBX1	GSM2053055	PMID: 26832413
C2C12 MT	none	ChIP-seq	EP300	GSM921137, GSM921138, GSM921139	PMID: 23249738
C2C12 MB	none	ChIP-seq	H3K4me3	GSM721292	PMID: 21551099
C2C12 MB	none	ChIP-seq	H3K27ac	GSM921130, GSM921131	PMID: 23249738
C2C12 MB	none	ChIP-seq	H3K4me1	GSM721288	PMID: 21551099
C2C12 MB	none	ChIP-seq	H3K27me3	GSM721294	PMID: 21551099
C2C12 MB	none	ChIP-seq	H3K9ac	GSM721300	PMID: 21551099
C2C12 MB	none	ChIP-seq	H3K36me3	GSM721296	PMID: 21551099
C2C12 MB	none	ChIP-seq	H4K12ac	GSM721304	PMID: 21551099
C2C12 MB	none	ChIP-seq	H3K79me2	GSM918411	Mouse ENCODE
C2C12 MT	none	ChIP-seq	H3K4me3	GSM721293	PMID: 21551099
C2C12 MT	none	ChIP-seq	H3K27ac	GSM921132, GSM921133	PMID: 23249738
C2C12 MT	none	ChIP-seq	H3K4me1	GSM721289	PMID: 21551099
C2C12 MT	none	ChIP-seq	H3K27me3	GSM721295	PMID: 21551099
C2C12 MT	none	ChIP-seq	H3K9ac	GSM721301	PMID: 21551099
C2C12 MT	none	ChIP-seq	H3K36me3	GSM721297	PMID: 21551099
C2C12 MT	none	ChIP-seq	H4K12ac	GSM721305	PMID: 21551099
C2C12 MT	none	ChIP-seq	H3K79me2	GSM918412	Mouse ENCODE
CH3 10T1/2	transfected with empty vector	ChIP-seq	MyoD	GSM611284	PMID: 22771117
CH3 10T1/2	transfected with TAP tagged MyoD	ChIP-seq	MyoD	GSM611280	PMID: 22771117
Hela cells	none	iCLIP-seq	HNRNPL	GSM921620, GSM921621, GSM921622, GSM921623, GSM921624, GSM921625	PMID: 24526010
Hela cells	none	GRO-seq	NA	ERR769524, ERR769525	PMID: 25849141
Hela cells	none	ChIP-seq	H3K27ac	GSM733684	ENCODE project
T cells	none	CLIP-seq	HNRNPL	GSM1153095, GSM1153096, GSM1153097, GSM1153098	PMID: 24164894
mESCs	none	GRO-seq	NA	GSM665994, GSM665995, GSM665996	PMID: 21460038
mESCs	none	ChIP-seq	POU5F1	GSM307137	PMID: 18692474
mESCs	none	ChIP-seq	NANOG	GSM307140, GSM307141	PMID: 18692474
mESCs	none	ChIP-seq	SOX2	GSM307138, GSM307139	PMID: 18692474
mESCs	none	Input DNA	NA	GSM307154, GSM307155	PMID: 18692474
