# Supplementary material for: MyoD induced enhancer RNA interacts with hnRNPL to activate target gene transcription during myogenic differentiation
Source: Nat Commun. 2019 Dec 19;10:5787. doi: 10.1038/s41467-019-13598-0 (PMC6923398; doi:10.1038/s41467-019-13598-0)
Supplement: Supplementary file 12 — Source Data [file 41467_2019_13598_MOESM12_ESM.xlsx]

## Sheet: Fig.1
Fig. 1j
	seRNA-1					seRNA-2					seRNA-3					seRNA-4					seRNA-5					seRNA-6					seRNA-7					seRNA-8					seRNA-9					seRNA-10
	R1	R2	R3	Average	SD	R1	R2	R3	Average	SD	R1	R2	R3	Average	SD	R1	R2	R3	Average	SD	R1	R2	R3	Average	SD	R1	R2	R3	Average	SD	R1	R2	R3	Average	SD	R1	R2	R3	Average	SD	R1	R2	R3	Average	SD	R1	R2	R3	Average
DM -24h	1	1	1	1	0	1	1	1	1	0	1	1	1	1	0	1	1	1	1	0	1	1	1	1	0	1	1	1	1	0	1	1	1	1	0	1	1	1	1	0	1	1	1	1	0	1	1	1	1
DM 0h	0.949068	1.25132	1.64983	1.283	0.3516	1.57781	1.68031	1.78947	1.682	0.1055	1.13522	1.15867	1.1826	1.159	0.024	1.87004	2.11087	2.38272	2.121	0.2567	1.29001	1.37672	1.46925	1.379	0.08951	1.43688	1.5293	1.62767	1.531	0.09552	2.2238	1.73295	1.68531	1.881	0.2983	3.02299	2.24087	2.27016	2.511	0.4434	3.34461	2.35432	2.32274	2.674	0.5813	1.69099	1.29438	1.46161	1.482
DM 24h	6.61819	8.17054	10.087	8.292	1.738	6.26235	5.77673	5.32878	5.789	0.4666	4.42168	4.17917	3.94997	4.184	0.236	5.13876	5.08916	5.04005	5.089	0.0495	4.10304	4.2846	4.47419	4.287	0.1855	2.89337	2.88781	2.88225	2.888	0.005508	6.28072	5.21377	4.11996	5.205	1.081	15.9292	11.3953	10.753	12.69	2.821	5.34368	3.4876	3.28149	4.038	1.136	3.23449	2.82807	2.87326	2.978
DM 72h	58.9882	79.4224	106.935	81.78	24.06	45.2161	52.2854	60.4598	52.65	7.629	6.63894	7.20382	7.81677	7.22	0.5892	11.9459	14.1464	16.7523	14.28	2.406	57.3712	70.5038	86.6426	71.51	14.66	21.0274	23.9752	27.3361	24.11	3.157	45.2313	42.0184	43.6266	43.63	1.607	14.356	11.5584	10.0783	12	2.173	63.3953	57.4633	67.9778	62.95	5.272	3.64512	3.22861	3.74408	3.539
DM 120h	65.7881	82.905	104.475	84.39	19.39	53.2129	54.6194	56.0632	54.63	1.425	6.45853	6.32783	6.19977	6.329	0.1295	25.5609	24.1303	22.7798	24.16	1.391	80.3997	86.8802	93.8831	87.05	6.743	97.1015	90.2345	83.8532	90.4	6.625	85.5696	84.9425	99.5888	90.03	8.281	12.4494	10.0398	11.3299	11.27	1.206	330.158	294.697	396.552	340.5	51.7	4.83185	5.01618	4.75154	4.867
Fig. 1k
	seRNA-1					seRNA-2					seRNA-3					seRNA-4					seRNA-5					MyoG
	R1	R2	R3	Average	SD	R1	R2	R3	Average	SD	R1	R2	R3	Average	SD	R1	R2	R3	Average	SD	R1	R2	R3	Average	SD	R1	R2	R3	Average	SD
CTX D0	1	1	1	1	0	1	1	1	1	0	1	1	1	1	0	1	1	1	1	0	1	1	1	1	0	1	1	1	1	0
CTX D1	0.602904	0.607097	0.90125	0.7037	0.1709	0.234881	0.435275	0.888843	0.5197	0.3351	0.0136024	0.0140333	0.0138882	0.014	0	0.208772	0.170164	0.160428	0.1797	0.02589	0.0591286	0.0607909	0.0679209	0.06267	0.004726	0.426317	0.444421	0.348686	0.4063	0.05046
CTX D2	0.668964	1.47427	2.11404	1.419	0.7241	0.15283	0.646176	1.31039	0.703	0.5806	0.0836205	0.0847878	0.0642571	0.07767	0.01185	1.87905	1.45902	1.24833	1.529	0.3212	0.121582	0.0836205	0.0703162	0.092	0.02691	2.05623	2.07053	1.85318	1.993	0.1218
CTX D3	29.8571	50.2134	86.8227	55.63	28.87	34.5353	74.5429	177.294	95.46	73.64	0.97942	0.946058	0.926588	0.9507	0.02631	18.3792	14.7741	14.42	15.86	2.191	7.88986	6.45313	6.36429	6.902	0.8565	171.255	173.645	171.255	172.1	1.38
CTX D4	60.9688	124.069	210.839	132	75.25	89.8845	205.786	451.944	249.2	184.9	3.38698	3.20428	3.18215	3.258	0.1125	245.572	198.776	196.72	213.7	27.63	56.1028	50.5626	51.2685	52.64	3.016	181.019	186.755	192.672	186.8	5.827
CTX D6	8.05564	13.1775	17.2677	12.83	4.616	3.83706	8.78474	21.5557	11.39	9.143	0.582367	0.673617	0.578344	0.6113	0.05431	14.6213	13.8806	12.6407	13.71	1	3.50642	3.50642	3.24901	3.42	0.1484	28.84	30.4844	28.84	29.39	0.9492
CTX D9	6.63456	13.0864	20.6776	13.47	7.029	1.81504	4.15544	10.1965	5.389	4.325	0.926588	0.993092	1.01396	0.978	0.0454	7.1602	5.63728	4.99332	5.93	1.113	0.659754	0.590496	0.562529	0.6043	0.05006	11.4716	11.6318	11.6318	11.58	0.09238
[truncated: 16 more columns]

## Sheet: Fig.2
Fig. 2f
	seRNA-1							seRNA-2							seRNA-4							seRNA-5							MyoG
	R1	R2	R3	Average	SD	Two-way ANOVA (Control vs MyoD KO)	P value for Sidak's post hoc multiple comparisons test	R1	R2	R3	Average	SD	Two-way ANOVA (Control vs MyoD KO)	P value for Sidak's post hoc multiple comparisons test	R1	R2	R3	Average	SD	Two-way ANOVA (Control vs MyoD KO)	P value for Sidak's post hoc multiple comparisons test	R1	R2	R3	Average	SD	Two-way ANOVA (Control vs MyoD KO)	P value for Sidak's post hoc multiple comparisons test	R1	R2	R3	Average	SD	Two-way ANOVA (Control vs MyoD KO)	P value for Sidak's post hoc multiple comparisons test
Control GM	1	1	1	1	0	0.0003		1	1	1	1	0	<0.0001		1	1	1	1	0	<0.0001		1	1	1	1	0	0.0001		1	1	1	1	0	<0.0001
Control DM-1	36.0019	32.1111	28.443	32.19	3.78		0.0008	36.7583	38.3193	41.6429	38.91	2.495		0.0002	8.75435	8.33973	8.39773	8.497	0.2242		0.0001	10.7034	10.3388	11.0809	10.71	0.371		0.0001	106.153	112.986	125.366	114.8	9.739		0.0002
Control DM-3	224.411	186.755	174.853	195.3	25.87		0.0004	374.806	426.086	484.382	428.4	54.83		0.0003	5.85634	5.61778	5.42642	5.633	0.2154		0.0003	76.1093	78.249	95.0095	83.12	10.35		0.0005	855.13	942.272	1016.93	938.1	80.98		0.0001
MyoD KO GM	1.24833	1.02101	0.882703	1.051	0.1843			0.712025	0.737135	0.806642	0.752	0.04924			0.190782	0.154963	0.148651	0.165	0.02272			1.3566	1	0.986233	1.114	0.2103			0.0100965	0.00885066	0.00803214	0.009	0.001
MyoD KO DM-1	13.737	12.3377	11.3137	12.46	1.216			2.94854	3.44618	4.11246	3.502	0.5835			3.31728	3.01049	3.07375	3.134	0.162			3.20428	3.29436	4.16986	3.556	0.5336			1.15669	1.03526	1.07923	1.09	0.06178
MyoD KO DM-3	48.5029	47.5048	47.5048	47.84	0.5762		0.0073	7.31065	8.25347	9.51366	8.359	1.105		<0.0001	4.25748	4.34694	4.11246	4.239	0.1186		0.001	3.97237	4.22807	5.54044	4.58	0.8412		<0.0001	9.78112	10.6295	11.8762	10.76	1.054		<0.0001
Fig. 2g
	seRNA-1						seRNA-2						seRNA-3						seRNA-5						seRNA-6						MyoG						Tnni2
	R1	R2	R3	Average	SD	TTEST	R1	R2	R3	Average	SD	TTEST	R1	R2	R3	Average	SD	TTEST	R1	R2	R3	Average	SD	TTEST	R1	R2	R3	Average	SD	TTEST	R1	R2	R3	Average	SD	TTEST	R1	R2	R3	Average	SD	TTEST
si-NC	1	1	1	1	0	<0.0001	1	1	1	1	0	0.0018	1	1	1	1	0	<0.0001	1	1	1	1	0	<0.0001	1	1	1	1	0	0.0015	1	1	1	1	0	<0.0001	1	1	1	1	0	0.0008
si-MyoD	0.277392	0.237336	0.231647	0.248667	0.0246644		0.521233	0.528509	0.562529	0.537667	0.022301		0.673617	0.574349	0.543367	0.597	0.0684617		0.447513	0.363493	0.336808	0.382667	0.0580546		0.624165	0.447513	0.366021	0.479333	0.131823		0.476319	0.392292	0.368567	0.412333	0.0563235		0.594604	0.517632	0.486327	0.533	0.0560268
Fig. 2h
Label	Sample
1	Vector GM
2	MyoD GM
3	Vector DM
4	MyoD DM
Fig. 2i
	seRNA-1						seRNA-2
	R1	R2	R3	Average	SD	TTEST	R1	R2	R3	Average	SD	TTEST
IgG	1	1	1	1	0	<0.0001	1	1	1	1	0	<0.0001
MyoD	44.0173	39.1245	36.7583	39.97	3.702		31.125	29.8571	33.8246	31.6	2.027
Fig. 2j
	seRNA-1					seRNA-2
	R1	R2	Average	SD	TTEST	R1	R2	Average	SD	TTEST
si-NC_MB	1	1	1	0	0.0859	1	1	1	0	0.0297
si-MyoD_MB	0.592841	0.599673	0.5965	0.00494975		1.2037	1.22432	1.214	0.0141421
si-NC_MT	2.56783	2.82064	2.6945	0.178898	0.0155	4.65884	4.45398	4.5565	0.144957	0.004
si-MyoD_MT	0.454396	0.345658	0.4	0.0763675		2.33215	2.11842	2.225	0.151321
Fig. 2k
	seRNA-1					seRNA-2
	R1	R2	Average	SD	TTEST	R1	R2	Average	SD	TTEST
GM_Vector	1	1	1	0	0.0097	1	1	1	0	0.0275
GM_MyoD	29.7504	30.6623	30.206	0.644881		135.486	147.843	141.665	8.73772
DM_Vector	1	1	1	0	0.0093	1	1	1	0	<0.0001
DM_MyoD	30.8736	31.7818	31.328	0.642053		143.888	144.248	144.068	0.254558

## Sheet: Fig.3
Fig. 3b
	0	>=1 dot in nuclear	total	Percentage
seRNA-1 MB	27	1	28	0.0357143
seRNA-1 MT	27	77	104	0.740385
Fig. 3c
	0	>=1 dot in nuclear	total	Percentage
seRNA-2 MB	27	3	30	0.1
seRNA-2 MT	35	33	68	0.485294
Fig. 3d
	seRNA-1					seRNA-2					Gapdh					Malat1					Xist					U1
	R1	R2	R3	Average	SD	R1	R2	R3	Average	SD	R1	R2	R3	Average	SD	R1	R2	R3	Average	SD	R1	R2	R3	Average	SD	R1	R2	R3	Average	SD
MB Nuclear	1	1	1	1	0	1	1	1	1	0	1	1	1	1	0	1	1	1	1	0	1	1	1	1	0	1	1	1	1	0
MB Cytosolic	1.02811	1.1487	0.790041	0.989	0.18265	2.31338	2.9897	1.70527	2.336	0.642809	4.14106	4.56305	4.69134	4.465	0.287799	0.0162885	0.0220971	0.0222508	0.02	0.0034641	0.0188407	0.018453	0.0183255	0.0183333	0.00057735	0.0638133	0.0620683	0.0629347	0.063	0.001
MT Nuclear	1	1	1	1	0	1	1	1	1	0	1	1	1	1	0	1	1	1	1	0	1	1	1	1	0	1	1	1	1	0
MT Cytosolic	1.3566	1.41421	1.37554	1.38233	0.029023	0.679838	0.612704	0.694123	0.662333	0.0432936	6.51273	6.46774	7.22633	6.73567	0.425237	0.00715547	0.00631615	0.00667629	0.00666667	0.00057735	0.00383452	0.00413832	0.00456004	0.00433333	0.00057735	0.182158	0.17965	0.189893	0.184	0.0052915
Fig. 3e
	seRNA-1							seRNA-2							MyoG
	R1	R2	R3	Average	SD	One-way ANOVA (Control vs MyoD KO)	P value for Tukey's post hoc multiple comparisons test	R1	R2	R3	Average	SD	One-way ANOVA (Control vs MyoD KO)	P value for Tukey's post hoc multiple comparisons test	R1	R2	R3	Average	SD	One-way ANOVA (Control vs MyoD KO)	P value for Tukey's post hoc multiple comparisons test
SC 0h	1	1	1	1	0	<0.0001		1	1	1	1	0	<0.0001		1	1	1	1	0	<0.0001
SC 24h	1.53688	1.49485	1.26576	1.433	0.1459		0.1476	0.624165	0.858565	0.659754	0.7143	0.1266		0.0095	0.366021	0.31864	0.291183	0.3253	0.0379		<0.0001
SC 48h	41.0696	41.0696	27.4741	36.54	7.85		<0.0001	10.7779	14.9804	12.5533	12.77	2.109		<0.0001	57.68	50.2134	44.3235	50.74	6.694		<0.0001
SC 72h	306.555	298.172	278.204	294.3	14.56		<0.0001	93.0542	134.83	121.095	116.3	21.29		<0.0001	989.119	809.002	749.612	849.2	124.7		<0.0001
Fig. 3f
	seRNA-1						1110038F14Rik						Zfp647						Rpl8						Commd5						Zfp7						Zfp251						Mb						Apol6
	R1	R2	R3	Average	SD	TTEST	R1	R2	R3	Average	SD	TTEST	R1	R2	R3	Average	SD	TTEST	R1	R2	R3	Average	SD	TTEST	R1	R2	R3	Average	SD	TTEST	R1	R2	R3	Average	SD	TTEST	R1	R2	R3	Average	SD	TTEST	R1	R2	R3	Average	SD	TTEST	R1
si-NC	1	1	1	1	0		1	1	1	1	0		1	1	1	1	0		1	1	1	1	0		1	1	1	1	0		1	1	1	1	0		1	1	1	1	0		1	1	1	1	0		1
si-se1#1	0.300084	0.298638	0.282854	0.294	0.00953939	<0.0001	1.16093	1.20221	1.05672	1.14	0.0148	0.0099	0.99062	1.0749	1.28503	1.117	0.151433	0.1276	1.24221	1.29758	1.04649	1.19533	0.132323	0.0449	0.943394	1.10836	1.10394	1.05167	0.0941293	0.4014	0.995149	0.912865	1.10894	1.00567	0.0984344	0.9588	0.951779	0.946	1.01576	0.971333	0.0387986	0.3795	0.806253	0.757903	0.937869	0.834	0.0932094	0.012	0.569751
si-se1#2	0.383088	0.414746	0.395413	0.397667	0.0161658	<0.0001	0.976653	1.06511	1.03269	1.025	0.5147	0.5147	1.08228	1.23399	1.47406	1.26333	0.197639	0.0243	1.07749	1.33168	1.06053	1.15667	0.152054	0.193	0.880832	1.12727	1.2572	1.08833	0.190959	0.3779	0.719356	0.784332	0.860653	0.788	0.0710845	0.0052	0.844951	0.825106	0.969627	0.88	0.0785812	0.0296	0.536276	0.72612	0.595577	0.619333	0.0971253	0.0029	0.479454
	seRNA-1					Mb					Apol6
	R1	R2	R3	Average	SD	R1	R2	R3	Average	SD	R1	R2	R3	Average	SD
DM -24	1	1	1	1	0	1	1	1	1	0	1	1	1	1	0
DM 0	3.55537	2.21146	2.8481	2.871	0.6723	5.24157	6.08392	5.93809	5.755	0.4499	2.11404	3.00008	2.53151	2.549	0.4432
DM 6	3.45815	2.14355	2.47942	2.694	0.6828	9.57983	10.6295	9.78112	9.997	0.5568	4.65893	4.31691	4.25748	4.411	0.2169
DM 12	8.1681	8.87656	12.1257	9.724	2.11	28.6408	30.4844	28.0514	29.06	1.269	5.27803	6.54322	6.40856	6.077	0.6949
DM 24	45.5696	48.1679	78.7932	57.51	18.48	439.586	530.056	548.748	506.1	58.38	9.84916	16.1113	17.0299	14.33	3.908
DM 72	439.586	497.999	734.185	557.3	156	5007.93	5537.43	5480.15	5342	290.6	8.39773	9.18959	8.45614	8.681	0.4415
Fig. 3g
	seRNA-2						Atp1a1						Igsf3
	R1	R2	R3	Average	SD	TTEST	R1	R2	R3	Average	SD	TTEST	R1	R2	R3	Average	SD	TTEST
si-NC	1	1	1	1	0		1	1	1	1	0		1	1	1	1	0
si-se1#1	0.455775	0.686528	0.604593	0.582667	0.117108	0.0031	0.600134	0.684184	0.516904	0.600333	0.0835005	0.0036	0.571152	0.755814	0.603061	0.643333	0.0988753	0.0056
si-se1#2	0.472656	0.556205	0.548572	0.526	0.0460326	0.001	0.673546	0.849309	0.62377	0.715667	0.118145	0.0206	0.829747	0.69999	0.576207	0.702	0.127012	0.0197
	seRNA-2					Atp1a1					Igsf3
	R1	R2	R3	Average	SD	R1	R2	R3	Average	SD	R1	R2	R3	Average	SD
DM -24	1	1	1	1	0	1	1	1	1	0	1	1	1	1	0
DM 0	3.70635	8.42689	7.67411	6.602	2.536	0.737135	0.867539	0.993092	0.866	0.128	1.49485	1.77154	1.90528	1.724	0.2092
DM 6	23.4254	44.1702	35.0174	34.2	10.4	3.36359	3.73213	1.64718	2.914	1.113	16.1113	17.8147	17.3878	17.1	0.8866
DM 12	26.9087	49.8665	39.1245	38.63	11.49	1.32869	1.40444	1.51572	1.416	0.09411	4.53154	5.06303	5.24157	4.946	0.3693
DM 24	190.019	308.687	312.996	270.6	69.79	12.8171	15.3482	17.6305	15.27	2.408	62.2499	81.0084	91.1392	78.13	14.66
DM 72	1652	3304	3040.3	2665	887.5	2.69447	2.88786	3.16017	2.914	0.2341	10.2674	8.51496	7.78124	8.854	1.277
[truncated: 11 more columns]

## Sheet: Fig.4
Fig. 4a
Fig. 4b
Fig. 4c
	seRNA-1						seRNA-2						seRNA-3						U1						Xist						Gapdh
	R1	R2	R3	Average	SD	TTEST	R1	R2	R3	Average	SD	TTEST	R1	R2	R3	Average	SD	TTEST	R1	R2	R3	Average	SD	TTEST	R1	R2	R3	Average	SD	TTEST	R1	R2	R3	Average	SD	TTEST
IgG	1	1	1	1	0		1	1	1	1	0		1	1	1	1	0		1	1	1	1	0		1	1	1	1	0		1	1	1	1	0
hnRNPK	1.27648	1.07587	1.57583	1.30933	0.251661	0.3121	1.90114	2.08661	1.58893	1.859	0.251643	0.0058	2.17974	1.07927	1.00564	1.42167	0.657749	0.2199	2.79606	3.10322	2.60448	2.83433	0.251699	<0.0001	2.05374	2.048	2.2605	2.121	0.121281	<0.0001	1.62772	1.70881	1.85669	1.73133	0.116122	<0.0001
hnRNPL	6.92731	8.09228	11.4875	8.83567	2.3697	0.0004	4.28061	4.7037	4.31447	4.433	0.235272	0.0002	8.5424	4.94658	5.65747	6.382	1.904	0.0005	2.65664	3.0126	2.97691	2.88233	0.195973	<0.0001	2.12625	2.14399	2.36842	2.21267	0.134823	<0.0001	3.11942	3.36697	3.96345	3.483	0.433793	<0.0001
Fig. 4d
Fig. 4e
Fig. 4f
	Mb						Apol6						Atp1a1						Igsf3
	R1	R2	R3	Average	SD	TTEST	R1	R2	R3	Average	SD	TTEST	R1	R2	R3	Average	SD	TTEST	R1	R2	R3	Average	SD	TTEST
si-NC	1	1	1	1	0		1	1	1	1	0		1	1	1	1	0		1	1	1	1	0
si-hnRNPl#1	0.702222	0.659754	0.628507	0.663667	0.0366379	0.0001	0.598739	0.655197	0.641713	0.632	0.0293087	0.0018	0.993092	0.933033	0.795536	0.907333	0.100977	0.1646	1.12506	1.20581	1.20581	1.179	0.0467654	0.0142
si-hnRNPl#2	0.726986	0.68302	0.673617	0.694667	0.0283608	0.0002	0.570382	0.48971	0.550953	0.537	0.0417971	0.0029	0.790041	0.895025	0.840896	0.842	0.0525071	0.014	0.972655	0.97942	1.04972	1.00067	0.0428291	>0.9999
Fig. 4g
	1 (Mb)						2(Mb)						3(Mb)						4(Mb)
	R1	R2	R3	Average	SD	TTEST	R1	R2	R3	Average	SD	TTEST	R1	R2	R3	Average	SD	TTEST	R1	R2	R3	Average	SD	TTEST
si-NC	1	1	1	1	0		1	1	1	1	0		1	1	1	1	0		1	1	1	1	0
si-hnRNPl#1	0.171348	0.234881	0.133046	0.179667	0.0515493	0.0002	0.188156	0.255253	0.184923	0.209333	0.0395769	<0.0001	0.474671	0.590496	0.477973	0.514333	0.0655464	0.0004	0.512278	0.646176	0.473029	0.543667	0.0907432	0.0012
	1 (Atp1a1)						2(Atp1a1)						3(Atp1a1)
	R1	R2	R3	Average	SD	TTEST	R1	R2	R3	Average	SD	TTEST	R1	R2	R3	Average	SD	TTEST
si-NC	1	1	1	1	0		1	1	1	1	0		1	1	1	1	0
si-hnRNPl#1	1.41421	1	1.07923	1.16433	0.219796	0.3099	0.888843	0.972655	0.879649	0.914	0.0512933	0.1405	1.01396	1.21419	1.04972	1.09267	0.106608	0.3955

## Sheet: Fig.5
Fig. 5b
Fig. 5c
	seRNA-1						seRNA-2						seRNA-3						Gapdh
	R1	R2	R3	Average	SD	TTEST	R1	R2	R3	Average	SD	TTEST	R1	R2	R3	Average	SD	TTEST	R1	R2	R3	Average	SD	TTEST
WT	17.6305	16.3929	15.2422	16.4217	1.19426		3.97237	4.18434	4.40762	4.188	0.218028		1.98618	2.26577	3.89062	2.71433	1.0286		1.59107	0.876606	0.846745	1.105	0.421156
KO-1	0.216134	0.20166	0.188156	0.202	0.014	<0.0001	2.96905	4.02782	2.2974	3.098	0.87268	0.1187	2.65737	3.01049	3.73213	3.133	0.547953	0.4794	0.395021	0.423373	0.34151	0.386667	0.041138	0.0092
KO-2	0.0665231	0.0625	0.0587202	0.063	0.004	<0.0001	4.16986	3.94493	4.31691	4.144	0.187358	0.8002	2.72263	4.31691	3.43426	3.49133	0.798545	0.3189	0.450625	0.429283	0.363493	0.414333	0.0457967	0.0119
Fig. 5d
	seRNA-1						Mb						Apol6
	R1	R2	R3	Average	SD	TTEST	R1	R2	R3	Average	SD	TTEST	R1	R2	R3	Average	SD	TTEST
WT	1	1	1	1	0		1	1	1	1	0		1	1	1	1	0
KO-1	184.823	240.518	168.897	198.1	37.61	<0.0001	0.0476956	0.144586	0.0927827	0.09533	0.04854	0.0006	0.659754	0.840896	0.668964	0.7233	0.102	0.0262
KO-2	69.0706	83.8652	58.4852	70.47	12.75	<0.0001	0.244855	0.343885	0.239816	0.2763	0.05865	0.0008	0.115023	0.137738	0.113834	0.1223	0.01358	<0.0001
Fig. 5f
Fig. 5g
	seRNA-1						Mb						Apol6
	R1	R2	R3	Average	SD	TTEST	R1	R2	R3	Average	SD	TTEST	R1	R2	R3	Average	SD	TTEST
sgControl	1	1	1	1	0		1	1	1	1	0		1	1	1	1	0
sgseRNA-1	312.274	363.296	134.675	270.1	120	<0.0001	0.365177	0.378055	0.646176	0.463	0.1586	0.0027	0.514057	0.716978	0.653685	0.6283	0.1039	0.0198

## Sheet: Fig.6
Fig. 6a
Fig. 6b
	P1					P3					P4					Gapdh
	R1	R2	R3	Average	SD	R1	R2	R3	Average	SD	R1	R2	R3	Average	SD	R1	R2	R3	Average	SD
LacZ	0.000101939	1.03639e-06	1.22561e-07	3.437e-05	5.852e-05	0.000217003	0.000187607	0.000209611	0.0002047	1.529e-05	0.00229069	0.00171212	0.0024213	0.002141	0.0003774	4.32739e-07	1.27595e-06	1.43552e-06	1.048e-06	5.39e-07
seRNA-1 Odd	0.406126	0.607097	0.752623	0.5887	0.1742	0.858565	0.547147	0.773782	0.7267	0.1613	1.00347	1.00696	0.846745	0.9523	0.09124	0.000117912	9.38034e-05	6.7255e-05	9.298e-05	2.533e-05
seRNA-1 Even	0.0638133	0.111878	0.190782	0.1223	0.06413	0.251739	0.234881	0.325335	0.2707	0.04782	0.641713	0.615572	0.726986	0.6617	0.05805	5.9859e-06	1.38476e-05	1.00322e-05	9.955e-06	3.933e-06
	Mb						seRNA-1						Atp1a1
	R1	R2	R3	Average	SD	TTEST	R1	R2	R3	Average	SD	TTEST	R1	R2	R3	Average	SD	TTEST
LacZ	1	1	1	1	0		1	1	1	1	0		1	1	1	1	0
seRNA-1 Odd	56.8859	55.7152	53.4456	55.35	1.749	<0.0001	12416.8	11910.9	11425.7	11918	495.5	<0.0001	1	1	1	1	0	NA
seRNA-1 Even	44.6318	45.5696	45.5696	45.26	0.5416	<0.0001	530.056	526.394	522.758	526.4	3.649	<0.0001	1	1	1	1	0	NA
Fig. 6c
	Mb-1						Mb-2						Mb-3						Mb-4
	R1	R2	R3	Average	SD	TTEST	R1	R2	R3	Average	SD	TTEST	R1	R2	R3	Average	SD	TTEST	R1	R2	R3	Average	SD	TTEST
hnRNPL_MB	2.11969e-05	2.04749e-05	1.89718e-05	2.02145e-05	1.13517e-06		1.85814e-05	1.80733e-05	1.7337e-05	1.79972e-05	6.25678e-07		7.49425e-06	7.67829e-06	7.28932e-06	7.48729e-06	1.94578e-07		8.66851e-06	8.78952e-06	9.42037e-06	8.95947e-06	4.03714e-07
hnRNPL_MT	3.54026e-05	3.32616e-05	3.16862e-05	3.34509e-05	1.86364e-06	0.0004	5.47879e-05	5.2193e-05	5.07658e-05	5.25826e-05	2.03752e-06	<0.0001	3.30318e-05	3.2352e-05	3.19066e-05	3.24306e-05	5.65227e-07	<0.0001	4.15214e-05	4.26888e-05	4.7039e-05	4.37505e-05	2.90812e-06	<0.0001
CCNT1_MB	3.44345e-05	2.95643e-05	3.51581e-05	3.30523e-05	3.04229e-06		2.31957e-05	2.09051e-05	1.80733e-05	2.07247e-05	2.56596e-06		9.08733e-05	4.0386e-05	2.59162e-05	5.23918e-05	3.41022e-05		1.88407e-05	1.95052e-05	1.05618e-05	1.63026e-05	4.98274e-06
CCNT1_MT	9.27827e-05	8.24692e-05	7.33022e-05	8.28509e-05	9.74693e-06	0.0005	4.60709e-05	3.74212e-05	3.61465e-05	3.98803e-05	5.39869e-06	0.0034	3.79436e-05	2.06173e-05	1.38882e-05	2.41512e-05	1.24095e-05	0.1983	4.41942e-05	2.87559e-05	2.89559e-05	3.39714e-05	8.85377e-06	0.0374
CDK9_MB	5.83146e-05	6.16395e-05	5.11189e-05	5.70243e-05	5.37767e-06		8.47878e-05	8.68699e-05	8.77778e-05	8.64785e-05	1.53295e-06		5.2556e-05	5.71145e-05	5.11189e-05	5.35965e-05	3.13029e-06		6.29347e-05	6.16395e-05	5.87202e-05	6.10981e-05	2.15878e-06
CDK9_MT	0.000111105	0.000107321	9.94421e-05	0.000105948	5.94881e-06	0.0006	0.000102949	0.000109956	0.000119908	0.00011095	8.51531e-06	0.0055	7.5363e-05	7.27958e-05	7.43254e-05	7.41643e-05	1.28951e-06	0.0007	6.33725e-05	6.98304e-05	7.17936e-05	6.83308e-05	4.40445e-06	0.0615
Pol II_MB	1.62885e-05	1.29133e-05	9.82042e-06	1.30074e-05	3.23507e-06		9.82042e-06	9.65171e-06	9.3553e-06	9.60914e-06	2.35464e-07		7.13931e-06	5.1365e-06	3.42424e-06	5.23335e-06	1.85943e-06		8.66851e-06	7.65172e-06	7.13931e-06	7.81985e-06	7.7834e-07
Pol II_MT	4.0386e-05	3.92817e-05	3.6906e-05	3.88587e-05	1.77589e-06	0.0017	4.09498e-05	4.06669e-05	4.12346e-05	4.09499e-05	2.8e-07	<0.0001	2.45183e-05	2.24056e-05	2.11969e-05	2.27094e-05	1.67929e-06	0.0022	1.66308e-05	1.74576e-05	1.97774e-05	1.79569e-05	1.63235e-06	0.0004
H3K36me3_MB	0.00190528	0.00134723	0.00179005	0.00168085	0.000294611		0.00136604	0.00127456	0.00145397	0.00136486	8.97118e-05		0.000986233	0.00097942	0.00115669	0.00104078	0.000100437		0.00109429	0.00118921	0.00112896	0.00113749	4.80273e-05
H3K36me3_MT	0.0017411	0.00159107	0.00160214	0.00164476	8.36175e-05	0.9218	0.00152626	0.00147427	0.00136604	0.00145551	8.17599e-05	0.267	0.002	0.00195884	0.00194531	0.00196805	2.84883e-05	0.0003	0.00167018	0.0017411	0.00208493	0.00183206	0.00022182	0.0028
KMT3a_MB	5.95399e-05	3.03955e-05	3.49152e-05	4.16169e-05	1.56854e-05		2.9977e-05	2.66448e-05	2.35195e-05	2.67138e-05	3.2293e-06		4.26888e-05	1.7337e-05	1.12807e-05	2.37688e-05	1.66626e-05		2.19445e-05	1.64018e-05	9.51883e-06	1.5955e-05	6.22487e-06
KMT3a_MT	0.000118257	0.000116629	0.000108819	0.000114562	5.05599e-06	0.0069	0.000108067	0.000101532	9.8073e-05	0.000102556	5.07661e-06	<0.0001	7.91098e-05	6.20683e-05	6.47041e-05	6.8626e-05	9.17407e-06	0.0385	9.53912e-05	7.58872e-05	8.42021e-05	8.51595e-05	9.78734e-06	0.0024
Fig. 6d
Fig. 6e
	Mb-1						Mb-2						Mb-3						Mb-4
	R1	R2	R3	Average	SD	TTEST	R1	R2	R3	Average	SD	TTEST	R1	R2	R3	Average	SD	TTEST	R1	R2	R3	Average	SD	TTEST
hnRNPL_sh-Control	0.000289172	0.00030566	0.000246558	0.0002805	3.04954e-05		0.000262429	0.000271684	0.000273573	0.000269233	5.99361e-06		0.00025	0.000266093	0.00029937	0.000271833	2.51941e-05		0.000332171	0.000334482	0.000403321	0.000356667	4.0402e-05
hnRNPL_sh-hnRNPL#1	0.000175556	0.000185565	0.000161544	0.000174233	1.2108e-05	0.0034	0.000203063	0.000175556	0.000170755	0.000183167	1.74288e-05	0.0022	0.00015932	0.00014161	0.000148651	0.000149867	8.90749e-06	0.0007	0.000269807	0.000275476	0.000285191	0.000276833	7.7861e-06	0.019
hnRNPL_sh-hnRNPL#2	0.000170755	0.000128514	0.000132127	0.0001438	2.34519e-05	0.0038	0.000156041	0.000166086	0.000176777	0.0001663	1.04014e-05	0.0002	0.000181747	0.000164938	0.000164938	0.0001705	9.69948e-06	0.0017	0.000281265	0.000283221	0.000275476	0.00028	4.01123e-06	0.0206
Pol II_sh-Control	0.00030566	0.00029937	0.000285191	0.000296767	1.05006e-05		0.000384219	0.000381565	0.000378929	0.000381567	2.65016e-06		0.000273573	0.000300409	0.000320856	0.0002983	2.37198e-05		0.00034151	0.000271684	0.000243164	0.000285467	5.05753e-05
Pol II_sh-hnRNPL#1	0.000281265	0.000279322	0.000281265	0.000280633	1.1547e-06	0.055	0.000316439	0.000325335	0.00029937	0.0003137	1.31594e-05	0.0014	0.000205898	0.000190122	0.000200267	0.000198767	8.01083e-06	0.0015	0.000273573	0.000264255	0.000266093	0.000268	4.93254e-06	0.6251
Pol II_sh-hnRNPL#2	0.000175556	0.00019751	0.000189465	0.000187533	1.10817e-05	0.0003	0.000287175	0.000285191	0.000275476	0.000282633	6.25806e-06	<0.0001	0.00015822	0.00013167	0.000129408	0.000139767	1.60051e-05	0.0007	0.000166086	0.000157127	0.000166086	0.0001631	5.19615e-06	0.0057
H3K36me3_sh-Control	0.00251403	0.00253151	0.00265737	0.00256763	7.82311e-05		0.00294854	0.00296905	0.0028481	0.00292187	6.47009e-05		0.00606287	0.00561778	0.00589708	0.00585927	0.000224949		0.00456305	0.00524157	0.00589708	0.00523393	0.000667033
H3K36me3_sh-hnRNPL#1	0.00161328	0.00159107	0.00172907	0.0016445	7.41018e-05	0.0001	0.00189212	0.00198618	0.00204202	0.00197343	7.57611e-05	0.0001	0.00422807	0.00425748	0.00405584	0.00418047	0.000108961	0.0002	0.00425748	0.00414106	0.00386375	0.00408743	0.000202311	0.038
H3K36me3_sh-hnRNPL#2	0.00175321	0.0017411	0.00177769	0.00175733	1.86468e-05	<0.0001	0.00242839	0.00231338	0.00246229	0.00240137	7.80442e-05	0.001	0.00275108	0.0028481	0.00313834	0.0029125	0.000201473	0.0001	0.00320428	0.00303143	0.00305252	0.00309607	9.43247e-05	0.0024
Fig. 6f
	Mb-1						Mb-2						Mb-3						Mb-4
	R1	R2	R3	Average	SD	TTEST	R1	R2	R3	Average	SD	TTEST	R1	R2	R3	Average	SD	TTEST	R1	R2	R3	Average	SD	TTEST
H3K36me3_sh-Control	0.000339151	0.000316439	0.000325335	0.000326967	1.1491e-05		0.000482968	0.000438303	0.000429283	0.0004502	2.87599e-05		0.000420448	0.000420448	0.000400535	0.000413767	1.14893e-05		0.000301452	0.000325335	0.000323088	0.000316633	1.31519e-05
H3K36me3_sh-seRNA1#1	0.000216134	0.000208772	0.000166086	0.000197	2.7008e-05	0.0038	0.000307786	0.000297302	0.000236514	0.000280533	3.84937e-05	0.0061	0.000283221	0.000251739	0.000228458	0.000254467	2.74548e-05	0.0016	0.000174343	0.000174343	0.000147624	0.0001654	1.54153e-05	0.0004
H3K36me3_sh-seRNA1#2	0.00025	0.000257028	0.000258816	0.000255267	4.64901e-06	0.0004	0.000336808	0.000266093	0.000266093	0.000289667	4.08187e-05	0.0067	0.000220676	0.000208772	0.000220676	0.000216733	6.87047e-06	<0.0001	0.00015283	0.000153893	0.00015822	0.000154967	2.85365e-06	<0.0001
hnRNPL_sh-Control	5.75117e-05	5.40336e-05	4.15214e-05	5.102e-05	8.40923e-06		4.12346e-05	3.66511e-05	3.51581e-05	3.768e-05	3.16337e-06		4.54366e-05	4.06669e-05	2.97699e-05	3.86267e-05	8.03235e-06		3.49152e-05	3.56489e-05	2.75845e-05	3.27167e-05	4.46343e-06
hnRNPL_sh-seRNA1#1	9.08733e-05	8.24692e-05	6.20683e-05	7.847e-05	1.48108e-05	0.0481	9.87552e-05	0.00010083	9.67228e-05	9.876e-05	2.04e-06	<0.0001	7.80207e-05	7.51023e-05	7.48424e-05	7.59867e-05	1.76571e-06	0.0056	7.6415e-05	7.58872e-05	7.33022e-05	7.52033e-05	1.6695e-06	0.0005
hnRNPL_sh-seRNA1#2	0.000116629	0.000107321	8.77778e-05	0.000103893	1.47089e-05	0.0055	0.000124137	0.000115824	0.000114229	0.000118033	5.31445e-06	<0.0001	0.000108067	8.18996e-05	8.02141e-05	9.007e-05	1.56373e-05	0.0058	8.30429e-05	6.42571e-05	6.79209e-05	7.174e-05	9.95572e-06	0.0023
CCNT1_sh-Control	0.000101532	0.000102238	0.000105843	0.000103167	2.30723e-06		0.000150726	0.000133046	0.000133046	0.0001389	1.02191e-05		0.000111105	9.94421e-05	7.48424e-05	9.51267e-05	1.85108e-05		0.000188156	0.000170755	0.000127627	0.0001622	3.12019e-05
CCNT1_sh-seRNA1#1	8.90031e-05	8.96222e-05	8.77778e-05	8.88e-05	9.36162e-07	0.0005	8.24692e-05	6.16395e-05	4.76956e-05	6.39367e-05	1.74984e-05	0.0081	6.98304e-05	7.17936e-05	6.98304e-05	7.04833e-05	1.13161e-06	0.0722	0.00011908	8.36205e-05	5.59391e-05	8.622e-05	3.16602e-05	0.0547
CCNT1_sh-seRNA1#2	0.000102949	0.000104386	0.000121582	0.000109633	1.03905e-05	0.3515	0.000108067	0.00010083	9.53912e-05	0.00010143	6.37838e-06	0.0047	0.00011744	8.18996e-05	7.5363e-05	9.15533e-05	2.26215e-05	0.8193	9.73956e-05	9.94421e-05	0.000112656	0.00010318	8.30742e-06	0.0243
CDK9_sh-Control	0.000334482	0.000238159	0.000220676	0.000264467	6.12786e-05		0.000277392	0.00029937	0.000267943	0.000281567	1.61581e-05		0.000198884	0.000193446	0.000210224	0.000200833	8.56524e-06		0.000400535	0.000363493	0.000291183	0.000351733	5.55919e-05
CDK9_sh-seRNA1#1	0.000456916	0.000408951	0.00050698	0.000457633	4.90041e-05	0.0168	0.0005	0.000441351	0.000447513	0.000462967	3.22165e-05	0.0006	0.000438303	0.000400535	0.000312083	0.000383633	6.47686e-05	0.0036	0.000395021	0.000482968	0.000426317	0.000434767	4.46068e-05	0.1222
CDK9_sh-seRNA1#2	0.000395021	0.000376312	0.000411796	0.000394367	1.77585e-05	0.0333	0.000301452	0.00031864	0.00031864	0.0003129	9.87269e-06	0.0475	0.000255253	0.000273573	0.000231647	0.0002535	2.10578e-05	0.0129	0.000277392	0.000275476	0.00031864	0.0002905	2.43538e-05	0.155
Fig. 6g
	Mb-1						Mb-2						Mb-3						Mb-4
	R1	R2	R3	Average	SD	TTEST	R1	R2	R3	Average	SD	TTEST	R1	R2	R3	Average	SD	TTEST	R1	R2	R3	Average	SD	TTEST
hnRNPL_WT	0.000176777	0.000125	0.000122428	0.0001414	3.06848e-05		0.000248273	0.000160428	0.000112656	0.0001738	6.8786e-05		0.000222211	0.000181747	0.000157127	0.000187	3.2872e-05		0.000128514	0.000112656	9.8073e-05	0.0001131	1.52039e-05
hnRNPL_KO-1	0.000510506	0.000423373	0.000400535	0.0004448	5.80385e-05	0.0012	0.000473029	0.000373712	0.000323088	0.000389933	7.62571e-05	0.0289	0.000289172	0.00025	0.000255253	0.000264833	2.12679e-05	0.0321	0.000269807	0.000260616	0.000220676	0.000250367	2.61006e-05	0.0013
hnRNPL_KO-2	0.00025	0.000269807	0.000267943	0.000262567	1.09244e-05	0.0065	0.000343885	0.000327598	0.00031864	0.000330033	1.28243e-05	0.0392	0.000196146	0.00019751	0.000170755	0.000188133	1.50274e-05	0.9067	0.000248273	0.000194791	0.000169576	0.000204233	4.01891e-05	0.0127
Fig. 6h
	seRNA-1						Mb						Apol6
	R1	R2	R3	Average	SD	TTEST	R1	R2	R3	Average	SD	TTEST	R1	R2	R3	Average	SD	TTEST
Vector	1	1	1	1	0		1	1	1	1	0		1	1	1	1	0
hnRNPL	0.373712	0.570382	0.524858	0.4897	0.1027	0.0018	0.309927	0.312083	0.295248	0.3057	0.009292	<0.0001	1.03526	0.959264	1.41421	1.136	0.2437	0.4162
Fig. 6j
	seRNA-1							Mb
	R1	R2	R3	Average	SD	TTEST	TTEST	R1	R2	R3	Average	SD	TTEST	TTEST
dCas9	1	1	1	1	0			1	1	1	1	0
dCas9+seRNA-1/se-1 P	10.5561	11.0809	12.1257	11.25	0.7992	<0.0001 (vs dCas9)		0.80107	0.817902	0.678302	0.7657	0.0764	0.0217 (vs dCas9)
dCas9+ΔCA/se-1 P	21.4068	20.5348	25.6342	22.53	2.727	<0.0001 (vs dCas9)	<0.0001 (vs dCas9+seRNA-1/se-1 P )	1.02101	0.864537	0.817902	0.9013	0.1063	0.2147 (vs dCas9)	0.1898 (vs dCas9+seRNA-1/se-1 P )
dCas9+seRNA-1/Mb P	10.4107	11.3137	13.9288	11.88	1.827	<0.0001 (vs dCas9)		0.697372	0.779165	0.768438	0.748	0.04451	0.002 (vs dCas9)
dCas9+ΔCA/Mb P	28.6408	26.5382	32.4467	29.21	2.995	<0.0001 (vs dCas9)	<0.0001 (vs dCas9+seRNA-1/Mb P )	1.34723	1.27456	0.876606	1.166	0.2531	0.4083 (vs dCas9)	0.0481 (vs dCas9+seRNA-1/Mb P )
Fig. 6k
	seRNA-1						Mb-1						Mb-4
	R1	R2	R3	Average	SD	TTEST	R1	R2	R3	Average	SD	TTEST	R1	R2	R3	Average	SD	TTEST
dCas9	1	1	1	1	0		1	1	1	1	0		1	1	1	1	0
dCas9+seRNA-1/se-1 P	6.86852	5.54044	6.86852	6.426	0.7673		3.97237	3.65533	3.65533	3.761	0.183		1.69349	1.87905	2.01391	1.862	0.1612
dCas9+ΔCA/se-1 P	3.13834	2.65737	3.20428	3	0.2986	<0.0001	2.37841	2.34567	1.98618	2.237	0.2177	0.0002	0.898132	0.858565	1.01396	0.9237	0.08062	0.0006
dCas9+seRNA-1/Mb P	4.19887	3.68075	4.28709	4.056	0.3274		2.11404	2.65737	2.31338	2.361	0.2747		1.26138	0.965936	1.27456	1.167	0.1745
dCas9+ΔCA/Mb P	2.44528	2.36199	2.39496	2.401	0.04179	0.0007	1.31951	1.41421	1.39474	1.376	0.0497	0.0067	1.11729	1.02101	1.32869	1.156	0.1576	0.9492

## Sheet: Suppl.Fig.3
Suppl. Fig. 3a
	Gm19589					CUFF.13838					3300005D01Rik					BC042782					CUFF.31661					CUFF.34282					CUFF.37679					2610203C20Rik					Gm12602					Gm13431
	R1	R2	R3	Average	SD	R1	R2	R3	Average	SD	R1	R2	R3	Average	SD	R1	R2	R3	Average	SD	R1	R2	R3	Average	SD	R1	R2	R3	Average	SD	R1	R2	R3	Average	SD	R1	R2	R3	Average	SD	R1	R2	R3	Average	SD	R1	R2	R3	Average
DM -24h	1	1	1	1	0	1	1	1	1	0	1	1	1	1	0	1	1	1	1	0	1	1	1	1	0	1	1	1	1	0	1	1	1	1	0	1	1	1	1	0	1	1	1	1	0	1	1	1	1
DM 0h	1.31951	1.07923	0.959264	1.11933	0.183849	1.26576	1.32869	1.23114	1.27533	0.0496622	0.946058	1.11729	1.04972	1.03767	0.0861646	0.752623	1.18099	1.59107	1.175	0.419032	0.678302	0.657471	0.63728	0.657333	0.020502	0.888843	0.907519	0.888843	0.895333	0.0109697	1.11729	1.27456	1.15669	1.183	0.0821462	1.10957	0.806642	0.90125	0.939333	0.155095	0.721965	0.90125	0.757858	0.793667	0.0946802	1.85318	1.6644	1.61328	1.71
DM 24h	1.01396	0.687771	0.76313	0.821667	0.170735	1.59107	1.90528	1.97247	1.82267	0.203407	0.907519	1.09429	1.02811	1.01	0.0942974	0.697372	1.05702	1.60214	1.11867	0.455641	0.823591	0.588453	0.524858	0.645667	0.157621	0.63728	0.668964	0.702222	0.669333	0.0325013	2.54912	2.53151	2.82843	2.63633	0.166206	1.13288	0.784584	0.641713	0.853333	0.252532	0.444421	0.655197	0.594604	0.564667	0.108721	3.91768	3.37526	3.41054	3.568
DM 72h	0.334482	0.228458	0.295248	0.285667	0.0536128	0.200267	0.224533	0.223756	0.216333	0.0141539	0.742262	0.864537	0.784584	0.797333	0.0624206	0.121582	0.167241	0.20733	0.165333	0.0425245	0.309927	0.288172	0.239816	0.279333	0.0357957	0.469761	0.466516	0.50698	0.481333	0.0222785	1.84038	1.65864	1.61328	1.704	0.120004	0.840896	0.747425	0.747425	0.778333	0.0542709	0.213159	0.287175	0.389582	0.296667	0.0888951	1.90528	1.88557	1.8025	1.86467
DM 120h	0.381565	0.343885	0.329877	0.352	0.0269072	0.140146	0.154963	0.140632	0.145333	0.0083865	0.779165	0.870551	0.876606	0.842333	0.0549303	0.0871715	0.147624	0.233258	0.156	0.073328	0.287175	0.268874	0.257028	0.271	0.0150997	0.360982	0.385553	0.403321	0.383333	0.0211266	1.37554	1.64718	1.55833	1.527	0.138134	1.49485	1.30134	1.10191	1.29933	0.196505	0.174343	0.234881	0.25	0.219667	0.0402534	2.04202	2.03496	1.87905	1.98533
Suppl. Fig. 3c
	seRNA-1					seRNA-2					seRNA-3					seRNA-4					seRNA-5					seRNA-6					seRNA-7					seRNA-8					seRNA-9					seRNA-10
	R1	R2	R3	Average	SD	R1	R2	R3	Average	SD	R1	R2	R3	Average	SD	R1	R2	R3	Average	SD	R1	R2	R3	Average	SD	R1	R2	R3	Average	SD	R1	R2	R3	Average	SD	R1	R2	R3	Average	SD	R1	R2	R3	Average	SD	R1	R2	R3	Average
SC 0h	1	1	1	1	0	1	1	1	1	0	1	1	1	1	0	1	1	1	1	0	1	1	1	1	0	1	1	1	1	0	1	1	1	1	0	1	1	1	1	0	1	1	1	1	0	1	1	1	1
SC 24h	1.53688	1.49485	1.26576	1.433	0.1459	0.624165	0.858565	0.659754	0.7143	0.1266	4.34694	4.50023	4.37717	4.408	0.08107	0.171943	0.264255	0.279322	0.2383	0.05793	3.89062	2.60268	2.49666	2.997	0.776	1.87905	1.52626	1.10191	1.502	0.389	0.835088	1.06437	1.09429	0.9977	0.1417	0.032352	0.0250334	0.023357	0.02667	0.004726	7.21	6.77396	6.1475	6.711	0.5338	1.70527	1.68179	0.882703	1.423
SC 48h	41.0696	41.0696	27.4741	36.54	7.85	10.7779	14.9804	12.5533	12.77	2.109	14.723	15.0324	17.3878	15.71	1.458	0.895025	1.04972	0.687771	0.8777	0.1816	6.86852	6.32033	5.20537	6.131	0.8479	1.56917	1.19748	1.07177	1.279	0.2585	2.75108	2.34567	2.8481	2.648	0.2663	0.0490365	0.0349152	0.0316862	0.03867	0.009074	3.27161	3.94493	4.22807	3.815	0.4911	0.664343	0.392292	0.255253	0.437
SC 72h	306.555	298.172	278.204	294.3	14.56	93.0542	134.83	121.095	116.3	21.29	106.891	128.89	129.787	121.9	12.97	15.3482	23.5883	21.7057	20.21	4.318	43.1115	49.5221	38.3193	43.65	5.621	2.32947	2.67586	2.18859	2.398	0.2507	22.3159	37.7918	56.1028	38.74	16.91	1.45397	1.55833	1.55833	1.523	0.06004	2.90795	4.72397	2.44528	3.359	1.205	1.34723	1.55833	1.77769	1.561
	Gm19589					3300005D01Rik					BC042782					CUFF.34282					2610203C20Rik					Gm12602					Gm13431
	R1	R2	R3	Average	SD	R1	R2	R3	Average	SD	R1	R2	R3	Average	SD	R1	R2	R3	Average	SD	R1	R2	R3	Average	SD	R1	R2	R3	Average	SD	R1	R2	R3	Average	SD
SC 0h	1	1	1	1	0	1	1	1	1	0	ND	ND	ND	NA	NA	1	1	1	1	0	1	1	1	1	0	1	1	1	1	0	1	1	1	1	0
SC 24h	4.59479	2.60268	2.63902	3.279	1.14	55.3304	58.4852	61.3929	58.4	3.032	1	1	1	1	0	64.4452	58.4852	65.7993	62.91	3.891	207.937	207.937	213.783	209.9	3.375	7.94474	9.98664	8.22491	8.719	1.107	0.297302	0.528509	0.806642	0.5443	0.2553
SC 48h	1.48452	2.23457	1.70527	1.808	0.3855	154.343	146.018	134.364	144.9	10.04	5.06303	4.59479	3.50642	4.388	0.7989	58.0812	146.018	95.6704	99.92	44.12	151.167	130.69	153.277	145	12.48	15.0324	16.7955	21.259	17.7	3.21	0.790041	1	1.32869	1.04	0.2717
SC 72h	1.16473	1.71713	1.6358	1.506	0.2981	41.6429	46.8507	46.2057	44.9	2.839	0.870551	0.590496	0.297302	0.586	0.287	34.0598	46.8507	48.8403	43.25	8.021	46.8507	56.1028	50.9143	51.29	4.637	4.25748	5.65685	7.31065	5.742	1.529	2.69447	4.69134	5.1337	4.173	1.3
Suppl. Fig. 3d
	seRNA-1					seRNA-2					seRNA-3					seRNA-4					seRNA-5
	R1	R2	R3	Average	SD	R1	R2	R3	Average	SD	R1	R2	R3	Average	SD	R1	R2	R3	Average	SD	R1	R2	R3	Average	SD
3d	1	1	1	1	0	1	1	1	1	0	1	1	1	1	0	1	1	1	1	0	1	1	1	1	0
5d	0.775716	0.771483	0.770584	0.7727	0.002887	0.647761	0.50813	0.291211	0.4823	0.1799	0.738954	0.626588	0.783051	0.7163	0.08043	0.492113	0.450483	0.402815	0.4483	0.04452	0.12298	0.127446	0.133529	0.128	0.005568
8d	0.65833	0.586324	0.516707	0.587	0.07051	0.747854	0.534971	0.29821	0.527	0.2251	1.02433	0.883032	1.19765	1.035	0.1578	0.413632	0.586086	0.558086	0.5193	0.09229	0.304568	0.235874	0.388821	0.31	0.07662
2w	0.689201	0.407418	0.466924	0.521	0.1486	0.659963	0.250136	0.150453	0.3533	0.2702	1.00202	0.638673	0.735266	0.792	0.1881	0.429729	0.405586	0.255254	0.3637	0.09487	0.0810957	0.0397498	0.104654	0.07533	0.03287
3w	0.104239	0.0711538	0.0723082	0.08233	0.01877	0.0383513	0.0192334	0.0104462	0.02233	0.01429	0.063749	0.0394974	0.0428343	0.04867	0.01343	0.085379	0.0790375	0.0686297	0.07767	0.008083	0.0310117	0.0215474	0.0279099	0.027	0.004583
5w	0.305328	0.113351	0.213892	0.2107	0.09604	ND	ND	ND	NA	NA	0.121335	0.0300757	0.0631668	0.07133	0.04607	ND	ND	ND	NA	NA	0.0770336	0.0571669	0.0818864	0.072	0.01323
6w	0.150231	0.0763001	0.0895841	0.1053	0.03931	ND	ND	ND	NA	NA	0.124795	0.0492336	0.0566856	0.077	0.04176	0.175646	0.0678735	0.087486	0.1103	0.05766	0.0469356	0.0284429	0.0378343	0.03767	0.009504
8w	0.555269	0.273197	0.189505	0.3393	0.1913	ND	ND	ND	NA	NA	0.0524212	0.0712037	0.0965683	0.07333	0.02259	0.160883	0.110464	0.115075	0.1287	0.02811	0.230976	0.151599	0.308573	0.2307	0.0785
10w	0.373371	0.250261	0.196431	0.273	0.09071	ND	ND	ND	NA	NA	0.0634461	0.0894441	0.0728063	0.075	0.01311	0.100168	0.0621266	0.0541991	0.072	0.02458	0.143872	0.0328074	0.0415522	0.073	0.06165
9m	0.16558	0.126349	0.104765	0.1323	0.03099	ND	ND	ND	NA	NA	0.255848	0.290689	0.176834	0.2413	0.0584	0.145904	0.0556468	0.0753291	0.09233	0.04744	0.046324	0.0731928	0.0703265	0.063	0.0148
Suppl. Fig. 3f
	seRNA-1					seRNA-2					seRNA-3					seRNA-4					seRNA-5					seRNA-6					seRNA-7					seRNA-8					seRNA-9					seRNA-10
	R1	R2	R3	Average	SD	R1	R2	R3	Average	SD	R1	R2	R3	Average	SD	R1	R2	R3	Average	SD	R1	R2	R3	Average	SD	R1	R2	R3	Average	SD	R1	R2	R3	Average	SD	R1	R2	R3	Average	SD	R1	R2	R3	Average	SD	R1	R2	R3	Average
Limb	1.38662e-06	1.80446e-06	1.00109e-06	1.397e-06	4e-07	5.65544e-05	8.05364e-05	8.69171e-05	7.467e-05	1.597e-05	0.000286337	0.000419221	0.000396608	0.0003673	7.129e-05	7.16799e-06	9.65696e-06	4.23267e-06	7.01921e-06	2.7152e-06	8.76387e-06	6.8285e-06	5.3948e-06	6.993e-06	1.691e-06	0.000328914	0.000491678	0.000491678	0.0004377	9.411e-05	0.000107008	0.000106268	0.000111552	0.0001083	3.215e-06	0.0836205	0.125869	0.136787	0.1155	0.0282	0.00109869	0.00156459	0.00168855	0.00145	0.00031	0.000167913	0.000202471	0.000218512	0.0001963
Heart	4.72911e-06	3.58399e-06	ND	4.155e-06	8.132e-07	0.000592869	0.000502009	0.000478233	0.0005243	6.067e-05	0.000549345	0.000534323	0.000474929	0.0005193	3.912e-05	1.01371e-05	7.68246e-06	4.00435e-06	7.27463e-06	3.08663e-06	0.000108501	0.000111552	6.91457e-05	9.67e-05	2.395e-05	0.000622344	0.000653285	0.000509016	0.0005947	7.579e-05	9.39289e-06	5.58504e-06	1.1905e-06	5.39e-06	4.104e-06	0.00207885	0.00200803	0.00198039	0.002023	5.132e-05	6.46015e-06	6.15419e-06	3.76218e-06	5.457e-06	1.478e-06	0.000685764	0.000639841	0.000601145	0.0006423
Liver	ND	ND	ND	NA	NA	ND	ND	ND	NA	NA	0.000117912	9.1873e-05	6.67904e-05	9.223e-05	2.56e-05	ND	ND	ND	NA	NA	ND	ND	ND	NA	NA	2.4788e-05	2.3614e-05	1.33759e-05	2.06e-05	6.264e-06	ND	ND	ND	NA	NA	2.01341e-05	1.7896e-05	1.82721e-05	1.877e-05	1.172e-06	6.37122e-06	1.82965e-06	ND	4.1e-06	3.21e-06	6.86681e-05	4.16882e-05	4.49911e-05	5.18e-05
Spleen	3.12005e-06	1.23248e-06	ND	2.175e-06	1.336e-06	ND	ND	ND	NA	NA	6.06136e-05	5.69478e-05	4.14003e-05	5.297e-05	1.019e-05	5.4628e-05	5.81444e-05	4.65777e-05	5.31167e-05	5.92958e-06	3.1636e-06	ND	2.81195e-06	2.985e-06	2.475e-07	2.60204e-05	2.23402e-05	1.76497e-05	2.197e-05	4.21e-06	1.45361e-05	4.92993e-06		9.715e-06	6.767e-06	3.50555e-05	2.63836e-05	1.03501e-05	2.397e-05	1.253e-05	7.06931e-06	1.69533e-06	ND	4.385e-06	3.797e-06	6.91457e-05	6.45153e-05	6.31876e-05	6.56e-05
Lung	2.381e-06	1.64897e-06	ND	2.015e-06	5.162e-07	ND	ND	ND	NA	NA	0.000516122	0.000495097	0.000443125	0.0004847	3.758e-05	5.10379e-06	4.26211e-06	2.0872e-06	3.8177e-06	1.55662e-06	1.1326e-05	8.52422e-06	5.62389e-06	8.48e-06	2.84e-06	5.24027e-05	3.86278e-05	3.50555e-05	4.203e-05	9.147e-06	1.31918e-05	1.19718e-05	9.32801e-06	1.151e-05	1.981e-06	0.000809882	0.000729907	0.000787736	0.000776	4.133e-05	5.06853e-06	4.41242e-06	3.27517e-06	4.253e-06	9.052e-07	8.57205e-05	8.39564e-05	5.89561e-05	7.623e-05
Kidney	2.77323e-06	4.23267e-06	4.35167e-06	3.783e-06	8.796e-07	ND	ND	ND	NA	NA	6.4964e-05	9.12384e-05	8.39564e-05	8.007e-05	1.354e-05	ND	ND	ND	NA	NA	6.97198e-06	4.79513e-06	2.53427e-06	4.767e-06	2.22e-06	3.7312e-05	4.9576e-05	4.92335e-05	4.537e-05	6.989e-06	0.000898621	0.000892414	0.000911165	0.0009007	9.609e-06	0.000247549	0.000404941	0.000416326	0.0003563	9.398e-05	5.10379e-06	1.3487e-06	1.05817e-06	2.503e-06	2.253e-06	4.11143e-05	4.16882e-05	3.00974e-05	3.763e-05
Brain	ND	2.31589e-06	1.792e-06	2.055e-06	3.748e-07	ND	ND	ND	NA	NA	0.000648772	0.000568718	0.000584706	0.000601	4.233e-05	ND	1.55794e-05	1.1564e-05	1.35717e-05	8.08875e-06	3.65441e-05	2.5134e-05	3.8147e-06	2.18e-05	1.659e-05	0.000179965	0.000147193	0.00013451	0.000154	2.33e-05	4.37608e-05	4.46803e-05	4.34586e-05	4.4e-05	6.245e-07	0.000391147	0.000345267	0.000272775	0.0003363	5.948e-05	3.18135e-05	2.67519e-05	2.42778e-05	2.763e-05	3.819e-06	0.000294387	0.000203879	0.000206725	0.000235
WAT	7.27777e-07	4.70272e-07	ND	5.99e-07	1.824e-07	ND	ND	ND	NA	NA	6.01949e-05	5.61638e-05	5.77428e-05	5.803e-05	2.021e-06	8.94802e-06	7.47238e-06	7.47238e-06	7.96426e-06	8.51959e-07	1.18891e-05	1.20551e-05	6.02754e-06	1.001e-05	3.448e-06	5.94455e-06	6.19699e-06	4.44311e-06	5.527e-06	9.5e-07	ND	ND	ND	NA	NA	8.17698e-06	5.82222e-06	4.11693e-06	6.04e-06	2.039e-06	9.47087e-07	5.59251e-07	ND	7.53e-07	2.744e-07	1.04946e-05	9.26357e-06	9.26357e-06	9.673e-06
BAT	2.381e-06	2.381e-06	ND	2.38e-06	0	ND	ND	ND	NA	NA	0.000452436	0.000690534	0.000719858	0.000621	0.0001471	ND	ND	ND	NA	NA	6.81938e-05	9.06081e-05	8.28006e-05	8.053e-05	1.137e-05	6.4964e-05	7.25834e-05	6.67904e-05	6.813e-05	3.972e-06	5.29084e-07	4.57413e-07	4.41832e-07	4.76e-07	4.651e-08	4.46803e-05	7.0111e-05	5.09697e-05	5.527e-05	1.323e-05	2.2999e-06	3.25254e-06	1.05817e-06	2.203e-06	1.098e-06	6.86681e-05	9.77869e-05	0.000101235	8.917e-05
	Gm19589					3300005D01Rik					CUFF.31661					Gm13431					2610203C20Rik
	R1	R2	R3	Average	SD	R1	R2	R3	Average	SD	R1	R2	R3	Average	SD	R1	R2	R3	Average	SD	R1	R2	R3	Average	SD
Limb	0.00113744	0.000584706	0.00054555	0.0007567	0.0003323	7.62939e-06	5.17503e-06	3.97669e-06	5.597e-06	1.86e-06	3.25254e-06	4.56802e-06	7.2275e-07	2.848e-06	1.955e-06	1.9995e-05	2.92744e-05	2.3128e-05	2.413e-05	4.735e-06	4.88934e-05	7.41086e-05	7.56658e-05	6.623e-05	1.503e-05
Heart	0.000936781	0.000667012	0.000584706	0.00073	0.0001873	4.89588e-06	4.29176e-06	1.8681e-06	3.687e-06	1.603e-06	5.13929e-06	2.99295e-06	ND	4.065e-06	1.52e-06	0.000182477	0.000171441	0.000163321	0.000172	9.539e-06	0.000203879	0.000186311	0.00015996	0.0001833	2.212e-05
Liver	0.000745244	0.000815516	0.000911165	0.0008267	8.021e-05	ND	ND	ND	NA	NA	3.07709e-06	9.08506e-07	ND	1.995e-06	1.535e-06	0.000151332	0.000139253	0.000121227	0.000137	1.51e-05	ND	ND	ND	NA	NA
Spleen	0.000474929	0.000465155	0.000422137	0.0004533	2.887e-05	7.4624e-05	0.000110781	8.75217e-05	9.103e-05	1.846e-05	3.27079e-05	2.65671e-05	2.02741e-05	2.653e-05	6.2e-06	0.000333506	0.000350087	0.000309023	0.000331	2.066e-05	3.52993e-05	3.70543e-05	2.78879e-05	3.343e-05	4.876e-06
Lung	0.000626673	0.000613776	0.000553166	0.0005967	4.163e-05	2.54849e-05	2.41101e-05	7.21785e-06	1.894e-05	1.017e-05	4.41242e-06	4.1744e-06	3.58399e-06	4.053e-06	4.271e-07	0.000904871	0.000755647	0.000760903	0.0008073	8.462e-05	0.000206725	0.000131742	0.000113896	0.000151	4.933e-05
Kidney	0.000437024	0.000440064	0.000419221	0.0004333	1.155e-05	3.999e-05	4.05483e-05	4.02682e-05	4.027e-05	2.517e-07	ND	ND	ND	NA	NA	0.000147193	0.000234195	0.000240779	0.0002073	5.237e-05	5.16812e-05	4.78872e-05	4.92335e-05	4.96e-05	1.931e-06
Brain	0.000963118	0.000880127	0.000880127	0.0009067	4.619e-05	3.6593e-06	2.34822e-06	1.98835e-06	2.667e-06	8.789e-07	2.80819e-05	2.07001e-05	1.45361e-05	2.11e-05	6.809e-06	4.08303e-05	3.7312e-05	3.48133e-05	3.763e-05	3.014e-06	0.00393342	0.00369554	0.00374713	0.003793	0.000121
WAT	0.000111552	0.000110016	0.000113109	0.00011	0	ND	ND	ND	NA	NA	9.87306e-07	3.9545e-07	1.0094e-07	4.943e-07	4.513e-07	5.03352e-06	4.41242e-06	4.56802e-06	4.67e-06	3.219e-07	3.71038e-06	ND	3.73619e-06	3.725e-06	2.121e-08
BAT	0.000245839	0.000383098	0.000393868	0.00034	7.81e-05	1.4237e-05	1.3657e-05	1.3657e-05	1.387e-05	2.887e-07	4.14556e-06	3.6593e-06	3.05584e-06	3.623e-06	5.459e-07	5.69478e-05	8.75217e-05	8.51284e-05	7.65e-05	1.702e-05	5.57758e-05	8.16606e-05	5.97791e-05	6.577e-05	1.394e-05
[truncated: 6 more columns]

## Sheet: Suppl.Fig.4
Suppl. Fig. 4d
	% MyoG+ cell								Mann Whitney U
WT D2	0.0769231	0.130952	0.0754717	0.118812	0.0363636	0.0381679
MyoD-/- D2	0	0	0	0	0	0			0.0022
WT D4	0.0689655	0.0606061	0.0756303	0.088	0.0740741	0.0855263
MyoD-/- D4	0	0	0	0	0	0			0.0022
	MyHC+ cell no.								Mann Whitney U
WT D2	1	2	3	2	2	1
MyoD-/- D2	0	0	0	0	0	0			0.0022
WT D4	8	3	6	8	3	6	5
MyoD-/- D4	0	0	0	0	0	0	0		0.0006
Suppl. Fig. 4h
	seRNA-1						seRNA-2						seRNA-3						seRNA-4						seRNA-5						seRNA-6						seRNA-7						seRNA-8						seRNA-10
	R1	R2	R3	Average	SD	TTEST	R1	R2	R3	Average	SD	TTEST	R1	R2	R3	Average	SD	TTEST	R1	R2	R3	Average	SD	TTEST	R1	R2	R3	Average	SD	TTEST	R1	R2	R3	Average	SD	TTEST	R1	R2	R3	Average	SD	TTEST	R1	R2	R3	Average	SD	TTEST	R1
si-NC	1	1	1	1	0		1	1	1	1	0		1	1	1	1	0		1	1	1	1	0		1	1	1	1	0		1	1	1	1	0		1	1	1	1	0		1	1	1	1	0		1
si-MyoG	0.343885	0.45376	0.372419	0.39	0.05717	0.0008	0.301452	0.460094	0.433769	0.3983	0.08529	0.0012	0.482968	0.712025	0.694959	0.63	0.1276	0.0169	0.607097	0.939523	0.898132	0.815	0.1814	0.1274	1.34723	0.993092	1.44393	1.261	0.2374	0.1619	0.882703	0.876606	1.3566	1.039	0.2754	0.9188	0.768438	0.68302	0.939523	0.797	0.1309	0.1534	1.06437	0.952638	1.39474	1.137	0.2299	0.5149	1.27456
Suppl. Fig. 4i
	seRNA-1					seRNA-2
	R1	R2	Average	SD	TTEST	R1	R2	Average	SD	TTEST
MB_Vector	1	1	1	0		1	1	1	0
MB_pGL3-seRNA1 promoter	9.30488	10.3972	9.851	0.7722	0.035	6.57148	6.62056	6.596	0.03536	0.0054
MT_Vector	1	1	1	0		1	1	1	0
MT_pGL3-seRNA1 promoter	33.9084	37.2467	35.58	2.361	0.0307	41.1927	39.3813	40.29	1.281	0.0146
[truncated: 17 more columns]

## Sheet: Suppl.Fig.6
Suppl. Fig. 6a
	seRNA-1						seRNA-2
	R1	R2	R3	Average	SD	TTEST	R1	R2	R3	Average	SD	TTEST
si-NC	1	1	1	1	0		1	1	1	1	0
si-se#1	0.535887	0.646176	0.712025	0.6313	0.08891	0.015	0.441351	0.450625	0.473029	0.455	0.01637	<0.0001
si-se#2	0.732043	0.692555	0.737135	0.7207	0.02409	0.1047	0.752623	0.493116	0.61132	0.619	0.1302	0.0288
Suppl. Fig. 6b
	Atp1a1						Igsf3
	R1	R2	R3	Average	SD	TTEST	R1	R2	R3	Average	SD	TTEST
si-NC	1	1	1	1	0		1	1	1	1	0
si-se1#1	1.02101	1.16473	1.24833	1.14469	0.114977	0.0846	0.790041	1.18921	1.20581	1.062	0.2354	0.7117
si-se1#2	1.23971	1.28343	1.50525	1.34279	0.142377	0.0044	0.773782	0.986233	0.864537	0.875	0.1064	0.2645
	Mb						Apol6
	R1	R2	R3	Average	SD	TTEST	R1	R2	R3	Average	SD	TTEST
si-NC	1	1	1	1	0		1	1	1	1	0
si-se2#1	0.650671	1.23971	0.876606	0.9227	0.2971	0.5612	0.895025	1.15669	1.01396	1.022	0.1312	0.8635
si-se2#2	0.840896	1.28343	0.907519	1.011	0.2382	0.974	1.50525	1.65864	1.47427	1.546	0.09908	0.0142
Suppl. Fig. 6c
	seRNA-1						Mb						Apol6
	R1	R2	R3	Average	SD	TTEST	R1	R2	R3	Average	SD	TTEST	R1	R2	R3	Average	SD	TTEST
Vector	1	1	1	1	0		1	1	1	1	0		1	1	1	1	0
seRNA-1	283.931	218.577	247.053	249.9	32.77	<0.0001	0.544482	0.717836	0.508984	0.5903	0.1119	0.0027	0.602136	0.902642	1.04009	0.8483	0.2241	0.2631
Suppl. Fig. 6d
	seRNA-2						Atp1a1						Igsf3
	R1	R2	R3	Average	SD	TTEST	R1	R2	R3	Average	SD	TTEST	R1	R2	R3	Average	SD	TTEST
Vector	1	1	1	1	0		1	1	1	1	0		1	1	1	1	0
seRNA-2	56.714	57.4857	96.0655	70.09	22.5	<0.0001	0.690904	0.773088	1.00994	0.8247	0.1657	0.0828	0.838153	0.697887	0.74284	0.7597	0.07147	0.0281
Suppl. Fig. 6e
	Mb							Apol6							Atp1a1							Igsf3
	R1	R2	R3	Average	SD	One-way ANOVA (Control vs MyoD KO)	P value for Tukey's post hoc multiple comparisons test	R1	R2	R3	Average	SD	One-way ANOVA (Control vs MyoD KO)	P value for Tukey's post hoc multiple comparisons test	R1	R2	R3	Average	SD	One-way ANOVA (Control vs MyoD KO)	P value for Tukey's post hoc multiple comparisons test	R1	R2	R3	Average	SD	One-way ANOVA (Control vs MyoD KO)	P value for Tukey's post hoc multiple comparisons test
SC 0h	1	1	1	1	0	<0.0001		1	1	1	1	0	<0.0001		1	1	1	1	0	<0.0001		1	1	1	1	0	<0.0001
SC 24h	0.97942	0.882703	1.23971	1.034	0.1847		0.9922	0.381565	0.269807	0.297302	0.3163	0.05845		<0.0001	1.49485	1.84038	1.60214	1.646	0.1766		0.0378	0.285191	0.205185	0.285191	0.2583	0.04619		<0.0001
SC 48h	33.5909	27.379	36.5044	32.49	4.661		<0.0001	2.96905	2.17347	2.51403	2.552	0.3994		<0.0001	3.29436	2.60268	3.16017	3.019	0.3664		0.0003	0.473029	0.37501	0.574349	0.474	0.0995		0.0003
SC 72h	2385.37	2142.38	2486.67	2338	176.9		<0.0001	29.0406	21.5557	29.446	26.68	4.443		<0.0001	3.73213	5.09824	4.22807	4.353	0.6915		<0.0001	0.233258	0.151774	0.204476	0.1963	0.04104		<0.0001
Suppl. Fig. 6f
	Mb					Apol6					Atp1a1					Igsf3
	R1	R2	R3	Average	SD	R1	R2	R3	Average	SD	R1	R2	R3	Average	SD	R1	R2	R3	Average	SD
CTX D0	1	1	1	1	0	1	1	1	1	0	1	1	1	1	0	1	1	1	1	0
CTX D1	0.015625	0.0129581	0.0102374	0.013	0.003	0.00765172	0.00442533	0.00352051	0.005333	0.002309	0.438303	0.63728	0.456916	0.5107	0.1098	0.952638	0.445964	0.190782	0.53	0.3879
CTX D2	0.00916277	0.00792156	0.00708999	0.008	0.001	0.0168629	0.0155171	0.0149885	0.016	0.001	1.09429	1.18921	0.732043	1.005	0.2411	0.697372	0.904379	0.400535	0.6673	0.2528
CTX D3	0.00903663	0.00713931	0.00749425	0.007667	0.001155	0.0473661	0.036906	0.0339605	0.03933	0.006807	2.63902	3.01049	2.41162	2.687	0.3019	4.40762	3.82378	3.53081	3.921	0.4465
CTX D4	0.0270168	0.0193034	0.018199	0.02133	0.004933	0.047039	0.0413778	0.0415214	0.04333	0.003215	2.58471	3.37526	2.60268	2.854	0.451	5.85634	6.27667	4.89056	5.675	0.7106
CTX D6	0.108819	0.0785633	0.0758872	0.088	0.01825	0.231647	0.19751	0.214641	0.215	0.017	0.812252	1.11729	0.747425	0.892	0.1975	4.65893	5.18736	4.72397	4.857	0.2879
CTX D9	0.716978	0.646176	0.570382	0.6443	0.07351	0.757858	0.463294	0.473029	0.5647	0.1675	0.554785	0.624165	0.384219	0.521	0.1236	2.75108	2.47942	1.98618	2.405	0.3878

## Sheet: Suppl.Fig.7
Suppl. Fig. 7a
	MyoG-Luc					MyHC-Luc
	R1	R2	Average	SD	TTEST	R1	R2	Average	SD	TTEST
si-NC	1	1	1	0		1	1	1	0
si-seRNA-1	0.740557	0.690731	0.716	0.03536	0.0286	0.661371	0.711311	0.686	0.03536	0.0401
	MyoG-Luc					MyHC-Luc
	R1	R2	Average	SD	TTEST	R1	R2	Average	SD	TTEST
si-NC	1	1	1	0		1	1	1	0
si-seRNA-2	0.603466	0.767323	0.685	0.116	0.122	0.588291	0.566097	0.577	0.01556	0.0035
Suppl. Fig. 7b
	MyoG						Acta1						Tnni2
	R1	R2	R3	Average	SD	TTEST	R1	R2	R3	Average	SD	TTEST	R1	R2	R3	Average	SD	TTEST
si-NC	1	1	1	1	0		1	1	1	1	0		1	1	1	1	0
si-se1#1	0.710982	0.715804	0.814263	0.747	0.0580775	0.0008	0.906749	0.874369	0.856019	0.879	0.025865	0.0554	0.930764	0.779691	0.958845	0.89	0.096286	0.1752
si-se1#2	0.514432	0.668623	0.731196	0.638	0.111772	0.0068	0.482475	0.473499	0.426432	0.460333	0.0300721	<0.0001	0.482465	0.498602	0.454399	0.478333	0.022723	<0.0001
Suppl. Fig. 7c
Suppl. Fig. 7d
	MyHC+ cell no.																	Mann Whitney U
sh-Control	53	52	56	78	55	53	75	74	48	41	38	53	49	44	51	54
sh-se1#1	35	39	28	31	24	26	20	34	28	20	21	26	20					<0.0001
sh-se1#2	20	19	28	48	33	30	29	29	22	17	22	43	16					<0.0001
Suppl. Fig. 7e
	MyoG						Acta1						Tnni2
	R1	R2	R3	Average	SD	TTEST	R1	R2	R3	Average	SD	TTEST	R1	R2	R3	Average	SD	TTEST
si-NC	1	1	1	1	0		1	1	1	1	0		1	1	1	1	0
si-se1#1	0.696477	0.553836	0.878005	0.709333	0.162411	0.0358	0.677432	0.625365	0.665563	0.656	0.0274044	0.0016	0.678002	0.669935	0.640631	0.663	0.0194679	<0.0001
si-se1#2	0.685137	0.686762	0.657839	0.676667	0.0161967	0.0014	0.542987	0.459298	0.416994	0.473	0.0641561	0.0002	0.462467	0.395697	0.376637	0.411667	0.0446132	<0.0001
Suppl. Fig. 7f
Suppl. Fig. 7g
	MyHC+ cell no.													Mann Whitney U
sh-Control	110	98	93	86	86	94	117	93	99	109	93	92
sh-se2	35	42	43	60	66	90	54	52	50	95	66	30		<0.0001
Suppl. Fig. 7i
	seRNA-1						Mb						Apol6						MyoG						eMyHC
	Mouse 1	Mouse 2	Mouse 3	Average	SD	TTEST	Mouse 1	Mouse 2	Mouse 3	Average	SD	TTEST	Mouse 1	Mouse 2	Mouse 3	Average	SD	TTEST	Mouse 1	Mouse 2	Mouse 3	Average	SD	TTEST	Mouse 1	Mouse 2	Mouse 3	Average	SD	TTEST
si-NC	1	1	1	1	0		1	1	1	1	0		1	1	1	1	0		1	1	1	1	0		1	1	1	1	0
si-se1#2	0.208772	0.164938	0.152654	0.175455	0.0295002	0.00288362	0.567752	0.605696	0.363493	0.512314	0.130271	0.0496649	0.251158	0.15749	0.257623	0.22209	0.0560388	0.0107737	0.410845	0.232183	0.261219	0.301416	0.0958743	0.0193975	0.352737	0.185995	0.234881	0.257871	0.0857158	0.0175989
Suppl. Fig. 7j
	seRNA-2						Atp1a1						Igsf3						MyoG						eMyHC
	Mouse 1	Mouse 2	Mouse 3	Average	SD	TTEST	Mouse 1	Mouse 2	Mouse 3	Average	SD	TTEST	Mouse 1	Mouse 2	Mouse 3	Average	SD	TTEST	Mouse 1	Mouse 2	Mouse 3	Average	SD	TTEST	Mouse 1	Mouse 2	Mouse 3	Average	SD	TTEST
si-NC	1	1	1	1	0		1	1	1	1	0		1	1	1	1	0		1	1	1	1	0		1	1	1	1	0
si-se2#2	0.710382	0.605696	0.444935	0.625121	0.0678855	0.0165009	0.6846	0.282567	0.689362	0.527127	0.158805	0.063816	0.480742	0.281915	0.514651	0.425769	0.12573	0.0430156	0.417544	0.258816	0.46544	0.3806	0.108153	0.0311966	0.250578	0.272312	0.490843	0.337911	0.132888	0.0332089
Suppl. Fig. 7k
	CLN cell no.
	M1	M2	M3	M4	Average	SD	TTEST
si-NC	461.333	399.75			430.5	43.55
si-se1#2	356.167	310.6	332.8	225.833	306.4	56.81	0.0561
si-se2#2	262.75	221.875	291	314	272.4	39.68	0.0109
Suppl. Fig. 7l
	% Oil Red O area
	M1	M2	M3	M4	Average	SD	TTEST
si-NC	0.0044	0.0014			0.0025	0.002121
si-se1#2	0.0131	0.0023	0.0134	0.0716	0.025	0.03176	0.3987
si-se2#2	0.0244	0.0343	0.0787	0.0976	0.05875	0.03545	0.102
Suppl. Fig. 7m
	% Collagen I area
	M1	M2	M3	M4	Average	SD	TTEST
si-NC	0.0277283	0.0351387			0.0315	0.00495
si-se1#2	0.0418901	0.0349045	0.00660398	0.0284518	0.028	0.01512	0.7768
si-se2#2	0.0213553	0.0101776	0.00397678	0.00902372	0.011	0.007165	0.0239
Suppl. Fig. 7n

[truncated: 4 more sheets: Suppl.Fig.8, Suppl.Fig.9, Suppl.Fig.10, Suppl.Fig.11]
